# Supplementary material for: Changes in the Proteome of Platelets from Patients with Critical Progression of COVID-19
Source: Cells. 2023 Sep 1;12(17):2191. doi: 10.3390/cells12172191 (PMC10486756; doi:10.3390/cells12172191)
Supplement: Supplementary file 1 [file cells-12-02191-s001.zip]

Archive with 12 entries (12 files):
- Supplementary Files-cells-2533000_revised/MS-sample list.xlsx
- Supplementary Files-cells-2533000_revised/Supplementary Figures-cells-2533000.pdf
- Supplementary Files-cells-2533000_revised/Table S1_Isolation_list_PRM.csv
- Supplementary Files-cells-2533000_revised/Table S10_Signif_different_with pvalue_t-test.xlsx
- Supplementary Files-cells-2533000_revised/Table S2_peptides (MaxQuant).txt
- Supplementary Files-cells-2533000_revised/Table S3_proteinGroups (MaxQuant).txt
- Supplementary Files-cells-2533000_revised/Table S4_ Candidates with missing values.xlsx
- Supplementary Files-cells-2533000_revised/Table S5_ ICU vs. Control_FDR corrected t-test.xlsx
- Supplementary Files-cells-2533000_revised/Table S6_Control vs. NW_FDR corrected t-test.xlsx
- Supplementary Files-cells-2533000_revised/Table S7_ICU vs. NW_FDR corrected t-test.xlsx
- Supplementary Files-cells-2533000_revised/Table S8_ICU-A vs. ICU-B_FDR corrected t-test.xlsx
- Supplementary Files-cells-2533000_revised/Table S9_ 94 PG Unique for ICUs compared to controls.xlsx
