# Supplementary material for: Changes in the Proteome of Platelets from Patients with Critical Progression of COVID-19
Source: Cells. 2023 Sep 1;12(17):2191. doi: 10.3390/cells12172191 (PMC10486756; doi:10.3390/cells12172191)
Supplement: Supplementary file 1 [file cells-12-02191-s001.zip › Supplementary Files-cells-2533000_revised/MS-sample list.xlsx]

## Sheet: Sheet1
	MS run number	MaxQuant run number	Patient ID	Patient group
FLI13751	FLI13751	751	ICU 1a	ICU-A
FLI13753	FLI13759	759	ICU 2	ICU-A
FLI13755	FLI13769	769	ICU 4	ICU-A
FLI13761	FLI13783	783	ICU 7	ICU-A
FLI13763	FLI13789	789	ICU 8a	ICU-A
FLI13765	FLI13799	799	ICU 10	ICU-A
FLI13769	FLI13805	805	ICU 11	ICU-A
FLI13771	FLI13831	831	ICU 16	ICU-A
FLI13773	FLI13835	835	ICU 17	ICU-A
FLI13775	FLI13839	839	ICU 18	ICU-A
FLI13777	FLI13843	843	ICU 19	ICU-A
FLI13779
FLI13783	FLI13763	763	ICU 3	ICU-B
FLI13787	FLI13795	795	ICU 9	ICU-B
FLI13789	FLI13809	809	ICU 12	ICU-B
FLI13791	FLI13813	813	ICU 13	ICU-B
FLI13793	FLI13825	825	ICU 15	ICU-B
FLI13795	FLI13819	819	ICU 14	ICU-B
FLI13757	FLI13773	773	ICU 5a	ICU-N
FLI13759	FLI13779	779	ICU 6	ICU-N
FLI13797
FLI13801	FLI13761	761	NW 3	NW
FLI13805	FLI13777	777	NW 9	NW
FLI13807	FLI13801	801	NW 12	NW
FLI13809	FLI13817	817	NW 13	NW
FLI13811	FLI13829	829	NW 15	NW
FLI13815
FLI13817	FLI13753	753	1	Control
FLI13819	FLI13757	757	2	Control
FLI13823	FLI13765	765	3	Control
FLI13825	FLI13771	771	4	Control
FLI13827	FLI13781	781	5	Control
FLI13829	FLI13787	787	6	Control
FLI13831	FLI13793	793	7	Control
FLI13833	FLI13797	797	8	Control
FLI13835	FLI13807	807	9	Control
FLI13837	FLI13811	811	10	Control
FLI13839	FLI13815	815	12	Control
FLI13841	FLI13823	823	11	Control
FLI13843	FLI13827	827	13	Control
	FLI13833	833	14	Control
	FLI13837	837	15	Control
	FLI13841	841	16	Control
