# Supplementary material for: Changes in the Proteome of Platelets from Patients with Critical Progression of COVID-19
Source: Cells. 2023 Sep 1;12(17):2191. doi: 10.3390/cells12172191 (PMC10486756; doi:10.3390/cells12172191)
Supplement: Supplementary file 1 [file cells-12-02191-s001.zip › Supplementary Files-cells-2533000_revised/Table S1_Isolation_list_PRM.csv]

Mass [m/z]	Formula [M]	Species	CS [z]	Polarity	Start [min]	End [min]	NCE	Comment
871.957226			2	Positive			27	LYPIANGNNQSPVDIK (light)
643.674056			3	Positive			27	HDTSLKPISVSYNPATAK (light)
493.222331			2	Positive			27	GGPFSDSYR (light)
485.800217			2	Positive			27	VLDALQAIK (light)
790.899376			2	Positive			27	ESISVSSEQLAQFR (light)
487.269281			2	Positive			27	EQLSLLDR (light)
531.297507			2	Positive			27	EIGELYLPK (light)
480.75908			2	Positive			27	ADLSGITGAR (light)
547.819472			2	Positive			27	NLAVSQVVHK (light)
608.368995			2	Positive			27	ITLLSALVETR (light)
564.774593			2	Positive			27	ESDTSYVSLK (light)
568.784764			2	Positive			27	GYSIFSYATK (light)
910.964519			2	Positive			27	YEVQGEVFTKPQLWP (light)
728.370589			2	Positive			27	GPGGAWAAEVISNAR (light)
645.302038			2	Positive			27	GAEDSLADQAANK (light)
