# Supplementary material for: Changes in the Proteome of Platelets from Patients with Critical Progression of COVID-19
Source: Cells. 2023 Sep 1;12(17):2191. doi: 10.3390/cells12172191 (PMC10486756; doi:10.3390/cells12172191)
Supplement: Supplementary file 1 [file cells-12-02191-s001.zip › Supplementary Files-cells-2533000_revised/Table S10_Signif_different_with pvalue_t-test.xlsx]

## Sheet: ICU vs control pvalues signific
log2log2LFQ intensity 751	log2log2LFQ intensity 753	log2log2LFQ intensity 757	log2log2LFQ intensity 759	log2LFQ intensity 763	log2LFQ intensity 765	log2LFQ intensity 769	log2LFQ intensity 771	log2LFQ intensity 773	log2LFQ intensity 779	log2LFQ intensity 781	log2LFQ intensity 783	log2LFQ intensity 787	log2LFQ intensity 789	log2LFQ intensity 793	log2LFQ intensity 795	log2LFQ intensity 797	log2LFQ intensity 799	log2LFQ intensity 805	log2LFQ intensity 807	log2LFQ intensity 809	log2LFQ intensity 811	log2LFQ intensity 813	log2LFQ intensity 815	log2LFQ intensity 819	log2LFQ intensity 823	log2LFQ intensity 825	log2LFQ intensity 827	log2LFQ intensity 831	log2LFQ intensity 833	log2LFQ intensity 835	log2LFQ intensity 837	log2LFQ intensity 839	log2LFQ intensity 841	log2LFQ intensity 843	C: Identification type 751	C: Identification type 753	C: Identification type 755	C: Identification type 757	C: Identification type 759	C: Identification type 761	C: Identification type 763	C: Identification type 765	C: Identification type 769	C: Identification type 771	C: Identification type 773	C: Identification type 775	C: Identification type 777	C: Identification type 779	C: Identification type 781
24.5097	23.6241	23.7519	24.4731	24.4592	23.6569	24.5923	23.8184	24.4057	24.6054	23.8083	24.5461	23.8568	24.3382	24.0726	25.0073	24.0057	24.3137	24.8103	23.8198	24.5522	23.7648	24.5001	23.7149	24.5879	23.9115	24.7436	23.758	24.5697	23.9379	24.6473	23.9437	24.662	23.7033	24.641	By MS/MS	By MS/MS	By MS/MS	By MS/MS	By MS/MS	By MS/MS	By MS/MS	By MS/MS	By MS/MS	By MS/MS	By MS/MS	By MS/MS	By MS/MS	By MS/MS	By MS/MS
25.7692	25.4055	25.2077	25.9176	25.7784	25.3715	25.8867	25.3153	25.8528	25.6756	25.1896	25.8435	25.3627	25.7775	25.3213	25.8265	25.3305	25.6001	25.9372	25.3651	25.7573	25.2327	25.8182	25.3462	25.8845	25.1839	25.8671	25.1864	25.536	25.315	25.9271	25.3595	25.7418	25.4672	25.7805	By MS/MS	By MS/MS	By MS/MS	By MS/MS	By MS/MS	By MS/MS	By MS/MS	By MS/MS	By MS/MS	By MS/MS	By MS/MS	By MS/MS	By MS/MS	By MS/MS	By MS/MS
26.2495	25.3777	25.1902	25.8948	26.1612	25.3763	25.9968	25.2058	25.9059	25.8585	25.4266	26.1163	25.2199	26.1723	25.3614	25.7885	25.2922	26.006	25.9627	25.5045	26.0528	25.3957	26.1832	25.4495	26.4118	25.3536	26.1067	25.4176	26.0431	25.29	25.9358	25.45	26.0117	25.4462	25.7745	By MS/MS	By MS/MS	By MS/MS	By MS/MS	By MS/MS	By MS/MS	By MS/MS	By MS/MS	By MS/MS	By MS/MS	By MS/MS	By MS/MS	By MS/MS	By MS/MS	By MS/MS
22.7878	21.9472	21.8722	22.595	22.6412	21.9945	23.3433	22.1516	22.8885	22.8126	22.1558	22.9233	21.8586	22.7454	21.8783	22.947	22.0116	23.1067	22.9548	22.0921	22.6857	21.8789	22.6893	21.7516	22.6327	22.0186	22.8221	22.2082	22.8826	22.2003	23.1317	22.1126	22.7176	22.077	23.0741	By MS/MS	By MS/MS	By MS/MS	By MS/MS	By MS/MS	By MS/MS	By MS/MS	By MS/MS	By MS/MS	By MS/MS	By MS/MS	By MS/MS	By MS/MS	By MS/MS	By MS/MS
22.5387	19.6685	20.0478	21.8962	22.5824	19.565	22.7524	20.0219	21.9195	22.1663	20.0163	22.4564	20.2887	22.4756	20.4367	20.7475	20.7854	22.3549	21.8932	20.0903	21.7049	20.0517	22.6541	19.9642	21.3988	20.036	21.9267	19.9901	22.1457	20.2813	21.8377	20.1722	22.0064	19.8494	21.5348	By MS/MS	By matching	By MS/MS	By MS/MS	By MS/MS	By MS/MS	By MS/MS	By MS/MS	By MS/MS	By MS/MS	By MS/MS	By MS/MS	By MS/MS	By MS/MS	By MS/MS
25.1128	24.4428	24.4114	25.1911	24.7834	24.4973	25.1991	24.6425	25.0072	24.8387	24.5256	25.1127	24.5971	25.1321	24.566	24.9815	24.5716	24.9415	25.1501	24.5759	24.9428	24.429	25.1985	24.5835	25.2927	24.6676	25.094	24.464	24.9658	24.6808	25.1828	24.7226	25.0658	24.5873	25.2292	By MS/MS	By MS/MS	By MS/MS	By MS/MS	By MS/MS	By MS/MS	By MS/MS	By MS/MS	By MS/MS	By MS/MS	By MS/MS	By MS/MS	By MS/MS	By MS/MS	By MS/MS
22.2334	21.4955	21.4541	22.1939	22.0265	21.6608	22.2352	21.5778	21.8565	21.9976	21.6376	22.0622	21.6902	22.0421	21.6009	22.3034	21.5408	21.7585	22.2117	21.2279	22.0839	21.5615	22.2582	21.3056	22.2431	21.473	21.979	21.4955	22.0906	21.6126	22.1414	21.5945	22.0712	21.6555	22.2188	By MS/MS	By MS/MS	By MS/MS	By MS/MS	By MS/MS	By MS/MS	By MS/MS	By MS/MS	By MS/MS	By MS/MS	By MS/MS	By MS/MS	By MS/MS	By MS/MS	By MS/MS
24.5235	23.717	23.4907	24.0537	24.2497	23.4174	24.5918	23.8863	24.0949	24.0774	23.4449	24.4406	23.5947	24.1355	23.2726	24.3156	23.6687	24.0996	24.5799	23.5424	24.4663	23.5547	24.1834	23.6107	24.4091	23.5917	24.0362	23.684	24.5157	23.5609	24.3828	23.8324	24.3494	23.7048	24.4239	By MS/MS	By MS/MS	By MS/MS	By MS/MS	By MS/MS	By MS/MS	By MS/MS	By MS/MS	By MS/MS	By MS/MS	By MS/MS	By MS/MS	By MS/MS	By MS/MS	By MS/MS
22.414	22.0997	22.0496	22.5258	22.4088	22.0565	22.511	22.118	22.3309	22.3652	21.9271	22.4482	22.0954	22.4824	22.1383	22.2126	22.2713	22.3862	22.4537	22.0046	22.3784	22.1229	22.4238	22.03	22.4303	22.0199	22.2836	22.0066	22.3848	22.1909	22.3376	22.1657	22.4362	22.0537	22.454	By MS/MS	By MS/MS	By MS/MS	By MS/MS	By MS/MS	By MS/MS	By MS/MS	By MS/MS	By MS/MS	By MS/MS	By MS/MS	By MS/MS	By MS/MS	By MS/MS	By MS/MS
22.9284	22.5371	22.4995	22.973	22.9738	22.5083	23.1906	22.5596	23.0483	22.8798	22.5712	23.1126	22.3331	22.9689	22.4246	22.9902	22.5784	22.9893	23.3211	22.4753	23.0793	22.4896	23.1589	22.4303	23.0665	22.3567	22.9255	22.7402	23.1528	22.6687	23.2667	22.7619	22.9256	22.75	23.3051	By MS/MS	By MS/MS	By MS/MS	By MS/MS	By MS/MS	By MS/MS	By MS/MS	By MS/MS	By MS/MS	By MS/MS	By MS/MS	By MS/MS	By MS/MS	By MS/MS	By MS/MS
23.6219	22.9441	22.9234	23.6102	23.3664	22.8011	23.5692	22.8707	23.6636	23.2933	23.144	23.3106	22.9878	23.3193	22.8787	23.6871	22.9439	23.1248	23.4054	22.7549	23.3225	22.8062	23.6296	22.8997	23.5393	22.7098	23.3446	22.5221	23.5068	22.9397	23.5937	22.8724	23.269	22.5319	23.4991	By MS/MS	By MS/MS	By MS/MS	By MS/MS	By MS/MS	By MS/MS	By MS/MS	By MS/MS	By MS/MS	By MS/MS	By MS/MS	By MS/MS	By MS/MS	By MS/MS	By MS/MS
23.0731	22.3685	22.3619	23.0176	23.5673	22.3938	22.7939	22.2482	23.0511	22.9335	22.3847	23.3711	22.3456	23.2422	22.6581	23.0896	22.6182	22.9191	23.1139	22.784	23.2216	22.1685	23.0413	22.2693	23.0923	22.5668	23.2252	22.482	23.089	21.9015	23.0915	22.5784	23.0588	22.0847	23.0066	By MS/MS	By MS/MS	By MS/MS	By MS/MS	By MS/MS	By MS/MS	By MS/MS	By MS/MS	By MS/MS	By MS/MS	By MS/MS	By MS/MS	By MS/MS	By MS/MS	By MS/MS
26.2277	25.5233	25.4984	26.2837	25.8622	25.7918	26.2092	25.7795	26.0295	26.058	25.6899	26.0751	25.6392	26.1466	25.796	26.2404	25.8785	26.1706	26.1655	25.7402	26.1396	25.7828	26.2201	25.4547	26.1274	25.5495	26.195	25.679	25.9516	25.6332	26.056	25.6948	25.9983	25.8928	26.2301	By MS/MS	By MS/MS	By MS/MS	By MS/MS	By MS/MS	By MS/MS	By MS/MS	By MS/MS	By MS/MS	By MS/MS	By MS/MS	By MS/MS	By MS/MS	By MS/MS	By MS/MS
24.2945	24.6128	24.5193	24.12	24.402	24.6874	23.9486	24.53	24.2957	24.2728	24.4681	23.9829	24.4683	24.2893	24.5052	24.3162	24.4938	24.1732	24.0429	24.6726	24.2049	24.7119	24.0532	24.6379	24.1658	24.8259	24.0892	24.5658	24.1314	24.4982	23.9444	24.5617	24.0074	24.6277	24.0102	By MS/MS	By MS/MS	By MS/MS	By MS/MS	By MS/MS	By MS/MS	By MS/MS	By MS/MS	By MS/MS	By MS/MS	By MS/MS	By MS/MS	By MS/MS	By MS/MS	By MS/MS
27.3221	28.0671	28.1465	27.4789	27.8263	28.1561	27.4215	28.0935	27.6573	27.7679	27.9582	27.611	28.1923	27.7136	28.0934	27.6579	28.0919	27.7532	27.5597	28.1649	27.5412	28.0842	27.5166	28.058	27.2684	28.1631	27.4932	28.146	27.5339	27.915	27.229	27.913	27.5104	28.0777	27.0563	By MS/MS	By MS/MS	By MS/MS	By MS/MS	By MS/MS	By MS/MS	By MS/MS	By MS/MS	By MS/MS	By MS/MS	By MS/MS	By MS/MS	By MS/MS	By MS/MS	By MS/MS
22.2148	21.6254	21.3648	22.753	21.7094	21.6219	23.0688	21.6807	22.2616	22.3465	21.3462	22.693	21.597	22.3249	21.4927	22.4828	21.798	22.4584	22.6893	21.5753	22.6218	21.8178	22.4805	21.8446	22.4512	21.4546	22.8515	21.8592	22.6402	21.7165	23.0634	21.7606	22.6328	21.7632	22.7245	By MS/MS	By MS/MS	By MS/MS	By MS/MS	By MS/MS	By MS/MS	By MS/MS	By MS/MS	By MS/MS	By MS/MS	By MS/MS	By MS/MS	By MS/MS	By MS/MS	By MS/MS
23.0713	21.486	21.73	23.1029	23.329	22.3454	23.6148	22.2265	23.2242	23.0732	21.5822	23.5029	21.8782	22.8728	22.0773	22.5276	22.0661	23.1929	23.5606	21.9798	22.8634	21.6376	23.286	20.5578	23.3217	21.9804	23.1091	22.555	22.8576	21.1512	23.6187	22.1406	23.2757	21.8619	23.7007	By MS/MS	By MS/MS	By MS/MS	By MS/MS	By MS/MS	By MS/MS	By MS/MS	By MS/MS	By MS/MS	By MS/MS	By MS/MS	By MS/MS	By MS/MS	By MS/MS	By MS/MS
25.602	24.8201	24.8065	25.3495	25.5894	24.8821	25.6435	24.8299	25.2293	25.3245	24.8275	25.6701	24.7659	25.1997	24.8846	25.9114	25.026	25.013	25.7421	24.7651	25.6831	24.7095	25.5335	24.8687	25.8964	25.0959	25.6099	24.8058	25.7041	24.9733	25.5077	25.0734	25.6964	25.0446	25.6248	By MS/MS	By MS/MS	By MS/MS	By MS/MS	By MS/MS	By MS/MS	By MS/MS	By MS/MS	By MS/MS	By MS/MS	By MS/MS	By MS/MS	By MS/MS	By MS/MS	By MS/MS
23.8288	22.8373	23.0605	23.4876	23.6446	23.1661	23.8913	23.0014	23.8937	23.2473	22.9492	24.0137	22.7471	23.5007	23.1661	23.2727	22.827	23.5189	23.6169	22.9375	23.6461	22.8233	23.4114	22.7867	23.821	22.7043	23.749	22.9675	23.5249	23.278	23.874	23.2487	23.6852	22.9103	23.6952	By MS/MS	By MS/MS	By MS/MS	By MS/MS	By MS/MS	By MS/MS	By MS/MS	By MS/MS	By MS/MS	By MS/MS	By MS/MS	By MS/MS	By MS/MS	By MS/MS	By MS/MS
21.8478	21.1917	21.2959	21.7422	21.7696	21.3309	22.0537	21.0733	21.6153	21.6832	21.4998	21.735	21.4165	21.9866	21.5018	21.678	21.4005	21.715	21.9078	21.2263	21.9147	20.9749	21.8881	21.3042	21.8427	21.7491	21.9481	21.2834	21.9431	21.3959	21.9019	21.3044	21.7936	21.1865	21.9183	By MS/MS	By MS/MS	By MS/MS	By MS/MS	By MS/MS	By MS/MS	By MS/MS	By MS/MS	By MS/MS	By MS/MS	By MS/MS	By MS/MS	By MS/MS	By MS/MS	By MS/MS
24.8159	23.7058	23.6263	24.4438	25.0413	23.6103	25.8063	23.6428	24.516	25.1611	23.6568	25.1738	23.264	25.2321	24.1732	24.0836	23.4501	24.9228	25.1424	24.0316	24.9992	23.5733	25.6983	23.5699	24.2489	23.7479	25.0665	23.3448	24.495	23.5349	25.5133	23.3494	25.3871	23.5547	24.3729	By MS/MS	By MS/MS	By MS/MS	By MS/MS	By MS/MS	By MS/MS	By MS/MS	By MS/MS	By MS/MS	By MS/MS	By MS/MS	By MS/MS	By MS/MS	By MS/MS	By MS/MS
23.3839	24.0173	23.9321	22.9346	23.652	24.2096	22.9721	23.6204	23.1286	22.8117	24.0689	23.2758	24.0305	23.6812	24.4382	23.0526	23.9944	23.6934	23.4697	24.1441	23.2908	24.0618	23.2771	24.1206	23.5743	24.454	23.2485	24.3689	23.1845	24.2034	23.4151	24.0478	23.5164	24.3458	23.5298	By MS/MS	By MS/MS	By MS/MS	By MS/MS	By MS/MS	By MS/MS	By MS/MS	By MS/MS	By MS/MS	By MS/MS	By MS/MS	By MS/MS	By MS/MS	By MS/MS	By MS/MS
23.9978	23.3643	23.3764	24.1529	23.759	23.4047	23.9883	23.5063	23.6128	23.7815	23.3975	23.9026	23.2093	23.972	23.3209	24.0282	23.5918	23.8084	24.0876	23.3842	24.056	23.614	24.0083	23.4356	24.3167	23.6025	24.1366	23.3809	23.7332	23.41	24.1166	23.589	23.9632	23.7788	24.0705	By MS/MS	By MS/MS	By MS/MS	By MS/MS	By MS/MS	By MS/MS	By MS/MS	By MS/MS	By MS/MS	By MS/MS	By MS/MS	By MS/MS	By MS/MS	By MS/MS	By MS/MS
27.5388	27.9258	27.8908	27.3606	27.6413	28.0174	27.1984	27.9676	27.5598	27.591	27.844	27.3825	27.8262	27.4623	27.9784	27.8527	27.7641	27.4127	27.4374	27.84	27.5005	27.897	27.4155	27.8645	27.5974	27.965	27.2496	27.8602	27.5544	27.8301	27.3788	27.8523	27.4362	27.6553	27.289	By MS/MS	By MS/MS	By MS/MS	By MS/MS	By MS/MS	By MS/MS	By MS/MS	By MS/MS	By MS/MS	By MS/MS	By MS/MS	By MS/MS	By MS/MS	By MS/MS	By MS/MS
25.1207	25.7009	25.6658	25.29	25.3733	25.77	25.1729	25.7427	25.3052	25.4856	25.7076	24.859	25.6664	25.3814	25.9597	25.3559	25.7477	25.3583	24.8918	25.7285	25.1334	25.8996	25.348	25.8432	25.5963	25.9659	25.3292	25.7176	25.4289	25.7068	25.0317	25.6264	25.314	25.5917	25.0833	By MS/MS	By MS/MS	By MS/MS	By MS/MS	By MS/MS	By MS/MS	By MS/MS	By MS/MS	By MS/MS	By MS/MS	By MS/MS	By MS/MS	By MS/MS	By MS/MS	By MS/MS
22.4536	21.8076	21.8541	22.3882	22.495	21.8621	22.236	22.0188	22.5892	21.8533	21.94	22.6385	22.1561	22.1772	21.8922	22.3916	21.696	22.4215	22.8885	21.8733	22.7333	21.6346	22.2567	21.6325	22.3796	21.7083	22.3361	21.9575	22.2504	21.8312	22.5959	21.78	22.4782	21.8125	22.728	By MS/MS	By MS/MS	By MS/MS	By MS/MS	By MS/MS	By MS/MS	By MS/MS	By MS/MS	By MS/MS	By MS/MS	By MS/MS	By MS/MS	By MS/MS	By MS/MS	By MS/MS
22.3491	21.9425	21.6344	22.4903	22.5374	22.1358	22.8807	22.0901	22.5487	22.2747	22.1887	22.5264	22.0404	22.5677	21.9937	22.2304	22.1611	22.3953	22.4806	21.8926	22.3102	21.9866	22.3918	21.9828	22.6395	22.0871	22.3534	22.002	22.2548	22.0439	22.6239	22.0725	22.3285	21.8896	22.6511	By MS/MS	By MS/MS	By MS/MS	By MS/MS	By MS/MS	By MS/MS	By MS/MS	By MS/MS	By MS/MS	By MS/MS	By MS/MS	By MS/MS	By MS/MS	By MS/MS	By MS/MS
23.9208	23.4596	23.182	23.549	23.7554	23.3027	23.7209	23.4415	23.6242	23.428	23.2488	23.6299	23.2315	23.4329	23.2764	23.572	23.1616	23.4094	23.5957	23.1524	23.7091	23.2929	23.4908	23.309	23.8267	23.2448	23.4731	23.2458	23.6737	23.2381	23.7605	23.29	23.5532	23.2061	23.6506	By MS/MS	By MS/MS	By MS/MS	By MS/MS	By MS/MS	By MS/MS	By MS/MS	By MS/MS	By MS/MS	By MS/MS	By MS/MS	By MS/MS	By MS/MS	By MS/MS	By MS/MS
24.0153	24.783	24.7199	24.0193	23.8932	24.3441	24.159	24.3829	23.7239	23.944	24.5784	22.8878	24.6949	23.7345	24.4979	24.1384	24.436	23.8614	23.4795	25.0312	24.1989	24.749	23.8435	24.84	24.1238	24.9687	24.2183	24.5674	24.1476	24.6818	23.3679	24.924	23.8963	24.99	23.4819	By MS/MS	By MS/MS	By MS/MS	By MS/MS	By MS/MS	By MS/MS	By MS/MS	By MS/MS	By MS/MS	By MS/MS	By MS/MS	By MS/MS	By MS/MS	By MS/MS	By MS/MS
23.3673	23.0464	22.6872	23.5982	23.3955	23.1151	23.8691	23.102	23.4265	23.3609	23.3163	23.6525	23.0129	23.7282	23.2189	23.5616	22.9275	23.2855	23.8184	22.895	23.5479	22.9366	23.6968	22.8304	23.5422	23.2674	23.6164	23.1448	23.4527	22.9778	23.7285	23.2476	23.4901	23.3265	23.7994	By MS/MS	By MS/MS	By MS/MS	By MS/MS	By MS/MS	By MS/MS	By MS/MS	By MS/MS	By MS/MS	By MS/MS	By MS/MS	By MS/MS	By MS/MS	By MS/MS	By MS/MS
24.7196	24.2712	24.3786	24.8038	24.6702	24.4704	24.8577	24.3953	24.7268	24.7099	24.4659	24.689	24.3705	24.6931	24.3535	24.7232	24.4963	24.8383	24.7426	24.5379	24.5624	24.4661	24.8085	24.3344	24.5001	24.4903	24.6898	24.3481	24.6066	24.4692	24.6433	24.5611	24.7155	24.6556	24.8012	By MS/MS	By MS/MS	By MS/MS	By MS/MS	By MS/MS	By MS/MS	By MS/MS	By MS/MS	By MS/MS	By MS/MS	By MS/MS	By MS/MS	By MS/MS	By MS/MS	By MS/MS
23.8967	25.0117	25.1118	24.327	24.5199	24.8005	24.2283	24.9519	24.4068	24.5919	25.0262	24.651	25.0367	24.2151	25.1718	24.3066	24.8666	24.0655	24.7071	24.9773	24.4308	24.9126	24.3206	24.7821	24.2241	25.0388	24.6377	25.2126	24.4637	24.8169	24.6499	24.4757	24.2219	24.9208	24.3805	By MS/MS	By MS/MS	By MS/MS	By MS/MS	By MS/MS	By MS/MS	By MS/MS	By MS/MS	By MS/MS	By MS/MS	By MS/MS	By MS/MS	By MS/MS	By MS/MS	By MS/MS
25.4953	25.0583	25.1949	25.827	25.4903	25.1538	25.6841	25.1281	25.743	25.3097	25.2018	25.5003	25.2476	25.515	25.0754	25.4011	25.2175	25.6089	25.6803	25.1016	25.1465	24.851	25.6139	25.374	25.5854	25.1884	25.4355	25.0035	25.9411	25.0148	25.7411	25.0561	25.6197	24.9792	25.464	By MS/MS	By MS/MS	By MS/MS	By MS/MS	By MS/MS	By MS/MS	By MS/MS	By MS/MS	By MS/MS	By MS/MS	By MS/MS	By MS/MS	By MS/MS	By MS/MS	By MS/MS
24.9717	24.5031	24.4018	24.9152	24.9247	24.5077	24.874	24.5814	24.9053	24.6661	24.4173	25.0703	24.4969	24.7825	24.1628	24.8789	24.5947	24.9914	25.3379	24.1834	25.0325	24.3235	24.8081	24.1709	24.7681	23.9689	24.7375	24.5026	24.7175	24.4606	25.2037	24.2553	24.8866	24.7917	25.1102	By MS/MS	By MS/MS	By MS/MS	By MS/MS	By MS/MS	By MS/MS	By MS/MS	By MS/MS	By MS/MS	By MS/MS	By MS/MS	By MS/MS	By MS/MS	By MS/MS	By MS/MS
22.7059	21.898	21.5916	22.0034	22.3293	21.87	22.0533	21.7601	22.3419	22.1194	21.6813	22.2597	21.8865	22.119	21.6015	22.4427	21.9426	22.4024	22.2118	21.7519	22.1789	21.8426	22.0614	22.0153	22.2597	21.8494	22.1764	21.6155	22.4376	21.7938	22.0086	21.5551	22.1483	21.8257	22.1435	By MS/MS	By MS/MS	By MS/MS	By MS/MS	By MS/MS	By MS/MS	By MS/MS	By MS/MS	By MS/MS	By MS/MS	By MS/MS	By MS/MS	By MS/MS	By MS/MS	By MS/MS
24.2128	23.7186	23.4984	23.9239	24.0809	23.5297	24.1498	23.7532	23.89	23.684	23.6791	23.9792	23.6135	23.7759	23.5789	24.0317	23.7562	23.8577	24.1223	23.6044	23.9628	23.6271	23.9885	23.5828	24.2643	23.6901	23.9772	23.7272	24.1525	23.5937	24.1945	23.8241	24.0455	23.7991	24.1546	By MS/MS	By MS/MS	By MS/MS	By MS/MS	By MS/MS	By MS/MS	By MS/MS	By MS/MS	By MS/MS	By MS/MS	By MS/MS	By MS/MS	By MS/MS	By MS/MS	By MS/MS
23.0574	22.9011	22.6687	23.5798	23.0987	22.7949	23.6709	22.888	23.4297	23.1346	22.6838	23.5516	22.948	23.3111	22.6324	23.1326	23.1746	23.3657	23.5502	22.7312	23.2995	22.8371	23.3737	22.8141	23.269	23.057	23.4571	22.833	23.0452	22.8637	23.3592	22.9426	23.1716	23.0119	23.4442	By MS/MS	By MS/MS	By MS/MS	By MS/MS	By MS/MS	By MS/MS	By MS/MS	By MS/MS	By MS/MS	By MS/MS	By MS/MS	By MS/MS	By MS/MS	By MS/MS	By MS/MS
23.8956	23.1926	23.0189	23.331	23.7546	22.9715	23.9176	23.1957	23.4471	23.1036	22.8453	23.5505	23.0352	23.3037	22.8368	23.5861	22.8973	23.2574	23.5859	22.8636	23.4737	22.7952	23.3566	22.764	23.7781	23.2364	23.2842	22.8	23.5839	22.8847	23.3393	23.1431	23.5422	22.9924	23.4478	By MS/MS	By MS/MS	By MS/MS	By MS/MS	By MS/MS	By MS/MS	By MS/MS	By MS/MS	By MS/MS	By MS/MS	By MS/MS	By MS/MS	By MS/MS	By MS/MS	By MS/MS
27.0237	26.6019	26.673	27.5747	27.1076	26.5639	27.3284	26.952	27.2077	27.0839	27.0024	27.4516	26.9997	27.4122	26.8466	27.1976	26.9267	27.2398	27.505	26.9114	27.2723	26.9579	27.4661	26.6573	27.0882	26.705	27.4285	26.9842	27.0577	26.8154	27.3208	26.9577	27.1298	26.8561	27.3492	By MS/MS	By MS/MS	By MS/MS	By MS/MS	By MS/MS	By MS/MS	By MS/MS	By MS/MS	By MS/MS	By MS/MS	By MS/MS	By MS/MS	By MS/MS	By MS/MS	By MS/MS
23.7203	23.3268	23.174	23.3965	23.5135	23.2718	23.6933	23.1993	23.5164	23.2919	22.9907	23.4987	23.1743	23.3484	23.0685	23.6384	23.2703	23.3163	23.4759	23.1523	23.3753	23.0823	23.5567	23.0906	23.3062	23.1846	23.4842	23.12	23.449	23.0597	23.6326	23.2103	23.5888	23.3543	23.52	By MS/MS	By MS/MS	By MS/MS	By MS/MS	By MS/MS	By MS/MS	By MS/MS	By MS/MS	By MS/MS	By MS/MS	By MS/MS	By MS/MS	By MS/MS	By MS/MS	By MS/MS
28.3295	28.6621	28.9184	28.5614	28.4741	28.8128	28.3126	28.68	28.4222	28.5833	28.7631	28.3283	28.6438	28.5676	28.6002	28.5916	28.7307	28.5668	28.3226	28.6891	28.4055	28.6646	28.5069	28.717	28.4705	28.7391	28.4441	28.6795	28.3411	28.6389	28.2335	28.695	28.4579	28.5539	28.3656	By MS/MS	By MS/MS	By MS/MS	By MS/MS	By MS/MS	By MS/MS	By MS/MS	By MS/MS	By MS/MS	By MS/MS	By MS/MS	By MS/MS	By MS/MS	By MS/MS	By MS/MS
23.9626	24.3045	24.3397	23.8303	24.2711	24.3657	23.9005	24.2833	23.8957	24.0646	24.3675	24.0677	24.5739	24.1233	24.5855	24.0706	24.5307	24.2022	24.1554	24.5166	24.1894	24.5105	24.0936	24.6605	24.1402	24.5684	24.0951	24.6655	24.0325	24.4132	24.0012	23.9902	24.0946	24.5059	23.8181	By MS/MS	By MS/MS	By MS/MS	By MS/MS	By MS/MS	By MS/MS	By MS/MS	By MS/MS	By MS/MS	By MS/MS	By MS/MS	By MS/MS	By MS/MS	By MS/MS	By MS/MS
23.526	22.9143	22.6904	22.9012	23.3087	22.8403	23.358	22.8823	23.2822	23.0826	22.8216	23.1254	22.7587	23.156	22.8387	23.4539	22.8691	23.1663	23.5526	22.9469	23.4179	22.8265	23.1738	22.7323	23.3795	23.0793	23.2641	22.928	23.2636	22.7648	23.2344	23.0482	23.297	23.1914	23.3264	By MS/MS	By MS/MS	By MS/MS	By MS/MS	By MS/MS	By MS/MS	By MS/MS	By MS/MS	By MS/MS	By MS/MS	By MS/MS	By MS/MS	By MS/MS	By MS/MS	By MS/MS
24.7075	24.3659	24.4216	25.0161	24.6856	24.4661	24.9259	24.481	24.8364	24.7198	24.3209	24.9763	24.3923	24.9983	24.3605	24.8039	24.6235	24.8736	25.0845	24.5409	24.7487	24.4006	24.9558	24.418	24.5761	24.3609	24.945	24.4054	24.4497	24.5406	24.7712	24.5849	24.8859	24.7307	24.9142	By MS/MS	By MS/MS	By MS/MS	By MS/MS	By MS/MS	By MS/MS	By MS/MS	By MS/MS	By MS/MS	By MS/MS	By MS/MS	By MS/MS	By MS/MS	By MS/MS	By MS/MS
21.7095	21.5107	21.302	22.0074	21.6736	21.2818	22.7417	21.4379	21.6679	21.7765	21.5851	22.0434	21.2249	21.9276	20.5735	22.1015	21.2441	21.9192	21.7838	21.3182	21.8029	20.8967	21.907	21.214	21.9958	21.543	21.7159	21.1978	21.9561	20.7102	21.7837	21.0695	21.8063	21.3611	21.7681	By MS/MS	By MS/MS	By MS/MS	By MS/MS	By MS/MS	By MS/MS	By MS/MS	By MS/MS	By MS/MS	By MS/MS	By MS/MS	By MS/MS	By MS/MS	By MS/MS	By MS/MS
23.4594	22.6063	22.5293	23.5782	23.0527	22.2067	23.5328	22.1991	23.119	23.2838	22.5965	23.9802	22.4445	23.623	22.9093	22.574	22.0983	23.798	23.5665	22.572	22.8592	22.7891	23.5198	22.7271	22.8529	22.6071	24.0054	22.4669	23.0734	22.4268	24.0943	21.8526	23.6339	22.755	23.4423	By MS/MS	By MS/MS	By MS/MS	By MS/MS	By MS/MS	By MS/MS	By MS/MS	By MS/MS	By MS/MS	By MS/MS	By MS/MS	By MS/MS	By MS/MS	By MS/MS	By MS/MS
27.8061	27.4687	27.4217	27.9088	27.6734	27.6297	27.8096	27.6559	28.0212	27.7622	27.6502	27.9088	27.6113	27.6246	27.6255	27.8625	27.5607	28.0161	28.0106	27.47	27.747	27.6827	27.81	27.6576	27.8809	27.6204	27.735	27.6019	27.9947	27.5896	28.0177	27.5814	27.8524	27.6973	27.9207	By MS/MS	By MS/MS	By MS/MS	By MS/MS	By MS/MS	By MS/MS	By MS/MS	By MS/MS	By MS/MS	By MS/MS	By MS/MS	By MS/MS	By MS/MS	By MS/MS	By MS/MS
21.9129	22.2509	22.2388	21.2938	22.0087	22.2477	21.7834	22.1222	21.5037	21.5059	22.3732	21.6681	22.0434	21.7308	22.2875	21.4093	21.8046	21.8075	21.4882	22.1136	22.1493	22.4091	21.8396	22.365	21.7741	22.2547	21.9682	22.387	21.7484	22.0071	21.7844	22.5428	21.647	22.2514	21.5781	By MS/MS	By MS/MS	By MS/MS	By MS/MS	By MS/MS	By MS/MS	By MS/MS	By MS/MS	By MS/MS	By MS/MS	By MS/MS	By MS/MS	By MS/MS	By MS/MS	By MS/MS
20.0309	20.0106	20.4433	19.8014	20.3483	20.1533	19.6654	20.107	20.0911	19.7826	20.421	19.7922	20.3319	19.8665	20.3785	19.8953	20.0503	19.7056	19.6134	20.3328	19.9359	20.316	19.6794	20.5483	20.0756	20.429	20.0864	20.519	19.8967	20.5399	19.7912	20.3173	19.828	20.5398	19.6135	By MS/MS	By MS/MS	By MS/MS	By MS/MS	By MS/MS	By MS/MS	By MS/MS	By MS/MS	By MS/MS	By MS/MS	By MS/MS	By MS/MS	By MS/MS	By MS/MS	By MS/MS
23.9282	23.6764	23.358	23.7465	23.7894	23.449	24.1198	23.3701	23.8884	23.7215	23.3094	23.614	23.2728	23.6518	23.4934	23.6183	23.4063	23.6932	23.8257	23.1417	23.766	23.3539	23.7258	23.3725	23.4701	23.2626	23.7046	23.2932	23.4775	23.3117	23.8837	23.5678	23.6253	23.3531	23.818	By MS/MS	By MS/MS	By MS/MS	By MS/MS	By MS/MS	By MS/MS	By MS/MS	By MS/MS	By MS/MS	By MS/MS	By MS/MS	By MS/MS	By MS/MS	By MS/MS	By MS/MS
21.1309	20.4178	20.5078	21.244	21.4549	20.9318	21.0712	20.3591	21.5825	20.9093	20.378	21.4264	20.492	21.4376	20.9328	21.2541	21.0263	21.6332	21.6832	20.2922	21.4022	20.9514	21.124	20.7452	20.9016	20.9198	21.355	20.476	21.0774	20.7224	21.5162	20.6932	20.9746	20.8682	21.4863	By MS/MS	By MS/MS	By MS/MS	By MS/MS	By MS/MS	By MS/MS	By MS/MS	By MS/MS	By MS/MS	By MS/MS	By MS/MS	By MS/MS	By MS/MS	By MS/MS	By MS/MS
23.2063	22.8823	22.772	23.1369	22.9524	22.6011	23.2782	23.0125	23.0882	22.952	22.6067	23.2414	22.7892	23.0038	22.6342	23.0191	22.5625	23.071	23.3344	22.5794	23.008	22.4884	23.1154	22.6385	22.8987	22.6066	23.2201	22.8095	22.8469	22.8775	23.1809	22.9105	23.2369	22.8421	23.4302	By MS/MS	By MS/MS	By MS/MS	By MS/MS	By MS/MS	By MS/MS	By MS/MS	By MS/MS	By MS/MS	By MS/MS	By MS/MS	By MS/MS	By MS/MS	By MS/MS	By MS/MS
26.0223	26.483	26.4195	26.149	26.1557	26.5456	25.9362	26.4943	26.1116	26.3957	26.489	25.6391	26.4608	26.3158	26.6366	26.3431	26.6333	26.1003	25.8474	26.5718	25.9829	26.5956	26.1118	26.2388	26.3616	26.6732	26.135	26.5567	26.1778	26.6513	25.7643	26.4081	25.8901	26.2959	25.9357	By MS/MS	By MS/MS	By MS/MS	By MS/MS	By MS/MS	By MS/MS	By MS/MS	By MS/MS	By MS/MS	By MS/MS	By MS/MS	By MS/MS	By MS/MS	By MS/MS	By MS/MS
26.0869	25.9573	25.6286	26.3829	26.0331	25.8167	26.2021	25.9852	26.1339	26.1012	25.9069	26.2764	25.9839	26.3045	25.8485	26.2868	25.9824	26.244	26.3715	25.9985	26.3044	26.1245	26.2418	26.0938	26.4278	26.067	26.2297	25.969	26.1774	26.0537	26.3144	26.0661	26.2336	25.8209	26.3083	By MS/MS	By MS/MS	By MS/MS	By MS/MS	By MS/MS	By MS/MS	By MS/MS	By MS/MS	By MS/MS	By MS/MS	By MS/MS	By MS/MS	By MS/MS	By MS/MS	By MS/MS
27.0657	27.7301	27.9346	27.0981	27.4792	27.7868	27.3641	27.7046	27.0069	27.5049	27.6518	27.3385	27.8479	27.4053	27.7255	27.5385	27.7924	27.2418	27.1398	27.9821	27.0024	27.6337	27.4979	27.916	27.5608	27.9118	27.4936	27.7511	27.5682	27.6923	26.9473	27.7354	27.3585	27.7477	26.6326	By MS/MS	By MS/MS	By MS/MS	By MS/MS	By MS/MS	By MS/MS	By MS/MS	By MS/MS	By MS/MS	By MS/MS	By MS/MS	By MS/MS	By MS/MS	By MS/MS	By MS/MS
22.9096	23.264	23.3974	22.774	23.2557	23.3013	22.1842	23.313	22.8511	23.0876	23.3193	22.8057	23.3966	22.905	23.3287	23.1207	23.1802	22.8817	22.9285	23.5426	23.1105	23.4179	22.8935	23.5355	23.2521	23.7771	22.7706	23.4689	23.2256	23.6215	22.9151	23.4979	22.6531	23.7143	22.7317	By MS/MS	By MS/MS	By MS/MS	By MS/MS	By MS/MS	By MS/MS	By MS/MS	By MS/MS	By MS/MS	By MS/MS	By MS/MS	By MS/MS	By MS/MS	By MS/MS	By MS/MS
23.5913	23.3813	22.8034	23.6454	23.5381	23.3935	23.9668	23.5041	23.6423	23.4055	23.1891	23.5359	23.2818	23.6119	23.1972	23.888	23.2031	23.6057	23.7415	23.2741	23.56	23.3869	23.6031	23.277	23.7795	23.3772	23.5019	23.1216	23.4874	23.4191	23.7691	23.0388	23.7152	23.3586	23.6867	By MS/MS	By MS/MS	By MS/MS	By MS/MS	By MS/MS	By MS/MS	By MS/MS	By MS/MS	By MS/MS	By MS/MS	By MS/MS	By MS/MS	By MS/MS	By MS/MS	By MS/MS
22.3337	22.0741	21.9605	23.0453	22.1479	22.3193	23.0382	22.2955	22.6801	22.6042	22.0134	22.8638	22.3893	22.7981	22.3109	22.5657	21.9573	22.5297	22.9334	22.0876	22.6647	22.2106	23.0125	22.1333	22.7274	22.2336	22.6613	22.1822	22.3868	22.2252	23.0145	22.54	22.8301	22.1495	22.9073	By MS/MS	By MS/MS	By MS/MS	By MS/MS	By MS/MS	By MS/MS	By MS/MS	By MS/MS	By MS/MS	By MS/MS	By MS/MS	By MS/MS	By MS/MS	By MS/MS	By MS/MS
24.3545	23.9641	24.0168	24.5924	24.1522	24.0579	24.6094	24.2221	24.5423	24.6547	24.1825	24.4862	24.261	24.6173	24.1538	24.4109	24.2511	24.634	24.6457	24.0991	24.591	24.2019	24.4627	24.1044	24.2204	24.1294	24.674	24.2814	24.3961	24.3669	24.6448	24.3611	24.5846	24.1672	24.8345	By MS/MS	By MS/MS	By MS/MS	By MS/MS	By MS/MS	By MS/MS	By MS/MS	By MS/MS	By MS/MS	By MS/MS	By MS/MS	By MS/MS	By MS/MS	By MS/MS	By MS/MS
22.0295	21.5246	21.8212	21.9278	21.6695	21.3269	22.3097	21.6005	21.9162	21.8092	21.465	22.0591	21.5853	21.8925	21.4844	21.7708	21.5186	21.737	21.9038	21.5169	22.0152	21.4831	22.1978	21.1055	21.8253	21.2304	21.6871	21.6971	21.965	21.7284	22.0577	21.6735	21.9965	21.3831	22.2524	By MS/MS	By MS/MS	By MS/MS	By MS/MS	By MS/MS	By MS/MS	By MS/MS	By MS/MS	By MS/MS	By MS/MS	By MS/MS	By MS/MS	By MS/MS	By MS/MS	By MS/MS
26.9707	27.222	27.2641	26.9657	27.0053	27.2818	26.9674	27.1226	27.12	27.2414	27.1002	26.8841	27.2302	26.9165	27.1931	27.2037	27.3269	26.9554	26.9597	27.3342	26.8648	27.2662	27.036	27.2063	27.0167	27.3035	26.9632	27.3331	27.2296	27.1899	26.7694	27.2691	26.9376	27.4572	26.9673	By MS/MS	By MS/MS	By MS/MS	By MS/MS	By MS/MS	By MS/MS	By MS/MS	By MS/MS	By MS/MS	By MS/MS	By MS/MS	By MS/MS	By MS/MS	By MS/MS	By MS/MS
22.1574	21.5092	21.9384	22.1301	21.819	21.7285	22.2091	21.7075	21.8749	21.9701	21.5483	22.2458	21.4644	22.1381	21.4519	21.9087	21.3906	21.9258	21.8728	21.5357	21.8408	21.5818	21.7978	21.4931	22.0443	21.3687	21.9106	21.479	22.1195	21.8756	21.9222	21.5895	22.1933	21.81	21.6654	By MS/MS	By MS/MS	By MS/MS	By MS/MS	By MS/MS	By MS/MS	By MS/MS	By MS/MS	By MS/MS	By MS/MS	By MS/MS	By MS/MS	By MS/MS	By MS/MS	By MS/MS
26.4071	26.1658	26.2416	26.5337	26.6337	26.2094	26.5563	26.4033	26.6744	26.4783	26.271	27.0086	26.1557	26.6827	26.3355	26.5331	26.241	26.5889	27.1127	26.2516	26.9693	26.3922	26.6082	26.299	26.5101	26.1497	26.8514	26.4608	27.0171	26.6395	26.9444	26.3687	26.7561	26.2983	26.8346	By MS/MS	By MS/MS	By MS/MS	By MS/MS	By MS/MS	By MS/MS	By MS/MS	By MS/MS	By MS/MS	By MS/MS	By MS/MS	By MS/MS	By MS/MS	By MS/MS	By MS/MS
23.721	23.3176	22.9878	23.5017	23.586	23.1929	23.3679	23.2799	23.599	23.3679	23.0639	23.4869	23.1449	23.3508	23.0414	23.5407	23.1103	23.3869	23.4933	23.1149	23.5984	23.0714	23.2957	22.8834	23.1941	22.6988	23.0443	22.9747	23.3419	22.931	23.5093	23.064	23.4065	23.172	23.3226	By MS/MS	By MS/MS	By MS/MS	By MS/MS	By MS/MS	By MS/MS	By MS/MS	By MS/MS	By MS/MS	By MS/MS	By MS/MS	By MS/MS	By MS/MS	By MS/MS	By MS/MS
22.783	22.4787	22.6375	22.7585	22.6996	22.586	22.9627	22.4702	22.7074	22.678	22.5107	22.6937	22.5641	22.775	22.4285	22.8491	22.3011	22.5769	22.8411	22.4996	22.8149	22.3012	22.7108	22.3749	22.8608	22.6212	22.7318	22.522	22.8721	22.7917	23.0488	22.4644	22.8043	22.6634	22.8166	By MS/MS	By MS/MS	By MS/MS	By MS/MS	By MS/MS	By MS/MS	By MS/MS	By MS/MS	By MS/MS	By MS/MS	By MS/MS	By MS/MS	By MS/MS	By MS/MS	By MS/MS
22.6358	23.0557	23.2691	22.3985	22.8709	23.19	22.4833	23.3237	22.6048	23.2921	23.0978	22.4567	23.2297	22.7522	23.1901	23.0645	23.1451	22.7825	22.5598	23.208	22.9476	23.3189	22.6836	22.7877	22.7589	23.0595	22.1286	23.3708	22.6979	23.1622	22.4662	23.2115	22.3295	23.0891	22.2798	By MS/MS	By MS/MS	By MS/MS	By MS/MS	By MS/MS	By MS/MS	By MS/MS	By MS/MS	By MS/MS	By MS/MS	By MS/MS	By MS/MS	By MS/MS	By MS/MS	By MS/MS
23.6525	24.1832	24.1979	23.7579	23.7493	24.2696	23.7834	24.2525	24.0455	24.0006	24.1496	23.8509	24.0556	24.0038	24.2003	23.8195	24.1547	24.0119	24.0991	24.3535	24.0219	24.353	23.8579	24.1472	23.6749	24.2572	23.8537	24.3856	24.1339	24.1573	23.997	24.2571	23.8549	24.1026	24.2012	By MS/MS	By MS/MS	By MS/MS	By MS/MS	By MS/MS	By MS/MS	By MS/MS	By MS/MS	By MS/MS	By MS/MS	By MS/MS	By MS/MS	By MS/MS	By MS/MS	By MS/MS
22.3224	22.6103	22.8543	21.87	22.6414	22.6574	21.9129	22.5951	22.4337	22.345	22.5301	22.3064	22.6415	22.3037	22.6989	22.2831	22.7514	22.1659	22.3217	22.5295	22.2376	22.5138	22.4607	22.9481	22.6713	22.934	22.1643	22.7822	22.4187	22.9264	22.4069	22.6855	22.3682	23.0725	22.1959	By MS/MS	By MS/MS	By MS/MS	By MS/MS	By MS/MS	By MS/MS	By MS/MS	By MS/MS	By MS/MS	By MS/MS	By MS/MS	By MS/MS	By MS/MS	By MS/MS	By MS/MS
22.9952	23.6851	23.8277	23.0482	23.2409	24.12	22.6296	24.0796	23.3204	23.4442	24.0185	23.1653	23.8369	23.414	23.8968	23.1724	23.4495	23.8032	23.5503	23.8956	23.8318	24.0557	22.5358	23.8468	22.5567	23.8395	23.5847	24.0357	23.1137	23.7644	23.1672	23.7363	23.2191	23.8871	23.0518	By MS/MS	By MS/MS	By MS/MS	By MS/MS	By MS/MS	By MS/MS	By MS/MS	By MS/MS	By MS/MS	By MS/MS	By MS/MS	By MS/MS	By MS/MS	By MS/MS	By MS/MS
23.4778	23.1433	23.1256	23.6459	23.3982	23.2142	23.6843	23.2871	23.6321	23.5398	23.4228	23.5369	23.2197	23.6766	23.3709	23.3902	22.9642	23.4833	23.7477	23.3805	23.5696	23.35	23.5323	23.4192	23.5873	23.2734	23.5876	23.4193	23.3905	23.4184	23.6832	23.3633	23.4307	23.2262	23.6547	By MS/MS	By MS/MS	By MS/MS	By MS/MS	By MS/MS	By MS/MS	By MS/MS	By MS/MS	By MS/MS	By MS/MS	By MS/MS	By MS/MS	By MS/MS	By MS/MS	By MS/MS
23.974	23.6306	23.3611	23.7667	23.8272	23.612	23.7296	23.5836	23.7963	23.5464	23.5177	23.799	23.4378	23.6095	23.2928	23.8287	23.8465	24.0649	23.9232	23.3819	24.0054	23.6132	23.7089	23.3788	23.7806	23.4344	23.7177	23.3692	23.8088	23.3721	23.9656	23.6044	23.7799	23.5757	23.7615	By MS/MS	By MS/MS	By MS/MS	By MS/MS	By MS/MS	By MS/MS	By MS/MS	By MS/MS	By MS/MS	By MS/MS	By MS/MS	By MS/MS	By MS/MS	By MS/MS	By MS/MS
25.6501	24.977	24.736	25.6834	25.0741	24.6065	25.688	24.941	25.1799	25.3818	25.0744	25.4896	24.8981	25.5271	24.926	25.2574	25.1247	25.8128	25.4928	24.9372	25.7945	25.3368	25.4396	24.6064	25.4821	25.0781	25.0903	25.025	24.9979	24.9503	25.6455	24.8004	25.157	24.4342	25.4987	By MS/MS	By MS/MS	By MS/MS	By MS/MS	By MS/MS	By MS/MS	By MS/MS	By MS/MS	By MS/MS	By MS/MS	By MS/MS	By MS/MS	By MS/MS	By MS/MS	By MS/MS
25.5649	25.206	24.438	25.635	25.2502	25.1541	28.3482	24.473	26.8576	28.9659	22.7723	26.4713	25.146	29.2524	24.557	27.0781	24.829	25.9501	25.2955	24.1065	25.2091	25.1624	26.7384	24.8798	26.9398	25.1857	26.4983	24.9401	27.0409	23.8596	27.1478	23.041	26.4855	24.3471	27.2483	By MS/MS	By MS/MS	By MS/MS	By MS/MS	By MS/MS	By MS/MS	By MS/MS	By MS/MS	By MS/MS	By MS/MS	By MS/MS	By MS/MS	By MS/MS	By MS/MS	By MS/MS
22.3276	22.8614	22.8256	22.4218	22.4033	22.4993	22.4493	22.7419	22.7206	22.4404	22.9218	22.211	22.6849	22.5887	22.8737	22.247	22.8033	22.453	22.2768	22.8618	22.7093	22.7956	22.354	22.9536	22.7894	22.8924	22.3313	22.8903	22.7443	22.5369	22.4959	22.8882	22.459	22.9789	22.4439	By MS/MS	By MS/MS	By MS/MS	By MS/MS	By MS/MS	By MS/MS	By MS/MS	By MS/MS	By MS/MS	By MS/MS	By MS/MS	By MS/MS	By MS/MS	By MS/MS	By MS/MS
23.0074	22.7106	22.6478	23.0278	22.9191	22.678	23.0666	22.8532	22.8859	22.8082	22.8038	22.9957	22.7393	22.9317	22.8594	22.8054	22.644	22.931	23.1251	22.744	22.8858	22.7885	22.9005	22.5843	23.1245	22.8923	22.8402	22.7638	23.1029	22.7512	23.2446	22.799	22.9513	22.732	23.0863	By MS/MS	By MS/MS	By MS/MS	By MS/MS	By MS/MS	By MS/MS	By MS/MS	By MS/MS	By MS/MS	By MS/MS	By MS/MS	By MS/MS	By MS/MS	By MS/MS	By MS/MS
24.3389	23.8936	23.8769	23.8259	24.2303	23.6047	24.4902	23.7081	23.951	23.9213	24.0089	24.0287	23.8241	24.0997	23.6604	24.1294	24.1478	24.3834	24.2378	23.7309	24.1363	23.7234	24.4153	23.6929	24.3003	23.603	24.3999	23.5998	23.9719	23.3465	24.0215	23.7324	24.0203	23.7684	24.0268	By MS/MS	By MS/MS	By MS/MS	By MS/MS	By MS/MS	By MS/MS	By MS/MS	By MS/MS	By MS/MS	By MS/MS	By MS/MS	By MS/MS	By MS/MS	By MS/MS	By MS/MS
22.0988	21.8322	21.8102	22.6171	22.2456	22.068	22.5268	21.8382	22.3954	22.1543	21.8576	22.4493	21.628	22.2995	21.7976	22.2176	22.0282	22.5389	22.3301	21.9062	22.1893	22.0199	22.3487	21.8612	22.2673	22.1385	22.0028	21.7311	22.1539	22.3524	22.249	22.1235	22.456	22.0639	22.3517	By MS/MS	By MS/MS	By MS/MS	By MS/MS	By MS/MS	By MS/MS	By MS/MS	By MS/MS	By MS/MS	By MS/MS	By MS/MS	By MS/MS	By MS/MS	By MS/MS	By MS/MS
22.3006	22.2585	22.0158	22.6685	22.4187	22.2215	22.7281	22.3301	22.6043	22.4112	22.2929	22.6284	22.3497	22.7158	22.3148	22.4244	22.2806	22.6681	22.8582	22.22	22.5568	22.4025	22.5891	22.2286	22.3463	22.2555	22.664	22.4509	22.3176	22.2401	22.627	22.3668	22.6664	22.329	22.6485	By MS/MS	By MS/MS	By MS/MS	By MS/MS	By MS/MS	By MS/MS	By MS/MS	By MS/MS	By MS/MS	By MS/MS	By MS/MS	By MS/MS	By MS/MS	By MS/MS	By MS/MS
24.7586	24.2042	23.8392	24.6075	24.5592	23.7441	24.7131	24.0673	24.3464	24.71	24.2332	24.3866	23.9964	24.72	24.0399	24.0627	24.1816	24.4823	24.0631	23.6966	24.4195	24.0698	24.5933	23.9785	24.6574	24.0021	24.3317	23.8435	24.1727	23.8071	24.2796	24.1384	24.2016	23.9261	24.0842	By MS/MS	By MS/MS	By MS/MS	By MS/MS	By MS/MS	By MS/MS	By MS/MS	By MS/MS	By MS/MS	By MS/MS	By MS/MS	By MS/MS	By MS/MS	By MS/MS	By MS/MS
22.0511	22.5499	22.7815	22.1971	22.4706	23.0046	21.7793	22.6627	22.249	22.5885	23.0373	22.6876	22.9167	22.6863	23.1666	22.322	22.8886	22.6335	22.4244	23.1347	22.3852	22.89	22.6453	23.185	22.4523	23.3061	22.8233	23.1984	22.2016	22.9969	22.4897	22.7448	22.5625	22.5521	22.3539	By MS/MS	By MS/MS	By MS/MS	By MS/MS	By MS/MS	By MS/MS	By MS/MS	By MS/MS	By MS/MS	By MS/MS	By MS/MS	By MS/MS	By MS/MS	By MS/MS	By MS/MS
28.0283	28.1935	28.2283	28.0423	27.9993	28.1532	28.0052	28.2122	28.0161	28.2265	28.256	27.9971	28.1939	28.1813	28.2728	28.0461	28.1531	28.039	27.8586	28.1394	27.9442	28.2829	28.1368	28.1559	28.2013	28.1763	27.887	28.1819	28.0433	28.2069	27.8068	28.275	27.9064	28.216	27.932	By MS/MS	By MS/MS	By MS/MS	By MS/MS	By MS/MS	By MS/MS	By MS/MS	By MS/MS	By MS/MS	By MS/MS	By MS/MS	By MS/MS	By MS/MS	By MS/MS	By MS/MS
26.4047	27.0587	26.9659	26.492	26.7764	26.8119	26.7496	26.7793	26.3985	26.7886	26.883	26.3063	26.8143	26.4113	26.691	26.8883	27.0653	26.4164	26.3587	26.6418	26.7331	27.0387	26.3571	26.8731	26.5611	26.9845	26.3031	26.8918	26.8358	26.8299	26.1833	26.9383	26.43	26.9642	26.2367	By MS/MS	By MS/MS	By MS/MS	By MS/MS	By MS/MS	By MS/MS	By MS/MS	By MS/MS	By MS/MS	By MS/MS	By MS/MS	By MS/MS	By MS/MS	By MS/MS	By MS/MS
22.9477	23.6105	23.735	22.4947	22.8236	23.4839	22.8524	23.7645	22.8014	23.3836	23.2506	22.508	23.4885	22.8361	23.3684	23.0656	23.6406	22.3485	22.0462	23.1303	22.2674	23.3418	22.8679	22.9592	22.2228	23.456	22.9203	23.4772	22.8601	22.6285	22.1572	22.9432	22.2072	23.6147	21.8845	By MS/MS	By MS/MS	By MS/MS	By MS/MS	By MS/MS	By MS/MS	By MS/MS	By MS/MS	By MS/MS	By MS/MS	By MS/MS	By MS/MS	By MS/MS	By MS/MS	By MS/MS
29.028	29.1539	29.1738	28.7482	28.9069	29.188	29.0192	29.1391	28.8811	28.8706	29.0802	28.7048	29.1112	29.0056	29.0596	29.0055	29.1619	28.9688	28.7795	29.2169	28.9492	29.2449	29.0373	29.2572	29.3104	29.4276	28.8827	29.145	29.0717	29.2535	28.6807	29.2902	28.8374	29.0974	28.8781	By MS/MS	By MS/MS	By MS/MS	By MS/MS	By MS/MS	By MS/MS	By MS/MS	By MS/MS	By MS/MS	By MS/MS	By MS/MS	By MS/MS	By MS/MS	By MS/MS	By MS/MS
27.4212	28.012	27.8045	27.4649	27.6509	28.034	26.8322	28.0715	27.6674	27.6151	28.0824	27.2947	27.8591	27.6653	27.977	27.7127	28.0072	27.6777	27.6853	27.8435	27.4405	28.0706	27.3912	27.9163	27.4293	27.8548	27.6855	27.9847	27.5985	27.3336	27.2961	28.0238	27.5304	27.8508	27.5591	By MS/MS	By MS/MS	By MS/MS	By MS/MS	By MS/MS	By MS/MS	By MS/MS	By MS/MS	By MS/MS	By MS/MS	By MS/MS	By MS/MS	By MS/MS	By MS/MS	By MS/MS
22.0295	21.5751	21.2054	21.6229	21.7249	21.3158	22.4298	21.2262	21.4718	21.6544	21.0719	21.5568	21.4809	21.4952	20.9227	22.0937	21.3209	21.6679	21.8268	21.331	21.768	21.2035	21.7094	21.6828	21.6063	21.3084	21.8267	21.1218	21.7885	21.3599	21.7172	21.3465	22.0839	21.6652	21.8321	By MS/MS	By MS/MS	By MS/MS	By MS/MS	By MS/MS	By MS/MS	By MS/MS	By MS/MS	By MS/MS	By MS/MS	By MS/MS	By MS/MS	By MS/MS	By MS/MS	By MS/MS
22.7289	22.1003	22.0513	22.5583	22.7975	21.8718	22.577	22.2032	22.2605	22.5393	22.3646	22.7961	22.1166	22.2599	22.2275	22.3078	21.8725	22.4504	22.5715	22.3456	22.8774	21.9405	22.8388	22.195	22.9816	22.2482	22.9203	22.1264	22.5275	22.7036	22.5347	22.1774	22.585	22.3876	22.8249	By MS/MS	By MS/MS	By MS/MS	By MS/MS	By MS/MS	By MS/MS	By MS/MS	By MS/MS	By MS/MS	By MS/MS	By MS/MS	By MS/MS	By MS/MS	By MS/MS	By MS/MS
23.1703	23.7418	23.9013	23.2075	23.0375	23.8756	23.1704	23.5687	22.8999	23.3122	23.508	22.7878	23.6555	23.0932	23.6763	23.2686	23.6956	23.2489	23.1461	23.9913	23.3616	23.581	23.554	23.8779	23.3687	23.6859	23.5489	23.7528	23.1737	23.5701	23.5303	23.7191	23.7556	23.4728	23.5986	By MS/MS	By MS/MS	By MS/MS	By MS/MS	By MS/MS	By MS/MS	By MS/MS	By MS/MS	By MS/MS	By MS/MS	By MS/MS	By MS/MS	By MS/MS	By MS/MS	By MS/MS
22.6634	23.4013	23.5035	22.379	22.9343	23.2758	22.5153	23.1832	22.4287	22.6624	23.2613	21.9693	23.5904	22.8132	23.295	22.8684	23.4043	23.0392	22.6337	23.1386	23.0643	23.5035	23.0717	23.4302	23.2062	23.6389	22.937	23.5855	23.2232	23.417	22.3865	22.64	22.3023	23.465	21.9066	By MS/MS	By MS/MS	By MS/MS	By MS/MS	By MS/MS	By MS/MS	By MS/MS	By MS/MS	By MS/MS	By MS/MS	By MS/MS	By MS/MS	By MS/MS	By MS/MS	By MS/MS
21.602	21.4131	21.2774	21.8476	21.8977	21.5209	22.538	21.4812	22.028	22.0693	21.3686	22.3191	21.6952	21.6999	21.7423	21.7916	21.465	21.8193	22.1398	21.4215	21.932	21.2512	21.542	21.2116	21.631	21.9293	22.2638	21.8079	22.054	21.215	21.9185	21.2715	22.0872	21.4058	22.0837	By MS/MS	By MS/MS	By MS/MS	By MS/MS	By MS/MS	By MS/MS	By MS/MS	By MS/MS	By MS/MS	By MS/MS	By MS/MS	By MS/MS	By MS/MS	By MS/MS	By MS/MS
22.8327	23.3291	23.5416	22.5889	23.3325	23.8816	22.598	23.3257	23.0289	23.1927	23.0883	22.9433	23.5541	22.9936	23.3988	23.1612	23.2288	23.1348	23.1607	23.7879	23.2582	23.5633	22.9843	23.6987	23.1593	23.6398	23.1646	23.5616	23.2621	23.5062	23.2708	23.2374	22.593	23.5434	22.7238	By MS/MS	By MS/MS	By MS/MS	By MS/MS	By MS/MS	By MS/MS	By MS/MS	By MS/MS	By MS/MS	By MS/MS	By MS/MS	By MS/MS	By MS/MS	By MS/MS	By MS/MS
21.6899	21.2411	21.636	21.7116	21.396	21.2553	21.5103	21.1829	21.6118	21.6489	21.1757	21.4714	21.3066	21.5098	21.2656	21.558	21.2056	21.5996	21.7521	21.4638	21.5955	21.4384	21.9234	21.5258	22.1776	21.5877	21.8537	20.9368	21.7527	21.2195	21.8264	21.4526	21.6416	21.2544	21.7078	By MS/MS	By MS/MS	By MS/MS	By MS/MS	By MS/MS	By MS/MS	By MS/MS	By MS/MS	By MS/MS	By MS/MS	By MS/MS	By MS/MS	By MS/MS	By MS/MS	By MS/MS
22.2604	22.8741	23.0276	22.4802	22.4848	22.9396	22.5396	22.7614	22.5377	22.804	22.783	22.5509	22.6617	22.6609	22.8503	22.6434	22.7194	22.7989	22.6169	22.8619	22.6466	22.9307	22.3041	22.8943	22.249	22.6805	22.1544	22.8652	22.3437	22.67	22.5449	22.8561	22.552	22.9077	22.7567	By MS/MS	By MS/MS	By MS/MS	By MS/MS	By MS/MS	By MS/MS	By MS/MS	By MS/MS	By MS/MS	By MS/MS	By MS/MS	By MS/MS	By MS/MS	By MS/MS	By MS/MS
23.9427	23.4715	23.531	23.8023	23.7354	23.5262	24.266	23.658	23.9315	23.804	23.5672	23.9544	23.5724	23.7067	23.7147	23.9296	23.7584	23.7692	23.8151	23.638	23.9028	23.455	24.135	23.6474	24.2726	23.8651	23.947	23.5926	23.9598	23.7862	24.4625	23.7717	24.0454	23.7026	24.1017	By MS/MS	By MS/MS	By MS/MS	By MS/MS	By MS/MS	By MS/MS	By MS/MS	By MS/MS	By MS/MS	By MS/MS	By MS/MS	By MS/MS	By MS/MS	By MS/MS	By MS/MS
26.2921	26.0146	25.9066	26.0992	26.3236	26.0673	25.9443	26.0195	26.2031	25.9178	25.9233	26.38	25.9749	26.227	25.917	26.3297	26.1173	26.151	26.533	25.742	26.3476	26.0508	26.2026	25.7995	26.1643	25.926	26.2114	25.9483	26.2161	25.9534	26.1318	26.0616	26.2861	26.1488	26.4181	By MS/MS	By MS/MS	By MS/MS	By MS/MS	By MS/MS	By MS/MS	By MS/MS	By MS/MS	By MS/MS	By MS/MS	By MS/MS	By MS/MS	By MS/MS	By MS/MS	By MS/MS
22.5707	22.2658	22.4031	22.8511	22.6229	22.7697	22.9425	22.4699	22.8064	22.9552	22.2749	22.9546	22.052	22.9074	22.4127	22.7914	22.4132	23.1042	23.0218	22.6303	22.6818	22.6185	23.0472	22.2765	21.9246	22.3032	22.781	22.2448	22.7198	22.1171	22.8449	22.3776	22.9358	21.9344	23.0896	By MS/MS	By MS/MS	By MS/MS	By MS/MS	By MS/MS	By MS/MS	By MS/MS	By MS/MS	By MS/MS	By MS/MS	By MS/MS	By MS/MS	By MS/MS	By MS/MS	By MS/MS
21.8007	22.2182	22.1254	21.45	21.5191	22.2362	21.6679	22.3528	22.1207	21.1727	22.3184	21.1544	22.3426	21.3162	22.0191	20.9479	21.6401	22.0063	21.7259	22.0845	22.2264	22.747	21.4926	22.1772	21.0466	22.062	21.8577	22.4811	21.1983	22.1145	21.9819	22.0831	21.6107	22.3902	21.873	By MS/MS	By MS/MS	By MS/MS	By MS/MS	By MS/MS	By MS/MS	By MS/MS	By MS/MS	By MS/MS	By MS/MS	By MS/MS	By MS/MS	By MS/MS	By MS/MS	By MS/MS
25.3908	24.9865	24.6966	25.1224	25.13	24.8219	25.3475	24.8813	25.0657	24.9564	24.8521	25.0649	24.7784	24.9376	24.8681	25.1455	24.8628	24.9792	25.1836	24.9128	25.0947	24.8141	25.1341	24.8445	25.4629	25.066	25.1318	24.9311	25.4819	24.9988	25.4135	25.0236	25.1684	25.1175	25.4078	By MS/MS	By MS/MS	By MS/MS	By MS/MS	By MS/MS	By MS/MS	By MS/MS	By MS/MS	By MS/MS	By MS/MS	By MS/MS	By MS/MS	By MS/MS	By MS/MS	By MS/MS
25.1507	25.2853	25.3323	25.2358	24.737	25.084	25.3272	25.2526	24.7261	25.2044	25.5818	24.6944	25.3013	24.8757	25.4249	25.1538	25.4686	24.9586	24.9261	25.3769	25.2741	25.4942	25.0439	25.4149	25.227	25.526	25.114	25.4173	25.0626	25.2116	24.7553	25.2872	24.9365	25.4756	25.2349	By MS/MS	By MS/MS	By MS/MS	By MS/MS	By MS/MS	By MS/MS	By MS/MS	By MS/MS	By MS/MS	By MS/MS	By MS/MS	By MS/MS	By MS/MS	By MS/MS	By MS/MS
24.3079	23.9417	23.9423	24.4269	24.3268	24.0464	24.6591	24.179	24.3082	24.1278	24.2588	24.5801	24.2239	24.3531	24.2255	24.375	24.1846	24.4811	24.5359	24.3441	24.4178	24.2655	24.5098	24.2568	24.2804	24.3177	24.4908	24.055	24.5599	24.2066	24.6342	24.3188	24.5419	23.9263	24.7962	By MS/MS	By MS/MS	By MS/MS	By MS/MS	By MS/MS	By MS/MS	By MS/MS	By MS/MS	By MS/MS	By MS/MS	By MS/MS	By MS/MS	By MS/MS	By MS/MS	By MS/MS
22.0806	22.854	22.7296	22.1611	22.048	22.3847	22.5367	22.9635	22.299	22.3188	22.9639	22.379	22.7227	22.4141	22.5234	22.5131	22.474	22.4934	22.2266	22.6696	21.9644	22.712	22.3968	22.6937	22.5996	22.9635	22.5539	22.6077	22.6522	22.9522	22.3327	22.4591	22.3894	22.8364	22.3063	By MS/MS	By MS/MS	By MS/MS	By MS/MS	By MS/MS	By MS/MS	By MS/MS	By MS/MS	By MS/MS	By MS/MS	By MS/MS	By MS/MS	By MS/MS	By MS/MS	By MS/MS
21.1642	20.2295	20.1193	21.0862	21.3835	19.908	21.3049	19.4896	21.4709	20.2851	17.0079	20.9594	19.6298	21.9691	18.8569	20.3807	19.1708	21.2689	22.0323	20.5612	20.8715	20.3909	21.1687	20.3679	21.1041	20.2767	21.5299	20.1306	20.6985	20.4912	21.4189	20.7193	21.3546	20.3427	21.3859	By MS/MS	By MS/MS	By MS/MS	By MS/MS	By MS/MS	By MS/MS	By MS/MS	By MS/MS	By MS/MS	By MS/MS	By MS/MS	By MS/MS	By MS/MS	By MS/MS	By MS/MS
20.7886	21.6295	21.8066	21.2797	21.5685	21.5197	20.6622	21.772	21.5454	20.7726	21.8689	21.4758	21.2874	21.5146	21.8283	20.5554	21.4891	21.5093	21.1212	22.0318	21.2677	21.6948	21.2392	21.7253	21.342	21.8313	21.1898	22.0076	21.0869	21.9031	21.0802	21.4341	21.4091	21.9963	21.5527	By MS/MS	By MS/MS	By MS/MS	By MS/MS	By MS/MS	By MS/MS	By MS/MS	By MS/MS	By MS/MS	By MS/MS	By MS/MS	By MS/MS	By MS/MS	By MS/MS	By MS/MS
25.4495	26.0629	26.2689	25.6864	25.9326	26.2775	25.9123	26.3563	25.7635	26.5319	26.2804	26.1959	26.437	25.9211	26.4879	26.4445	26.5753	26.2328	26.0871	26.5303	25.9399	26.3529	25.8065	26.2585	26.0834	26.5602	25.9547	26.7061	26.1653	26.4865	25.7966	26.4542	26.0576	26.9276	25.7484	By MS/MS	By MS/MS	By MS/MS	By MS/MS	By MS/MS	By MS/MS	By MS/MS	By MS/MS	By MS/MS	By MS/MS	By MS/MS	By MS/MS	By MS/MS	By MS/MS	By MS/MS
23.3499	23.7196	23.6032	23.4917	23.4153	23.5951	23.6788	23.6813	23.5158	23.6162	23.5223	23.106	23.6214	23.3769	23.6338	23.5401	23.704	23.3498	23.1737	23.8402	23.4009	23.8119	23.37	23.5688	23.5182	23.6914	23.2679	23.62	23.6486	23.701	23.1086	23.9278	23.4924	24.0052	23.4294	By MS/MS	By MS/MS	By MS/MS	By MS/MS	By MS/MS	By MS/MS	By MS/MS	By MS/MS	By MS/MS	By MS/MS	By MS/MS	By MS/MS	By MS/MS	By MS/MS	By MS/MS
22.1791	21.7917	21.781	22.1369	22.2007	21.5856	22.2192	21.8166	21.9691	22.0208	21.4996	22.0074	21.8365	22.1391	21.7908	21.9186	21.5996	21.6593	21.9873	21.2818	22.0456	21.1933	22.0321	21.9984	22.3666	22.038	22.0237	21.7108	22.3509	21.7704	22.2025	21.8625	21.9561	21.7898	22.2128	By MS/MS	By MS/MS	By MS/MS	By MS/MS	By MS/MS	By MS/MS	By MS/MS	By MS/MS	By MS/MS	By MS/MS	By MS/MS	By MS/MS	By MS/MS	By MS/MS	By MS/MS
21.9156	22.2828	22.1769	21.7877	21.7284	22.0277	21.4392	22.4461	21.6636	22.0945	22.2071	21.8854	22.1984	22.0665	22.2367	21.8122	22.0529	21.8875	21.406	21.8336	21.6065	22.2848	21.9815	21.9996	21.9897	22.1606	21.634	22.3313	21.605	22.0787	21.6137	22.4155	20.684	22.377	21.4633	By MS/MS	By MS/MS	By MS/MS	By MS/MS	By MS/MS	By MS/MS	By MS/MS	By MS/MS	By MS/MS	By MS/MS	By MS/MS	By MS/MS	By MS/MS	By MS/MS	By MS/MS
21.9026	21.5862	21.7769	22.3674	22.1319	21.9156	21.7796	21.8596	22.1065	22.0057	21.7789	22.0658	21.9124	22.2774	22.0199	22.1599	21.8305	22.4558	22.3717	22.0113	22.3807	21.6721	22.1084	21.8045	22.4278	21.5933	22.1916	22.0268	22.2274	22.0792	22.3022	21.957	22.2137	22.1046	22.5306	By MS/MS	By MS/MS	By MS/MS	By MS/MS	By MS/MS	By MS/MS	By MS/MS	By MS/MS	By MS/MS	By MS/MS	By MS/MS	By MS/MS	By MS/MS	By MS/MS	By MS/MS
22.2127	22.7291	23.0313	21.9134	22.7865	22.8841	21.4096	22.885	22.5471	22.263	22.9635	21.5407	23.002	22.24	22.8168	22.4471	22.6156	22.4189	21.9701	22.7602	22.3644	22.8653	22.3134	23.2074	22.7393	22.7885	22.15	22.9064	22.8616	22.6707	22.0846	22.5247	22.141	22.4197	21.7052	By MS/MS	By MS/MS	By MS/MS	By MS/MS	By MS/MS	By MS/MS	By MS/MS	By MS/MS	By MS/MS	By MS/MS	By MS/MS	By MS/MS	By MS/MS	By MS/MS	By MS/MS
23.5201	23.839	24.0585	23.2608	23.8961	23.9253	23.3288	24.0895	23.8109	23.7983	24.2447	23.712	24.371	23.7001	24.024	23.5879	23.9386	23.8731	23.8184	24.1572	23.8563	24.0501	23.9835	24.2507	24.1779	24.4506	23.9642	24.3083	23.5449	24.1847	23.8439	23.8765	23.5424	24.0757	23.5022	By MS/MS	By MS/MS	By MS/MS	By MS/MS	By MS/MS	By MS/MS	By MS/MS	By MS/MS	By MS/MS	By MS/MS	By MS/MS	By MS/MS	By MS/MS	By MS/MS	By MS/MS
23.5799	20.2844	18.4541	19.3544	23.8774	18.4838	20.9116	18.634	20.8725	19.0882	18.4566	20.6873	17.9349	20.855	19.0743	24.7344	20.0497	20.3451	20.8974	18.6474	23.8886	19.3324	21.393	16.6161	23.9105	19.9287	20.877	19.6728	23.631	20.216	21.2973	19.6657	21.9718	19.5586	20.2354	By MS/MS	By matching	By MS/MS	By MS/MS	By MS/MS	By MS/MS	By MS/MS	By matching	By MS/MS	By MS/MS	By MS/MS	By MS/MS	By MS/MS	By matching	By MS/MS
23.9733	23.7394	23.6141	24.1755	23.8104	23.7445	24.6661	23.7647	23.7921	24.2266	23.4404	24.1122	23.5925	24.1058	23.2184	24.0821	23.8731	24.0821	24.1724	23.4156	23.2887	23.704	24.0134	23.4723	23.9175	23.7973	24.2551	23.495	23.7703	23.6667	24.1578	23.7302	24.0194	23.4316	24.0903	By MS/MS	By MS/MS	By MS/MS	By MS/MS	By MS/MS	By MS/MS	By MS/MS	By MS/MS	By MS/MS	By MS/MS	By MS/MS	By MS/MS	By MS/MS	By MS/MS	By MS/MS
22.5243	22.2533	22.1084	22.5281	22.7212	22.3564	23.0007	22.1443	22.6128	22.3503	22.2743	22.2738	22.1702	22.5057	22.3904	22.6243	22.2488	22.5027	22.3808	22.388	22.4563	22.0851	22.4442	22.0887	22.5366	22.0022	22.3391	22.2897	22.4334	22.1358	22.2225	22.3686	22.6096	22.1805	22.3903	By MS/MS	By MS/MS	By MS/MS	By MS/MS	By MS/MS	By MS/MS	By MS/MS	By MS/MS	By MS/MS	By MS/MS	By MS/MS	By MS/MS	By MS/MS	By MS/MS	By MS/MS
23.5034	23.804	23.9554	23.5804	23.9247	23.5617	23.9616	23.7449	23.3672	23.5755	23.9651	23.4701	23.9661	23.0906	24.0461	23.5617	23.8292	23.4214	23.0915	24.0569	23.9542	23.8642	23.4819	23.9538	23.3209	23.9611	23.3705	23.8363	23.511	23.4986	23.377	23.9782	23.497	24.2169	23.3748	By MS/MS	By MS/MS	By MS/MS	By MS/MS	By MS/MS	By MS/MS	By MS/MS	By MS/MS	By MS/MS	By MS/MS	By MS/MS	By MS/MS	By MS/MS	By MS/MS	By MS/MS
23.8817	23.6241	23.4583	23.7146	23.5284	23.555	24.1142	23.548	23.9566	23.824	23.5064	23.7505	23.5071	23.7014	23.3621	23.9078	23.5898	23.7884	23.5236	23.5353	23.6086	23.6479	23.8192	23.597	23.5308	23.4275	23.9977	23.467	23.6432	23.7076	24.0476	23.4886	23.8167	23.5399	23.9594	By MS/MS	By MS/MS	By MS/MS	By MS/MS	By MS/MS	By MS/MS	By MS/MS	By MS/MS	By MS/MS	By MS/MS	By MS/MS	By MS/MS	By MS/MS	By MS/MS	By MS/MS
25.8748	26.6005	26.6074	25.4942	26.5428	26.5179	24.5023	26.6399	25.8255	26.1386	26.4207	26.1069	26.6661	26.0699	26.5417	26.1625	26.5989	25.9006	25.8538	26.5188	25.4776	26.3405	25.9671	26.574	26.6822	26.652	25.4161	26.7812	26.8684	26.6986	25.6035	26.6555	25.7798	26.8868	25.1693	By MS/MS	By MS/MS	By MS/MS	By MS/MS	By MS/MS	By MS/MS	By MS/MS	By MS/MS	By MS/MS	By MS/MS	By MS/MS	By MS/MS	By MS/MS	By MS/MS	By MS/MS
25.2231	25.0999	26.2946	25.0287	24.1227	25.6775	24.8871	25.3257	24.7183	25.4221	25.4289	24.6369	25.7236	24.6299	25.4405	24.963	25.5866	24.6643	24.7533	25.9112	24.4921	25.3081	25.4255	26.106	25.7167	25.6522	25.3137	25.2969	24.9824	25.2721	24.4826	25.5055	25.1301	25.6246	23.9614	By MS/MS	By MS/MS	By MS/MS	By MS/MS	By MS/MS	By MS/MS	By MS/MS	By MS/MS	By MS/MS	By MS/MS	By MS/MS	By MS/MS	By MS/MS	By MS/MS	By MS/MS
22.9069	23.3119	23.8792	23.2524	23.471	24.1458	22.9839	24.0133	22.9557	23.9742	24.1246	23.6189	24.1572	22.4258	24.1985	22.0141	23.636	23.6434	22.9877	23.5995	23.2372	23.9794	22.7656	23.8323	23.3894	24.3471	23.3456	23.5271	23.8223	23.9214	23.7133	24.0019	22.4602	23.894	22.4136	By MS/MS	By MS/MS	By MS/MS	By MS/MS	By MS/MS	By MS/MS	By MS/MS	By MS/MS	By MS/MS	By MS/MS	By MS/MS	By MS/MS	By MS/MS	By MS/MS	By MS/MS
22.2088	22.4726	22.3374	22.1035	22.2486	22.2938	22.2505	22.3237	22.2331	22.2603	22.4902	22.1235	22.3902	22.3209	22.4204	22.3982	22.4305	22.1602	22.227	22.7421	22.0291	22.5885	22.2392	22.5387	22.1222	22.5249	22.4715	22.4862	21.9944	22.5111	22.3899	22.3763	22.3861	22.3185	22.2854	By MS/MS	By MS/MS	By MS/MS	By MS/MS	By MS/MS	By MS/MS	By MS/MS	By MS/MS	By MS/MS	By MS/MS	By MS/MS	By MS/MS	By MS/MS	By MS/MS	By MS/MS
24.1884	24.3044	24.3962	23.8174	24.1145	24.4108	23.434	24.3947	24.1674	24.1886	24.3763	23.8996	24.4044	23.9709	24.4836	24.2016	24.0096	23.8521	23.8363	24.3602	23.9358	24.3258	23.982	24.5726	24.5925	24.5591	24.0281	24.4021	24.489	24.3711	23.7581	24.4373	23.8159	24.428	23.5241	By MS/MS	By MS/MS	By MS/MS	By MS/MS	By MS/MS	By MS/MS	By MS/MS	By MS/MS	By MS/MS	By MS/MS	By MS/MS	By MS/MS	By MS/MS	By MS/MS	By MS/MS
22.5074	22.2912	22.2488	22.3801	22.6226	22.5438	23.1157	22.3813	22.5259	22.3661	22.384	22.7345	22.3239	22.3881	22.2699	22.4996	22.2664	22.7071	22.4363	22.3884	22.4547	22.3375	22.6404	22.4363	22.7815	22.2794	22.3986	22.1484	22.6275	22.1163	22.7112	22.3151	22.5377	22.2556	22.5649	By MS/MS	By MS/MS	By MS/MS	By MS/MS	By MS/MS	By MS/MS	By MS/MS	By MS/MS	By MS/MS	By MS/MS	By MS/MS	By MS/MS	By MS/MS	By MS/MS	By MS/MS
25.2319	25.6674	25.3975	25.5383	25.1584	25.6382	25.4016	25.7955	25.4178	25.5442	25.6826	25.2742	25.6366	25.3521	25.813	25.6012	25.7303	25.19	25.5293	25.568	25.3982	25.5879	25.3546	25.4171	25.4488	25.7477	25.4002	25.7277	25.6005	25.4333	25.3477	25.7116	25.4396	25.5495	25.4561	By MS/MS	By MS/MS	By MS/MS	By MS/MS	By MS/MS	By MS/MS	By MS/MS	By MS/MS	By MS/MS	By MS/MS	By MS/MS	By MS/MS	By MS/MS	By MS/MS	By MS/MS
22.6286	22.9328	22.6763	22.6031	22.7681	22.7699	21.9884	22.8211	22.3269	22.8689	22.8558	22.3437	22.864	22.515	22.9885	22.8133	22.8606	22.5509	22.298	22.6958	22.5231	22.8677	22.5511	22.7793	22.869	22.8636	22.4644	22.8017	22.5413	22.7212	22.2102	22.9188	22.4722	22.7779	22.1704	By MS/MS	By MS/MS	By MS/MS	By MS/MS	By MS/MS	By MS/MS	By MS/MS	By MS/MS	By MS/MS	By MS/MS	By MS/MS	By MS/MS	By MS/MS	By MS/MS	By MS/MS
21.9456	21.0672	21.0072	21.5151	21.6626	21.0687	21.6562	20.9256	21.6049	21.1968	21.3184	21.1107	21.5276	21.4882	20.9738	21.2835	20.7246	21.6295	21.9993	21.2869	21.4079	21.0094	21.8302	21.3338	22.0494	21.6546	21.771	21.5536	21.7032	20.6045	21.7836	20.9251	21.5342	21.3217	21.6612	By MS/MS	By MS/MS	By MS/MS	By MS/MS	By MS/MS	By MS/MS	By MS/MS	By MS/MS	By MS/MS	By MS/MS	By MS/MS	By MS/MS	By MS/MS	By MS/MS	By MS/MS
20.6811	20.366	20.2619	21.0495	20.8076	20.4165	21.5157	20.5968	21.0139	21.0726	20.6655	21.1783	20.7015	21.0013	20.7688	20.8276	20.5308	21.0314	21.0542	20.7681	20.8239	20.3589	20.6928	20.0854	20.2976	20.5813	20.6953	20.3812	20.5319	20.5449	21.2005	20.5752	20.8513	20.4983	21.172	By MS/MS	By MS/MS	By MS/MS	By MS/MS	By MS/MS	By MS/MS	By MS/MS	By MS/MS	By MS/MS	By MS/MS	By MS/MS	By MS/MS	By MS/MS	By MS/MS	By MS/MS
21.8163	21.0953	21.7629	21.7695	21.558	21.1972	21.9009	21.6819	21.7534	21.6425	21.3515	21.7391	21.1135	21.3416	21.2451	21.825	21.3041	22.0289	21.8564	20.8619	21.4606	21.3448	21.7752	21.3151	21.8983	21.2126	21.5733	21.4006	21.8226	21.5386	22.2425	21.7784	22.0156	21.7625	21.8439	By MS/MS	By MS/MS	By MS/MS	By MS/MS	By MS/MS	By MS/MS	By MS/MS	By MS/MS	By MS/MS	By MS/MS	By MS/MS	By MS/MS	By MS/MS	By MS/MS	By MS/MS
24.8131	25.5419	25.8688	25.0416	25.0599	25.704	25.1524	25.2946	25.2719	24.7454	25.5801	25.4062	25.7283	25.0774	25.7023	24.7449	25.5303	25.2457	24.9776	25.7909	24.9442	25.5032	25.3888	25.8789	24.4476	25.6478	25.3002	25.663	25.4166	24.892	24.7439	25.0215	25.5449	25.5037	24.9372	By MS/MS	By MS/MS	By MS/MS	By MS/MS	By MS/MS	By MS/MS	By MS/MS	By MS/MS	By MS/MS	By MS/MS	By MS/MS	By MS/MS	By MS/MS	By MS/MS	By MS/MS
23.1087	25.4615	25.0958	23.2799	23.8929	25.0463	24.8275	24.5628	24.0064	24.9638	24.9889	24.1434	25.0753	24.795	25.7173	24.249	23.968	24.0672	21.6223	25.6476	24.4727	25.2539	23.4832	25.1514	23.7471	25.1785	25.142	25.631	22.4278	25.278	24.7747	25.1106	23.675	25.1869	23.8214	By MS/MS	By MS/MS	By MS/MS	By MS/MS	By MS/MS	By MS/MS	By MS/MS	By MS/MS	By MS/MS	By MS/MS	By MS/MS	By MS/MS	By MS/MS	By MS/MS	By MS/MS
21.2501	21.8639	21.9028	21.4077	21.0801	21.5568	21.8589	21.583	21.2155	22.0281	21.7198	21.641	21.7044	21.2895	21.9218	21.5005	21.7365	21.4021	21.2844	22.1464	20.9765	22.1128	21.4888	21.9579	21.7457	22.0514	21.4916	21.6982	21.4961	22.212	21.8428	22.1999	21.5051	21.9445	21.5934	By MS/MS	By MS/MS	By MS/MS	By MS/MS	By MS/MS	By MS/MS	By MS/MS	By MS/MS	By MS/MS	By MS/MS	By MS/MS	By MS/MS	By MS/MS	By MS/MS	By MS/MS
23.7697	23.4234	23.1445	24.0523	23.7934	23.5865	23.3287	23.5591	24.1507	23.5326	23.6227	24.3833	23.5395	23.9687	23.5394	23.6849	23.5483	23.9837	24.4697	23.1351	23.8963	23.6023	23.8358	23.3494	23.4875	23.4274	23.8514	23.7323	23.826	23.7047	24.127	23.5022	23.9551	23.4853	24.4124	By MS/MS	By MS/MS	By MS/MS	By MS/MS	By MS/MS	By MS/MS	By MS/MS	By MS/MS	By MS/MS	By MS/MS	By MS/MS	By MS/MS	By MS/MS	By MS/MS	By MS/MS
24.9133	24.4092	24.525	25.0714	24.8357	24.7175	24.5686	24.7907	24.9167	24.9402	24.5626	24.9014	24.7944	25.0737	24.7835	25.0355	24.7726	25.1406	25.2319	24.576	25.157	24.7825	25.271	24.5896	25.0189	24.9092	25.2983	24.7275	24.893	24.8847	25.1638	24.8825	25.1672	25.1316	25.2032	By MS/MS	By MS/MS	By MS/MS	By MS/MS	By MS/MS	By MS/MS	By MS/MS	By MS/MS	By MS/MS	By MS/MS	By MS/MS	By MS/MS	By MS/MS	By MS/MS	By MS/MS
20.8617	19.9938	20.1944	21.5738	20.7694	20.4334	21.8869	20.588	21.2257	20.6307	20.8238	20.658	20.1782	21.0457	20.3214	20.8246	20.7684	21.215	21.1637	21.0206	21.1511	20.5287	21.2545	20.6789	20.807	20.8326	20.8567	20.4067	20.6629	20.69	21.1265	20.7994	21.0007	20.2129	21.3705	By MS/MS	By matching	By MS/MS	By MS/MS	By MS/MS	By MS/MS	By MS/MS	By MS/MS	By MS/MS	By MS/MS	By MS/MS	By MS/MS	By MS/MS	By MS/MS	By MS/MS
23.8005	24.8039	24.863	24.5812	24.7188	24.7445	24.2009	24.9781	24.7031	24.7082	25.1154	24.7233	24.9483	24.7131	25.2307	24.7195	25.0105	24.6492	24.8395	25.1658	24.7838	25.0056	24.5317	24.9971	24.8836	24.6954	24.6609	25.2969	24.8304	25.2558	24.752	24.993	24.5106	24.8381	24.5717	By MS/MS	By MS/MS	By MS/MS	By MS/MS	By MS/MS	By MS/MS	By MS/MS	By MS/MS	By MS/MS	By MS/MS	By MS/MS	By MS/MS	By MS/MS	By MS/MS	By MS/MS
23.49	22.9541	22.8962	23.0364	22.9457	22.8686	23.6589	22.3731	23.2977	22.7882	22.8059	23.2038	22.9326	23.3655	22.5581	23.4446	23.4096	23.1279	22.9931	22.724	23.188	22.917	23.6092	22.8785	23.6051	23.0662	23.2611	22.3882	23.3516	23.1404	23.4815	22.9694	23.2567	22.8287	23.1036	By MS/MS	By MS/MS	By MS/MS	By MS/MS	By MS/MS	By MS/MS	By MS/MS	By MS/MS	By MS/MS	By MS/MS	By MS/MS	By MS/MS	By MS/MS	By MS/MS	By MS/MS
23.0276	22.9737	22.8855	22.9087	23.0615	22.8791	22.951	22.8857	23.0758	23.049	22.9189	23.1555	22.6885	22.9471	22.5524	23.1381	22.7505	22.9906	22.9058	22.7931	23.1107	22.9217	22.8112	22.6782	22.8302	22.6982	22.9522	22.834	22.8352	22.8898	22.9213	22.8382	23.2	22.7168	23.0773	By MS/MS	By MS/MS	By MS/MS	By MS/MS	By MS/MS	By MS/MS	By MS/MS	By MS/MS	By MS/MS	By MS/MS	By MS/MS	By MS/MS	By MS/MS	By MS/MS	By MS/MS
27.5569	27.234	27.2382	27.5196	27.3908	27.3003	27.5122	27.3743	27.5364	27.4439	27.3215	27.6396	27.4623	27.6266	27.3344	27.4444	27.4952	27.6925	27.7189	27.2308	27.5802	27.4734	27.783	27.1242	27.1941	27.0345	27.7242	27.4731	27.3287	27.2822	27.5327	27.2135	27.5673	26.7515	27.6418	By MS/MS	By MS/MS	By MS/MS	By MS/MS	By MS/MS	By MS/MS	By MS/MS	By MS/MS	By MS/MS	By MS/MS	By MS/MS	By MS/MS	By MS/MS	By MS/MS	By MS/MS
22.1715	21.9151	22.2038	22.0212	22.296	21.9952	22.6649	21.7815	22.1246	22.3235	22.0022	22.0343	21.7673	22.3276	21.9556	22.239	22.1567	22.0712	22.5229	22.2437	22.4407	21.9356	22.4679	21.9781	22.1978	22.222	22.6522	22.224	22.4801	22.223	22.6421	21.93	22.266	21.9078	22.4483	By MS/MS	By MS/MS	By MS/MS	By MS/MS	By MS/MS	By MS/MS	By MS/MS	By MS/MS	By MS/MS	By MS/MS	By MS/MS	By MS/MS	By MS/MS	By MS/MS	By MS/MS
24.0668	22.7952	22.8914	24.2469	23.2744	23.3762	23.8584	22.6175	24.5151	23.7427	23.3207	24.4775	24.5109	23.7229	23.5224	23.7572	23.6741	23.4305	24.6899	21.9144	23.4118	22.5172	23.6247	23.1049	23.2177	22.6808	24.8441	22.8417	23.5001	23.2693	24.345	23.0934	23.9147	22.9766	24.736	By MS/MS	By MS/MS	By MS/MS	By MS/MS	By MS/MS	By MS/MS	By MS/MS	By MS/MS	By MS/MS	By MS/MS	By MS/MS	By MS/MS	By MS/MS	By MS/MS	By MS/MS
23.2654	22.589	22.3855	22.3478	23.2797	22.2443	22.9944	22.549	22.4084	22.2877	22.2794	22.776	22.4236	22.6002	22.3253	23.3435	22.3763	22.5435	22.6309	22.3374	23.1895	22.5737	22.9683	22.1747	23.2249	22.4305	22.6324	22.1574	22.8308	22.4008	22.7853	22.44	22.8389	22.5181	22.5588	By MS/MS	By MS/MS	By MS/MS	By MS/MS	By MS/MS	By MS/MS	By MS/MS	By MS/MS	By MS/MS	By MS/MS	By MS/MS	By MS/MS	By MS/MS	By MS/MS	By MS/MS
23.0177	23.4274	23.5273	23.2772	22.8289	23.4347	23.2953	23.6731	22.8414	22.9709	23.7355	23.3592	23.987	23.1767	22.7999	23.2568	23.2694	23.089	23.1914	24.0836	22.8797	23.6083	23.4311	23.1806	22.8118	23.8849	23.072	23.0633	23.0569	23.711	23.2142	23.8237	22.3456	23.6759	23.1166	By MS/MS	By MS/MS	By MS/MS	By MS/MS	By MS/MS	By MS/MS	By MS/MS	By MS/MS	By MS/MS	By MS/MS	By MS/MS	By MS/MS	By MS/MS	By MS/MS	By MS/MS
22.9752	22.0112	22.2129	22.8639	22.5358	22.4679	23.2187	21.8861	23.3855	22.979	22.3102	23.1664	23.6158	22.5338	22.8552	23.0178	22.6	22.3597	23.8832	21.0465	23.2497	21.7089	22.759	22.1932	22.2266	22.073	23.6083	22.4598	23.0017	22.1102	23.7484	22.1287	23.3778	22.4325	23.7196	By MS/MS	By MS/MS	By MS/MS	By MS/MS	By MS/MS	By MS/MS	By MS/MS	By MS/MS	By MS/MS	By MS/MS	By MS/MS	By MS/MS	By MS/MS	By MS/MS	By MS/MS
22.0467	21.9454	21.7294	22.2137	22.0786	21.5948	22.3381	21.8165	21.872	22.0063	22.1105	22.0528	21.7892	22.0895	21.7896	22.3453	21.9265	22.0155	22.2248	21.9722	22.2799	21.6943	21.9623	21.7344	22.3376	22.1135	22.073	21.9057	22.4572	22.0827	22.2429	22.1008	22.0967	21.7582	21.9719	By MS/MS	By MS/MS	By MS/MS	By MS/MS	By MS/MS	By MS/MS	By MS/MS	By MS/MS	By MS/MS	By MS/MS	By MS/MS	By MS/MS	By MS/MS	By MS/MS	By MS/MS
23.742	23.294	23.1396	23.7381	23.4442	23.1297	23.995	23.3431	23.6988	23.6341	23.5185	23.6169	23.4801	23.6034	23.5306	23.6359	23.4524	23.5386	23.7928	23.5842	23.4846	23.3613	23.8323	23.4629	23.8443	23.5558	23.9044	23.5851	23.9248	23.5933	23.8925	23.8016	23.6388	23.5308	23.8953	By MS/MS	By MS/MS	By MS/MS	By MS/MS	By MS/MS	By MS/MS	By MS/MS	By MS/MS	By MS/MS	By MS/MS	By MS/MS	By MS/MS	By MS/MS	By MS/MS	By MS/MS
22.3295	22.542	22.4411	22.1332	22.2806	22.2865	22.1458	22.3574	22.2974	22.2714	22.534	22.2127	22.2954	22.032	22.4346	22.4197	22.4793	22.0288	22.1234	22.3949	22.0018	22.4105	22.1697	22.5365	22.4177	22.2558	22.3105	22.3941	22.5601	22.6179	22.2059	22.4601	22.2296	22.4695	22.1159	By MS/MS	By MS/MS	By MS/MS	By MS/MS	By MS/MS	By MS/MS	By MS/MS	By MS/MS	By MS/MS	By MS/MS	By MS/MS	By MS/MS	By MS/MS	By MS/MS	By MS/MS
23.6278	24.175	23.9234	23.4864	23.6194	24.1288	24.095	24.1622	23.578	23.8202	23.6713	23.3784	23.8598	23.3725	23.463	23.9785	23.8751	23.5072	23.2711	23.9269	23.6132	23.878	23.3872	23.7447	23.3279	23.8114	23.6311	23.9316	23.6773	23.8761	23.2493	23.7328	23.3506	24.1803	23.4142	By MS/MS	By MS/MS	By MS/MS	By MS/MS	By MS/MS	By MS/MS	By MS/MS	By MS/MS	By MS/MS	By MS/MS	By MS/MS	By MS/MS	By MS/MS	By MS/MS	By MS/MS
21.776	21.4073	21.4485	21.6803	21.6272	21.4049	21.9254	21.5733	21.6076	21.5369	21.4894	21.6964	21.6546	21.6102	21.4047	21.7836	21.5099	21.5621	21.7701	21.1897	21.8219	21.5164	21.7966	21.3586	21.3847	21.401	21.7275	21.5473	21.5876	21.4487	21.7223	21.5948	21.5346	21.5849	21.5407	By MS/MS	By MS/MS	By MS/MS	By MS/MS	By MS/MS	By MS/MS	By MS/MS	By MS/MS	By MS/MS	By MS/MS	By MS/MS	By MS/MS	By MS/MS	By MS/MS	By MS/MS
21.8854	22.1546	22.2464	21.8692	22.232	22.4124	21.9858	22.2899	21.9733	21.4769	22.14	21.8649	22.0313	22.0513	22.3481	22.1015	22.0617	22.1546	22.0227	22.3953	22.1518	22.3267	21.8827	22.2453	22.1429	22.3127	21.7923	22.2128	22.0321	22.3772	22.177	22.4338	22.3591	22.7045	21.9189	By MS/MS	By MS/MS	By MS/MS	By MS/MS	By MS/MS	By MS/MS	By MS/MS	By MS/MS	By MS/MS	By MS/MS	By MS/MS	By MS/MS	By MS/MS	By MS/MS	By MS/MS
21.7806	20.5443	20.8867	21.4119	21.1395	21.2087	22.0978	20.9762	21.6083	21.4599	21.5731	22.5348	21.7221	21.1705	21.316	21.4563	21.1892	21.4513	22.532	21.2915	21.8042	21.2201	21.4931	21.1073	21.699	21.3613	21.7917	21.1738	21.5133	21.1969	22.2622	21.0066	22.4405	21.2173	22.1929	By MS/MS	By MS/MS	By MS/MS	By MS/MS	By MS/MS	By MS/MS	By MS/MS	By MS/MS	By MS/MS	By MS/MS	By MS/MS	By MS/MS	By MS/MS	By MS/MS	By MS/MS
25.2766	25.5216	25.8073	25.2104	25.3351	25.6295	24.8986	25.6743	25.4394	25.6929	25.8213	25.5824	25.7615	25.445	25.8196	25.5801	25.6447	25.344	25.6169	25.7546	25.4917	25.6208	25.7608	25.8327	25.4079	25.7096	25.5324	26.1029	25.2056	25.5863	25.5887	25.6061	25.2618	25.4769	25.2835	By MS/MS	By MS/MS	By MS/MS	By MS/MS	By MS/MS	By MS/MS	By MS/MS	By MS/MS	By MS/MS	By MS/MS	By MS/MS	By MS/MS	By MS/MS	By MS/MS	By MS/MS
25.0898	24.9868	24.9572	25.0998	25.0555	24.8137	25.2359	25.1063	25.2582	25.2353	24.9711	25.0848	24.9418	25.1168	24.9428	25.0494	24.8832	25.0816	25.271	24.8554	25.0253	24.9213	24.9652	24.9323	25.0464	24.8555	24.9129	25.0966	25.1023	25.1002	25.2808	24.9736	24.994	24.9241	25.2406	By MS/MS	By MS/MS	By MS/MS	By MS/MS	By MS/MS	By MS/MS	By MS/MS	By MS/MS	By MS/MS	By MS/MS	By MS/MS	By MS/MS	By MS/MS	By MS/MS	By MS/MS
21.9649	21.9929	21.9367	21.9542	21.9759	21.7977	21.8091	21.8376	22.1308	21.9403	21.7057	22.0171	21.7677	21.9732	21.735	21.9248	21.8788	21.8482	21.9557	21.63	21.9156	21.8955	21.7993	21.7639	22.0456	21.6435	21.9935	21.6179	21.9475	21.8968	21.9038	21.681	21.9116	21.761	21.8253	By MS/MS	By MS/MS	By MS/MS	By MS/MS	By MS/MS	By MS/MS	By MS/MS	By MS/MS	By MS/MS	By MS/MS	By MS/MS	By MS/MS	By MS/MS	By MS/MS	By MS/MS
20.7694	21.2425	20.9324	21.1531	20.8841	21.2741	21.4254	21.2254	20.9264	20.7239	21.3443	20.973	21.3439	20.9017	21.3962	21.3462	21.2057	21.0629	21.1511	21.6594	21.0672	21.2367	20.4176	21.2909	20.9811	21.3659	21.0481	21.142	20.9519	21.5003	20.9568	21.2783	21.1194	21.3515	21.0073	By MS/MS	By MS/MS	By MS/MS	By MS/MS	By MS/MS	By MS/MS	By MS/MS	By MS/MS	By MS/MS	By MS/MS	By MS/MS	By MS/MS	By MS/MS	By MS/MS	By MS/MS
21.1699	21.8396	21.6054	20.9875	22.0217	22.1586	20.6305	21.9302	22.1067	21.4056	21.6657	21.2166	21.7901	21.2346	21.8132	21.3282	21.8459	21.6095	21.1454	21.7057	21.4301	21.7536	20.3789	21.8516	19.7363	21.819	20.4494	21.6934	20.7355	21.959	20.8856	21.3925	21.4666	21.7143	20.9553	By MS/MS	By MS/MS	By MS/MS	By MS/MS	By MS/MS	By MS/MS	By MS/MS	By MS/MS	By MS/MS	By MS/MS	By MS/MS	By MS/MS	By MS/MS	By MS/MS	By MS/MS
28.839	29.0008	29.1556	29.0921	28.766	29.1626	28.9311	29.0428	29.1577	29.1306	29.0804	28.8135	29.0317	28.9906	29.0533	29.0498	29.0145	29.0382	28.849	29.1326	28.7683	29.0949	28.9837	29.2201	28.9561	29.0965	28.6976	29.1105	28.8174	29.0689	28.6511	29.1003	28.7933	29.0419	28.8923	By MS/MS	By MS/MS	By MS/MS	By MS/MS	By MS/MS	By MS/MS	By MS/MS	By MS/MS	By MS/MS	By MS/MS	By MS/MS	By MS/MS	By MS/MS	By MS/MS	By MS/MS
21.4466	21.8965	22.0759	21.5159	21.5326	21.6964	21.5824	21.6525	21.5308	21.4474	21.731	21.357	21.865	21.5276	21.7613	21.4337	21.9265	21.7335	21.5404	21.9518	21.7849	21.9615	21.3222	21.7556	22.0749	21.9597	21.3896	21.788	21.4429	21.3765	21.5603	21.6054	21.4343	21.8261	21.2322	By MS/MS	By MS/MS	By MS/MS	By MS/MS	By MS/MS	By MS/MS	By MS/MS	By MS/MS	By MS/MS	By MS/MS	By MS/MS	By MS/MS	By MS/MS	By MS/MS	By MS/MS
23.701	23.3265	23.4237	23.5666	23.8362	23.1884	23.6361	23.3947	23.61	23.5182	23.4521	23.8863	23.5158	23.5186	23.2031	23.9024	23.4605	23.4952	23.9955	23.316	23.9644	23.3735	23.8833	23.5901	24.3681	23.4815	23.851	23.6369	23.9577	23.4483	23.842	23.7584	23.8339	24.0122	23.8799	By MS/MS	By MS/MS	By MS/MS	By MS/MS	By MS/MS	By MS/MS	By MS/MS	By MS/MS	By MS/MS	By MS/MS	By MS/MS	By MS/MS	By MS/MS	By MS/MS	By MS/MS
21.32	20.2861	21.0758	21.3633	21.2871	20.5763	21.4992	20.3544	20.9601	23.1247	20.6421	21.3435	20.6166	21.7603	20.362	21.1906	19.9811	20.6649	21.3484	20.5507	21.5304	19.8627	20.7073	20.8572	21.3567	21.1944	21.5616	20.2194	21.3081	20.9235	21.1037	20.9012	20.7957	21.3301	21.4867	By MS/MS	By MS/MS	By MS/MS	By MS/MS	By MS/MS	By MS/MS	By MS/MS	By MS/MS	By MS/MS	By MS/MS	By MS/MS	By MS/MS	By MS/MS	By MS/MS	By MS/MS
23.1117	23.4995	23.5036	22.9585	23.1914	23.4849	23.6283	23.6489	23.1161	23.3346	23.8395	23.065	23.6252	23.2945	23.3492	23.3999	23.7217	23.0607	22.9021	23.3171	23.2021	23.5116	23.19	23.1579	23.7521	23.3818	23.0587	23.461	22.9799	23.4868	23.0748	23.7409	22.839	23.2394	22.9716	By MS/MS	By MS/MS	By MS/MS	By MS/MS	By MS/MS	By MS/MS	By MS/MS	By MS/MS	By MS/MS	By MS/MS	By MS/MS	By MS/MS	By MS/MS	By MS/MS	By MS/MS
22.7074	22.7193	22.6206	22.56	22.7439	22.6612	22.851	22.7253	22.8481	22.9416	22.6493	23.0626	22.6246	22.7867	22.5743	22.6392	22.6158	22.9421	22.9232	22.6735	22.8647	22.6481	22.8557	22.5358	22.6508	22.4219	22.8126	22.727	22.6626	22.6096	23.0516	22.6417	22.7981	22.7432	23.1416	By MS/MS	By MS/MS	By MS/MS	By MS/MS	By MS/MS	By MS/MS	By MS/MS	By MS/MS	By MS/MS	By MS/MS	By MS/MS	By MS/MS	By MS/MS	By MS/MS	By MS/MS
25.9667	25.514	25.6429	25.9882	25.578	25.3959	25.931	25.557	25.9374	25.8767	25.3171	25.8549	25.2584	25.4908	25.219	25.8133	25.6012	25.748	25.7491	25.3974	25.5833	25.3884	25.733	25.6253	25.7782	25.616	25.7567	25.4883	25.9105	25.8633	25.561	25.652	25.681	25.7894	25.7798	By MS/MS	By MS/MS	By MS/MS	By MS/MS	By MS/MS	By MS/MS	By MS/MS	By MS/MS	By MS/MS	By MS/MS	By MS/MS	By MS/MS	By MS/MS	By MS/MS	By MS/MS
24.2329	24.3176	24.5121	23.9014	24.6293	24.1908	24.3279	24.6795	24.2252	24.1665	24.6445	24.1499	24.7194	24.1681	24.37	24.5493	24.474	24.2051	24.2577	24.5114	24.2119	24.6512	24.0168	24.6372	24.7774	24.8934	24.4041	24.6059	24.2415	24.8672	24.0408	24.5834	24.3088	24.4634	24.0561	By MS/MS	By MS/MS	By MS/MS	By MS/MS	By MS/MS	By MS/MS	By MS/MS	By MS/MS	By MS/MS	By MS/MS	By MS/MS	By MS/MS	By MS/MS	By MS/MS	By MS/MS
21.8689	21.6504	21.0167	21.604	21.0089	21.1272	21.4271	21.406	21.9684	21.5877	21.0968	21.8059	21.259	21.6161	20.9337	21.6246	21.3811	21.8242	22.1361	21.233	21.98	21.2694	21.6468	20.9196	22.0257	21.6286	21.4811	21.4717	21.9819	21.4083	21.6514	21.223	21.9255	21.938	21.6599	By MS/MS	By MS/MS	By MS/MS	By MS/MS	By MS/MS	By MS/MS	By MS/MS	By MS/MS	By MS/MS	By MS/MS	By MS/MS	By MS/MS	By MS/MS	By MS/MS	By MS/MS
25.3307	24.1561	24.09	24.0686	25.426	24.377	24.1363	24.3653	24.5812	24.2066	24.3835	25.5716	24.205	24.6811	24.3518	24.8878	24.4315	24.5743	25.6394	23.9999	25.3341	24.3143	24.9299	24.3233	25.669	24.3122	24.7831	24.4904	25.4434	24.3683	24.5389	24.4419	24.7771	24.569	25.0729	By MS/MS	By MS/MS	By MS/MS	By MS/MS	By MS/MS	By MS/MS	By MS/MS	By MS/MS	By MS/MS	By MS/MS	By MS/MS	By MS/MS	By MS/MS	By MS/MS	By MS/MS
21.8835	21.4815	21.36	22.0004	21.847	21.1389	22.2406	21.6123	21.8128	21.8294	21.8712	22.0296	21.6494	22.1158	21.8332	21.9993	21.6319	22.0614	22.1559	21.7086	22.1866	21.7474	22.0875	21.9704	22.2486	22.1044	21.9828	21.7839	22.1162	22.0954	22.3567	21.9412	21.9017	21.7415	22.0511	By MS/MS	By MS/MS	By MS/MS	By MS/MS	By MS/MS	By MS/MS	By MS/MS	By MS/MS	By MS/MS	By MS/MS	By MS/MS	By MS/MS	By MS/MS	By MS/MS	By MS/MS
26.1764	26.5334	26.9557	26.0892	25.7823	26.4247	26.0601	26.416	26.0074	26.4544	26.5786	25.8512	26.7069	26.2266	26.6007	26.3036	26.6223	25.9931	25.7889	26.6642	25.9391	26.4643	26.8365	26.7691	26.5194	26.4424	26.6773	26.5491	26.0777	26.3446	25.7925	26.2318	26.2767	26.3349	25.8922	By MS/MS	By MS/MS	By MS/MS	By MS/MS	By MS/MS	By MS/MS	By MS/MS	By MS/MS	By MS/MS	By MS/MS	By MS/MS	By MS/MS	By MS/MS	By MS/MS	By MS/MS
25.8376	25.3387	25.284	25.6902	25.6331	25.455	25.4296	25.4554	25.7704	25.8663	25.8485	25.7544	25.4929	26.016	25.5604	25.2075	25.3358	25.8572	25.5295	25.2725	25.6534	25.6484	25.5853	25.247	25.4445	25.2998	25.7198	25.3784	25.7945	25.299	25.6012	25.4237	25.8375	25.2257	25.7328	By MS/MS	By MS/MS	By MS/MS	By MS/MS	By MS/MS	By MS/MS	By MS/MS	By MS/MS	By MS/MS	By MS/MS	By MS/MS	By MS/MS	By MS/MS	By MS/MS	By MS/MS
23.6404	23.2884	22.9563	23.385	23.4923	23.2196	23.3994	23.2315	23.3994	23.1128	23.0518	23.2853	22.9998	23.0522	22.9077	23.473	23.1744	23.4153	23.3769	22.9694	23.3401	23.1088	23.1066	22.698	23.2382	22.823	23.0756	23.0659	23.2105	22.8833	23.4164	22.9898	23.4131	23.5262	23.37	By MS/MS	By MS/MS	By MS/MS	By MS/MS	By MS/MS	By MS/MS	By MS/MS	By MS/MS	By MS/MS	By MS/MS	By MS/MS	By MS/MS	By MS/MS	By MS/MS	By MS/MS
21.2436	21.2681	21.2481	21.5734	21.4881	21.2433	21.535	21.6215	21.8499	21.7372	21.3681	21.8651	21.536	21.7002	21.6386	22.0565	21.3854	22.1925	22.0855	21.2491	21.4379	21.4408	21.9056	21.3176	21.9432	21.4713	21.6221	21.6343	22.1298	21.6684	21.8245	21.4862	21.7371	21.6489	21.8267	By MS/MS	By MS/MS	By MS/MS	By MS/MS	By MS/MS	By MS/MS	By MS/MS	By MS/MS	By MS/MS	By MS/MS	By MS/MS	By MS/MS	By MS/MS	By MS/MS	By MS/MS
22.6255	22.5857	22.3526	22.6017	22.4587	22.1902	22.5619	22.3573	22.4918	22.8184	22.5233	22.6643	22.1947	22.7905	22.4308	22.6263	22.4595	22.7449	22.695	22.4653	22.6613	22.3722	22.6664	22.6262	22.5575	22.542	22.5739	22.3773	22.8061	22.5974	22.6127	22.641	22.6768	22.6829	22.8836	By MS/MS	By MS/MS	By MS/MS	By MS/MS	By MS/MS	By MS/MS	By MS/MS	By MS/MS	By MS/MS	By MS/MS	By MS/MS	By MS/MS	By MS/MS	By MS/MS	By MS/MS
23.5833	23.15	23.0057	23.5603	23.3892	23.3333	23.6677	23.3001	23.4873	23.3561	23.3715	23.3556	23.2093	23.3261	23.2956	23.7793	23.2225	23.2723	23.3067	23.1053	23.5213	23.0696	23.5774	23.4507	23.7535	23.2387	23.4034	23.0019	23.7508	23.4401	23.3065	23.4185	23.3656	22.7093	23.3581	By MS/MS	By MS/MS	By MS/MS	By MS/MS	By MS/MS	By MS/MS	By MS/MS	By MS/MS	By MS/MS	By MS/MS	By MS/MS	By MS/MS	By MS/MS	By MS/MS	By MS/MS
21.7329	21.7405	21.5811	21.7759	21.8052	21.6674	22.1093	21.3152	21.6276	21.6973	21.3232	21.965	21.2341	21.7795	21.3087	21.8611	21.4345	21.7051	21.8844	21.6365	21.7068	21.5503	21.7385	21.3546	21.7883	21.7875	21.7022	21.2964	21.9534	21.6313	21.6137	21.7324	21.8461	21.9475	21.7307	By MS/MS	By MS/MS	By MS/MS	By MS/MS	By MS/MS	By MS/MS	By MS/MS	By MS/MS	By MS/MS	By MS/MS	By MS/MS	By MS/MS	By MS/MS	By MS/MS	By MS/MS
23.3127	23.4659	23.808	23.4521	23.0445	23.4609	23.6461	23.5881	23.4975	23.3469	23.9365	23.2971	23.4448	23.5586	23.7735	23.0511	23.7958	23.5169	23.2847	23.6439	23.3385	23.6596	23.6392	23.9526	23.7499	23.8318	23.1469	23.8451	23.5868	23.6104	23.3589	23.5938	23.2474	23.4391	23.4713	By MS/MS	By MS/MS	By MS/MS	By MS/MS	By MS/MS	By MS/MS	By MS/MS	By MS/MS	By MS/MS	By MS/MS	By MS/MS	By MS/MS	By MS/MS	By MS/MS	By MS/MS
21.5392	21.4279	21.2072	22.4273	21.9675	21.2875	21.9554	20.9879	21.9374	21.4205	21.4627	21.4773	21.0021	21.3972	21.3572	21.6675	21.2524	21.8293	21.6394	20.1598	22.07	21.496	22.272	21.1755	21.945	21.1977	21.096	21.535	21.2222	21.0723	21.5962	21.3416	21.5114	20.6787	21.2527	By MS/MS	By MS/MS	By MS/MS	By MS/MS	By MS/MS	By MS/MS	By MS/MS	By MS/MS	By MS/MS	By MS/MS	By MS/MS	By MS/MS	By MS/MS	By MS/MS	By MS/MS
25.3465	25.174	25.1087	25.5256	25.1374	25.3938	25.5783	25.2696	25.608	25.2283	24.934	25.7047	25.1459	25.4796	25.2193	25.2468	25.1037	25.5254	25.4934	25.2126	25.1253	25.428	25.4493	24.8642	25.317	25.0065	25.4033	25.134	25.1542	25.3836	25.6684	25.2712	25.6686	25.0831	25.7809	By MS/MS	By MS/MS	By MS/MS	By MS/MS	By MS/MS	By MS/MS	By MS/MS	By MS/MS	By MS/MS	By MS/MS	By MS/MS	By MS/MS	By MS/MS	By MS/MS	By MS/MS
23.2647	23.3529	23.2309	22.8995	23.0878	23.1601	22.9313	23.3581	23.4893	22.9543	23.5617	23.1963	23.4843	23.275	23.6173	23.4024	23.2743	23.1413	23.3092	23.6652	23.0851	23.5456	23.3312	23.3596	23.5349	23.5598	23.0849	23.7164	23.5539	23.783	23.1696	23.6464	22.8824	23.4253	22.9947	By MS/MS	By MS/MS	By MS/MS	By MS/MS	By MS/MS	By MS/MS	By MS/MS	By MS/MS	By MS/MS	By MS/MS	By MS/MS	By MS/MS	By MS/MS	By MS/MS	By MS/MS
22.8298	23.2336	23.1286	22.9846	23.0386	23.0719	23.014	23.2027	22.7389	23.1201	23.1252	22.6875	23.0305	22.9041	23.1043	23.2689	23.3056	22.666	22.785	23.3144	23.0387	23.1319	22.9176	23.3397	23.3741	23.2374	22.8664	23.1267	23.2203	23.1951	22.76	23.1716	22.9651	23.1821	22.844	By MS/MS	By MS/MS	By MS/MS	By MS/MS	By MS/MS	By MS/MS	By MS/MS	By MS/MS	By MS/MS	By MS/MS	By MS/MS	By MS/MS	By MS/MS	By MS/MS	By MS/MS
20.6119	21.0456	21.4996	21.8023	21.6787	21.0351	20.5336	21.2561	21.277	21.81	20.6597	21.7804	20.732	21.3328	21.2822	21.6298	21.5472	21.5307	21.6437	20.6624	21.5746	20.8811	21.4455	20.7742	22.0559	20.5144	21.5526	20.7539	21.8376	21.0896	21.2597	20.7455	21.5449	20.7517	21.187	By MS/MS	By MS/MS	By MS/MS	By MS/MS	By MS/MS	By MS/MS	By MS/MS	By MS/MS	By MS/MS	By MS/MS	By MS/MS	By MS/MS	By MS/MS	By MS/MS	By MS/MS
22.3874	22.7076	22.4344	22.5302	22.6176	22.9879	21.8731	22.9402	22.4927	22.7004	22.6697	22.5589	22.6914	22.7083	22.6723	22.5493	22.9181	22.6021	22.3805	22.9093	22.6626	22.7591	22.6937	22.6216	22.6563	22.7113	22.5065	22.8631	22.5428	22.6785	22.3837	22.8821	22.4729	22.7894	22.1439	By MS/MS	By MS/MS	By MS/MS	By MS/MS	By MS/MS	By MS/MS	By MS/MS	By MS/MS	By MS/MS	By MS/MS	By MS/MS	By MS/MS	By MS/MS	By MS/MS	By MS/MS
22.2343	22.1404	22.4021	22.7018	22.8248	22.5493	22.6339	22.1385	22.2837	22.2656	22.2466	23.2751	21.9231	22.8758	22.3305	22.0421	22.0858	22.4946	23.3504	22.9112	22.7814	22.0509	22.9421	22.4306	22.7624	22.5271	22.998	22.5312	22.8455	21.8833	22.6935	22.0847	23.3931	22.0519	23.1392	By MS/MS	By MS/MS	By MS/MS	By MS/MS	By MS/MS	By MS/MS	By MS/MS	By MS/MS	By MS/MS	By MS/MS	By MS/MS	By MS/MS	By MS/MS	By MS/MS	By MS/MS
22.3659	22.9888	22.8388	22.5417	22.6977	22.7164	22.3928	22.9293	22.5476	22.7052	23.0582	22.6991	22.8981	22.5567	22.853	22.9557	22.7755	22.5228	22.2618	22.8474	22.6446	23.0313	22.5141	22.9326	23.091	22.8758	22.4954	22.8929	23.0785	22.7037	22.4638	23.0052	22.3771	22.6519	22.4468	By MS/MS	By MS/MS	By MS/MS	By MS/MS	By MS/MS	By MS/MS	By MS/MS	By MS/MS	By MS/MS	By MS/MS	By MS/MS	By MS/MS	By MS/MS	By MS/MS	By MS/MS
26.5509	26.9764	26.8968	26.954	26.4389	26.6978	26.9774	26.8312	26.4369	26.1821	27.0579	25.8268	27.0096	26.4951	27.0158	26.7487	26.958	26.4147	26.2751	27.1637	26.919	26.9039	26.6846	27.2776	26.7561	27.3218	26.6614	26.9578	26.6691	26.6887	26.5245	27.0658	26.7459	26.5202	26.8733	By MS/MS	By MS/MS	By MS/MS	By MS/MS	By MS/MS	By MS/MS	By MS/MS	By MS/MS	By MS/MS	By MS/MS	By MS/MS	By MS/MS	By MS/MS	By MS/MS	By MS/MS
23.6845	22.4848	23.4672	23.6754	23.7495	23.5002	23.9971	23.5337	24.1007	23.8032	23.4529	24.0922	23.3423	23.5981	23.4444	23.8135	23.4978	23.7632	24.0555	23.6061	23.7832	23.6441	23.4998	23.4977	24.0996	23.5303	23.6406	23.5679	23.7029	23.7465	23.9628	23.5518	23.3817	23.4721	23.9499	By MS/MS	By MS/MS	By MS/MS	By MS/MS	By MS/MS	By MS/MS	By MS/MS	By MS/MS	By MS/MS	By MS/MS	By MS/MS	By MS/MS	By MS/MS	By MS/MS	By MS/MS
23.6839	21.9708	22.2404	22.2546	23.4744	21.9673	22.2978	22.1423	22.2654	22.3241	22.2908	22.3439	21.9066	22.364	21.0083	23.3073	22.3667	22.2857	22.1948	22.0675	23.5238	22.4438	22.8348	22.1556	23.6476	22.3675	22.4063	22.0337	23.2253	22.2989	22.6099	21.9875	23.2346	22.1758	22.2839	By MS/MS	By MS/MS	By MS/MS	By MS/MS	By MS/MS	By MS/MS	By MS/MS	By MS/MS	By MS/MS	By MS/MS	By MS/MS	By MS/MS	By MS/MS	By MS/MS	By MS/MS
23.1515	22.3282	22.502	22.5435	23.2185	22.5402	22.6412	22.2942	22.9424	22.8362	22.7331	23.1132	22.3328	23.0348	22.647	21.9677	22.6575	22.9816	23.5695	22.6151	23.2274	22.6157	23.0109	22.4626	23.6013	23.0428	22.6985	22.7283	23.0165	22.6791	22.9349	22.4395	23.182	22.3458	23.295	By MS/MS	By MS/MS	By MS/MS	By MS/MS	By MS/MS	By MS/MS	By MS/MS	By MS/MS	By MS/MS	By MS/MS	By MS/MS	By MS/MS	By MS/MS	By MS/MS	By MS/MS
21.4521	21.2216	20.9562	21.5893	21.3519	21.0792	21.2424	21.1561	21.1979	21.3428	21.4269	21.4142	21.1281	21.1812	20.9741	21.5583	21.3738	21.3275	21.2447	21.1924	21.4402	21.3686	21.5804	20.9611	21.3508	21.0978	21.3973	21.3796	21.5084	21.2559	21.6744	21.2667	21.3632	21.1783	21.3173	By MS/MS	By MS/MS	By MS/MS	By MS/MS	By MS/MS	By MS/MS	By MS/MS	By MS/MS	By MS/MS	By MS/MS	By MS/MS	By MS/MS	By MS/MS	By MS/MS	By MS/MS
23.662	24.1223	23.9803	23.7194	23.8604	23.8891	23.7615	24.0627	23.8168	23.9105	24.0261	23.8427	24.1071	23.7838	23.9637	23.7619	24.0624	23.7759	23.9444	23.9534	23.8846	24.1363	23.9344	24.1399	23.8806	24.0485	23.8217	24.0459	22.8255	24.0204	23.8153	24.1587	23.7451	23.8345	23.8028	By MS/MS	By MS/MS	By MS/MS	By MS/MS	By MS/MS	By MS/MS	By MS/MS	By MS/MS	By MS/MS	By MS/MS	By MS/MS	By MS/MS	By MS/MS	By MS/MS	By MS/MS
20.746	20.3745	20.7942	20.9407	20.9091	20.3895	20.49	20.7888	21.0109	20.9909	20.6003	20.8163	20.4537	20.8503	20.5431	20.8698	20.658	20.7961	20.8536	20.3641	20.9309	20.7482	20.7384	20.5265	20.3506	19.8271	20.7399	20.0449	21.0553	20.3554	20.8349	20.5586	20.4276	20.0249	20.5396	By MS/MS	By MS/MS	By MS/MS	By MS/MS	By MS/MS	By MS/MS	By MS/MS	By MS/MS	By MS/MS	By MS/MS	By MS/MS	By MS/MS	By MS/MS	By MS/MS	By MS/MS
22.523	22.344	22.181	22.4499	22.3578	22.344	22.6815	22.345	22.4741	22.6496	22.1611	22.4918	22.3136	22.5019	22.2151	22.2031	22.2743	22.3016	22.4663	22.2042	22.3072	22.3326	22.3928	22.1206	22.3826	21.7141	22.2797	22.2268	22.4718	22.2773	22.6632	22.3605	22.2533	22.2931	22.5724	By MS/MS	By MS/MS	By MS/MS	By MS/MS	By MS/MS	By MS/MS	By MS/MS	By MS/MS	By MS/MS	By MS/MS	By MS/MS	By MS/MS	By MS/MS	By MS/MS	By MS/MS
20.5602	20.4894	20.1362	20.8203	20.7505	20.3527	20.7283	20.506	20.7256	20.9037	20.2445	20.6159	20.6485	21.0896	20.5656	20.4803	20.5324	20.5092	20.5762	20.6559	20.7895	20.123	20.6803	20.506	20.796	20.6651	20.6071	20.6835	20.774	20.2407	20.5855	20.0265	20.789	20.7739	20.9404	By MS/MS	By MS/MS	By MS/MS	By MS/MS	By MS/MS	By MS/MS	By MS/MS	By MS/MS	By MS/MS	By MS/MS	By MS/MS	By MS/MS	By MS/MS	By MS/MS	By MS/MS
24.1124	24.5178	24.2149	23.9107	24.1506	24.4727	24.1792	24.4405	24.3266	24.5518	24.261	24.0393	24.1765	24.1271	24.3914	24.2296	24.3079	24.7234	23.8804	24.4697	24.0595	24.5176	23.6625	24.4273	23.7647	24.6184	23.9044	24.3724	23.8269	24.2821	23.5308	24.3257	24.1803	24.4067	24.0698	By MS/MS	By MS/MS	By MS/MS	By MS/MS	By MS/MS	By MS/MS	By MS/MS	By MS/MS	By MS/MS	By MS/MS	By MS/MS	By MS/MS	By MS/MS	By MS/MS	By MS/MS
21.9229	22.0735	22.1943	22.3409	21.9759	22.6281	21.6294	22.6315	22.3033	22.1387	22.6345	22.3442	22.135	21.7958	22.5642	22.2172	22.6209	22.1332	22.3443	22.9258	22.6114	22.7823	22.475	23.0271	22.5948	22.8848	22.1435	22.6696	22.5912	23.158	22.3018	22.6402	21.8005	22.2232	21.9095	By MS/MS	By MS/MS	By MS/MS	By MS/MS	By MS/MS	By MS/MS	By MS/MS	By MS/MS	By MS/MS	By MS/MS	By MS/MS	By MS/MS	By MS/MS	By MS/MS	By MS/MS
20.9792	21.4196	21.1222	21.0089	20.6811	21.0445	21.102	21.1607	21.2069	20.6077	20.8784	20.7515	21.1908	20.6725	20.962	20.8908	21.15	20.7788	20.9261	21.0327	20.8817	21.0754	20.781	21.0081	20.9984	21.0597	20.8883	21.0374	21.0806	21.2908	20.9479	21.0976	21.0964	21.1774	20.7587	By MS/MS	By MS/MS	By MS/MS	By MS/MS	By MS/MS	By MS/MS	By MS/MS	By MS/MS	By MS/MS	By MS/MS	By MS/MS	By MS/MS	By MS/MS	By MS/MS	By MS/MS
26.5631	26.9985	27.4061	26.6664	26.4368	26.7007	27.3551	26.6819	26.2624	26.5261	27.0958	26.1	27.0726	26.3046	26.9759	26.5675	27.1208	26.4132	26.3216	27.0372	27.0099	27.0368	26.8557	27.0829	26.603	26.9509	26.6861	26.9389	26.5526	26.5257	26.3153	26.9971	26.9148	26.6764	26.711	By MS/MS	By MS/MS	By MS/MS	By MS/MS	By MS/MS	By MS/MS	By MS/MS	By MS/MS	By MS/MS	By MS/MS	By MS/MS	By MS/MS	By MS/MS	By MS/MS	By MS/MS
22.6619	22.6095	22.416	23.0381	22.3904	22.6301	23.1606	22.6175	22.7997	22.8588	22.713	22.9406	22.6278	22.5833	22.6461	22.7771	22.6688	22.7125	23.0178	22.5507	22.6774	22.5845	22.55	22.6427	22.734	22.7071	22.7669	22.5352	22.7015	22.4272	23.0838	22.4852	22.922	22.4332	22.8451	By MS/MS	By MS/MS	By MS/MS	By MS/MS	By MS/MS	By MS/MS	By MS/MS	By MS/MS	By MS/MS	By MS/MS	By MS/MS	By MS/MS	By MS/MS	By MS/MS	By MS/MS
23.5265	24.0785	23.8076	23.6412	23.7504	24.0716	23.1787	23.9413	23.8017	24.0929	24.0343	24.1906	24.2116	23.7097	24.3205	23.7348	24.0541	24.0016	24.3065	24.259	24.0701	24.1847	23.5965	24.1259	23.486	23.9094	23.6111	24.2732	23.3401	24.1595	23.7945	23.9699	24.1476	24.3592	23.6931	By MS/MS	By MS/MS	By MS/MS	By MS/MS	By MS/MS	By MS/MS	By MS/MS	By MS/MS	By MS/MS	By MS/MS	By MS/MS	By MS/MS	By MS/MS	By MS/MS	By MS/MS
22.6973	23.245	22.5357	21.6425	22.8066	22.9994	21.889	23.3788	21.2546	22.6205	22.5259	20.6556	23.0651	22.0998	23.141	22.5441	22.3061	22.9342	22.7764	23.2033	22.2377	23.0871	22.0412	23.2977	22.7653	23.0457	22.6048	22.3264	22.264	22.7384	22.2985	22.7713	21.3047	22.4688	21.7024	By MS/MS	By MS/MS	By MS/MS	By MS/MS	By MS/MS	By MS/MS	By MS/MS	By MS/MS	By MS/MS	By MS/MS	By MS/MS	By MS/MS	By MS/MS	By MS/MS	By MS/MS
22.3913	22.7461	22.6628	22.4188	22.4196	22.5042	22.6434	22.7846	22.6817	22.6593	22.8363	22.2795	22.6642	22.4142	22.3648	22.4048	22.7196	22.8164	22.3485	22.4213	22.1958	22.8386	22.5962	22.4771	22.3142	22.5733	22.5221	22.7721	22.3198	22.6345	22.1826	22.7822	22.3042	22.7269	22.2973	By MS/MS	By MS/MS	By MS/MS	By MS/MS	By MS/MS	By MS/MS	By MS/MS	By MS/MS	By MS/MS	By MS/MS	By MS/MS	By MS/MS	By MS/MS	By MS/MS	By MS/MS
22.4051	22.2261	22.2226	22.3634	22.3396	22.108	22.7423	22.2044	22.4032	22.6128	22.0497	22.6757	22.1357	22.4544	22.0738	22.535	22.3713	22.2945	22.6466	22.427	22.4725	22.2725	22.2395	22.2146	22.3627	22.237	22.3467	22.0924	22.5637	22.1344	22.0935	22.3101	22.4429	22.5195	22.2332	By MS/MS	By MS/MS	By MS/MS	By MS/MS	By MS/MS	By MS/MS	By MS/MS	By MS/MS	By MS/MS	By MS/MS	By MS/MS	By MS/MS	By MS/MS	By MS/MS	By MS/MS
25.4122	25.3234	25.0411	25.3822	25.3241	25.0956	25.3641	25.3303	25.3899	25.2885	25.2245	25.3935	25.14	25.497	25.2155	25.3559	25.1098	25.4114	25.3524	25.4279	25.4054	25.3609	25.4311	25.2746	25.6426	25.3127	25.2935	25.2453	25.56	25.3579	25.4504	25.4554	25.3083	25.1327	25.3218	By MS/MS	By MS/MS	By MS/MS	By MS/MS	By MS/MS	By MS/MS	By MS/MS	By MS/MS	By MS/MS	By MS/MS	By MS/MS	By MS/MS	By MS/MS	By MS/MS	By MS/MS
25.885	26.0631	26.1436	25.7747	26.0483	25.9135	25.6912	26.0192	25.9608	25.7498	26.0112	25.9875	26.0529	26.0493	26.1285	25.8857	25.8511	25.7154	25.9621	26.1378	25.9268	26.0123	26.0924	26.0902	26.2431	26.2684	25.9433	26.3947	25.9304	26.1652	25.9504	26.1591	25.8381	26.2542	25.731	By MS/MS	By MS/MS	By MS/MS	By MS/MS	By MS/MS	By MS/MS	By MS/MS	By MS/MS	By MS/MS	By MS/MS	By MS/MS	By MS/MS	By MS/MS	By MS/MS	By MS/MS
23.785	24.0251	24.025	23.9601	23.632	23.9828	24.3113	24.1413	23.6162	23.8738	24.2567	23.7338	24.0745	24.0438	23.9703	23.7957	23.9586	23.6892	23.5403	24.0154	23.8644	23.8003	23.9972	23.9647	23.7728	24.312	23.8731	24.1318	23.9799	23.9462	23.8608	24.1744	23.8482	24.0178	23.6963	By MS/MS	By MS/MS	By MS/MS	By MS/MS	By MS/MS	By MS/MS	By MS/MS	By MS/MS	By MS/MS	By MS/MS	By MS/MS	By MS/MS	By MS/MS	By MS/MS	By MS/MS
23.8069	23.7868	23.5068	23.8533	23.8214	23.6325	23.8413	23.7757	23.8811	23.7262	23.7509	23.9743	23.8447	23.9232	23.765	23.851	23.5968	23.8218	23.9055	23.7044	23.579	23.6894	23.7705	23.5078	23.7541	23.6031	23.7639	23.6672	23.725	23.7033	23.9391	23.791	23.7529	23.7147	23.9946	By MS/MS	By MS/MS	By MS/MS	By MS/MS	By MS/MS	By MS/MS	By MS/MS	By MS/MS	By MS/MS	By MS/MS	By MS/MS	By MS/MS	By MS/MS	By MS/MS	By MS/MS
21.8787	21.5308	21.8626	21.8587	21.7317	21.4487	22.2926	21.7706	21.9797	21.7968	21.4508	21.5073	21.4498	21.836	21.3002	21.7256	21.5678	21.6888	21.8732	21.4103	21.7076	21.3997	21.7077	21.4863	21.8048	21.4658	21.5582	21.7673	21.8433	21.6696	21.6511	21.645	21.8355	21.6968	21.5987	By MS/MS	By MS/MS	By MS/MS	By MS/MS	By MS/MS	By MS/MS	By MS/MS	By MS/MS	By MS/MS	By MS/MS	By MS/MS	By MS/MS	By MS/MS	By MS/MS	By MS/MS
21.195	21.2028	21.3259	20.9844	21.1726	21.1046	21.1453	20.9908	21.0181	21.1921	21.2431	21.2625	21.1265	20.897	21.288	21.0951	21.195	21.078	20.9292	21.3167	20.8919	21.2059	20.9612	21.3295	21.0368	21.6006	20.9758	21.201	21.1382	21.1635	20.9552	21.3337	20.8226	20.9656	21.0682	By MS/MS	By MS/MS	By MS/MS	By MS/MS	By MS/MS	By MS/MS	By MS/MS	By MS/MS	By MS/MS	By MS/MS	By MS/MS	By MS/MS	By MS/MS	By MS/MS	By MS/MS
20.4884	20.3942	20.2859	20.5684	21.0635	20.0718	21.0246	20.6604	20.5897	20.9399	20.2508	21.1541	20.5384	20.8241	20.6696	21.0789	20.5977	20.7561	21.2212	20.4761	20.8774	20.2031	20.8154	20.6814	20.4392	20.5234	20.5704	20.6409	20.8829	20.6712	21.0639	20.6357	20.6824	21.0376	20.8421	By MS/MS	By MS/MS	By MS/MS	By MS/MS	By MS/MS	By MS/MS	By MS/MS	By MS/MS	By MS/MS	By MS/MS	By MS/MS	By MS/MS	By MS/MS	By MS/MS	By MS/MS
23.0492	22.7451	22.7304	23.1134	22.8022	22.4529	23.2086	22.702	22.9	22.8776	22.949	22.8869	22.608	22.9402	22.7667	22.8484	22.6649	22.9116	22.7769	22.8664	23.1444	22.7013	23.1659	22.7758	23.2577	23.0139	22.6864	22.677	23.3291	22.722	22.7643	22.9616	22.8194	22.4026	22.945	By MS/MS	By MS/MS	By MS/MS	By MS/MS	By MS/MS	By MS/MS	By MS/MS	By MS/MS	By MS/MS	By MS/MS	By MS/MS	By MS/MS	By MS/MS	By MS/MS	By MS/MS
25.6253	25.4972	25.4321	25.6188	25.4932	25.472	25.8114	25.4537	25.6253	25.5727	25.5592	25.722	25.3873	25.6777	25.4548	25.565	25.6578	25.7231	25.6933	25.685	25.5836	25.647	25.7955	25.4784	25.4818	25.4633	25.755	25.531	25.5238	25.5871	25.5809	25.507	25.6449	25.5081	25.7865	By MS/MS	By MS/MS	By MS/MS	By MS/MS	By MS/MS	By MS/MS	By MS/MS	By MS/MS	By MS/MS	By MS/MS	By MS/MS	By MS/MS	By MS/MS	By MS/MS	By MS/MS
22.1623	20.6927	20.861	20.7637	22.1385	20.6398	21.2647	20.8006	20.6153	20.7858	20.9061	20.8863	20.3103	21.4132	21.1057	21.7268	20.6333	20.9706	20.9007	20.6664	21.7455	20.548	21.6079	20.7355	22.2822	21.2926	21.4556	20.0642	21.784	20.8399	21.0823	20.4744	21.472	21.1355	20.3249	By MS/MS	By MS/MS	By MS/MS	By MS/MS	By MS/MS	By MS/MS	By MS/MS	By MS/MS	By MS/MS	By MS/MS	By MS/MS	By MS/MS	By MS/MS	By MS/MS	By MS/MS
21.3726	21.1378	20.7723	21.4633	21.2141	20.8643	21.402	21.1964	21.0401	21.003	21.075	21.0746	20.9233	21.1552	20.8698	21.2301	20.8567	20.9652	21.3821	20.7752	21.3346	21.2492	21.3317	21.1287	21.0902	20.9232	20.9732	20.8697	21.263	21.1553	21.0686	21.0262	21.0968	20.8611	21.0729	By MS/MS	By MS/MS	By MS/MS	By MS/MS	By MS/MS	By matching	By MS/MS	By matching	By MS/MS	By MS/MS	By MS/MS	By MS/MS	By MS/MS	By matching	By MS/MS
21.2008	22.1552	21.7792	21.3751	21.3907	21.4903	21.6646	21.4761	21.4352	21.4409	21.902	21.6054	21.5465	21.3356	21.4949	21.6738	21.9912	20.8083	21.3354	22.2639	21.6263	21.8097	21.6233	22.094	21.7747	21.9846	21.4534	21.6898	21.6289	21.8349	21.768	21.6148	21.8082	21.819	21.468	By MS/MS	By MS/MS	By MS/MS	By MS/MS	By MS/MS	By MS/MS	By MS/MS	By MS/MS	By MS/MS	By MS/MS	By MS/MS	By MS/MS	By MS/MS	By MS/MS	By MS/MS
21.9198	22.0544	21.8592	22.151	22.024	21.8485	22.4178	21.9119	22.0194	22.2131	21.9987	22.066	21.8954	22.0941	21.9508	21.9843	21.8039	22.0269	21.832	21.7122	21.8322	21.5747	22.0592	21.6842	22.1252	21.7181	21.9894	21.7571	21.8848	21.8711	21.9471	21.7969	22.0497	22.111	21.9043	By MS/MS	By MS/MS	By MS/MS	By MS/MS	By MS/MS	By MS/MS	By MS/MS	By MS/MS	By MS/MS	By MS/MS	By MS/MS	By MS/MS	By MS/MS	By MS/MS	By MS/MS
23.0808	22.6403	22.443	22.8114	22.8229	22.5865	23.2503	22.4814	22.9073	22.8591	22.3325	22.7205	22.4119	23.0441	22.4001	22.4284	22.471	22.5863	22.5125	22.6908	22.3156	22.1473	23.181	22.4779	22.945	22.6571	22.6779	22.0866	22.8444	22.3163	22.129	22.3626	22.7219	22.5165	22.4993	By MS/MS	By MS/MS	By MS/MS	By MS/MS	By MS/MS	By MS/MS	By MS/MS	By MS/MS	By MS/MS	By MS/MS	By MS/MS	By MS/MS	By MS/MS	By MS/MS	By MS/MS
22.9681	23.0371	23.1324	22.8218	22.927	23.0193	22.9015	23.2736	23.0196	23.2771	23.3358	22.7633	22.9907	22.792	23.0244	22.9959	22.9117	22.8399	22.4882	23.2833	22.6636	23.2262	23.0376	23.1078	23.1534	23.2859	23.0242	23.2152	23.4315	23.1221	22.4576	23.3448	22.7001	23.1421	22.6121	By MS/MS	By MS/MS	By MS/MS	By MS/MS	By MS/MS	By MS/MS	By MS/MS	By MS/MS	By MS/MS	By MS/MS	By MS/MS	By MS/MS	By MS/MS	By MS/MS	By MS/MS
22.3129	22.497	22.467	22.0862	22.2663	22.4268	22.5362	22.2512	22.2382	22.0926	22.6907	22.0495	22.6622	22.1892	22.5656	22.4575	22.5446	21.6686	22.5313	22.6476	22.5287	22.4871	22.15	22.2292	21.9529	22.6225	22.5049	22.5615	22.3215	22.3696	22.3352	22.563	22.3197	22.49	22.3998	By MS/MS	By MS/MS	By MS/MS	By MS/MS	By MS/MS	By MS/MS	By MS/MS	By MS/MS	By MS/MS	By MS/MS	By MS/MS	By MS/MS	By MS/MS	By MS/MS	By MS/MS
22.2864	21.9521	21.9501	21.8131	22.2174	21.7354	21.7652	21.9372	21.9785	22.0511	22.0459	21.9798	21.765	21.8092	21.7769	22.051	21.8439	21.7651	21.6971	21.4349	22.0457	21.6228	22.0718	21.6109	22.1588	21.2334	21.8359	21.5844	21.884	21.8698	22.1933	21.3645	21.993	21.7068	21.8543	By MS/MS	By MS/MS	By MS/MS	By MS/MS	By MS/MS	By MS/MS	By MS/MS	By MS/MS	By MS/MS	By MS/MS	By MS/MS	By MS/MS	By MS/MS	By MS/MS	By MS/MS
23.7372	23.2826	23.0176	23.4944	24.007	23.388	23.2847	23.4152	22.8861	22.8289	23.2428	24.0172	23.2199	23.5244	23.2199	23.6339	22.945	23.1698	23.8926	23.5098	23.9676	23.2014	23.8626	23.2318	23.4819	23.5107	24.0156	23.4669	24.0188	23.0989	23.937	23.4302	23.9015	23.1468	23.9788	By MS/MS	By MS/MS	By MS/MS	By MS/MS	By MS/MS	By MS/MS	By MS/MS	By MS/MS	By MS/MS	By MS/MS	By MS/MS	By MS/MS	By MS/MS	By MS/MS	By MS/MS
21.612	23.3979	23.0009	21.9258	21.28	22.2218	20.6498	22.1353	21.4115	23.743	23.8312	22.0927	23.638	22.6795	23.1727	20.858	23.7787	20.975	21.6796	22.0793	22.6739	22.3401	22.8249	23.7744	23.3242	23.8453	23.1463	23.423	23.0569	23.2355	21.096	23.3797	22.7948	23.2801	22.5482	By MS/MS	By MS/MS	By MS/MS	By MS/MS	By MS/MS	By MS/MS	By MS/MS	By MS/MS	By MS/MS	By MS/MS	By MS/MS	By MS/MS	By MS/MS	By MS/MS	By MS/MS
23.2484	22.9988	22.8502	23.2114	23.3222	22.7363	23.2332	22.9785	23.1899	22.9153	22.7317	23.1305	22.7736	22.9322	22.5976	23.5213	22.9917	22.8619	23.1719	23.0294	23.5873	23.0586	23.1388	23.0107	23.2198	23.0886	23.0266	22.8121	23.482	23.2644	23.372	22.9388	23.3738	23.4816	23.312	By MS/MS	By MS/MS	By MS/MS	By MS/MS	By MS/MS	By MS/MS	By MS/MS	By MS/MS	By MS/MS	By MS/MS	By MS/MS	By MS/MS	By MS/MS	By MS/MS	By MS/MS
23.4491	21.766	19.3678	23.3525	23.1766	21.9387	21.657	21.6576	23.1769	22.6348	22.6492	22.9105	22.6623	23.4278	22.4199	22.9587	22.6484	23.0899	23.152	22.283	22.8755	22.8526	23.2037	22.3987	23.3232	22.2608	23.1991	22.2519	22.566	23.0114	22.6931	21.2579	22.7793	22.8166	23.1329	By MS/MS	By MS/MS	By MS/MS	By MS/MS	By MS/MS	By MS/MS	By MS/MS	By MS/MS	By MS/MS	By MS/MS	By MS/MS	By MS/MS	By MS/MS	By MS/MS	By MS/MS
22.2732	22.5404	22.7253	22.4283	22.2509	22.6275	22.8709	22.4383	22.272	22.3456	22.6471	21.8731	22.7328	22.1825	22.6269	22.5252	22.6989	22.4755	22.3946	22.6318	22.5405	22.6857	22.0827	22.716	22.1741	22.8631	22.544	22.7093	22.5708	22.5818	22.5541	22.5548	22.8329	22.6218	22.5296	By MS/MS	By MS/MS	By MS/MS	By MS/MS	By MS/MS	By MS/MS	By MS/MS	By MS/MS	By MS/MS	By MS/MS	By MS/MS	By MS/MS	By MS/MS	By MS/MS	By MS/MS
22.2128	21.8206	21.8091	21.8626	22.187	21.9165	22.1099	21.8477	21.8955	21.933	21.7371	22.1426	21.7545	21.8478	21.6793	21.9273	21.8339	21.9564	22.394	22.0236	22.3177	21.9466	21.969	22.0868	22.0469	21.8011	21.8924	21.7625	21.9461	21.7899	22.3066	21.8929	22.2198	22.2139	22.1369	By MS/MS	By MS/MS	By MS/MS	By MS/MS	By MS/MS	By MS/MS	By MS/MS	By MS/MS	By MS/MS	By MS/MS	By MS/MS	By MS/MS	By MS/MS	By MS/MS	By MS/MS
25.4511	25.4079	25.1796	25.4234	25.5688	25.2982	25.3907	25.3689	25.6055	25.5294	25.3839	25.5753	25.2326	25.6648	25.4829	25.3899	25.3145	25.405	25.6271	25.4775	25.4738	25.4017	25.487	25.3531	25.8506	25.3579	25.4539	25.5052	25.6491	25.5424	25.6106	25.4655	25.5011	25.3764	25.3458	By MS/MS	By MS/MS	By MS/MS	By MS/MS	By MS/MS	By MS/MS	By MS/MS	By MS/MS	By MS/MS	By MS/MS	By MS/MS	By MS/MS	By MS/MS	By MS/MS	By MS/MS
22.0597	22.2144	22.1055	21.9271	22.0126	21.8802	21.7501	22.1827	21.6824	21.9015	22.1563	21.6325	22.3248	21.9771	22.113	22.1369	22.1211	21.522	21.4319	22.2092	22.1386	21.8612	21.8755	22.0749	22.2742	22.172	21.9235	22.0343	21.8427	22.1654	21.6756	22.2076	21.7467	21.7399	21.7789	By MS/MS	By MS/MS	By MS/MS	By MS/MS	By MS/MS	By MS/MS	By MS/MS	By MS/MS	By MS/MS	By MS/MS	By MS/MS	By MS/MS	By MS/MS	By MS/MS	By MS/MS
23.1483	22.5075	22.5115	22.4383	22.8663	22.455	22.9624	22.4819	22.7167	22.4491	22.4371	22.8489	22.2748	22.4715	22.5199	22.7493	22.5942	22.4743	22.302	22.5807	22.6552	22.3142	22.7365	22.5219	23.0443	22.6924	22.6603	22.1949	22.8292	22.5797	22.7278	22.5478	22.8844	22.3452	22.5168	By MS/MS	By MS/MS	By MS/MS	By MS/MS	By MS/MS	By MS/MS	By MS/MS	By MS/MS	By MS/MS	By MS/MS	By MS/MS	By MS/MS	By MS/MS	By MS/MS	By MS/MS
23.3696	22.9594	22.8326	23.2477	23.2638	22.8492	23.1271	22.9007	22.8379	23.1651	23.227	23.1835	23.1117	23.0633	22.9395	23.425	23.0157	23.0136	22.9303	22.7912	23.2087	22.9409	23.2475	22.9996	23.599	23.0998	22.9372	22.8784	23.3262	22.9175	23.3627	22.8909	23.2804	23.1106	22.8416	By MS/MS	By MS/MS	By MS/MS	By MS/MS	By MS/MS	By MS/MS	By MS/MS	By MS/MS	By MS/MS	By MS/MS	By MS/MS	By MS/MS	By MS/MS	By MS/MS	By MS/MS
22.1384	21.8843	21.8997	22.0983	22.3642	21.6698	21.972	21.9842	21.9357	22.1367	21.9028	21.9069	21.854	22.0323	21.9019	21.9338	21.9	22.1119	21.8637	21.5866	22.3217	21.9286	22.1066	21.5994	22.2037	21.6218	21.8946	21.9076	21.4525	22.064	22.41	21.5345	22.0731	21.7006	21.9702	By MS/MS	By MS/MS	By MS/MS	By MS/MS	By MS/MS	By MS/MS	By MS/MS	By MS/MS	By MS/MS	By MS/MS	By MS/MS	By MS/MS	By MS/MS	By MS/MS	By MS/MS
22.7228	22.5279	22.6547	23.0326	22.6427	22.5373	23.3454	22.6327	22.7179	22.9246	22.5489	22.9917	22.6563	22.7619	22.6222	22.8794	22.4706	22.7238	22.8119	22.6547	22.5799	22.5249	22.8163	22.6021	22.8207	22.8336	22.6888	22.5617	22.8881	22.6838	22.8776	22.6081	22.8395	23.0836	22.8013	By MS/MS	By MS/MS	By MS/MS	By MS/MS	By MS/MS	By MS/MS	By MS/MS	By MS/MS	By MS/MS	By MS/MS	By MS/MS	By MS/MS	By MS/MS	By MS/MS	By MS/MS
28.3925	28.5698	28.6086	28.4621	28.4259	28.5699	28.3313	28.523	28.3414	28.3722	28.4683	28.1914	28.4571	28.4291	28.3985	28.4757	28.4802	28.2117	28.236	28.6948	28.2544	28.3988	28.4008	28.6432	28.7066	28.3983	28.2969	28.4137	28.5671	28.3701	28.2044	28.4967	28.1715	28.6142	28.1711	By MS/MS	By MS/MS	By MS/MS	By MS/MS	By MS/MS	By MS/MS	By MS/MS	By MS/MS	By MS/MS	By MS/MS	By MS/MS	By MS/MS	By MS/MS	By MS/MS	By MS/MS
23.3815	23.7699	23.5935	23.0981	23.634	23.4972	22.8749	23.773	23.08	23.3438	23.3288	23.2574	23.3868	23.2387	23.3676	23.4746	23.5179	22.9164	23.2995	23.4728	23.317	23.5247	23.2733	23.2541	23.4136	23.4364	23.0313	23.4941	23.5948	23.2687	23.0634	23.4934	23.1932	23.3425	22.8619	By MS/MS	By MS/MS	By MS/MS	By MS/MS	By MS/MS	By MS/MS	By MS/MS	By MS/MS	By MS/MS	By MS/MS	By MS/MS	By MS/MS	By MS/MS	By MS/MS	By MS/MS
24.1687	24.0141	24.1622	24.442	24.4237	24.0228	24.6631	24.1942	23.9862	24.1383	23.9323	24.2418	24.0309	24.5431	24.0864	23.9678	23.745	23.8575	24.1946	24.0972	24.1356	24.0071	24.5374	24.2235	24.3744	23.8955	24.6752	24.1036	24.1576	24.3695	24.4473	24.0726	24.5488	23.9989	24.3331	By MS/MS	By MS/MS	By MS/MS	By MS/MS	By MS/MS	By MS/MS	By MS/MS	By MS/MS	By MS/MS	By MS/MS	By MS/MS	By MS/MS	By MS/MS	By MS/MS	By MS/MS
23.384	21.9183	22.3419	23.6399	23.3365	23.1344	23.4849	22.3255	23.2263	23.3131	23.0414	23.0398	22.865	22.8781	23.0798	22.9564	23.1349	23.5918	23.1989	22.7754	23.3785	22.9683	23.4082	22.8367	23.2127	22.8396	23.4179	22.6711	22.2089	23.0004	23.0798	22.8668	23.2676	23.2076	23.1786	By MS/MS	By MS/MS	By MS/MS	By MS/MS	By MS/MS	By MS/MS	By MS/MS	By MS/MS	By MS/MS	By MS/MS	By MS/MS	By MS/MS	By MS/MS	By MS/MS	By MS/MS
22.3682	21.9253	21.674	21.8214	22.4959	21.5463	21.7487	21.8502	21.8389	21.8726	21.3703	21.9227	21.4239	21.6968	21.393	22.1492	21.8642	22.1975	21.9511	21.6352	22.4887	21.5863	22.0151	21.2641	21.2326	21.2742	21.7235	21.4192	21.5192	21.7626	21.9937	21.6871	22.2286	21.851	21.6461	By MS/MS	By MS/MS	By MS/MS	By MS/MS	By MS/MS	By MS/MS	By MS/MS	By MS/MS	By MS/MS	By MS/MS	By MS/MS	By MS/MS	By MS/MS	By MS/MS	By MS/MS
25.3126	25.7116	25.81	25.7518	25.5145	25.6782	25.1957	25.842	25.3812	25.8859	25.5104	25.5393	25.8602	25.3738	25.8099	25.2645	25.5307	25.7925	24.9362	25.3433	25.1767	25.9728	25.5039	25.4882	24.9598	25.4017	25.3211	25.7031	25.5496	25.508	25.4805	25.5814	24.9692	25.9341	24.7776	By MS/MS	By MS/MS	By MS/MS	By MS/MS	By MS/MS	By MS/MS	By MS/MS	By MS/MS	By MS/MS	By MS/MS	By MS/MS	By MS/MS	By MS/MS	By MS/MS	By MS/MS
22.6285	22.4651	22.7968	22.6076	22.3162	22.5882	23.5572	22.5338	22.7326	22.7502	22.4829	23.1089	22.5936	22.8296	22.3403	22.4711	22.8641	23.4144	22.738	22.5578	22.7032	22.9085	23.3148	22.4637	22.8885	22.4414	23.2441	22.3485	22.6166	22.498	23.2326	22.5786	22.7449	22.4257	23.0287	By MS/MS	By MS/MS	By MS/MS	By MS/MS	By MS/MS	By MS/MS	By MS/MS	By MS/MS	By MS/MS	By MS/MS	By MS/MS	By MS/MS	By MS/MS	By MS/MS	By MS/MS
23.1875	23.5641	23.7785	23.9121	23.7148	23.3863	23.6377	23.6117	23.8065	23.7497	23.565	23.9213	23.6263	23.7234	23.6953	23.568	23.6828	23.7415	24.0649	23.5339	23.8812	23.5637	23.78	23.3938	23.7601	23.378	23.7355	23.6561	23.7917	23.7405	24.0965	23.4279	23.6835	23.5025	23.9815	By MS/MS	By MS/MS	By MS/MS	By MS/MS	By MS/MS	By MS/MS	By MS/MS	By MS/MS	By MS/MS	By MS/MS	By MS/MS	By MS/MS	By MS/MS	By MS/MS	By MS/MS
21.592	21.9182	21.8405	21.3877	21.6416	22.0406	21.7929	21.849	21.6418	21.5959	21.7928	21.6716	21.9232	21.8352	21.6736	21.5927	21.8873	21.611	21.3425	21.7707	21.532	21.8597	21.6835	21.7268	22.2205	21.8781	21.0915	21.8941	21.6882	21.8403	21.5736	22.0572	21.4423	21.4258	21.1277	By MS/MS	By MS/MS	By MS/MS	By MS/MS	By MS/MS	By MS/MS	By MS/MS	By MS/MS	By MS/MS	By MS/MS	By MS/MS	By MS/MS	By MS/MS	By MS/MS	By MS/MS
23.7162	24.0612	23.5987	23.5244	23.7565	23.6433	23.3621	23.8247	23.8094	23.3127	23.733	23.4251	23.5585	23.7117	23.738	23.6016	23.7101	23.6368	23.4171	23.528	23.4509	23.8703	23.3728	23.8558	23.5132	23.6684	23.5845	23.6213	23.5388	23.7021	23.5578	23.7223	23.4626	23.5909	23.6359	By MS/MS	By MS/MS	By MS/MS	By MS/MS	By MS/MS	By MS/MS	By MS/MS	By MS/MS	By MS/MS	By MS/MS	By MS/MS	By MS/MS	By MS/MS	By MS/MS	By MS/MS
25.8614	25.8226	25.6917	26.0359	25.965	25.7405	26.0873	25.8917	25.8985	25.9774	25.8235	25.9327	25.8688	25.9575	25.7324	26.0603	25.9393	25.8087	25.9741	25.9476	25.9528	25.9292	25.8784	25.7291	26.1525	25.861	25.9301	25.8199	26.0793	25.8957	25.9358	25.9961	25.9656	26.0341	25.9395	By MS/MS	By MS/MS	By MS/MS	By MS/MS	By MS/MS	By MS/MS	By MS/MS	By MS/MS	By MS/MS	By MS/MS	By MS/MS	By MS/MS	By MS/MS	By MS/MS	By MS/MS
26.8257	26.8116	26.4098	26.7537	26.6	26.8861	26.0596	26.8485	26.8797	27.313	26.8799	26.7727	26.9304	26.5489	27.1101	26.7809	26.9324	26.199	26.5885	27.1533	26.5214	26.9611	26.5244	27.2936	26.8557	26.4258	26.4873	27.3141	26.4161	27.329	26.4241	26.9652	26.715	27.0949	25.5706	By MS/MS	By MS/MS	By MS/MS	By MS/MS	By MS/MS	By MS/MS	By MS/MS	By MS/MS	By MS/MS	By MS/MS	By MS/MS	By MS/MS	By MS/MS	By MS/MS	By MS/MS
24.9649	24.9193	24.6926	25.1418	24.8037	24.7089	25.2043	24.8791	25.0424	25.1713	25.0154	24.9722	24.8775	25.1453	24.9723	25.2402	24.871	25.1663	25.0234	24.8913	25.1371	25.0043	25.1306	24.9647	25.3722	25.2125	25.0889	24.9739	25.3391	25.0641	25.0933	25.1221	24.8493	24.667	25.0582	By MS/MS	By MS/MS	By MS/MS	By MS/MS	By MS/MS	By MS/MS	By MS/MS	By MS/MS	By MS/MS	By MS/MS	By MS/MS	By MS/MS	By MS/MS	By MS/MS	By MS/MS
22.983	22.7628	22.7339	23.073	22.7664	22.7149	23.2107	22.9368	23.0804	22.9302	22.9173	22.9397	22.8176	23.0238	22.7964	22.7829	22.9457	22.9704	23.1239	22.6059	22.6163	22.6876	23.0309	22.7123	23.257	22.376	22.729	22.8984	23.0932	22.9245	23.3316	23.0395	22.8893	22.6799	23.0097	By MS/MS	By MS/MS	By MS/MS	By MS/MS	By MS/MS	By MS/MS	By MS/MS	By MS/MS	By MS/MS	By MS/MS	By MS/MS	By MS/MS	By MS/MS	By MS/MS	By MS/MS
23.5526	24.0359	23.8836	24.0127	23.5684	23.7643	23.6636	24.0116	23.6853	23.9739	23.957	23.7992	24.3363	23.8409	24.1792	24.0065	24.1002	23.7594	23.9538	24.6367	22.7947	24.2299	24.0701	24.4204	24.5787	24.3271	24.3821	24.503	23.5974	24.6181	23.7358	24.4613	24.2207	24.143	23.6626	By MS/MS	By MS/MS	By MS/MS	By MS/MS	By MS/MS	By MS/MS	By MS/MS	By MS/MS	By MS/MS	By MS/MS	By MS/MS	By MS/MS	By MS/MS	By MS/MS	By MS/MS
24.0014	24.1406	23.9656	24.1675	24.0184	23.932	24.4333	24.0895	24.0847	24.2027	24.0775	24.4248	23.8403	24.0486	23.8338	24.3182	23.737	24.0508	24.0663	24.1989	24.3922	23.7968	24.3839	24.4116	24.5287	24.185	24.3995	23.9068	24.0979	24.1946	24.1006	24.1316	24.4781	23.8105	24.2402	By MS/MS	By MS/MS	By MS/MS	By MS/MS	By MS/MS	By MS/MS	By MS/MS	By MS/MS	By MS/MS	By MS/MS	By MS/MS	By MS/MS	By MS/MS	By MS/MS	By MS/MS
21.3851	21.9785	20.188	20.3923	21.5155	20.9697	23.4223	21.1941	22.6249	23.1612	21.4031	21.9839	20.1739	22.7632	21.5681	22.0205	21.7543	21.9877	21.8278	21.5248	21.4087	20.9451	21.3319	21.7396	21.8594	22.0148	22.4813	21.584	22.3252	21.1682	22.0784	21.2697	22.052	21.3409	22.2939	By MS/MS	By MS/MS	By MS/MS	By MS/MS	By MS/MS	By MS/MS	By MS/MS	By MS/MS	By MS/MS	By MS/MS	By MS/MS	By MS/MS	By MS/MS	By MS/MS	By MS/MS
22.3703	22.5916	22.5698	22.1296	22.4552	22.5892	22.2561	22.515	22.3777	22.5277	22.4569	22.2151	22.5012	22.4681	22.4424	22.3154	22.3621	22.4929	22.1659	22.3768	22.3301	22.4846	22.1371	22.4377	22.5277	22.5257	22.3308	22.4004	22.0382	22.3687	22.0377	22.3181	22.1678	22.2659	22.1951	By MS/MS	By MS/MS	By MS/MS	By MS/MS	By MS/MS	By MS/MS	By MS/MS	By MS/MS	By MS/MS	By MS/MS	By MS/MS	By MS/MS	By MS/MS	By MS/MS	By MS/MS
22.3821	22.0656	21.4969	22.162	22.2988	21.8775	22.112	21.7495	22.0613	21.7733	21.6218	21.5657	21.6732	21.8852	21.8501	22.0847	21.6885	21.7462	21.5876	21.7863	22.1986	21.8479	21.8233	21.9076	22.1217	21.9088	21.9487	21.61	21.7562	21.7225	22.2255	21.7982	22.1963	21.7056	22.2833	By MS/MS	By MS/MS	By MS/MS	By MS/MS	By MS/MS	By MS/MS	By MS/MS	By MS/MS	By MS/MS	By MS/MS	By MS/MS	By MS/MS	By MS/MS	By MS/MS	By MS/MS
24.9697	22.4179	23.4442	24.2502	24.4102	23.1569	24.9971	23.215	24.093	23.9037	23.7293	25.2364	23.9396	23.7967	22.922	24.2155	23.7186	24.0409	25.1399	22.649	24.8407	22.6603	24.6072	26.1949	26.1652	23.2775	25.1241	23.4875	24.1853	23.8033	25.6234	26.5126	25.5088	23.8761	25.335	By MS/MS	By MS/MS	By MS/MS	By MS/MS	By MS/MS	By MS/MS	By MS/MS	By MS/MS	By MS/MS	By MS/MS	By MS/MS	By MS/MS	By MS/MS	By MS/MS	By MS/MS
23.9426	23.7822	23.5706	23.8058	23.8974	23.5721	24.0042	23.7806	23.5943	23.6564	23.7716	24	23.675	23.8422	23.6288	23.5608	23.7528	23.7806	23.5782	23.7396	23.9947	23.5999	23.9023	23.4399	24.3267	23.6919	23.5783	23.4442	23.8364	23.7481	23.9592	23.3481	23.7592	23.4264	23.7007	By MS/MS	By MS/MS	By MS/MS	By MS/MS	By MS/MS	By MS/MS	By MS/MS	By MS/MS	By MS/MS	By MS/MS	By MS/MS	By MS/MS	By MS/MS	By MS/MS	By MS/MS
22.8963	22.9581	22.9164	22.3548	22.964	23.3116	22.6419	22.4365	22.8778	22.6858	22.4785	22.4572	22.683	22.4225	22.5385	22.7295	22.7737	22.6382	22.5383	23.3325	22.4625	22.9824	21.9767	23.172	22.7579	22.864	22.2329	22.6796	22.8037	22.8872	22.2261	22.8135	22.5379	22.9273	22.2344	By MS/MS	By MS/MS	By MS/MS	By MS/MS	By MS/MS	By MS/MS	By MS/MS	By MS/MS	By MS/MS	By MS/MS	By MS/MS	By MS/MS	By MS/MS	By MS/MS	By MS/MS
22.6694	22.1505	22.2183	22.5088	22.2415	22.1292	22.9076	22.383	22.6037	22.2209	22.2638	22.8223	22.0805	22.3685	22.291	22.3808	22.0825	22.338	22.5333	22.2093	22.1736	22.1237	22.4462	22.0423	22.2818	22.1893	22.244	22.0652	21.6652	22.2516	22.9416	22.1748	22.4012	22.1898	22.7275	By MS/MS	By MS/MS	By MS/MS	By MS/MS	By MS/MS	By MS/MS	By MS/MS	By MS/MS	By MS/MS	By MS/MS	By MS/MS	By MS/MS	By MS/MS	By MS/MS	By MS/MS
20.714	20.4335	20.6699	21.0465	20.6384	20.7747	21.4154	20.7393	21.1965	21.2476	20.9381	21.1708	20.8415	20.7556	20.8654	20.9567	21.0495	21.2377	20.8395	20.8358	20.9944	20.917	21.0996	20.6969	20.694	20.3127	20.9109	20.7077	20.9242	20.8633	21.086	20.5688	21.1672	21.0921	21.2056	By MS/MS	By MS/MS	By MS/MS	By MS/MS	By MS/MS	By MS/MS	By MS/MS	By MS/MS	By MS/MS	By MS/MS	By MS/MS	By MS/MS	By MS/MS	By MS/MS	By MS/MS
21.898	21.7991	22.0874	21.771	22.0462	22.1071	21.9967	21.7619	21.4036	21.9136	22.0597	21.513	22.0782	21.8495	21.766	22.0737	22.0116	21.8365	21.5522	22.127	21.57	22.3286	21.4031	21.9852	22.1742	22.1796	21.906	22.1855	22.2726	22.0048	21.5996	22.0865	21.7091	22.1357	21.3241	By MS/MS	By MS/MS	By MS/MS	By MS/MS	By MS/MS	By MS/MS	By MS/MS	By MS/MS	By MS/MS	By MS/MS	By MS/MS	By MS/MS	By MS/MS	By MS/MS	By MS/MS
22.4585	22.6734	22.793	22.8669	22.6619	22.6864	22.6039	22.645	22.5278	22.6887	22.8195	22.6555	22.8407	22.6776	22.6505	22.5459	22.6246	22.4838	22.6818	22.7701	22.5917	22.8058	22.5113	22.7368	22.8983	22.8806	22.46	22.8932	22.8745	22.7734	22.4483	22.7526	22.5656	22.9572	22.7169	By MS/MS	By MS/MS	By MS/MS	By MS/MS	By MS/MS	By MS/MS	By MS/MS	By MS/MS	By MS/MS	By MS/MS	By MS/MS	By MS/MS	By MS/MS	By MS/MS	By MS/MS
25.0647	25.1993	25.0271	25.0264	25.1769	25.1122	25.5743	24.8114	24.8834	24.9467	25.0595	25.191	25.0895	25.1677	24.5084	25.1318	25.1221	25.4003	24.9757	24.8047	24.8904	24.751	25.2567	25.0274	25.1719	25.0189	25.363	24.8202	25.1867	24.7345	25.162	24.7164	24.7709	24.6587	25.1554	By MS/MS	By MS/MS	By MS/MS	By MS/MS	By MS/MS	By MS/MS	By MS/MS	By MS/MS	By MS/MS	By MS/MS	By MS/MS	By MS/MS	By MS/MS	By MS/MS	By MS/MS
23.5544	23.5592	23.6569	23.6313	23.742	23.3221	23.5596	22.6148	23.3092	23.0289	23.1969	23.6147	22.7285	23.0207	22.5128	23.3169	23.3973	23.677	23.5988	23.2509	23.44	22.958	23.388	23.0112	23.504	23.9369	23.1753	22.7594	23.9699	23.3568	23.435	22.8122	23.6513	22.6329	23.6933	By MS/MS	By MS/MS	By MS/MS	By MS/MS	By MS/MS	By MS/MS	By MS/MS	By MS/MS	By MS/MS	By MS/MS	By MS/MS	By MS/MS	By MS/MS	By MS/MS	By MS/MS
23.2912	23.613	23.5792	23.2738	23.5203	23.621	23.539	23.5584	23.5045	23.5598	23.7045	23.1972	23.4312	23.527	23.4343	23.6352	23.7391	23.4108	23.1557	23.7592	23.5933	23.6052	23.3742	23.4522	23.648	23.497	23.2981	23.7664	23.6659	23.5345	23.261	23.7021	23.3905	23.4876	23.362	By MS/MS	By MS/MS	By MS/MS	By MS/MS	By MS/MS	By MS/MS	By MS/MS	By MS/MS	By MS/MS	By MS/MS	By MS/MS	By MS/MS	By MS/MS	By MS/MS	By MS/MS
23.0019	22.1595	22.4482	22.8147	22.3078	22.4024	22.8532	22.2908	22.2329	22.8667	22.0142	22.5584	22.449	22.3318	22.1803	23.0157	22.6834	22.3284	22.7816	22.1047	22.4323	22.3581	22.2095	22.636	22.6749	22.5017	22.691	22.2634	22.4918	22.3931	22.9804	22.071	22.9331	22.7547	22.7326	By MS/MS	By MS/MS	By MS/MS	By MS/MS	By MS/MS	By MS/MS	By MS/MS	By MS/MS	By MS/MS	By MS/MS	By MS/MS	By MS/MS	By MS/MS	By MS/MS	By MS/MS
23.1044	23.1194	22.5311	22.968	22.7344	23.4885	22.8302	23.2015	23.168	22.9894	23.3508	22.7885	23.0963	23.1527	23.5616	23.5456	23.5063	23.2931	22.7747	23.2711	22.8361	23.3306	23.3814	23.5608	23.2581	23.4068	22.62	23.5384	23.3703	23.5123	22.6583	23.2077	23.159	23.547	22.7548	By MS/MS	By MS/MS	By MS/MS	By MS/MS	By MS/MS	By MS/MS	By MS/MS	By MS/MS	By MS/MS	By MS/MS	By MS/MS	By MS/MS	By MS/MS	By MS/MS	By MS/MS
22.7185	22.991	23.16	22.7911	22.9111	23.0466	21.9918	22.9421	22.7687	22.2561	23.1691	22.7288	23.3318	23.0322	22.7325	22.7578	22.7355	23.1807	22.7922	23.4676	22.9486	23.0622	21.9642	22.8073	22.8984	22.6894	22.5132	22.5303	22.3598	22.9798	22.4951	22.7075	22.4695	23.1141	22.3029	By MS/MS	By MS/MS	By MS/MS	By MS/MS	By MS/MS	By MS/MS	By MS/MS	By MS/MS	By MS/MS	By MS/MS	By MS/MS	By MS/MS	By MS/MS	By MS/MS	By MS/MS
25.5106	25.6544	26.4574	25.6918	24.6755	25.6696	25.3458	25.679	25.4891	25.7922	25.5054	25.3513	25.7424	25.5241	25.8135	25.7255	26.0491	25.5111	25.4303	26.2111	25.363	25.8405	26.2317	26.276	25.9778	25.999	25.9097	25.6744	25.9396	25.8285	25.244	25.9028	25.5413	26.1326	25.3543	By MS/MS	By MS/MS	By MS/MS	By MS/MS	By MS/MS	By MS/MS	By MS/MS	By MS/MS	By MS/MS	By MS/MS	By MS/MS	By MS/MS	By MS/MS	By MS/MS	By MS/MS
22.5368	23.2821	24.1712	23.2572	23.6075	24.1688	22.4102	23.9566	23.1535	23.5348	24.0416	23.2245	24.6183	23.4839	23.9975	23.2571	24.5423	24.0416	23.4578	23.8447	23.3558	24.1811	23.8986	23.6447	22.7367	23.8296	24.4656	24.1128	23.5074	22.7376	23.3635	23.7727	23.6262	23.7743	23.5321	By MS/MS	By MS/MS	By MS/MS	By MS/MS	By MS/MS	By MS/MS	By MS/MS	By MS/MS	By MS/MS	By MS/MS	By MS/MS	By MS/MS	By MS/MS	By MS/MS	By MS/MS
22.5589	22.6564	22.6112	22.5408	22.9049	22.3196	22.5614	22.6201	22.7152	22.8983	22.5272	22.7425	22.5632	22.7751	22.6525	22.7234	22.7841	22.8623	22.9708	22.531	23.0292	22.8311	22.7336	22.6831	22.9813	22.723	22.7731	22.7667	22.9622	22.687	22.9015	22.4536	22.7579	22.8625	22.8639	By MS/MS	By MS/MS	By MS/MS	By MS/MS	By MS/MS	By MS/MS	By MS/MS	By MS/MS	By MS/MS	By MS/MS	By MS/MS	By MS/MS	By MS/MS	By MS/MS	By MS/MS
23.935	23.6389	23.4342	23.6863	23.798	23.7098	23.8543	23.6737	23.8599	23.4773	23.4191	23.6102	23.5381	23.5718	23.4799	23.6368	23.7806	23.9086	23.8743	23.6112	23.895	23.7348	23.666	23.3729	23.4541	23.416	23.7149	23.5238	23.6595	23.3762	24.0286	23.4483	23.8846	23.978	23.8502	By MS/MS	By MS/MS	By MS/MS	By MS/MS	By MS/MS	By MS/MS	By MS/MS	By MS/MS	By MS/MS	By MS/MS	By MS/MS	By MS/MS	By MS/MS	By MS/MS	By MS/MS
25.1995	25.2516	24.9809	24.9976	25.1315	24.9675	25.5914	25.1374	25.037	25.0074	25.0021	25.1118	25.0785	25.0068	24.7158	25.55	25.2113	25.2325	25.053	24.9208	24.9598	24.971	25.2535	24.9958	25.2624	25.1542	25.1924	24.8231	25.1618	24.7879	25.2967	25.0559	25.4328	25.0891	25.1984	By MS/MS	By MS/MS	By MS/MS	By MS/MS	By MS/MS	By MS/MS	By MS/MS	By MS/MS	By MS/MS	By MS/MS	By MS/MS	By MS/MS	By MS/MS	By MS/MS	By MS/MS
22.8265	22.6148	22.5928	22.7548	22.6511	22.5006	23.1666	22.8484	22.6552	22.7974	22.7192	22.9392	22.6043	22.8322	22.5522	22.5427	22.403	22.7712	22.9841	22.5615	22.9165	22.8755	22.9221	22.4294	22.4677	22.5908	22.8233	22.7011	22.712	22.747	22.9497	22.7252	22.6602	22.7206	23.1191	By MS/MS	By MS/MS	By MS/MS	By MS/MS	By MS/MS	By MS/MS	By MS/MS	By MS/MS	By MS/MS	By MS/MS	By MS/MS	By MS/MS	By MS/MS	By MS/MS	By MS/MS
25.0669	24.922	24.6142	24.8051	24.9061	24.7949	25.0172	24.7271	24.8693	24.7614	24.6937	24.8298	24.7589	24.8846	24.6012	25.133	24.8815	24.9332	25.027	24.7939	24.9837	24.916	24.9487	24.9086	24.5779	24.6703	24.9081	24.8238	24.8116	24.8357	24.7644	24.7473	24.9753	24.7107	25.0036	By MS/MS	By MS/MS	By MS/MS	By MS/MS	By MS/MS	By MS/MS	By MS/MS	By MS/MS	By MS/MS	By MS/MS	By MS/MS	By MS/MS	By MS/MS	By MS/MS	By MS/MS
22.6402	22.9994	23.1292	22.3046	22.8377	23.309	22.8209	23.1527	22.7686	23.1521	22.9616	22.5023	22.7346	22.6511	23.0266	23.0518	22.9641	22.7112	22.6293	22.5987	22.6604	23.2182	22.5371	23.0284	22.371	23.2412	22.8064	23.086	22.9096	22.6751	22.5568	22.4669	22.7931	22.7928	22.8111	By MS/MS	By MS/MS	By MS/MS	By MS/MS	By MS/MS	By MS/MS	By MS/MS	By MS/MS	By MS/MS	By MS/MS	By MS/MS	By MS/MS	By MS/MS	By MS/MS	By MS/MS
21.6471	22.0544	22.0481	21.3849	21.8832	21.2504	21.8314	21.9136	21.4076	21.2936	22.1495	21.3604	22.065	21.0812	21.9264	21.7284	21.6251	21.781	21.7365	21.9121	21.8129	21.9066	21.6887	21.7466	21.6356	21.8487	21.9485	22.0696	21.713	21.9062	21.5315	22.0291	21.9029	21.8031	21.7871	By MS/MS	By MS/MS	By MS/MS	By MS/MS	By MS/MS	By MS/MS	By MS/MS	By MS/MS	By MS/MS	By MS/MS	By MS/MS	By MS/MS	By MS/MS	By MS/MS	By MS/MS
23.2802	23.1618	23.385	23.3562	23.232	23.2025	23.5783	23.0734	23.3215	23.2915	23.1479	23.6488	23.1833	23.4747	22.9961	23.1572	23.5103	23.4848	23.4442	23.1494	23.1101	23.2638	23.5984	23.0738	23.2287	23.4974	23.2572	23.1133	23.1361	23.0958	23.5001	22.9873	23.252	23.0982	23.4819	By MS/MS	By MS/MS	By MS/MS	By MS/MS	By MS/MS	By MS/MS	By MS/MS	By MS/MS	By MS/MS	By MS/MS	By MS/MS	By MS/MS	By MS/MS	By MS/MS	By MS/MS
22.182	21.9128	21.8334	22.0393	22.0908	22.0085	22.2164	21.7944	22.2385	21.7973	21.7887	22.1676	21.5262	21.7661	22.017	22.046	21.7969	21.788	22.2385	21.9332	22.2486	21.9685	21.787	21.8773	22.327	21.9744	22.0314	21.7303	22.0723	21.9789	21.839	21.8497	22.0826	22.1295	22.2839	By MS/MS	By MS/MS	By MS/MS	By MS/MS	By MS/MS	By MS/MS	By MS/MS	By MS/MS	By MS/MS	By MS/MS	By MS/MS	By MS/MS	By MS/MS	By MS/MS	By MS/MS
21.5834	20.8814	20.4774	20.8691	20.5558	20.7238	20.7348	20.5757	20.932	20.7609	20.6569	21.0076	20.5932	20.8877	21.0021	20.5638	20.8932	21.182	20.9522	20.7712	21.0436	21.1053	21.0493	20.381	20.9474	20.8648	21.0046	20.7442	20.6752	20.6037	21.3738	20.316	20.9953	20.6558	21.128	By MS/MS	By MS/MS	By MS/MS	By MS/MS	By MS/MS	By MS/MS	By MS/MS	By MS/MS	By MS/MS	By MS/MS	By MS/MS	By MS/MS	By MS/MS	By MS/MS	By MS/MS
22.5744	22.4354	22.4376	22.2834	22.5644	22.6058	21.3418	22.3123	22.624	22.1475	22.1973	21.8247	22.6295	22.0334	22.4461	22.4974	23.0175	22.0882	22.492	22.8704	22.4293	22.6607	21.6223	22.7109	22.2055	22.634	22.1793	22.3059	22.2185	22.4669	21.9011	22.5214	22.9684	22.8459	22.2429	By MS/MS	By MS/MS	By MS/MS	By MS/MS	By MS/MS	By MS/MS	By MS/MS	By MS/MS	By MS/MS	By MS/MS	By MS/MS	By MS/MS	By MS/MS	By MS/MS	By MS/MS
22.2963	22.0329	21.6503	22.1222	22.2862	21.9501	22.4482	22.0683	22.1112	21.9443	21.7666	22.0335	22.0445	22.0101	22.0253	22.4094	22.0537	22.1061	22.3536	22.1188	22.1629	22.0676	22.0015	21.7937	22.5334	22.3453	22.3173	22.0233	22.5287	22.2485	22.2368	22.2996	22.2105	21.9665	22.1437	By MS/MS	By MS/MS	By MS/MS	By MS/MS	By MS/MS	By MS/MS	By MS/MS	By MS/MS	By MS/MS	By MS/MS	By MS/MS	By MS/MS	By MS/MS	By MS/MS	By MS/MS
22.44	22.3086	21.8276	22.9681	22.1672	21.9225	22.2057	22.3198	22.5732	22.3948	22.0738	22.6808	21.9776	22.6659	21.8761	22.6175	22.557	22.6912	22.7707	22.2197	22.0978	22.6931	22.556	22.1213	22.4532	21.8795	22.2236	22.0543	22.3082	22.302	22.3483	22.7215	22.4943	22.3307	22.3534	By MS/MS	By MS/MS	By MS/MS	By MS/MS	By MS/MS	By MS/MS	By MS/MS	By MS/MS	By MS/MS	By MS/MS	By MS/MS	By MS/MS	By MS/MS	By MS/MS	By MS/MS
22.9869	23.3192	23.3198	22.9153	23.1185	23.0669	22.6905	23.0447	22.612	23.1257	23.3097	22.7486	23.0185	22.7081	23.2321	22.9811	23.094	22.7872	22.4417	23.18	23.029	23.4112	22.868	23.1208	23.0449	22.981	22.7757	23.0711	22.5702	22.9907	22.413	22.0856	22.8843	23.0168	22.3258	By MS/MS	By MS/MS	By MS/MS	By MS/MS	By MS/MS	By MS/MS	By MS/MS	By MS/MS	By MS/MS	By MS/MS	By MS/MS	By MS/MS	By MS/MS	By MS/MS	By MS/MS
21.3848	21.409	21.0412	21.0391	21.4022	21.211	21.1647	20.898	21.4113	21.1533	21.0901	21.1153	21.0229	21.3422	20.9201	21.2919	21.0217	21.0089	21.2809	20.8873	21.3263	20.9309	21.2275	20.7273	21.1786	20.7472	21.2289	21.116	20.9623	21.1594	20.8624	21.3011	21.1865	20.3782	21.444	By MS/MS	By MS/MS	By MS/MS	By MS/MS	By MS/MS	By MS/MS	By MS/MS	By MS/MS	By MS/MS	By MS/MS	By MS/MS	By MS/MS	By MS/MS	By MS/MS	By MS/MS
21.35	21.954	22.2876	21.7107	21.8199	22.0507	21.8083	22.1618	21.7974	22.1009	22.2863	22.421	22.103	21.9939	22.3139	21.9501	22.1419	22.0308	22.3212	22.2704	22.0766	22.0023	21.8859	22.4217	22.2713	22.4334	22.1956	22.5021	21.7888	22.1474	22.1844	22.1779	22.0572	22.0342	21.8416	By MS/MS	By MS/MS	By MS/MS	By MS/MS	By MS/MS	By MS/MS	By MS/MS	By MS/MS	By MS/MS	By MS/MS	By MS/MS	By MS/MS	By MS/MS	By MS/MS	By MS/MS
22.2584	22.6258	22.3668	22.462	22.0696	22.2011	22.7135	22.4495	22.1265	22.1231	22.4222	21.9985	22.466	22.0867	22.4908	22.4564	22.3683	22.2035	22.1086	22.5916	22.2906	22.414	22.4707	22.489	22.2111	22.7283	22.3084	22.6614	22.6413	22.3615	22.195	22.6207	22.1503	22.2492	22.4751	By MS/MS	By MS/MS	By MS/MS	By MS/MS	By MS/MS	By MS/MS	By MS/MS	By MS/MS	By MS/MS	By MS/MS	By MS/MS	By MS/MS	By MS/MS	By MS/MS	By MS/MS
21.4368	21.5655	21.1556	22.089	21.701	21.254	22.0435	21.5366	21.5183	21.7983	21.4004	21.864	21.2141	21.5788	21.5831	21.9865	22.0076	21.7575	21.539	21.6408	21.5191	21.5595	21.702	21.2532	21.7658	21.2989	21.5409	21.4437	21.762	21.6791	21.7836	21.7326	22.0382	21.9467	21.8348	By MS/MS	By MS/MS	By MS/MS	By MS/MS	By MS/MS	By MS/MS	By MS/MS	By MS/MS	By MS/MS	By MS/MS	By MS/MS	By MS/MS	By MS/MS	By MS/MS	By MS/MS
21.7292	21.6787	21.8567	20.9466	21.5897	21.5058	21.5365	21.7909	21.3153	20.8487	21.5107	21.6212	21.3817	21.2566	21.1508	20.7565	21.5185	21.4515	21.3708	21.343	21.0334	21.8507	21.2014	21.4025	20.6856	21.1234	21.3796	21.7533	20.9821	21.2692	21.0854	21.4115	21.2685	21.6531	21.2904	By MS/MS	By MS/MS	By MS/MS	By MS/MS	By matching	By MS/MS	By MS/MS	By matching	By MS/MS	By MS/MS	By MS/MS	By matching	By MS/MS	By MS/MS	By MS/MS
22.8584	23.2839	23.2221	22.8657	23.2648	23.0621	22.8157	23.3778	23.0266	23.2179	23.2584	23.4939	23.2008	23.1902	23.3947	23.2429	23.222	23.2186	23.5164	23.4534	23.0441	23.2611	22.8201	23.462	23.3357	23.2974	23.0088	23.3708	23.1086	23.4051	23.2403	23.2862	23.1918	23.4414	23.1242	By MS/MS	By MS/MS	By MS/MS	By MS/MS	By MS/MS	By MS/MS	By MS/MS	By MS/MS	By MS/MS	By MS/MS	By MS/MS	By MS/MS	By MS/MS	By MS/MS	By MS/MS
21.1666	21.1156	21.1263	21.1567	21.166	20.9334	20.8693	20.7306	21.1898	21.1396	21.0171	20.9692	20.7379	20.904	21.0805	21.2377	20.856	20.7663	21.0525	20.8216	20.764	20.9608	20.9133	20.8614	21.2968	20.839	20.9293	20.8214	21.1292	20.7056	21.1044	20.8942	21.1035	20.9482	21.3642	By MS/MS	By MS/MS	By MS/MS	By MS/MS	By MS/MS	By MS/MS	By MS/MS	By MS/MS	By MS/MS	By MS/MS	By MS/MS	By MS/MS	By MS/MS	By MS/MS	By MS/MS
26.372	26.5945	26.5717	26.272	26.5171	26.4854	26.5384	26.5754	26.5584	26.4864	26.5868	26.5997	26.5419	26.4757	26.7189	26.5925	26.3354	26.1706	26.4634	26.856	26.3289	26.4948	26.3512	26.5692	26.8565	26.9175	26.4704	26.7369	26.5843	26.7466	26.3393	26.5479	26.2968	26.5	26.2677	By MS/MS	By MS/MS	By MS/MS	By MS/MS	By MS/MS	By MS/MS	By MS/MS	By MS/MS	By MS/MS	By MS/MS	By MS/MS	By MS/MS	By MS/MS	By MS/MS	By MS/MS
21.9724	21.6845	22.0497	21.942	22.1957	22.4088	21.8894	22.2706	22.1386	21.4921	22.3729	21.7835	22.1296	22.0524	22.2915	21.7412	22.118	22.4638	22.2539	22.4418	22.2968	22.2197	21.8202	22.1248	22.1207	22.3046	22.2072	22.4815	21.7125	22.4398	21.9334	22.085	21.5608	22.2013	22.115	By MS/MS	By MS/MS	By MS/MS	By MS/MS	By MS/MS	By MS/MS	By MS/MS	By MS/MS	By MS/MS	By MS/MS	By MS/MS	By MS/MS	By MS/MS	By MS/MS	By MS/MS
23.2663	22.872	22.7761	22.7074	22.9984	22.7468	23.0881	22.856	22.8334	22.8076	22.906	22.7976	22.7808	22.8142	22.6499	22.7336	22.5886	22.7867	22.6976	22.5328	23.0422	22.6373	23.016	22.8423	23.2938	22.8221	22.801	22.6014	23.0746	22.9478	23.1092	22.5269	23.081	22.9652	22.7351	By MS/MS	By MS/MS	By MS/MS	By MS/MS	By MS/MS	By MS/MS	By MS/MS	By MS/MS	By MS/MS	By MS/MS	By MS/MS	By MS/MS	By MS/MS	By MS/MS	By MS/MS
22.6014	22.7338	22.4066	22.0182	22.5854	22.6748	22.6427	22.2793	22.0195	22.2181	22.1299	21.7796	22.2448	21.9244	22.4701	22.7963	22.4987	21.712	21.6944	22.726	21.9209	22.3419	21.7933	22.7592	22.3528	22.8259	22.1209	22.0842	22.5471	22.2934	21.3448	22.5947	22.3849	22.3511	21.3586	By MS/MS	By MS/MS	By MS/MS	By MS/MS	By MS/MS	By MS/MS	By MS/MS	By MS/MS	By MS/MS	By MS/MS	By MS/MS	By MS/MS	By MS/MS	By MS/MS	By MS/MS
22.7324	22.7209	22.3563	22.3564	22.677	22.6328	22.1357	22.4029	22.2248	22.4069	22.0586	22.0767	22.4176	22.3087	22.461	22.3778	22.785	22.4176	22.2183	22.396	22.5971	22.7076	22.1143	22.525	22.4331	22.6261	22.2148	22.5827	22.75	22.7089	22.0855	22.7432	22.219	22.7888	21.8293	By MS/MS	By MS/MS	By MS/MS	By MS/MS	By MS/MS	By MS/MS	By MS/MS	By MS/MS	By MS/MS	By MS/MS	By MS/MS	By MS/MS	By MS/MS	By MS/MS	By MS/MS
23.868	24.2372	24.4909	23.7954	24.2711	24.508	23.0046	24.1395	23.8746	24.0386	24.1146	24.506	24.4222	24.2863	24.5579	23.9011	23.9827	24.2418	24.3659	24.8335	23.9465	24.2618	24.3258	24.8125	23.9956	24.4712	24.2433	24.4111	24.129	24.4229	24.3451	24.0038	24.3205	24.3025	23.7175	By MS/MS	By MS/MS	By MS/MS	By MS/MS	By MS/MS	By MS/MS	By MS/MS	By MS/MS	By MS/MS	By MS/MS	By MS/MS	By MS/MS	By MS/MS	By MS/MS	By MS/MS
23.6459	24.2475	24.4468	24.0306	24.374	24.152	24.2877	24.2682	24.0595	23.9828	23.9784	24.1644	24.4726	24.2601	24.2434	23.8761	24.1013	24.1006	23.8921	24.3239	24.1336	24.0557	24.2598	24.1872	23.8841	24.4481	23.6449	24.3768	24.7109	24.3894	24.0645	24.3591	23.9658	24.4969	23.4811	By MS/MS	By MS/MS	By MS/MS	By MS/MS	By MS/MS	By MS/MS	By MS/MS	By MS/MS	By MS/MS	By MS/MS	By MS/MS	By MS/MS	By MS/MS	By MS/MS	By MS/MS
25.3645	25.3197	25.2919	25.4542	25.4052	25.2823	25.6461	25.1576	25.315	25.4239	25.2645	25.3197	25.1866	25.3432	25.1815	25.6916	25.4891	25.4275	25.3028	25.4814	25.2927	25.3494	25.7198	25.4826	25.7483	25.4905	25.6431	25.3697	25.6043	25.3731	25.5025	25.4204	25.622	25.453	25.496	By MS/MS	By MS/MS	By MS/MS	By MS/MS	By MS/MS	By MS/MS	By MS/MS	By MS/MS	By MS/MS	By MS/MS	By MS/MS	By MS/MS	By MS/MS	By MS/MS	By MS/MS
24.1324	23.6184	23.6582	24.0855	23.8752	23.6491	24.2023	23.8858	23.8435	23.9808	23.7329	24.0606	23.8859	23.8845	23.7358	23.7507	24.0373	23.9625	23.9562	23.7011	23.9429	23.8036	24.1342	23.4603	23.1927	23.5401	23.9765	23.669	23.8831	23.9687	23.9492	23.7675	24.149	23.9089	24.0669	By MS/MS	By MS/MS	By MS/MS	By MS/MS	By MS/MS	By MS/MS	By MS/MS	By MS/MS	By MS/MS	By MS/MS	By MS/MS	By MS/MS	By MS/MS	By MS/MS	By MS/MS
23.0722	22.4956	22.1044	22.0337	22.6305	22.0117	23.0498	22.1584	22.2844	22.6238	22.4542	22.5653	22.135	22.5377	22.3048	22.502	22.4205	22.3119	22.4212	22.3362	22.3931	22.8551	23.1089	22.5389	22.6444	22.1077	22.4572	22.2763	22.5829	22.5295	22.9867	22.3367	23.1778	22.4098	22.4576	By MS/MS	By MS/MS	By MS/MS	By MS/MS	By MS/MS	By MS/MS	By MS/MS	By MS/MS	By MS/MS	By MS/MS	By MS/MS	By MS/MS	By MS/MS	By MS/MS	By MS/MS
26.3695	26.6157	26.348	26.2993	26.1274	26.1785	26.046	26.5952	25.9854	26.5167	26.5154	26.069	26.6481	26.4855	26.7772	26.4024	26.4535	26.1577	26.2269	26.3317	26.2581	26.6337	25.8993	26.1513	26.374	26.8655	26.5048	26.2264	26.4546	26.7176	26.0529	26.1031	25.8315	26.1054	26.1357	By MS/MS	By MS/MS	By MS/MS	By MS/MS	By MS/MS	By MS/MS	By MS/MS	By MS/MS	By MS/MS	By MS/MS	By MS/MS	By MS/MS	By MS/MS	By MS/MS	By MS/MS
23.2857	23.248	23.3684	23.1172	23.302	23.1867	22.9478	23.3406	23.0728	23.0818	23.4585	22.9704	23.3828	23.2062	23.2988	23.2434	23.3592	23.0889	23.2238	23.18	23.2677	23.2713	23.1113	23.2066	23.2839	23.6382	23.3749	23.3502	23.2288	23.3768	23.1507	23.2437	23.1332	23.1635	23.4774	By MS/MS	By MS/MS	By MS/MS	By MS/MS	By MS/MS	By MS/MS	By MS/MS	By MS/MS	By MS/MS	By MS/MS	By MS/MS	By MS/MS	By MS/MS	By MS/MS	By MS/MS
23.5762	24.5218	25.0454	24.5558	24.6516	24.7849	24.0871	24.9529	24.5908	24.4647	24.8065	24.645	24.9606	24.6339	24.8155	24.1593	24.643	24.7409	25.0589	24.9033	24.9012	24.8725	24.6683	24.8028	24.2499	24.5671	24.7725	25.1273	24.4878	25.1029	24.8687	24.6835	24.671	24.9834	24.8995	By MS/MS	By MS/MS	By MS/MS	By MS/MS	By MS/MS	By MS/MS	By MS/MS	By MS/MS	By MS/MS	By MS/MS	By MS/MS	By MS/MS	By MS/MS	By MS/MS	By MS/MS
22.7775	22.9254	22.8043	22.9322	22.8965	23.0046	23.6139	23.1018	23.037	22.5722	22.8004	23.3613	22.7837	22.9736	22.6639	22.9696	22.5453	23.3909	23.4816	23.1708	23.2567	23.0509	23.109	22.6908	23.0882	23.1913	23.441	22.9491	23.2267	22.9304	23.237	22.9038	23.5279	23.2511	23.3464	By MS/MS	By MS/MS	By MS/MS	By MS/MS	By MS/MS	By MS/MS	By MS/MS	By MS/MS	By MS/MS	By MS/MS	By MS/MS	By MS/MS	By MS/MS	By MS/MS	By MS/MS
21.8069	21.4084	21.6653	21.9715	21.6608	21.5866	21.8363	21.6613	21.5845	21.6468	21.7192	21.7778	21.3222	21.8512	21.4703	21.7578	21.8126	21.3749	21.4592	21.637	21.7451	21.6129	21.8137	21.0976	22.2489	21.6169	21.7454	21.8115	21.8552	21.5166	21.7909	21.7129	21.5371	21.2129	21.8623	By MS/MS	By MS/MS	By MS/MS	By MS/MS	By MS/MS	By MS/MS	By MS/MS	By MS/MS	By MS/MS	By MS/MS	By MS/MS	By MS/MS	By MS/MS	By MS/MS	By MS/MS
24.2508	24.4209	24.2995	23.7972	24.402	24.3213	23.7008	24.3241	23.9845	24.3652	24.2625	24.1973	24.3094	24.0628	24.3022	24.3294	24.1803	24.1357	24.0565	24.5853	24.3114	24.1286	24.1573	24.5402	24.6955	24.4941	23.8666	24.2846	24.2343	24.2645	23.9602	24.1616	24.0774	24.4804	23.4037	By MS/MS	By MS/MS	By MS/MS	By MS/MS	By MS/MS	By MS/MS	By MS/MS	By MS/MS	By MS/MS	By MS/MS	By MS/MS	By MS/MS	By MS/MS	By MS/MS	By MS/MS
23.5862	23.3296	23.5483	23.6788	23.4576	23.4623	23.5806	23.598	23.5031	23.6781	23.515	23.3305	23.4532	23.684	23.4096	23.5145	23.4837	23.606	23.4395	23.425	23.4655	23.3655	23.849	23.3199	23.5966	23.1762	23.6535	23.4221	23.3846	23.1478	23.2864	23.2567	23.3615	23.1934	23.3156	By MS/MS	By MS/MS	By MS/MS	By MS/MS	By MS/MS	By MS/MS	By MS/MS	By MS/MS	By MS/MS	By MS/MS	By MS/MS	By MS/MS	By MS/MS	By MS/MS	By MS/MS
22.8367	22.7977	22.9097	22.7755	22.6996	22.783	22.5838	22.7563	22.5225	22.8855	22.9934	22.5283	22.8897	22.7658	22.874	22.9425	22.8947	22.593	22.5138	22.7813	22.5519	22.8038	22.789	22.8213	23.0081	22.9261	22.6635	22.7972	23.1408	22.9561	22.595	22.7987	22.4761	22.9129	22.6416	By MS/MS	By MS/MS	By MS/MS	By MS/MS	By MS/MS	By MS/MS	By MS/MS	By MS/MS	By MS/MS	By MS/MS	By MS/MS	By MS/MS	By MS/MS	By MS/MS	By MS/MS
21.2216	20.9071	21.2166	20.5522	21.1705	20.6747	20.9924	20.7808	21.1594	21.0889	20.8052	21.0516	20.6836	20.9085	20.9078	20.9457	20.8746	20.9047	21.471	20.7626	21.195	21.0232	21.2825	21.153	21.2379	20.8664	21.0362	21.0167	21.3675	21.0236	21.2913	21.0733	21.2516	21.2124	21.331	By MS/MS	By MS/MS	By MS/MS	By MS/MS	By MS/MS	By MS/MS	By MS/MS	By MS/MS	By MS/MS	By MS/MS	By MS/MS	By MS/MS	By MS/MS	By MS/MS	By MS/MS
22.6196	22.9737	23.0412	22.7892	22.6279	22.8561	22.7016	23.026	22.9111	23.195	22.8029	23.0096	22.7789	23.0789	22.9291	22.4827	23.1722	23.0548	22.3068	22.8808	23.0546	23.3802	22.4575	23.4037	22.7937	22.858	22.3658	23.1799	22.8794	23.3339	22.9575	22.9958	22.7216	22.992	23.1783	By MS/MS	By MS/MS	By MS/MS	By MS/MS	By MS/MS	By MS/MS	By MS/MS	By MS/MS	By MS/MS	By MS/MS	By MS/MS	By MS/MS	By MS/MS	By MS/MS	By MS/MS
20.9052	21.7086	21.4559	21.1073	21.4832	21.5368	21.5319	21.4976	21.5558	21.1263	21.8691	21.0166	21.3375	21.4357	21.4704	21.5929	21.3795	21.5296	21.3112	21.6133	21.8348	21.6639	21.563	21.9036	21.1114	21.8509	21.303	21.5864	21.1693	20.8699	21.2542	21.736	21.1738	21.532	21.0479	By matching	By MS/MS	By MS/MS	By MS/MS	By MS/MS	By MS/MS	By MS/MS	By MS/MS	By MS/MS	By MS/MS	By MS/MS	By MS/MS	By MS/MS	By MS/MS	By MS/MS
23.3562	23.6501	23.2159	23.0165	23.5005	23.5586	22.9851	23.6442	23.4073	23.2051	23.5121	23.4774	22.8645	22.962	23.2952	23.1302	23.4645	23.2734	22.7772	23.4643	23.2148	23.8027	22.992	23.3907	23.6051	23.3122	23.158	23.1109	22.3125	23.2982	22.9764	23.7501	23.0359	22.9759	22.6325	By MS/MS	By MS/MS	By MS/MS	By MS/MS	By MS/MS	By MS/MS	By MS/MS	By MS/MS	By MS/MS	By MS/MS	By MS/MS	By MS/MS	By MS/MS	By MS/MS	By MS/MS
22.2911	22.4647	22.4718	22.3018	22.185	22.4591	21.8034	22.5076	22.2453	22.2626	22.775	22.4177	22.5234	22.4199	22.5792	22.035	22.5646	22.2218	22.4046	22.3177	22.5053	22.338	22.4064	22.346	22.5846	22.3481	22.6339	22.548	22.2184	22.5978	22.1277	22.4253	22.0933	22.0658	22.1764	By MS/MS	By MS/MS	By MS/MS	By MS/MS	By MS/MS	By MS/MS	By MS/MS	By MS/MS	By MS/MS	By MS/MS	By MS/MS	By MS/MS	By MS/MS	By MS/MS	By MS/MS
26.7155	27.0677	27.2393	27.2179	26.8591	27.2069	26.5556	27.0646	27.0444	27.1945	27.0646	26.7452	27.0128	26.9331	27.079	27.4312	27.0499	27.0793	26.5535	27.0674	27.1364	27.0855	26.9422	27.1697	27.0492	26.8471	26.7418	27.1345	26.9121	27.1256	26.6141	27.0658	26.8005	27.3876	26.8931	By MS/MS	By MS/MS	By MS/MS	By MS/MS	By MS/MS	By MS/MS	By MS/MS	By MS/MS	By MS/MS	By MS/MS	By MS/MS	By MS/MS	By MS/MS	By MS/MS	By MS/MS
21.6755	21.781	22.1931	21.3695	21.8055	21.8365	22.0024	22.2349	21.6913	22.0599	22.0195	22.0245	21.925	21.2438	22.1687	21.5106	21.5432	21.1784	21.706	22.0798	21.8576	21.9278	21.694	21.9117	21.9872	22.0044	21.6789	22.3965	22.0689	21.8126	21.6775	22.2455	21.2635	21.2982	21.6003	By MS/MS	By MS/MS	By MS/MS	By MS/MS	By MS/MS	By MS/MS	By MS/MS	By MS/MS	By MS/MS	By MS/MS	By MS/MS	By MS/MS	By MS/MS	By MS/MS	By MS/MS
22.8262	22.4857	21.8913	22.4693	23.4984	22.3485	23.0583	22.2347	22.1628	22.8139	23.4284	23.1903	22.3284	23.1258	21.9917	23.5587	23.1899	23.1705	23.1308	23.6481	23.7097	22.8068	23.8361	22.7877	24.0738	23.2459	23.318	22.4936	23.1273	22.931	23.6301	23.0494	23.0274	22.3094	22.7165	By MS/MS	By MS/MS	By MS/MS	By MS/MS	By MS/MS	By MS/MS	By MS/MS	By MS/MS	By MS/MS	By MS/MS	By MS/MS	By MS/MS	By MS/MS	By MS/MS	By MS/MS
21.4333	21.0537	21.4454	21.505	21.3261	21.4016	21.2442	21.2307	21.6295	21.3084	21.1599	21.151	20.9682	21.2749	21.3414	21.4995	21.5061	21.3871	21.3887	21.2064	21.3694	21.3002	21.3706	21.2343	21.4938	21.1992	21.3567	21.1365	21.1917	21.15	21.3288	21.3764	21.3976	21.055	21.2817	By MS/MS	By MS/MS	By MS/MS	By MS/MS	By MS/MS	By MS/MS	By MS/MS	By MS/MS	By MS/MS	By MS/MS	By MS/MS	By MS/MS	By MS/MS	By MS/MS	By MS/MS
22.0573	21.9572	22.6031	22.1141	21.9297	22.2021	21.8295	21.9316	22.1914	21.8457	22.3071	21.6005	22.0698	22.3478	21.9925	21.8696	21.9073	21.6025	22.3131	22.0508	21.9618	22.1	21.9172	21.7904	21.8024	22.5399	21.824	22.502	21.9589	21.9381	21.983	22.3809	21.2503	22.4386	22.0563	By MS/MS	By MS/MS	By MS/MS	By MS/MS	By MS/MS	By MS/MS	By MS/MS	By MS/MS	By MS/MS	By MS/MS	By MS/MS	By MS/MS	By MS/MS	By MS/MS	By MS/MS
26.528	26.3985	26.1772	26.5266	26.387	26.4375	26.5519	26.3201	26.5859	26.612	26.2973	26.4666	26.3938	26.347	26.1387	26.5037	26.4614	26.5135	26.4163	26.3985	26.4313	26.4751	26.1383	26.4774	26.2333	26.2015	26.2955	26.2607	26.4078	26.4456	26.5429	26.2374	26.5085	26.1793	26.5458	By MS/MS	By MS/MS	By MS/MS	By MS/MS	By MS/MS	By MS/MS	By MS/MS	By MS/MS	By MS/MS	By MS/MS	By MS/MS	By MS/MS	By MS/MS	By MS/MS	By MS/MS
24.3041	24.1931	24.1317	24.312	24.1906	24.263	24.1969	24.1712	24.4469	24.3842	24.1166	24.2849	24.1671	24.3827	24.2506	24.2643	24.2847	24.3917	24.3683	24.2081	24.2852	24.2313	24.1771	24.0537	23.8526	24.0727	24.2222	24.1399	24.1088	24.0267	24.2277	24.1691	24.3057	24.1069	24.4514	By MS/MS	By MS/MS	By MS/MS	By MS/MS	By MS/MS	By MS/MS	By MS/MS	By MS/MS	By MS/MS	By MS/MS	By MS/MS	By MS/MS	By MS/MS	By MS/MS	By MS/MS
22.3877	22.0151	22.2741	22.7287	22.0401	21.9161	22.6431	22.4647	22.3653	22.3007	22.3	21.9191	21.9471	22.7142	22.0805	22.0155	21.7925	22.3054	22.3854	22.0726	22.4089	22.0358	22.5183	21.9762	22.3611	22.2398	22.1909	22.1312	22.3836	22.1413	22.3614	22.0655	21.7779	21.9724	21.9692	By MS/MS	By MS/MS	By MS/MS	By MS/MS	By MS/MS	By MS/MS	By MS/MS	By MS/MS	By MS/MS	By MS/MS	By MS/MS	By MS/MS	By MS/MS	By MS/MS	By MS/MS
21.5985	21.5271	21.1423	21.6048	21.4467	21.5226	21.4222	21.857	21.538	21.2102	21.9927	21.1862	21.4973	21.2453	21.3003	21.441	21.6757	21.4275	21.2209	21.7748	21.7297	21.759	21.3057	21.4729	21.161	21.5101	21.2681	21.3765	20.8717	21.67	21.4453	21.6484	21.5735	21.6646	21.6202	By MS/MS	By MS/MS	By matching	By MS/MS	By MS/MS	By MS/MS	By MS/MS	By MS/MS	By MS/MS	By MS/MS	By MS/MS	By MS/MS	By MS/MS	By matching	By MS/MS
21.8503	21.9691	21.5126	21.8954	21.8376	21.6436	21.9968	21.6839	21.7578	21.6935	21.7802	21.7005	21.6731	21.9047	21.5967	21.6881	21.7326	21.9218	21.8075	21.6169	21.8103	21.734	21.8187	21.6881	21.8023	21.691	21.6538	21.6152	21.6796	21.821	21.5982	21.5764	21.6289	21.4432	21.8687	By MS/MS	By MS/MS	By MS/MS	By MS/MS	By MS/MS	By MS/MS	By MS/MS	By MS/MS	By MS/MS	By MS/MS	By MS/MS	By MS/MS	By MS/MS	By MS/MS	By MS/MS
21.912	21.5905	21.5573	21.6737	21.7792	21.5819	21.912	21.6316	21.5675	21.541	21.4449	21.5639	21.7249	21.6783	21.2483	21.9293	21.4605	21.5269	21.754	21.5593	21.6533	21.4813	21.6335	20.7294	21.9278	21.8052	21.5269	21.2272	22.0189	21.631	21.5898	21.6087	21.6242	21.8089	21.6216	By MS/MS	By MS/MS	By MS/MS	By MS/MS	By MS/MS	By MS/MS	By MS/MS	By MS/MS	By MS/MS	By MS/MS	By MS/MS	By MS/MS	By MS/MS	By MS/MS	By MS/MS
22.67	22.7741	22.8737	22.69	22.7628	22.8677	22.4084	22.7487	22.8867	22.5981	22.8141	22.5923	22.7615	22.8037	22.9517	23.1496	22.9971	22.6306	22.527	22.7608	22.8584	22.999	22.4018	22.9765	22.7249	22.7722	22.2563	22.6025	22.7597	22.8032	22.8756	22.8517	22.4495	22.6237	22.3056	By MS/MS	By MS/MS	By MS/MS	By MS/MS	By MS/MS	By MS/MS	By MS/MS	By MS/MS	By MS/MS	By MS/MS	By MS/MS	By MS/MS	By MS/MS	By MS/MS	By MS/MS
21.1946	20.8185	20.9358	21.2879	21.0976	21.0324	21.2156	20.6821	21.1362	20.9496	21.38	21.3186	21.5544	21.2252	21.17	21.088	21.0263	20.9886	21.5031	21.0812	21.3511	20.753	20.9775	21.0685	21.5404	21.2511	21.3236	20.599	21.5044	21.3872	21.5613	21.1871	21.2774	20.856	21.5136	By MS/MS	By MS/MS	By MS/MS	By MS/MS	By MS/MS	By MS/MS	By MS/MS	By MS/MS	By MS/MS	By MS/MS	By MS/MS	By MS/MS	By MS/MS	By MS/MS	By MS/MS
21.9105	21.9124	21.9694	22.4403	22.196	22.0311	21.8096	22.1154	22.348	22.3101	22.0275	22.1832	22.0537	22.3436	22.2462	22.1233	22.1924	22.1123	22.6636	22.1584	22.4251	22.0248	22.362	22.1555	22.4333	22.1558	22.3811	22.0991	22.0977	22.2994	22.3343	22.0954	22.3433	22.293	22.2702	By MS/MS	By MS/MS	By MS/MS	By MS/MS	By MS/MS	By MS/MS	By MS/MS	By MS/MS	By MS/MS	By MS/MS	By MS/MS	By MS/MS	By MS/MS	By MS/MS	By MS/MS
23.2056	23.2185	23.4224	23.2778	23.2959	23.3309	23.1183	23.2483	23.2751	23.346	23.3092	22.8806	23.3042	23.3727	23.4544	23.2468	23.3547	23.2049	23.2455	23.5006	23.1777	23.3476	23.2902	23.3765	23.4851	23.4772	23.3211	23.3531	23.2945	23.3948	23.2454	23.3327	23.3814	23.2936	23.2738	By MS/MS	By MS/MS	By MS/MS	By MS/MS	By MS/MS	By MS/MS	By MS/MS	By MS/MS	By MS/MS	By MS/MS	By MS/MS	By MS/MS	By MS/MS	By MS/MS	By MS/MS
21.1559	21.1388	20.9636	21.0691	21.1286	20.6667	20.6008	21.0802	20.9023	21.0541	20.6302	20.5169	21.2315	21.0948	21.0808	20.7462	21.0734	21.191	20.618	20.9308	21	21.2199	20.647	20.8532	20.4675	21.2144	20.419	21.2873	20.6518	21.1449	20.6752	20.9606	21.0273	21.2103	20.7817	By MS/MS	By MS/MS	By MS/MS	By MS/MS	By MS/MS	By MS/MS	By MS/MS	By MS/MS	By MS/MS	By MS/MS	By MS/MS	By MS/MS	By MS/MS	By MS/MS	By MS/MS
22.2343	23.3332	23.3059	22.9406	23.1387	23.1371	22.718	23.5201	23.1722	23.3306	23.4763	23.6141	23.4556	23.3094	23.5379	22.9972	23.0988	23.1505	23.4126	23.585	23.0427	23.4091	23.0828	23.6173	23.4224	23.425	23.3217	23.5533	23.3572	23.4118	23.5181	23.3073	23.1243	23.1757	23.1902	By MS/MS	By MS/MS	By MS/MS	By MS/MS	By MS/MS	By MS/MS	By MS/MS	By MS/MS	By MS/MS	By MS/MS	By MS/MS	By MS/MS	By MS/MS	By MS/MS	By MS/MS
25.3498	25.0807	24.5523	25.4472	25.2681	24.9801	25.4403	25.2361	25.0141	25.0244	25.2892	25.7213	25.4041	24.9585	24.8391	26.0207	25.6578	25.0922	25.6605	24.9009	25.5528	25.2782	25.1779	24.8557	25.6305	24.9208	25.0274	25.4387	25.7261	25.1395	25.4806	25.1092	25.2671	25.3155	25.5671	By MS/MS	By MS/MS	By MS/MS	By MS/MS	By MS/MS	By MS/MS	By MS/MS	By MS/MS	By MS/MS	By MS/MS	By MS/MS	By MS/MS	By MS/MS	By MS/MS	By MS/MS
21.7224	21.9718	22.047	21.6129	21.7931	22.149	21.6861	22.0132	22.1359	21.7163	21.7869	21.202	21.3944	21.3609	21.8491	22.1304	21.5727	21.5569	21.4529	21.9672	21.6741	21.8602	21.3635	22.1069	21.4702	22.0075	21.4599	21.8388	22.0034	21.758	21.5681	21.7724	21.788	22.1124	22.0003	By MS/MS	By MS/MS	By MS/MS	By MS/MS	By MS/MS	By MS/MS	By MS/MS	By MS/MS	By MS/MS	By MS/MS	By MS/MS	By MS/MS	By MS/MS	By matching	By MS/MS
22.0526	22.0076	22.0368	22.1504	22.1129	22.0612	21.8092	22.0392	22.0209	21.9532	21.9209	22.1068	22.0124	22.167	22.2038	21.9424	21.9813	22.1398	22.209	21.9547	22.2248	21.9705	22.2804	22.048	22.2729	22.1722	22.2056	21.9491	22.1363	22.1859	22.3328	22.0543	22.2862	21.944	22.3292	By MS/MS	By MS/MS	By MS/MS	By MS/MS	By MS/MS	By MS/MS	By MS/MS	By MS/MS	By MS/MS	By MS/MS	By MS/MS	By MS/MS	By MS/MS	By MS/MS	By MS/MS
22.3139	22.4475	22.569	22.8772	22.729	22.5432	22.6594	22.5936	22.6518	22.6731	22.5132	22.9107	22.626	22.8202	22.8679	22.449	22.5354	22.6219	23.0267	22.6416	22.9035	22.4797	22.7694	22.6498	22.777	22.5932	22.8174	22.6385	22.5443	22.8007	23.0701	22.5508	22.7127	22.6176	22.912	By MS/MS	By MS/MS	By MS/MS	By MS/MS	By MS/MS	By MS/MS	By MS/MS	By MS/MS	By MS/MS	By MS/MS	By MS/MS	By MS/MS	By MS/MS	By MS/MS	By MS/MS
23.9548	24.3015	24.2596	24.0882	24.212	24.2399	24.2602	24.2066	24.1465	24.0729	24.3071	24.0129	24.2964	24.4361	24.3275	24.1123	24.2482	24.1484	23.706	24.394	24.1851	24.1202	24.2603	24.0373	24.1337	24.4217	24.1044	24.1116	24.1651	24.1553	23.8219	24.0869	24.0556	24.1775	24.0708	By MS/MS	By MS/MS	By MS/MS	By MS/MS	By MS/MS	By MS/MS	By MS/MS	By MS/MS	By MS/MS	By MS/MS	By MS/MS	By MS/MS	By MS/MS	By MS/MS	By MS/MS
26.3343	26.3808	26.6803	26.2264	26.2559	26.4049	25.5625	26.4232	26.3445	26.4933	26.403	26.2234	26.3523	26.263	26.4548	26.3569	26.681	26.2761	25.9612	26.0893	26.1297	26.4211	26.6147	26.4813	26.2785	26.366	25.8746	26.2472	26.0585	26.1187	25.4404	26.1688	26.2364	26.3049	25.9001	By MS/MS	By MS/MS	By MS/MS	By MS/MS	By MS/MS	By MS/MS	By MS/MS	By MS/MS	By MS/MS	By MS/MS	By MS/MS	By MS/MS	By MS/MS	By MS/MS	By MS/MS
22.0071	22.471	22.7785	22.1337	22.1505	22.4366	22.7656	22.1654	22.0837	22.3921	22.5002	22.2665	22.2583	22.3795	22.4853	22.596	22.5841	22.2698	22.2425	22.7801	22.3188	22.495	22.3532	22.3055	22.4984	22.4126	22.5172	22.5237	22.5681	22.6027	22.3004	22.8408	22.4025	23.0752	22.4413	By MS/MS	By MS/MS	By MS/MS	By MS/MS	By MS/MS	By MS/MS	By MS/MS	By MS/MS	By MS/MS	By MS/MS	By MS/MS	By MS/MS	By MS/MS	By MS/MS	By MS/MS
20.0203	21.2028	21.1746	20.4771	20.3216	21.1488	20.1287	21.1941	21.1505	20.795	21.0933	21.1188	20.7152	20.9017	21.0332	20.1723	21.1896	21.0917	21.4717	20.997	20.8126	21.5396	20.2059	20.9757	19.5463	20.0418	20.1356	21.0483	20.3293	20.9073	20.8427	20.548	20.7858	20.8446	20.8579	By MS/MS	By MS/MS	By MS/MS	By MS/MS	By MS/MS	By MS/MS	By MS/MS	By MS/MS	By MS/MS	By MS/MS	By MS/MS	By MS/MS	By MS/MS	By MS/MS	By MS/MS
21.9772	21.9761	22.1216	21.6999	21.9397	22.0697	22.1531	22.1853	22.1319	22.1264	22.2326	22.2533	22.1893	21.8056	22.1476	21.9233	21.9495	21.9815	21.8545	22.141	21.6936	22.2396	21.9255	21.9091	22.0768	22.1018	21.876	22.0293	22.195	22.1555	22.1112	22.1455	21.648	22.1374	22.1302	By MS/MS	By MS/MS	By MS/MS	By MS/MS	By MS/MS	By MS/MS	By MS/MS	By MS/MS	By MS/MS	By MS/MS	By MS/MS	By MS/MS	By MS/MS	By MS/MS	By MS/MS
24.4344	24.053	24.4833	23.8436	24.0474	23.9799	23.9761	24.1964	23.6823	23.9079	24.3473	24.171	24.5583	23.6099	23.9158	24.0214	24.277	23.736	24.0929	24.1372	24.013	24.2142	24.1218	24.5685	24.533	24.405	24.3937	24.2439	24.0772	24.3155	24.2922	24.2521	24.0588	24.6351	24.3905	By MS/MS	By MS/MS	By MS/MS	By MS/MS	By MS/MS	By MS/MS	By MS/MS	By MS/MS	By MS/MS	By MS/MS	By MS/MS	By MS/MS	By MS/MS	By MS/MS	By MS/MS
21.4675	21.1635	20.9765	21.5902	21.0882	20.57	21.553	20.9555	21.3283	21.3663	21.2282	20.8893	20.9373	21.351	21.1229	21.1901	21.2828	21.3915	21.2447	20.7044	21.1937	20.88	21.1694	21.1762	21.5949	21.2948	21.4827	21.366	21.3433	21.1906	21.4379	21.8608	21.119	21.1726	21.6799	By MS/MS	By MS/MS	By MS/MS	By MS/MS	By MS/MS	By MS/MS	By MS/MS	By MS/MS	By MS/MS	By MS/MS	By MS/MS	By MS/MS	By MS/MS	By MS/MS	By MS/MS
22.1847	22.0559	22.1096	22.4693	22.3433	22.3354	22.8325	22.4668	22.4766	22.1978	22.376	22.6462	22.3722	22.5602	22.29	22.6045	22.4145	22.7979	22.8907	22.6726	22.3597	22.8492	22.5835	22.5717	22.9594	22.5896	22.637	22.0448	22.6231	22.4753	22.8298	22.2985	22.5265	22.4455	22.8146	By MS/MS	By MS/MS	By MS/MS	By MS/MS	By MS/MS	By MS/MS	By MS/MS	By MS/MS	By MS/MS	By MS/MS	By MS/MS	By MS/MS	By MS/MS	By MS/MS	By MS/MS
22.0263	22.0201	21.9563	21.9194	21.7591	22.0164	22.2617	22.2313	22.2009	22.0807	22.1221	21.8929	22.3558	22.118	22.0855	22.1557	22.4555	22.1352	21.7955	22.1537	22.0822	22.513	21.9893	22.3745	22.4721	22.2887	21.9208	22.3672	22.2704	22.4455	22.2124	22.1754	21.8446	22.0143	22.019	By MS/MS	By MS/MS	By MS/MS	By MS/MS	By MS/MS	By MS/MS	By MS/MS	By MS/MS	By MS/MS	By MS/MS	By MS/MS	By MS/MS	By MS/MS	By MS/MS	By MS/MS
20.5453	22.2435	22.4673	21.0074	22.0304	22.2282	22.0564	22.0826	21.8412	22.2832	22.4485	21.5499	22.3913	21.8575	22.5448	22.3982	22.4826	21.6803	22.2461	22.4704	22.3331	22.2605	22.249	22.4765	22.3892	22.4791	22.7895	22.6828	22.4648	22.6255	22.4675	22.2064	22.3223	22.1993	21.9322	By MS/MS	By MS/MS		By MS/MS	By MS/MS	By MS/MS	By MS/MS	By MS/MS	By MS/MS	By MS/MS	By MS/MS	By MS/MS	By MS/MS	By MS/MS	By MS/MS
23.2236	22.8896	22.8054	22.98	23.4151	23.0208	22.9156	22.7827	23.0976	22.7292	22.9466	22.9422	22.9479	23.1226	22.8771	23.5798	23.0305	23.0656	22.8544	22.9389	23.2651	22.8493	22.9308	22.7613	23.3069	22.7351	22.6931	22.9446	23.2146	22.7633	22.848	22.9075	22.9386	23.0523	22.9291	By MS/MS	By MS/MS	By MS/MS	By MS/MS	By MS/MS	By MS/MS	By MS/MS	By MS/MS	By MS/MS	By MS/MS	By MS/MS	By MS/MS	By MS/MS	By MS/MS	By MS/MS
21.0693	21.3455	21.1912	21.1696	21.1432	20.9288	21.2637	21.2674	21.1722	21.3494	21.4237	20.6411	21.4912	21.1559	21.5161	21.1368	21.6005	21.2059	21.3591	21.3699	21.5527	21.3215	20.9261	20.8374	20.7673	21.702	21.0253	21.3489	21.3283	21.2333	21.3345	21.3872	21.2475	21.4701	20.7974	By MS/MS	By MS/MS	By MS/MS	By MS/MS	By MS/MS	By MS/MS	By MS/MS	By MS/MS	By MS/MS	By MS/MS	By MS/MS	By MS/MS	By MS/MS	By MS/MS	By MS/MS
22.0937	22.3594	22.2133	22.4746	22.3498	22.3041	22.6575	22.3586	22.4814	22.5626	22.5483	22.4728	22.2757	22.7351	22.2507	22.4709	22.2511	21.984	22.0767	22.0613	22.1941	22.0668	22.3685	21.8916	22.732	22.05	22.3973	22.1886	22.2773	22.3279	22.3315	22.2105	22.3471	22.0932	22.2564	By MS/MS	By MS/MS	By MS/MS	By MS/MS	By MS/MS	By MS/MS	By MS/MS	By MS/MS	By MS/MS	By MS/MS	By MS/MS	By MS/MS	By MS/MS	By MS/MS	By MS/MS
22.5504	22.5417	22.5833	22.5362	22.5316	22.4968	22.746	22.5506	22.2796	22.379	22.4575	22.2249	22.6836	22.3779	22.4382	22.5459	22.5202	22.0978	22.2192	22.6467	22.1684	22.5413	22.2443	22.6289	22.8928	22.8919	22.5171	22.5959	22.6985	22.463	22.327	22.675	22.4311	22.4968	22.2022	By MS/MS	By MS/MS	By MS/MS	By MS/MS	By MS/MS	By MS/MS	By MS/MS	By MS/MS	By MS/MS	By MS/MS	By MS/MS	By MS/MS	By MS/MS	By MS/MS	By MS/MS
22.9704	22.1872	22.5136	22.494	22.2343	22.368	22.5789	22.197	22.3388	22.6672	22.7298	23.1339	22.4305	22.4376	22.4888	23.3657	22.2992	22.7658	22.0012	22.4795	22.783	22.4916	22.629	22.1907	23.3423	22.6212	22.2024	22.8246	22.9507	22.8153	23.1352	22.2249	23.2549	22.4987	22.9899	By MS/MS	By MS/MS	By MS/MS	By MS/MS	By MS/MS	By MS/MS	By MS/MS	By MS/MS	By MS/MS	By MS/MS	By MS/MS	By MS/MS	By MS/MS	By MS/MS	By MS/MS
21.982	21.9815	21.8534	22.1248	21.9454	22.0704	22.3946	21.8935	22.2606	21.9034	21.6534	22.1437	22.0745	21.9058	21.859	22.0244	22.0936	22.2011	22.2893	22.0231	21.9556	22.1017	21.9629	21.9357	21.6573	22.011	21.8932	21.8708	22.2382	21.9633	22.4305	21.8499	22.0664	21.79	22.3106	By MS/MS	By MS/MS	By MS/MS	By MS/MS	By MS/MS	By MS/MS	By MS/MS	By MS/MS	By MS/MS	By MS/MS	By MS/MS	By MS/MS	By MS/MS	By MS/MS	By MS/MS
23.168	24.234	24.0413	23.8401	23.9502	24.1816	23.9316	24.3379	23.8493	23.9713	24.1	24.3682	24.048	24.2548	24.1071	23.8361	24.0357	24.0324	24.3303	24.3518	23.9537	24.0893	23.7586	24.0304	23.8274	24.0584	23.9235	24.146	23.6084	24.2558	24.1673	23.9045	24.0737	24.0598	23.9555	By MS/MS	By MS/MS	By MS/MS	By MS/MS	By MS/MS	By MS/MS	By MS/MS	By MS/MS	By MS/MS	By MS/MS	By MS/MS	By MS/MS	By MS/MS	By MS/MS	By MS/MS
24.5505	24.6317	24.4065	24.6456	24.6446	24.5909	24.7747	24.7709	24.9844	24.7119	24.6679	24.8596	24.6546	24.819	24.6684	24.6209	24.7738	24.8977	25.0218	24.4202	24.8078	24.5892	24.6158	24.3932	24.3166	24.4056	24.6257	24.832	24.6511	24.6166	24.8796	24.671	24.6251	24.4901	25.0059	By MS/MS	By MS/MS	By MS/MS	By MS/MS	By MS/MS	By MS/MS	By MS/MS	By MS/MS	By MS/MS	By MS/MS	By MS/MS	By MS/MS	By MS/MS	By MS/MS	By MS/MS
24.0976	24.8601	24.7461	25.1874	24.9825	24.6943	24.0358	24.4526	24.3038	24.6975	25.2199	23.6919	25.0258	24.4785	24.6399	23.7526	25.2603	24.6518	23.6042	24.8292	24.6625	24.5877	23.5758	25.312	24.8214	24.8825	25.0613	24.8099	24.5638	24.4841	24.3299	23.9774	23.0504	25.2604	25.3881	By MS/MS	By MS/MS	By MS/MS	By MS/MS	By MS/MS	By MS/MS	By MS/MS	By MS/MS	By MS/MS	By MS/MS	By MS/MS	By MS/MS	By MS/MS	By MS/MS	By MS/MS
23.0043	23.0574	22.7147	23.0336	23.0572	22.6111	23.77	23.1084	23.0685	22.9957	22.9533	23.0825	22.9665	22.8524	22.7172	23.206	22.7078	22.7685	23.1536	23.0964	22.9964	22.787	22.766	23.0095	23.1696	22.9644	22.9021	22.8084	23.4076	23.0387	23.2216	22.8292	22.9471	23.1201	23.1412	By MS/MS	By MS/MS	By MS/MS	By MS/MS	By MS/MS	By MS/MS	By MS/MS	By MS/MS	By MS/MS	By MS/MS	By MS/MS	By MS/MS	By MS/MS	By MS/MS	By MS/MS
27.421	27.3283	27.2448	27.2482	27.3787	27.4831	27.7214	27.2226	27.807	27.5195	27.3226	27.8974	27.2361	27.3659	27.3197	27.4217	27.4383	27.6461	27.8805	27.2484	27.5674	27.6739	27.2284	27.2013	26.8783	27.0098	27.3183	27.3594	27.1459	27.307	27.9413	27.3814	28.0243	27.4021	27.8497	By MS/MS	By MS/MS	By MS/MS	By MS/MS	By MS/MS	By MS/MS	By MS/MS	By MS/MS	By MS/MS	By MS/MS	By MS/MS	By MS/MS	By MS/MS	By MS/MS	By MS/MS
23.8125	23.3609	23.279	23.7058	23.0628	23.3716	23.7987	23.4643	23.4639	23.8283	23.9099	24.2821	24.0636	23.1397	23.5918	23.471	23.9334	23.6411	24.3079	22.8838	24.0524	23.6099	23.5578	23.4239	23.7713	23.3333	24.081	23.5174	23.5806	23.5054	24.237	23.4538	24.2758	23.5692	24.4458	By MS/MS	By MS/MS	By MS/MS	By MS/MS	By MS/MS	By MS/MS	By MS/MS	By MS/MS	By MS/MS	By MS/MS	By MS/MS	By MS/MS	By MS/MS	By MS/MS	By MS/MS
22.8402	22.7602	22.9493	22.7527	22.7141	23.1169	22.9057	22.9014	22.9495	22.8004	23.1118	22.9635	22.9152	22.8657	23.1078	22.7272	22.9764	23.1194	22.9071	23.0487	22.7655	23.1264	22.8196	22.9051	22.5253	23.1634	22.9941	22.9565	22.7785	23.1525	23.1929	23.2568	22.9332	22.7161	23.1	By MS/MS	By MS/MS	By MS/MS	By MS/MS	By MS/MS	By MS/MS	By MS/MS	By MS/MS	By MS/MS	By MS/MS	By MS/MS	By MS/MS	By MS/MS	By MS/MS	By MS/MS
25.918	26.0339	25.9972	26.0219	25.8437	25.9644	26.1174	25.9584	25.8447	25.8749	26.032	26.0494	26.0055	26.0802	25.9306	25.8974	25.9899	25.8918	25.7762	26.0705	25.7109	25.8817	25.9409	25.94	25.8685	26.2789	26.0644	25.897	25.6494	26.246	26.1308	26.1007	25.5026	26.2907	26.0758	By MS/MS	By MS/MS	By MS/MS	By MS/MS	By MS/MS	By MS/MS	By MS/MS	By MS/MS	By MS/MS	By MS/MS	By MS/MS	By MS/MS	By MS/MS	By MS/MS	By MS/MS
22.1892	22.322	22.3992	22.6325	22.7199	22.5704	22.252	22.5432	22.6685	22.4462	22.6542	22.7928	22.5288	22.8281	22.6514	22.54	22.2989	22.7015	23.1058	22.5796	22.5991	22.3475	22.8395	22.4801	22.7537	22.2611	22.8066	22.633	22.4019	22.6723	22.9663	22.5609	22.6112	22.5759	22.9555	By MS/MS	By MS/MS	By MS/MS	By MS/MS	By MS/MS	By MS/MS	By MS/MS	By MS/MS	By MS/MS	By MS/MS	By MS/MS	By MS/MS	By MS/MS	By MS/MS	By MS/MS
22.6568	22.8871	22.7087	23.0602	22.4624	22.5568	22.9998	22.7135	23.0249	22.9956	22.9352	22.8699	23.145	23.062	22.6228	22.3475	22.6727	22.835	22.9393	22.2938	22.7412	22.615	23.11	22.4232	22.6716	22.4052	22.7501	22.5654	22.5525	22.7833	22.9237	22.5847	23.2268	22.4386	22.7379	By MS/MS	By MS/MS	By MS/MS	By MS/MS	By MS/MS	By MS/MS	By MS/MS	By MS/MS	By MS/MS	By MS/MS	By MS/MS	By MS/MS	By MS/MS	By MS/MS	By MS/MS
23.1509	23.1383	22.9329	23.4981	23.1905	22.9905	23.637	23.3446	23.2106	23.4594	23.2266	23.2342	23.3411	23.2552	23.0976	23.3685	23.2383	23.2217	23.4695	22.8793	23.2401	23.2008	23.0653	22.7062	23.448	23.0045	23.1114	23.1271	23.1449	23.428	23.3483	23.2386	22.9096	23.1162	23.3659	By MS/MS	By MS/MS	By MS/MS	By MS/MS	By MS/MS	By MS/MS	By MS/MS	By MS/MS	By MS/MS	By MS/MS	By MS/MS	By MS/MS	By MS/MS	By MS/MS	By MS/MS
25.0646	25.0561	25.0909	25.0222	24.9402	25.0375	24.5091	25.0055	24.9794	24.739	25.0158	24.9653	25.0678	25.0259	25.0344	24.757	24.9299	24.9235	24.8828	25.0571	24.882	24.9658	25.1457	25.0095	25.1427	24.7777	24.86	25.0061	24.9945	25.0623	24.7501	25.0387	24.814	25.0266	24.776	By MS/MS	By MS/MS	By MS/MS	By MS/MS	By MS/MS	By MS/MS	By MS/MS	By MS/MS	By MS/MS	By MS/MS	By MS/MS	By MS/MS	By MS/MS	By MS/MS	By MS/MS
22.4772	22.374	23.0435	22.6867	22.4004	22.4269	21.9543	22.5791	22.2415	22.8942	22.7345	22.8433	22.6454	22.3461	22.8014	23.0247	22.6745	22.0925	22.6617	22.6178	22.1261	23.0166	22.4271	22.9539	23.3233	23.2023	22.2571	23.1103	22.682	22.7223	22.5785	23.1881	22.7446	22.5729	22.2332	By MS/MS	By MS/MS	By MS/MS	By MS/MS	By MS/MS	By MS/MS	By MS/MS	By MS/MS	By MS/MS	By MS/MS	By MS/MS	By MS/MS	By MS/MS	By MS/MS	By MS/MS
22.5644	22.0841	22.2651	22.1077	22.2386	21.9275	22.47	22.1412	22.286	22.0012	21.876	22.345	21.9263	22.2041	21.8921	22.1183	21.83	22.2555	22.3972	21.5855	22.1361	22.0096	22.0869	21.7091	21.624	21.5783	21.9913	21.877	20.828	21.8644	22.3381	21.7217	22.463	21.9625	22.519	By MS/MS	By MS/MS	By MS/MS	By MS/MS	By MS/MS	By MS/MS	By MS/MS	By MS/MS	By MS/MS	By MS/MS	By MS/MS	By MS/MS	By MS/MS	By MS/MS	By MS/MS
21.4558	21.8862	21.5688	21.7387	21.9254	21.974	21.5428	21.7629	21.8033	21.4879	21.5746	21.7202	22.1204	21.7627	21.9357	21.6577	21.7467	21.899	21.7386	22.1494	22.1349	21.9026	21.1694	21.9905	21.7357	22.1379	21.8163	21.9993	21.9836	21.8593	21.9237	21.5725	21.6701	22.2172	21.4252	By MS/MS	By MS/MS	By MS/MS	By MS/MS	By MS/MS	By MS/MS	By MS/MS	By MS/MS	By MS/MS	By MS/MS	By MS/MS	By MS/MS	By MS/MS	By MS/MS	By MS/MS
22.4133	22.6705	22.5714	22.202	23.0588	22.6184	22.0839	22.9239	22.14	22.5236	22.6797	22.5923	22.8095	22.6122	22.645	22.922	22.5904	22.4504	22.5252	22.7155	22.9554	22.7577	22.6782	22.9152	23.1048	22.5946	22.2664	22.9185	22.7458	22.7188	22.1535	22.7875	22.3264	22.8353	21.7348	By MS/MS	By MS/MS	By MS/MS	By MS/MS	By MS/MS	By MS/MS	By MS/MS	By MS/MS	By MS/MS	By MS/MS	By MS/MS	By MS/MS	By MS/MS	By MS/MS	By MS/MS
22.4807	22.3142	22.4293	21.4631	22.0852	22.5309	22.4666	22.8393	22.4337	22.4276	22.4809	22.2638	22.5867	22.5421	22.4683	21.5794	22.2901	22.3872	22.7529	22.2595	22.1049	22.8382	22.395	22.0423	22.2541	22.4988	22.5653	22.5515	22.2878	22.5929	22.0579	22.4684	21.9744	22.5125	22.2785	By MS/MS	By MS/MS	By MS/MS	By MS/MS	By MS/MS	By MS/MS	By MS/MS	By MS/MS	By MS/MS	By MS/MS	By MS/MS	By MS/MS	By MS/MS	By MS/MS	By MS/MS
23.1544	22.9822	22.6499	22.8127	23.08	22.6367	23.2002	22.9657	22.8543	22.8953	22.8451	23.0448	22.8834	23.1248	23.1191	23.0458	22.5681	22.7174	23.0207	22.8092	22.8675	22.7665	23.2557	23.197	23.4878	23.266	22.9398	22.8175	23.4214	22.9971	23.1207	22.9152	22.9866	22.871	23.0471	By MS/MS	By MS/MS	By MS/MS	By MS/MS	By MS/MS	By MS/MS	By MS/MS	By MS/MS	By MS/MS	By MS/MS	By MS/MS	By MS/MS	By MS/MS	By MS/MS	By MS/MS
22.0467	21.7113	21.9382	22.2638	22.0854	21.9836	21.9657	21.6894	22.1043	22.0498	21.5596	21.8008	21.6248	21.9139	21.8336	22.0165	22.0153	21.9251	21.8957	21.9332	22.2525	21.7259	21.9784	21.9294	21.3219	21.8029	22.1247	21.7794	21.666	21.7176	22.1428	22.1194	22.1624	21.9886	22.2957	By MS/MS	By MS/MS	By MS/MS	By MS/MS	By MS/MS	By MS/MS	By MS/MS	By MS/MS	By MS/MS	By MS/MS	By MS/MS	By MS/MS	By MS/MS	By MS/MS	By MS/MS
20.9299	21.1438	21.1292	21.4925	21.4337	21.3607	21.2929	21.1271	21.2899	21.5204	21.4431	21.7631	21.5567	21.5912	21.4055	21.4768	21.1741	21.524	21.7356	21.2639	21.4787	21.4152	21.5515	21.2195	21.721	21.5021	21.7655	21.5315	21.4725	21.7099	21.7854	21.498	21.5988	21.3435	21.5017	By MS/MS	By MS/MS	By MS/MS	By MS/MS	By MS/MS	By MS/MS	By MS/MS	By MS/MS	By MS/MS	By MS/MS	By MS/MS	By MS/MS	By MS/MS	By MS/MS	By MS/MS
22.3242	21.7931	22.354	22.2057	22.2514	22.1424	23.2441	21.6618	21.9308	22.1644	22.2777	22.8061	22.5796	22.192	22.0262	22.3034	22.4718	22.3425	22.5582	21.8276	22.5398	22.0476	22.432	22.223	22.4578	22.6478	22.7444	22.4812	21.7978	22.1524	23.0342	21.9344	22.6853	22.3946	22.7269	By MS/MS	By MS/MS	By MS/MS	By MS/MS	By MS/MS	By MS/MS	By MS/MS	By MS/MS	By MS/MS	By MS/MS	By MS/MS	By MS/MS	By MS/MS	By MS/MS	By MS/MS
20.966	20.6136	20.5743	20.8164	21.0185	20.818	20.9602	20.5294	21.0122	20.9372	20.7282	21.0606	21.0802	21.2043	20.5652	20.8092	20.9732	20.9007	21.3774	20.7031	20.7868	20.7305	20.7756	20.2566	20.5479	20.863	20.7263	21.0089	20.113	20.4518	21.0236	20.644	20.8523	20.6415	21.2477	By MS/MS	By MS/MS	By MS/MS	By MS/MS	By MS/MS	By MS/MS	By MS/MS	By MS/MS	By MS/MS	By MS/MS	By MS/MS	By MS/MS	By MS/MS	By MS/MS	By MS/MS
22.4494	22.7499	22.7519	22.4539	22.4888	22.4787	23.0671	22.6949	22.5208	22.5003	22.7225	22.5919	22.7771	22.69	22.7729	22.5086	22.4461	22.3482	22.4548	22.9392	22.397	22.4914	22.426	22.8237	22.8444	22.9552	22.5855	22.5184	22.8492	22.7223	22.7147	22.8221	22.3969	22.7545	22.5876	By MS/MS	By MS/MS	By MS/MS	By MS/MS	By MS/MS	By MS/MS	By MS/MS	By MS/MS	By MS/MS	By MS/MS	By MS/MS	By MS/MS	By MS/MS	By MS/MS	By MS/MS
20.8727	20.6384	20.7982	20.8803	20.74	20.6552	20.7865	20.6802	20.9769	20.9103	20.6753	20.9997	20.6859	20.9214	20.5275	20.7812	20.7738	20.827	20.7212	21.0062	21.0203	20.7613	20.6841	20.6242	20.5566	20.401	20.776	20.6943	20.3915	20.9298	20.9352	20.6046	20.7961	20.433	20.7574	By MS/MS	By MS/MS	By MS/MS	By MS/MS	By MS/MS	By MS/MS	By MS/MS	By MS/MS	By MS/MS	By MS/MS	By MS/MS	By MS/MS	By MS/MS	By MS/MS	By MS/MS
24.1959	24.3611	24.3675	24.2587	24.2574	24.3446	24.5182	24.3686	24.2421	24.4462	24.3017	24.0969	24.4431	24.3742	24.1287	24.3484	24.2415	24.2588	24.358	24.5088	24.195	24.2673	24.3649	24.4455	24.4064	24.5449	24.3609	24.2892	23.8307	24.3992	24.0984	24.5265	24.2349	24.5061	24.2127	By MS/MS	By MS/MS	By MS/MS	By MS/MS	By MS/MS	By MS/MS	By MS/MS	By MS/MS	By MS/MS	By MS/MS	By MS/MS	By MS/MS	By MS/MS	By MS/MS	By MS/MS
22.9053	23.1437	22.996	23.3534	22.9641	22.9626	23.396	23.0754	22.9441	23.2524	23.2334	23.2087	23.204	23.2261	23.1342	23.0622	23.0149	23.1295	23.0766	22.9712	23.1985	22.9899	23.2064	23.0704	23.2082	23.1222	23.2888	23.1874	23.3947	23.1657	23.2684	23.1131	23.1434	22.8803	23.1932	By MS/MS	By MS/MS	By MS/MS	By MS/MS	By MS/MS	By MS/MS	By MS/MS	By MS/MS	By MS/MS	By MS/MS	By MS/MS	By MS/MS	By MS/MS	By MS/MS	By MS/MS
22.9419	23.2167	22.9316	23.2404	22.9873	22.806	23.654	23.2184	23.0132	23.1318	22.8595	23.3275	23.1056	22.9915	22.4536	23.1247	23.0387	23.0184	23.1459	22.9229	22.7651	22.8294	23.0094	23.2608	23.1257	22.9531	22.9533	22.8762	23.4232	22.8749	23.2608	22.7782	22.8965	21.5706	23.0003	By MS/MS	By MS/MS	By MS/MS	By MS/MS	By MS/MS	By MS/MS	By MS/MS	By MS/MS	By MS/MS	By MS/MS	By MS/MS	By MS/MS	By MS/MS	By MS/MS	By MS/MS
21.915	21.8236	21.49	22.0605	21.9558	21.723	22.4911	21.8418	21.9116	21.3955	21.5012	21.9243	21.6152	21.8698	21.3271	22.1474	21.5327	22.1743	22.3003	21.8227	22.2932	21.9181	21.9562	21.7384	22.1826	22.1494	21.7875	22.0238	22.4341	21.896	22.3682	22.0746	22.2917	22.9615	22.5906	By MS/MS	By MS/MS	By MS/MS	By MS/MS	By MS/MS	By MS/MS	By MS/MS	By MS/MS	By MS/MS	By MS/MS	By MS/MS	By MS/MS	By MS/MS	By MS/MS	By MS/MS
24.6639	24.4153	24.8436	24.772	24.6672	24.5336	24.979	24.4148	24.2185	24.717	24.6448	24.7382	24.6306	24.4676	24.444	25.0532	24.8629	24.5705	25.0223	24.7119	24.3493	24.5189	25.2605	24.778	25.0825	24.5896	25.2643	24.5831	24.8725	24.5072	24.849	24.5601	24.9214	24.8059	24.7411	By MS/MS	By MS/MS	By MS/MS	By MS/MS	By MS/MS	By MS/MS	By MS/MS	By MS/MS	By MS/MS	By MS/MS	By MS/MS	By MS/MS	By MS/MS	By MS/MS	By MS/MS
20.8196	22.2474	22.3899	22.2237	22.0137	22.3222	21.3601	22.311	22.3038	22.0107	21.8977	22.1438	22.167	22.2924	22.3294	21.911	22.2676	22.2339	22.1632	22.2289	22.0204	21.7145	21.7642	22.1845	21.6835	21.6693	21.5617	22.1136	21.5964	22.2153	22.0153	22.1709	21.8314	21.9602	22.0008	By MS/MS	By MS/MS	By MS/MS	By MS/MS	By MS/MS	By MS/MS	By MS/MS	By MS/MS	By MS/MS	By MS/MS	By MS/MS	By MS/MS	By MS/MS	By MS/MS	By MS/MS
21.6348	21.8024	21.6971	21.5597	21.7609	21.5209	20.9687	21.5787	21.7281	21.2644	21.7481	21.0116	21.6611	21.4773	21.4273	21.6691	21.3707	21.2821	21.6165	21.6113	21.7221	21.8073	21.3499	21.8466	21.5364	21.8868	21.224	21.415	21.7348	21.5993	21.2344	21.5068	21.6172	22.0031	21.7096	By MS/MS	By MS/MS	By MS/MS	By MS/MS	By MS/MS	By MS/MS	By MS/MS	By MS/MS	By MS/MS	By MS/MS	By MS/MS	By MS/MS	By MS/MS	By MS/MS	By MS/MS
20.8955	20.905	20.9173	20.6751	21.1325	21.0927	21.5372	20.7399	21.4322	20.9071	20.6674	20.8959	21.0871	21.0198	20.6789	21.005	20.4726	21.1216	21.3478	20.7545	21.3474	21.0479	20.9774	20.9398	21.1307	20.981	20.866	20.7608	20.2891	20.5972	21.1962	20.5465	20.8956	21.2182	21.0863	By MS/MS	By MS/MS	By MS/MS	By MS/MS	By MS/MS	By MS/MS	By MS/MS	By MS/MS	By MS/MS	By MS/MS	By MS/MS	By MS/MS	By MS/MS	By MS/MS	By MS/MS
21.2125	21.2665	20.8115	20.9984	20.9169	20.798	21.3647	21.1318	21.2008	21.7793	21.0847	21.1193	21.0166	21.0022	20.8622	21.0066	20.8746	21.1219	21.3956	21.159	21.321	20.9416	21.2312	21.2019	21.1338	21.4184	21.2268	21.079	21.27	21.1125	21.6045	21.4771	21.4431	20.8863	21.1418	By MS/MS	By MS/MS	By MS/MS	By MS/MS	By MS/MS	By MS/MS	By MS/MS	By MS/MS	By MS/MS	By MS/MS	By MS/MS	By MS/MS	By MS/MS	By MS/MS	By MS/MS
22.606	22.6561	22.692	22.8086	22.5978	22.618	22.4904	22.704	22.6672	22.7446	22.8444	22.7027	22.5916	22.9604	22.7038	22.4965	22.781	22.8946	22.7169	22.5453	22.807	22.5476	22.6798	22.5283	22.9804	22.4721	22.5813	22.5777	22.6714	22.5956	22.7437	22.5339	22.5643	22.2818	22.8157	By MS/MS	By MS/MS	By MS/MS	By MS/MS	By MS/MS	By MS/MS	By MS/MS	By MS/MS	By MS/MS	By MS/MS	By MS/MS	By MS/MS	By MS/MS	By MS/MS	By MS/MS
26.1151	26.4966	26.2664	26.2258	26.0937	26.2246	26.2419	26.2449	26.2759	26.4463	26.2167	26.0201	26.1764	26.1604	26.1111	26.4565	26.3062	25.916	25.8896	26.2577	25.9335	26.2574	26.2065	26.4357	26.4076	26.4115	26.0466	26.1307	26.1066	26.3748	26.2569	26.2492	25.9406	26.1485	26.1692	By MS/MS	By MS/MS	By MS/MS	By MS/MS	By MS/MS	By MS/MS	By MS/MS	By MS/MS	By MS/MS	By MS/MS	By MS/MS	By MS/MS	By MS/MS	By MS/MS	By MS/MS
23.1187	23.1871	22.7772	23.236	23.3305	23.8586	22.4317	23.1773	22.413	22.7877	23.3851	23.0243	24.0098	22.3857	23.7181	23.6759	23.9253	22.9789	22.9736	23.4725	23.9611	23.1427	23.2425	23.0284	23.7885	23.4216	21.2137	23.896	23.3745	23.4994	23.9029	23.065	22.5423	23.6704	23.1338	By MS/MS	By MS/MS	By MS/MS	By MS/MS	By MS/MS	By MS/MS	By MS/MS	By MS/MS	By MS/MS	By MS/MS	By MS/MS	By MS/MS	By MS/MS	By MS/MS	By MS/MS
23.7101	23.8013	23.51	23.6018	23.6922	23.7935	24.1781	23.68	24.1608	23.6051	23.3294	23.8266	23.3801	24.0921	23.3958	23.7488	23.4713	24.0503	23.7192	23.8261	23.6066	23.7511	23.818	23.5445	23.3399	23.7708	23.6404	23.5089	23.6182	23.765	23.8884	23.7042	23.8188	23.91	23.9498	By MS/MS	By MS/MS	By MS/MS	By MS/MS	By MS/MS	By MS/MS	By MS/MS	By MS/MS	By MS/MS	By MS/MS	By MS/MS	By MS/MS	By MS/MS	By MS/MS	By MS/MS
22.7359	23.0853	22.7875	22.7166	23.0447	22.9122	22.583	23.0319	22.9531	22.9761	23.1317	22.9943	23.2369	22.9898	22.8144	22.5084	22.9324	23.0219	23.0173	22.5877	22.804	22.9692	22.8704	23.0199	22.741	22.8877	22.7142	23.1031	22.6217	22.8438	22.9338	22.7432	22.6505	23.1535	22.6877	By MS/MS	By MS/MS	By MS/MS	By MS/MS	By MS/MS	By MS/MS	By MS/MS	By MS/MS	By MS/MS	By MS/MS	By MS/MS	By MS/MS	By MS/MS	By MS/MS	By MS/MS
22.5969	22.312	22.4607	23.094	22.8459	22.3586	22.5495	22.6317	22.747	22.9558	22.5053	23.0215	22.5542	22.7319	22.4815	22.8704	22.4366	22.455	22.5846	22.6558	22.6909	22.6321	22.5326	22.5253	23.0352	21.8164	22.75	22.1338	22.3928	22.8345	22.2571	22.323	22.3775	22.6529	22.0665	By MS/MS	By MS/MS	By MS/MS	By MS/MS	By MS/MS	By MS/MS	By MS/MS	By MS/MS	By MS/MS	By MS/MS	By MS/MS	By MS/MS	By MS/MS	By MS/MS	By MS/MS
27.4666	28.04	27.9826	27.7957	27.6265	27.9569	26.9953	28.0071	27.8114	28.0482	27.9095	27.4383	28.1479	27.7521	28.0051	27.8206	27.9605	28.2383	27.6621	26.5666	28.1231	28.0419	27.5785	27.909	27.6812	27.8274	27.3872	27.9406	27.2599	27.9742	27.1556	27.8035	27.3792	27.9887	27.4543	By MS/MS	By MS/MS	By MS/MS	By MS/MS	By MS/MS	By MS/MS	By MS/MS	By MS/MS	By MS/MS	By MS/MS	By MS/MS	By MS/MS	By MS/MS	By MS/MS	By MS/MS
21.4787	21.5261	21.7575	21.5955	21.4283	21.6119	21.0643	21.7051	21.5758	21.7913	21.7174	21.2577	21.5069	21.5905	21.5031	21.5063	21.6308	21.2737	21.2045	21.396	21.2991	21.4251	21.5128	21.5105	21.7046	21.6948	21.0431	21.3932	21.8064	21.5104	21.0891	21.7841	21.6227	21.5046	20.8567	By MS/MS	By MS/MS	By MS/MS	By MS/MS	By MS/MS	By MS/MS	By MS/MS	By MS/MS	By MS/MS	By MS/MS	By MS/MS	By MS/MS	By MS/MS	By MS/MS	By MS/MS
21.6701	21.5988	21.5481	22.0461	21.5744	21.5545	22.2698	21.4397	21.6912	21.2892	21.6921	21.7265	21.3246	21.412	21.101	22.0741	21.783	21.6205	21.8931	22.1924	21.9356	21.6389	21.7452	21.8466	22.0562	21.7552	21.9264	21.3006	22.0498	21.5689	21.892	21.6072	21.9339	22.0113	21.7807	By MS/MS	By MS/MS	By MS/MS	By MS/MS	By MS/MS	By MS/MS	By MS/MS	By MS/MS	By MS/MS	By MS/MS	By MS/MS	By MS/MS	By MS/MS	By MS/MS	By MS/MS
21.0695	22.6378	22.5701	22.5553	22.322	22.392	21.6532	22.3516	22.0257	22.4153	22.624	22.6793	22.7268	22.5338	22.3835	22.1222	22.3331	22.2382	22.8952	22.8484	22.3023	22.309	22.6243	22.8091	22.5284	22.7986	22.6686	22.8352	22.3574	22.8997	22.0933	22.2978	22.1508	22.423	22.7022	By MS/MS	By MS/MS	By MS/MS	By MS/MS	By MS/MS	By MS/MS	By MS/MS	By MS/MS	By MS/MS	By MS/MS	By MS/MS	By MS/MS	By MS/MS	By MS/MS	By MS/MS
22.9349	22.6238	22.5044	22.5875	22.7066	22.5791	23.0649	22.8643	23.0367	22.6929	22.3837	22.6206	22.5089	22.7021	22.6421	22.7609	22.3275	22.5493	22.9325	22.6189	22.5703	22.6112	22.4247	22.8636	22.8612	22.6311	22.6735	22.5871	22.9051	22.7166	22.7942	22.8671	22.7628	22.8505	23.1256	By MS/MS	By MS/MS	By MS/MS	By MS/MS	By MS/MS	By MS/MS	By MS/MS	By MS/MS	By MS/MS	By MS/MS	By MS/MS	By MS/MS	By MS/MS	By MS/MS	By MS/MS
22.772	23.081	23.0095	22.7114	22.9449	22.9596	22.9293	23.0226	23.0543	22.8367	23.1022	22.7458	23.0926	22.9705	23.0311	22.8422	23.2775	22.9936	22.8859	23.1112	22.8771	23.1495	23.271	22.8679	23.1129	23.0596	23.0687	23.1793	22.9064	22.935	23.0798	23.2694	23.0891	22.8749	23.1381	By MS/MS	By MS/MS	By MS/MS	By MS/MS	By MS/MS	By MS/MS	By MS/MS	By MS/MS	By MS/MS	By MS/MS	By MS/MS	By MS/MS	By MS/MS	By MS/MS	By MS/MS
23.4758	23.6156	23.2704	23.3716	23.4793	23.3174	23.9864	23.3225	23.698	23.2689	23.4157	23.5348	22.5707	23.5237	23.3169	23.7841	23.1852	23.3919	23.3635	23.1496	23.161	23.2514	23.1762	23.5485	23.8449	23.7711	23.5405	23.3876	24.0286	23.3255	23.4447	23.2919	22.9807	23.3329	24.1125	By MS/MS	By MS/MS	By MS/MS	By MS/MS	By MS/MS	By MS/MS	By MS/MS	By MS/MS	By MS/MS	By MS/MS	By MS/MS	By MS/MS	By MS/MS	By MS/MS	By MS/MS
20.7316	20.3825	20.9066	20.8619	21.0299	20.8471	20.8071	20.8448	21.0101	20.8704	20.7445	21.0284	20.4996	20.8558	20.7374	21.0137	20.6251	20.8098	21.2446	20.6706	20.7035	20.5135	20.6008	20.788	20.8376	20.4697	20.7098	20.8121	20.6688	21.2243	20.8864	20.6293	20.8658	20.9809	21.0288	By MS/MS	By MS/MS	By MS/MS	By MS/MS	By MS/MS	By MS/MS	By MS/MS	By MS/MS	By MS/MS	By MS/MS	By MS/MS	By MS/MS	By MS/MS	By MS/MS	By MS/MS
20.7398	20.8474	20.6851	20.7138	20.7233	21.1728	20.9051	20.9845	21.0041	20.8516	20.9533	20.6482	20.4255	20.48	20.8266	20.9303	20.8343	20.7431	20.4948	20.924	20.4532	20.8078	20.7666	20.9201	20.8989	20.8595	20.5544	20.909	20.6358	20.8385	20.4513	20.9867	20.7322	20.4257	20.5844	By MS/MS	By MS/MS	By MS/MS	By MS/MS	By MS/MS	By MS/MS	By MS/MS	By MS/MS	By MS/MS	By MS/MS	By MS/MS	By MS/MS	By MS/MS	By MS/MS	By MS/MS
21.9834	22.3645	22.1289	21.8881	22.0018	22.289	22.3576	21.9918	22.0061	21.589	22.2685	21.6472	21.7207	21.737	22.2235	21.7364	21.7731	21.4192	21.7343	21.8008	21.6282	21.6828	21.881	21.6156	21.8872	22.0894	21.3431	21.6108	21.8127	21.8553	21.5033	21.8256	21.6656	22.214	21.9493	By MS/MS	By MS/MS	By MS/MS	By MS/MS	By MS/MS	By MS/MS	By MS/MS	By MS/MS	By MS/MS	By MS/MS	By MS/MS	By MS/MS	By MS/MS	By MS/MS	By MS/MS
21.3119	20.8099	21.2838	21.1257	20.9277	20.7495	21.3465	21.1401	20.985	21.268	21.0178	21.055	20.5503	21.0823	20.8293	21.2278	20.9235	21.2553	21.371	20.9267	20.8305	21.2465	20.9155	21.0597	21.1474	20.9865	21.1667	20.9862	21.3612	21.1924	21.1597	21.2741	21.0184	21.1615	21.2446	By MS/MS	By MS/MS	By MS/MS	By MS/MS	By MS/MS	By MS/MS	By MS/MS	By MS/MS	By MS/MS	By MS/MS	By MS/MS	By MS/MS	By MS/MS	By MS/MS	By MS/MS
22.9707	22.7816	22.6344	22.5754	22.9716	22.8308	22.7914	22.798	22.9781	22.5498	22.4091	22.6836	22.3999	22.7879	22.6317	22.9107	22.5635	22.7893	22.7266	22.8371	22.7702	22.5857	22.5795	22.5647	22.7985	22.6275	22.6647	22.5863	22.5628	22.4706	22.526	22.4605	22.8182	22.7995	22.5595	By MS/MS	By MS/MS	By MS/MS	By MS/MS	By MS/MS	By MS/MS	By MS/MS	By MS/MS	By MS/MS	By MS/MS	By MS/MS	By MS/MS	By MS/MS	By MS/MS	By MS/MS
24.9308	25.1158	24.8471	25.1122	25.0691	25.1847	24.4527	25.1383	25.0747	24.8749	25.2152	24.9716	25.1549	25.2059	24.8562	24.9918	25.2202	25.2784	25.0318	24.9875	25.0607	25.2071	24.7122	24.9964	24.9452	25.037	24.5967	24.9837	24.5979	25.1602	24.9713	24.9566	24.9424	25.1709	25.0714	By MS/MS	By MS/MS	By MS/MS	By MS/MS	By MS/MS	By MS/MS	By MS/MS	By MS/MS	By MS/MS	By MS/MS	By MS/MS	By MS/MS	By MS/MS	By MS/MS	By MS/MS
22.4099	22.2009	22.3275	22.2213	22.4021	22.3885	22.2207	22.2464	22.3222	22.3203	22.4537	22.0916	21.9355	22.1946	22.076	22.3605	22.2372	22.4348	22.2803	21.9726	22.3365	22.4779	22.5251	22.0447	22.3224	22.1597	22.4193	22.13	22.0167	21.8983	22.165	22.1538	22.5775	22.3487	22.2788	By MS/MS	By MS/MS	By MS/MS	By MS/MS	By MS/MS	By MS/MS	By MS/MS	By MS/MS	By MS/MS	By MS/MS	By MS/MS	By MS/MS	By MS/MS	By MS/MS	By MS/MS
23.3287	23.1552	22.9747	23.2151	23.1927	22.9878	23.0951	23.0774	23.1767	23.075	23.0936	23.1801	23.0056	23.0944	22.9073	23.0584	22.9958	23.0937	23.1525	22.9546	23.0261	23.038	23.029	22.8545	22.9434	22.8877	23.1121	22.8691	22.6395	23.0676	23.1762	23.1336	23.127	23.1181	23.1677	By MS/MS	By MS/MS	By MS/MS	By MS/MS	By MS/MS	By MS/MS	By MS/MS	By MS/MS	By MS/MS	By MS/MS	By MS/MS	By MS/MS	By MS/MS	By MS/MS	By MS/MS
20.6791	22.1683	22.3018	22.0407	22.0755	22.1668	22.0859	21.9569	21.878	22.0975	21.9829	22.1578	22.055	22.1969	22.0704	21.7035	22.3592	22.27	22.5605	22.478	21.5726	21.6824	22.0458	22.4865	22.1142	22.521	22.5229	22.3066	21.6762	22.4756	21.6672	22.3657	22.1008	22.359	22.1068	By MS/MS	By MS/MS	By MS/MS	By MS/MS	By MS/MS	By MS/MS	By MS/MS	By MS/MS	By MS/MS	By MS/MS	By MS/MS	By MS/MS	By MS/MS	By MS/MS	By MS/MS
22.2231	22.3321	22.0914	22.0262	21.9845	22.0965	21.7123	22.1857	21.9194	22.1857	22.4644	21.6235	22.0078	22.2448	22.1631	22.1971	22.1201	21.9887	21.6432	22.0925	22.1305	22.204	21.9662	21.8143	22.2569	22.1091	22.0692	22.3101	21.9314	22.196	21.72	22.3768	22.2298	21.7782	21.9386	By MS/MS	By MS/MS	By MS/MS	By MS/MS	By MS/MS	By MS/MS	By MS/MS	By MS/MS	By MS/MS	By MS/MS	By MS/MS	By MS/MS	By MS/MS	By MS/MS	By MS/MS
24.8361	24.8587	25.0926	25.8152	25.2621	25.1479	25.2065	24.9901	25.2505	25.288	25.3597	25.441	25.146	25.3671	25.3477	25.3237	25.2007	25.1587	25.7128	25.1796	25.3648	25.3934	25.102	24.758	25.0817	25.0859	25.4496	25.3243	25.5658	25.5452	25.3976	25.2738	25.3799	25.257	25.5765	By MS/MS	By MS/MS	By MS/MS	By MS/MS	By MS/MS	By MS/MS	By MS/MS	By MS/MS	By MS/MS	By MS/MS	By MS/MS	By MS/MS	By MS/MS	By MS/MS	By MS/MS
22.3525	22.5326	22.5177	22.7191	22.4636	22.5881	22.3961	22.5139	22.4711	22.3696	22.5377	22.6917	22.6309	22.4796	22.834	22.5132	22.3573	22.539	22.3747	22.7686	22.5888	22.4828	22.5116	22.7035	22.9849	22.9248	22.5452	22.7112	22.5848	22.7931	22.4708	22.8561	22.6722	22.812	22.6063	By MS/MS	By MS/MS	By MS/MS	By MS/MS	By MS/MS	By MS/MS	By MS/MS	By MS/MS	By MS/MS	By MS/MS	By MS/MS	By MS/MS	By MS/MS	By MS/MS	By MS/MS
27.5609	27.9583	27.5195	27.9063	27.4644	27.8291	26.9621	27.8693	27.6914	28.0998	27.892	27.1041	26.8338	27.5328	27.6988	27.5119	27.767	27.401	27.4422	27.3826	27.2487	27.758	26.9375	27.456	27.1587	27.2302	27.514	27.715	27.1601	27.6462	27.3179	27.8724	27.1905	27.4088	27.2837	By MS/MS	By MS/MS	By MS/MS	By MS/MS	By MS/MS	By MS/MS	By MS/MS	By MS/MS	By MS/MS	By MS/MS	By MS/MS	By MS/MS	By MS/MS	By MS/MS	By MS/MS
25.3681	24.7739	24.7622	25.471	24.9981	25.0882	25.2072	24.8164	25.2531	24.9333	24.4688	25.0173	24.48	25.3779	24.6163	24.9176	25.0112	25.5847	24.7642	25.051	25.3069	24.8521	25.2772	25.4182	25.517	25.0096	24.8722	24.6528	25.0623	24.9872	24.8927	25.0739	25.3554	25.5592	24.406	By MS/MS	By MS/MS	By MS/MS	By MS/MS	By MS/MS	By MS/MS	By MS/MS	By MS/MS	By MS/MS	By MS/MS	By MS/MS	By MS/MS	By MS/MS	By MS/MS	By MS/MS
23.6991	23.5738	23.7908	23.47	23.6924	23.0456	23.7829	23.2147	23.7407	23.577	23.6029	23.4189	23.3525	23.5894	23.8406	23.689	23.4105	23.5641	23.5485	23.454	23.9514	23.2143	23.7375	23.6999	23.7103	23.4917	23.8453	23.6229	23.5076	23.4448	23.4702	23.5886	23.6087	23.7969	23.6254	By MS/MS	By MS/MS	By MS/MS	By MS/MS	By MS/MS	By MS/MS	By MS/MS	By MS/MS	By MS/MS	By MS/MS	By MS/MS	By MS/MS	By MS/MS	By MS/MS	By MS/MS
21.9527	22.1315	22.2642	22.1072	21.9084	22.3859	23.0312	22.2277	22.3939	22.2045	21.9408	22.0455	21.837	22.0851	21.9953	22.3121	22.0116	22.7809	22.4166	21.7487	21.7771	22.1547	22.1494	21.7948	21.8539	22.0735	22.3625	22.4764	22.0406	22.0043	22.6561	21.7634	22.0473	21.8376	22.7726	By MS/MS	By matching	By MS/MS	By MS/MS	By MS/MS	By MS/MS	By MS/MS	By MS/MS	By MS/MS	By MS/MS	By MS/MS	By MS/MS	By MS/MS	By MS/MS	By MS/MS
22.788	22.6859	22.6144	22.8414	22.8808	22.6727	22.9069	22.7459	22.8012	22.8293	22.82	22.8151	22.7915	22.9303	22.5314	23.029	22.5306	22.6256	22.7553	23.0263	22.8572	22.8335	22.6448	22.7115	22.9786	22.8322	22.9028	22.8105	23.006	22.7456	22.7471	22.715	22.7595	22.6134	22.5409	By MS/MS	By MS/MS	By MS/MS	By MS/MS	By MS/MS	By MS/MS	By MS/MS	By MS/MS	By MS/MS	By MS/MS	By MS/MS	By MS/MS	By MS/MS	By MS/MS	By MS/MS
22.9109	22.4949	22.6049	22.3748	22.7303	22.5866	22.6981	22.6246	22.1548	22.3536	22.7265	22.1837	22.5613	22.1574	22.3946	22.7528	22.5972	22.5568	21.7672	22.6236	22.5757	22.6506	22.465	22.4564	22.6388	22.5975	22.3978	22.5857	21.2289	22.8169	22.5621	22.9001	22.6381	22.6694	22.4504	By MS/MS	By MS/MS	By MS/MS	By MS/MS	By MS/MS	By MS/MS	By MS/MS	By MS/MS	By MS/MS	By MS/MS	By MS/MS	By MS/MS	By MS/MS	By MS/MS	By MS/MS
24.2694	23.9689	23.956	23.8686	24.2527	23.7517	24.052	23.8004	23.7748	23.9029	23.8014	23.8013	23.7217	24.0731	23.833	24.1354	23.9239	23.8725	23.8617	23.9996	23.9631	23.6949	24.0925	24.0437	24.5945	24.1388	23.9842	23.8532	24.3091	23.8862	23.8072	24.002	24.032	23.9158	23.8125	By MS/MS	By MS/MS	By MS/MS	By MS/MS	By MS/MS	By MS/MS	By MS/MS	By MS/MS	By MS/MS	By MS/MS	By MS/MS	By MS/MS	By MS/MS	By MS/MS	By MS/MS
23.0615	22.6168	22.4749	22.666	23.0902	22.7537	22.8802	22.3531	22.9206	22.7848	22.395	22.6111	22.3134	22.4818	22.3654	23.182	22.9845	22.4201	22.769	23.0398	22.9288	22.4392	22.4615	22.6018	22.9871	22.7702	22.6395	22.4642	23.0027	22.3444	22.3532	22.5411	23.1335	23.1365	22.626	By MS/MS	By MS/MS	By MS/MS	By MS/MS	By MS/MS	By MS/MS	By MS/MS	By MS/MS	By MS/MS	By MS/MS	By MS/MS	By MS/MS	By MS/MS	By MS/MS	By MS/MS
22.0576	21.4605	21.5565	21.8452	21.6788	21.6171	21.4033	21.6621	21.8525	21.9633	21.0019	21.7279	21.2652	21.4993	21.3683	22.0891	21.8189	21.9923	22.2038	21.2796	21.9681	21.5993	21.7051	21.5946	21.239	21.3469	22.0959	21.7613	22.1224	21.6568	21.8702	21.7188	22.2608	23.0772	22.07	By MS/MS	By MS/MS	By MS/MS	By MS/MS	By MS/MS	By MS/MS	By MS/MS	By MS/MS	By MS/MS	By MS/MS	By MS/MS	By MS/MS	By MS/MS	By MS/MS	By MS/MS
21.3827	21.7769	21.9141	21.7649	21.7269	21.9349	21.9355	22.2396	22.0657	22.1127	22.208	22.0442	22.1016	21.91	21.8601	22.0844	22.4137	21.9614	21.7557	21.7598	21.712	22.0082	21.383	21.6938	21.762	21.7536	21.7915	21.7512	21.9801	21.7343	21.1277	22.3039	21.9332	22.017	21.3976	By MS/MS	By MS/MS	By MS/MS	By MS/MS	By MS/MS	By MS/MS	By MS/MS	By MS/MS	By MS/MS	By MS/MS	By MS/MS	By MS/MS	By MS/MS	By MS/MS	By MS/MS
22.7123	23.5259	23.1259	22.9768	22.8695	22.8671	23.5731	23.1562	22.7738	23.0064	23.2057	22.9728	23.1988	22.9798	23.0882	23.3427	23.142	22.7492	22.7223	23.3768	23.1032	22.9631	22.951	23.3806	23.4176	23.7093	23.0601	23.1724	23.525	23.0496	22.8537	23.5111	23.0849	22.8649	22.8309	By MS/MS	By MS/MS	By MS/MS	By MS/MS	By MS/MS	By MS/MS	By MS/MS	By MS/MS	By MS/MS	By MS/MS	By MS/MS	By MS/MS	By MS/MS	By MS/MS	By MS/MS
22.814	22.7557	22.5595	22.6601	22.8186	22.4328	22.7153	22.5421	22.633	22.6378	22.5973	22.4714	22.465	22.6296	22.4519	22.6692	22.5838	22.5041	22.457	22.4777	22.5455	22.4898	22.4516	22.3267	22.7723	22.4364	22.2681	22.4397	22.8317	22.5036	22.5767	22.4563	22.3904	22.6051	22.5912	By MS/MS	By MS/MS	By MS/MS	By MS/MS	By MS/MS	By MS/MS	By MS/MS	By MS/MS	By MS/MS	By MS/MS	By MS/MS	By MS/MS	By MS/MS	By MS/MS	By MS/MS
20.7761	20.9442	20.7198	20.7367	21.1307	20.4221	21.0148	20.899	20.574	20.9392	20.6113	20.7796	20.9824	21.0742	20.5217	20.7888	21.0011	20.7647	21.0363	20.6762	20.909	20.6921	20.9089	20.5503	20.95	20.7575	21.2346	20.7954	20.75	21.0382	20.3794	20.698	20.7804	20.4671	21.494	By MS/MS	By MS/MS	By MS/MS	By MS/MS	By MS/MS	By MS/MS	By MS/MS	By MS/MS	By MS/MS	By MS/MS	By MS/MS	By MS/MS	By MS/MS	By MS/MS	By MS/MS
23.6221	23.7016	23.4707	23.2271	23.5334	23.6513	23.562	23.511	23.24	23.6674	23.5622	23.2616	23.5232	23.2169	23.3535	23.6206	23.6046	23.2324	23.2341	23.5818	23.1784	23.5052	23.7393	23.5785	23.5158	23.37	23.2849	23.5057	23.316	23.2666	23.1157	23.2111	23.2852	23.4227	23.0104	By MS/MS	By MS/MS	By MS/MS	By MS/MS	By MS/MS	By MS/MS	By MS/MS	By MS/MS	By MS/MS	By MS/MS	By MS/MS	By MS/MS	By MS/MS	By MS/MS	By MS/MS
21.9964	21.857	21.7307	21.7003	21.8706	21.7677	21.8281	21.8564	21.7386	21.6909	21.7769	21.8557	21.7201	21.7721	21.7935	21.7777	21.4602	21.6912	21.971	21.5377	21.8133	21.5384	21.7206	21.6722	21.7184	21.7775	21.9356	21.6155	21.5655	21.7794	21.7219	21.7025	21.7848	21.8328	21.9913	By MS/MS	By MS/MS	By MS/MS	By MS/MS	By MS/MS	By MS/MS	By MS/MS	By MS/MS	By MS/MS	By MS/MS	By MS/MS	By MS/MS	By MS/MS	By MS/MS	By MS/MS
22.4009	22.4027	22.1459	22.4496	22.4973	22.03	22.7239	22.3292	22.3509	22.4173	22.3871	22.206	22.0698	22.2411	22.0672	22.3522	22.204	22.3048	22.279	22.2521	22.3704	22.4019	22.3404	22.3657	22.8199	22.3462	23.5883	22.5028	22.8925	22.3849	22.3521	22.6332	22.1547	22.1999	22.4752	By MS/MS	By MS/MS	By MS/MS	By MS/MS	By MS/MS	By MS/MS	By MS/MS	By MS/MS	By MS/MS	By MS/MS	By MS/MS	By MS/MS	By MS/MS	By MS/MS	By MS/MS
23.0531	23.1713	23.183	23.1319	23.186	23.2181	23.5077	23.3399	23.3439	23.2447	23.2331	23.327	23.0673	23.4466	23.1496	22.9874	23.1108	23.5015	23.5368	23.0776	23.4875	23.4973	23.1813	22.8864	23.0218	23.0544	23.3377	23.3164	23.3344	23.0391	23.581	23.3485	23.146	23.3418	23.6128	By MS/MS	By MS/MS	By MS/MS	By MS/MS	By MS/MS	By MS/MS	By MS/MS	By MS/MS	By MS/MS	By MS/MS	By MS/MS	By MS/MS	By MS/MS	By MS/MS	By MS/MS
22.6005	22.8018	23.03	22.8608	22.8366	22.7148	23.0734	22.7556	22.8381	22.5838	22.5559	22.9328	22.6683	22.4658	22.8418	22.5894	22.7798	22.6534	22.9591	23.3015	22.648	22.7135	22.3099	23.3435	23.1547	23.4265	22.678	22.9141	22.8669	22.9805	22.6171	22.782	23.0385	23.2826	22.7453	By MS/MS	By MS/MS	By MS/MS	By MS/MS	By MS/MS	By MS/MS	By MS/MS	By MS/MS	By MS/MS	By MS/MS	By MS/MS	By MS/MS	By MS/MS	By MS/MS	By MS/MS
25.1345	25.02	25.175	25.3274	25.2683	25.2874	24.8237	25.1738	24.8361	25.0904	25.3812	25.2557	25.4948	24.8067	25.282	25.2478	25.5286	24.9649	25.6	25.4641	25.1996	25.495	25.0831	25.1102	25.0762	25.5449	25.2253	25.5577	25.4191	25.3314	25.5654	24.9299	25.1645	25.6259	25.4113	By MS/MS	By MS/MS	By MS/MS	By MS/MS	By MS/MS	By MS/MS	By MS/MS	By MS/MS	By MS/MS	By MS/MS	By MS/MS	By MS/MS	By MS/MS	By MS/MS	By MS/MS
22.5514	22.648	22.5707	22.4824	22.5141	22.6208	22.5395	22.526	22.5377	22.5034	22.5217	22.4934	22.4828	22.5486	22.5444	22.5126	22.6433	22.3668	22.5139	22.7678	22.5913	22.5925	22.4611	22.6974	22.615	22.8239	22.5941	22.3469	22.5963	22.5356	22.5371	22.7767	22.8108	22.7078	22.4841	By MS/MS	By MS/MS	By MS/MS	By MS/MS	By MS/MS	By MS/MS	By MS/MS	By MS/MS	By MS/MS	By MS/MS	By MS/MS	By MS/MS	By MS/MS	By MS/MS	By MS/MS
22.1058	21.7269	22.1242	22.239	22.0444	22.0599	21.8579	21.8793	22.042	21.9877	21.5983	21.8415	21.9145	22.3276	22.0553	21.9255	22.1731	22.0683	22.5311	22.2041	22.4506	22.3491	22.6294	22.347	22.6804	22.022	22.7307	22.2013	22.5253	22.362	22.4024	22.1363	22.4243	22.4492	22.5773	By MS/MS	By MS/MS	By MS/MS	By MS/MS	By MS/MS	By MS/MS	By MS/MS	By MS/MS	By MS/MS	By MS/MS	By MS/MS	By MS/MS	By MS/MS	By MS/MS	By MS/MS
27.6353	26.888	27.0532	27.5461	26.6534	27.2566	27.7715	27.335	26.9835	27.4313	27.7995	28.1577	27.7854	26.759	27.3204	27.5922	27.3419	27.1842	27.9147	26.7859	27.5382	27.176	27.0777	27.121	27.6043	27.2832	27.6139	27.2741	27.8577	27.6365	27.9848	27.5339	27.7797	26.9091	28.2695	By MS/MS	By MS/MS	By MS/MS	By MS/MS	By MS/MS	By MS/MS	By MS/MS	By MS/MS	By MS/MS	By MS/MS	By MS/MS	By MS/MS	By MS/MS	By MS/MS	By MS/MS
21.2582	21.1945	21.3244	20.6155	21.4148	21.2822	21.4393	21.559	21.0792	20.5707	21.4672	21.2493	21.3584	21.2153	21.7161	21.1894	21.0117	21.2344	21.3615	21.4847	21.2762	21.4177	21.1141	21.4188	21.536	21.593	21.3534	21.1055	21.5322	21.3121	21.0359	21.3631	21.3377	21.1213	20.9848	By MS/MS	By MS/MS	By MS/MS	By MS/MS	By MS/MS	By MS/MS	By MS/MS	By MS/MS	By MS/MS	By MS/MS	By MS/MS	By MS/MS	By MS/MS	By MS/MS	By MS/MS
21.1408	21.5737	21.3075	21.281	21.5485	21.5093	20.9005	21.8378	21.5905	21.6856	21.6766	21.585	21.6025	21.8231	21.471	21.407	21.7589	21.5877	21.3192	21.6461	21.7581	21.5225	21.4177	21.4923	21.112	21.5505	21.5784	21.9448	21.6945	21.6522	21.5456	21.5802	21.4488	21.5687	21.4932	By MS/MS	By MS/MS	By MS/MS	By MS/MS	By MS/MS	By MS/MS	By MS/MS	By MS/MS	By MS/MS	By MS/MS	By MS/MS	By MS/MS	By MS/MS	By MS/MS	By MS/MS
23.1761	23.9945	24.0019	22.7416	23.4967	23.9106	23.9519	23.804	23.2197	24.0151	23.5669	22.5884	23.5799	23.6667	23.7863	23.6854	23.9367	23.59	22.7016	23.4324	23.5424	23.8525	23.4541	23.9505	23.1682	23.9699	23.8509	23.8715	23.8577	23.9725	23.6238	24.0414	24.7068	22.9588	23.5823	By MS/MS	By MS/MS	By MS/MS	By MS/MS	By MS/MS	By MS/MS	By MS/MS	By MS/MS	By MS/MS	By MS/MS	By MS/MS	By MS/MS	By MS/MS	By MS/MS	By MS/MS
22.6498	22.8028	22.3677	22.86	22.8403	22.4274	23.0585	22.6777	22.8008	22.7368	22.5879	22.5588	22.6801	22.504	22.6665	22.983	22.7475	22.6871	22.7258	22.8985	22.9715	22.6721	22.5303	22.2077	22.374	22.8775	22.6515	22.7609	23.0518	22.4095	22.6203	22.6301	23.2244	22.7861	22.9012	By MS/MS	By MS/MS	By MS/MS	By MS/MS	By MS/MS	By MS/MS	By MS/MS	By MS/MS	By MS/MS	By MS/MS	By MS/MS	By MS/MS	By MS/MS	By MS/MS	By MS/MS
23.8222	23.4138	23.2748	23.8078	23.4668	23.6525	23.5493	23.2634	23.3117	23.4816	23.2083	23.658	23.2067	23.5996	23.4425	23.5946	23.4909	23.4635	23.4112	23.6086	23.6466	23.6794	23.4848	23.4583	23.5503	23.4527	23.4373	23.4256	23.3523	23.4859	23.5138	23.5565	23.4039	23.1732	23.383	By MS/MS	By MS/MS	By MS/MS	By MS/MS	By MS/MS	By MS/MS	By MS/MS	By MS/MS	By MS/MS	By MS/MS	By MS/MS	By MS/MS	By MS/MS	By MS/MS	By MS/MS
21.4429	21.6737	21.5541	21.6432	21.53	21.5485	21.6711	21.72	21.5813	21.1923	21.6848	21.4703	21.5081	21.3759	21.7513	21.6554	21.3294	21.3939	21.5342	21.683	21.4	21.7285	21.365	21.4552	21.8521	21.5851	21.5664	21.4559	21.6009	21.7195	21.5184	21.529	21.6259	22.1269	21.4954	By MS/MS	By MS/MS	By MS/MS	By MS/MS	By MS/MS	By MS/MS	By MS/MS	By MS/MS	By MS/MS	By MS/MS	By MS/MS	By MS/MS	By MS/MS	By MS/MS	By MS/MS
22.4258	22.4591	22.069	21.185	22.2433	22.2567	21.8884	22.5104	22.2749	21.5962	22.9175	21.9755	22.5675	22.5188	22.7992	21.4322	21.8214	22.1782	21.9935	22.3481	22.3483	22.6912	22.0591	22.2688	22.1655	21.7468	22.0838	22.2581	22.0809	21.9581	22.5147	22.0762	22.2043	22.164	22.3563	By MS/MS	By MS/MS	By MS/MS	By MS/MS	By MS/MS	By MS/MS	By MS/MS	By MS/MS	By MS/MS	By MS/MS	By MS/MS	By MS/MS	By MS/MS	By MS/MS	By MS/MS
26.193	26.4872	26.413	26.3448	26.2758	26.8977	26.1168	26.4381	26.3563	26.6369	25.3485	25.5843	25.6404	25.8977	26.175	27.4804	27.1815	26.1799	26.1318	27.5322	25.8588	26.7856	25.0609	27.5015	26.3796	26.2616	26.2082	25.5105	26.6022	27.0613	24.7266	26.5139	27.3223	27.5072	25.0034	By MS/MS	By MS/MS	By MS/MS	By MS/MS	By MS/MS	By MS/MS	By MS/MS	By MS/MS	By MS/MS	By MS/MS	By MS/MS	By MS/MS	By MS/MS	By MS/MS	By MS/MS
26.1449	25.8698	25.6859	25.9395	26.0161	26.0026	26.3706	25.8649	26.0871	25.9791	25.8306	26.0148	25.8705	25.8953	25.6304	26.0678	25.8642	25.6328	25.9827	25.961	25.8659	25.8629	25.8495	26.0568	26.3251	26.0612	26.0653	25.7681	26.1614	25.9495	25.7304	25.8447	25.8422	26.0107	25.8087	By MS/MS	By MS/MS	By MS/MS	By MS/MS	By MS/MS	By MS/MS	By MS/MS	By MS/MS	By MS/MS	By MS/MS	By MS/MS	By MS/MS	By MS/MS	By MS/MS	By MS/MS
23.5372	22.9333	22.7898	22.5319	22.7062	23.3498	21.8319	23.0003	22.9363	22.8076	23.6087	22.3285	23.0453	22.1894	22.5684	23.7402	23.9414	22.3871	21.9866	22.9096	23.138	23.563	22.5548	22.8494	23.5707	23.7135	23.6072	23.5323	23.7298	23.3262	23.1405	22.5813	22.7368	23.6931	23.119	By MS/MS	By MS/MS	By MS/MS	By MS/MS	By MS/MS	By MS/MS	By MS/MS	By MS/MS	By MS/MS	By MS/MS	By MS/MS	By MS/MS	By MS/MS	By MS/MS	By MS/MS
28.7893	28.6169	28.7316	28.4988	28.6449	28.4756	28.5073	28.283	28.1845	28.6695	28.2224	28.286	28.331	28.5539	28.052	28.6446	28.4985	28.6795	28.0498	27.9872	28.4103	28.3562	28.8013	28.3379	28.5165	28.3012	28.4384	28.2777	28.0493	27.6802	28.1691	27.9672	28.459	28.468	28.1713	By MS/MS	By MS/MS	By MS/MS	By MS/MS	By MS/MS	By MS/MS	By MS/MS	By MS/MS	By MS/MS	By MS/MS	By MS/MS	By MS/MS	By MS/MS	By MS/MS	By MS/MS
21.5376	22.5806	22.6486	22.3923	22.484	22.4506	22.4125	22.4736	22.2527	22.1957	22.4865	22.6415	22.5634	22.3394	22.3775	22.2375	22.3214	22.2449	22.8334	22.8248	22.4945	22.4949	22.3445	22.807	22.4587	22.6418	22.7983	22.6513	22.5084	22.7462	22.6526	22.3217	22.5297	22.6248	22.5192	By MS/MS	By MS/MS	By MS/MS	By MS/MS	By MS/MS	By MS/MS	By MS/MS	By MS/MS	By MS/MS	By MS/MS	By MS/MS	By MS/MS	By MS/MS	By MS/MS	By MS/MS
21.1682	21.1954	21.2068	20.9078	20.9407	21.196	20.4417	21.2306	21.3455	21.0529	20.7764	21.0141	20.9849	20.8612	21.042	20.8296	20.8914	20.8305	21.06	20.8239	21.1175	20.9596	20.8616	21.1915	21.0156	20.8688	21.012	21.0542	20.8358	21.1594	20.8633	21.2004	20.8435	20.9511	20.7344	By MS/MS	By MS/MS	By MS/MS	By MS/MS	By MS/MS	By MS/MS	By MS/MS	By MS/MS	By MS/MS	By MS/MS	By MS/MS	By MS/MS	By MS/MS	By MS/MS	By MS/MS
27.2041	28.0295	27.7388	27.6097	27.5576	27.8318	27.7042	27.8374	27.6596	27.8091	28.1205	27.7838	28.0273	27.9275	27.7733	27.7772	27.5535	27.7832	27.8803	27.7857	27.8181	27.9385	27.8548	27.4231	27.7444	27.7576	27.6984	28.153	27.8437	27.8003	27.7004	27.9512	27.5883	27.7197	27.857	By MS/MS	By MS/MS	By MS/MS	By MS/MS	By MS/MS	By MS/MS	By MS/MS	By MS/MS	By MS/MS	By MS/MS	By MS/MS	By MS/MS	By MS/MS	By MS/MS	By MS/MS
24.5193	24.5434	24.3711	24.462	24.7021	24.7083	24.656	24.4947	24.6072	24.6447	24.5186	24.8296	24.5983	24.7343	24.7184	24.4006	24.5969	24.5774	24.6617	24.3794	24.6569	24.6723	24.3917	24.1299	24.0497	24.196	24.4998	24.5446	24.4753	24.3572	24.5922	24.3623	24.6691	24.1092	24.7698	By MS/MS	By MS/MS	By MS/MS	By MS/MS	By MS/MS	By MS/MS	By MS/MS	By MS/MS	By MS/MS	By MS/MS	By MS/MS	By MS/MS	By MS/MS	By MS/MS	By MS/MS
23.9484	23.903	24.2181	23.5183	23.5996	23.8337	23.3104	23.5541	23.2963	23.8187	23.5689	23.0225	23.9036	23.4052	23.3905	23.894	23.9408	23.3684	23.1711	24.1139	23.4454	23.6405	24.1513	24.1693	23.946	23.7405	23.7304	23.637	23.7501	23.4171	23.1597	23.1275	23.6164	23.6936	23.1837	By MS/MS	By MS/MS	By MS/MS	By MS/MS	By MS/MS	By MS/MS	By MS/MS	By MS/MS	By MS/MS	By MS/MS	By MS/MS	By MS/MS	By MS/MS	By MS/MS	By MS/MS
23.0623	23.02	23.1137	22.9676	23.2148	22.9408	23.4003	23.3098	23.08	23.4415	23.5878	23.4273	23.2121	23.2199	23.1465	23.3868	23.0289	23.0471	23.5664	23.5217	23.3794	23.1609	23.3546	22.9304	23.464	23.4512	23.4669	23.7279	23.5097	22.9586	23.5898	23.0961	23.4866	23.1146	23.455	By MS/MS	By MS/MS	By MS/MS	By MS/MS	By MS/MS	By MS/MS	By MS/MS	By MS/MS	By MS/MS	By MS/MS	By MS/MS	By MS/MS	By MS/MS	By MS/MS	By MS/MS
21.3856	21.2101	21.1074	21.4044	21.1384	20.7871	21.6044	20.8237	20.7934	21.3126	20.8526	21.1755	21.0626	21.2807	21.0044	21.5508	21.1295	21.2254	20.9739	21.4553	21.3485	20.867	21.4488	21.098	21.1747	21.2548	21.0994	20.9931	21.2051	20.9989	21.0162	20.9858	21.5445	21.9671	21.1876	By MS/MS	By MS/MS	By MS/MS	By MS/MS	By MS/MS	By MS/MS	By MS/MS	By MS/MS	By MS/MS	By MS/MS	By MS/MS	By MS/MS	By MS/MS	By MS/MS	By MS/MS
23.8143	23.9958	22.8479	23.791	23.7489	23.9252	23.5598	23.9767	23.7027	23.7418	24.0678	23.7944	23.9369	24.0227	23.9687	23.6737	23.981	23.9482	23.7159	23.8137	23.8253	23.9927	23.7047	23.687	23.9592	23.9681	23.6465	24.2244	24.3519	24.0632	23.5046	24.0384	23.2943	24.1131	23.1883	By MS/MS	By MS/MS	By MS/MS	By MS/MS	By MS/MS	By MS/MS	By MS/MS	By MS/MS	By MS/MS	By MS/MS	By MS/MS	By MS/MS	By MS/MS	By MS/MS	By MS/MS
22.4062	21.8817	21.698	21.8576	22.2357	21.996	22.1417	22.0911	22.3988	21.96	21.9426	22.0517	22.0507	22.0849	22.0514	21.815	21.9018	22.3695	21.8368	22.2377	22.027	21.9298	22.1396	21.6784	21.8883	21.8027	22.3032	22.2107	22.1118	22.0271	22.1751	22.0974	21.9992	21.9674	21.8241	By MS/MS	By MS/MS	By MS/MS	By MS/MS	By MS/MS	By MS/MS	By MS/MS	By MS/MS	By MS/MS	By MS/MS	By MS/MS	By MS/MS	By MS/MS	By MS/MS	By MS/MS
21.3093	21.033	20.9352	21.2702	21.3768	21.3781	21.1826	21.3172	21.5192	21.2776	21.399	21.5523	21.2024	21.3738	21.2898	20.88	21.2161	21.4383	21.5987	20.7656	21.4437	21.1503	21.1322	20.7552	20.949	21.009	21.1988	21.4528	20.838	21.3062	21.5762	21.218	21.1411	21.0252	21.5101	By MS/MS	By MS/MS	By MS/MS	By MS/MS	By MS/MS	By MS/MS	By MS/MS	By MS/MS	By MS/MS	By MS/MS	By MS/MS	By MS/MS	By MS/MS	By MS/MS	By MS/MS
22.5134	22.3198	22.3472	22.359	22.4841	22.3823	22.8619	22.5016	22.5268	22.6625	22.4943	22.5295	22.3253	22.5644	22.4744	22.6743	22.1533	22.4311	22.504	22.3282	22.4335	22.4371	22.4586	22.6392	22.707	22.3383	22.3472	22.4383	22.2065	22.5878	22.9148	22.6002	22.2609	22.562	22.7427	By MS/MS	By MS/MS	By MS/MS	By MS/MS	By MS/MS	By MS/MS	By MS/MS	By MS/MS	By MS/MS	By MS/MS	By MS/MS	By MS/MS	By MS/MS	By MS/MS	By MS/MS
24.3901	24.0052	24.7397	24.1088	24.4833	23.9824	24.0031	24.2972	24.047	23.685	24.517	23.5534	24.4554	24.3257	24.326	23.9604	24.271	23.7355	23.8785	23.5792	24.3067	23.9961	23.23	24.08	24.217	24.0461	24.4982	24.2698	24.3113	24.4185	23.5904	24.1565	23.9093	24.049	23.8126	By MS/MS	By MS/MS	By MS/MS	By MS/MS	By MS/MS	By MS/MS	By MS/MS	By MS/MS	By MS/MS	By MS/MS	By MS/MS	By MS/MS	By MS/MS	By MS/MS	By MS/MS
25.1194	25.1507	25.1506	25.2039	25.3876	24.9087	25.0818	24.873	24.8047	25.3118	25.2455	25.25	25.1688	25.1169	25.1773	25.2237	24.9767	24.9275	24.9071	25.1124	25.1398	25.0227	25.2309	25.1904	25.7777	25.1099	25.2668	25.0023	25.458	25.1132	25.1153	24.9895	25.2081	25.0237	24.9946	By MS/MS	By MS/MS	By MS/MS	By MS/MS	By MS/MS	By MS/MS	By MS/MS	By MS/MS	By MS/MS	By MS/MS	By MS/MS	By MS/MS	By MS/MS	By MS/MS	By MS/MS
22.8128	23.125	22.5722	21.821	22.9925	22.5845	22.733	22.5482	23.251	22.5117	23.1883	22.2298	22.7686	22.2474	22.9021	22.772	22.3455	22.4272	21.6241	22.6861	22.3273	23.3817	21.6944	23.0005	22.9751	22.4776	22.6495	22.7836	22.5304	22.5362	22.8237	22.4347	22.2992	22.2451	22.4344	By MS/MS	By MS/MS	By MS/MS	By MS/MS	By MS/MS	By MS/MS	By MS/MS	By MS/MS	By MS/MS	By MS/MS	By MS/MS	By MS/MS	By MS/MS	By MS/MS	By MS/MS
22.3453	22.9908	22.9325	22.7857	22.5802	22.6941	23.1836	22.7685	22.5029	22.3581	22.8115	22.3728	22.579	22.4806	22.5539	22.5518	23.0092	22.4176	22.8074	22.7855	22.8778	22.831	22.5258	22.4405	22.7625	23.0073	22.7959	23.1797	22.6709	23.1563	23.0161	22.8253	23.0583	22.431	22.5009	By MS/MS	By MS/MS	By MS/MS	By MS/MS	By MS/MS	By MS/MS	By MS/MS	By MS/MS	By MS/MS	By MS/MS	By MS/MS	By MS/MS	By MS/MS	By MS/MS	By MS/MS
27.1896	27.6361	27.5575	27.4686	27.5513	27.3201	27.3153	27.7568	27.5871	27.4409	27.8294	27.6171	27.7321	27.6379	27.6474	27.748	27.628	27.2487	27.4852	27.8249	27.3988	27.673	27.5562	27.8724	27.7872	27.1932	27.2109	27.6244	27.8551	27.4482	27.2062	27.4279	27.2034	27.2053	27.1031	By MS/MS	By MS/MS	By MS/MS	By MS/MS	By MS/MS	By MS/MS	By MS/MS	By MS/MS	By MS/MS	By MS/MS	By MS/MS	By MS/MS	By MS/MS	By MS/MS	By MS/MS
21.4783	21.603	21.5671	21.2516	21.7561	21.0662	21.1464	21.2004	21.1159	21.3056	21.3535	21.0554	21.1076	21.3691	21.5982	21.3608	21.5133	21.294	21.0614	21.8044	21.4841	21.5763	21.2688	21.0634	20.973	21.2947	21.3177	21.2589	21.22	21.3497	20.8787	21.3274	20.916	21.0456	20.9119	By MS/MS	By MS/MS	By MS/MS	By MS/MS	By MS/MS	By MS/MS	By MS/MS	By MS/MS	By MS/MS	By MS/MS	By MS/MS	By MS/MS	By MS/MS	By MS/MS	By MS/MS
21.2469	21.3133	21.2895	21.8315	21.008	21.4354	21.36	21.7093	21.5822	21.9675	21.7615	21.4894	21.722	21.9159	21.5971	20.4846	21.587	21.5602	21.5362	21.4924	21.3645	21.9236	21.6127	21.5588	21.9524	21.7186	21.1558	21.7521	21.3609	21.9015	21.2593	21.6125	21.1751	21.5522	21.5552	By MS/MS	By MS/MS	By MS/MS	By MS/MS	By MS/MS	By MS/MS	By MS/MS	By MS/MS	By MS/MS	By MS/MS	By MS/MS	By MS/MS	By MS/MS	By MS/MS	By MS/MS
23.2348	24.2917	24.4389	24.3137	24.0719	24.2666	24.2595	24.2792	24.0425	24.0597	24.258	24.3805	24.5196	24.1817	24.441	24.3683	24.3281	24.0824	24.4452	24.8163	24.1958	24.0206	24.2876	24.7623	24.7002	24.6278	24.2324	24.497	24.6443	24.5807	24.597	24.0448	24.3207	24.3788	24.2182	By MS/MS	By MS/MS	By MS/MS	By MS/MS	By MS/MS	By MS/MS	By MS/MS	By MS/MS	By MS/MS	By MS/MS	By MS/MS	By MS/MS	By MS/MS	By MS/MS	By MS/MS
24.6797	24.6937	24.4355	24.6788	24.6854	24.6125	25.2002	24.6849	24.9721	24.7388	24.5695	24.9805	24.4677	24.701	24.4785	24.8028	24.7033	24.8781	24.9654	24.765	24.5126	24.5948	24.4607	24.7131	23.9803	24.7139	24.7153	24.5283	24.5172	24.6326	25.0376	24.5056	24.911	24.8869	24.8937	By MS/MS	By MS/MS	By MS/MS	By MS/MS	By MS/MS	By MS/MS	By MS/MS	By MS/MS	By MS/MS	By MS/MS	By MS/MS	By MS/MS	By MS/MS	By MS/MS	By MS/MS
22.6868	22.3814	22.1012	22.3625	22.4832	22.4052	22.34	22.3471	22.3345	22.2208	22.107	21.9615	22.0824	22.3548	22.1669	22.2545	22.5585	22.4252	22.318	22.1058	22.3938	22.1305	21.9147	21.8762	21.8555	22.0408	22.2199	21.2178	21.7967	22.1114	22.2477	21.8899	22.3826	22.0083	22.2308	By MS/MS	By MS/MS	By MS/MS	By MS/MS	By MS/MS	By MS/MS	By MS/MS	By MS/MS	By MS/MS	By MS/MS	By MS/MS	By MS/MS	By MS/MS	By MS/MS	By MS/MS
22.1353	21.4036	21.5982	21.7964	21.9086	22.0693	22.4296	21.2261	21.9071	21.8908	21.8381	21.9498	21.2667	21.6001	21.5062	21.5895	21.8218	21.727	21.6409	21.8156	22.2227	21.7914	21.7392	21.6263	21.6898	21.4787	21.7572	21.7975	21.6782	21.8191	21.908	22.0155	21.6274	21.9047	21.57	By MS/MS	By MS/MS	By MS/MS	By MS/MS	By MS/MS	By MS/MS	By MS/MS	By MS/MS	By MS/MS	By MS/MS	By MS/MS	By MS/MS	By MS/MS	By MS/MS	By MS/MS
21.6126	21.713	21.5579	21.1917	21.3441	21.4322	21.7632	21.613	21.4212	21.4995	21.7422	21.3599	21.3854	21.6344	21.7002	21.5422	21.287	21.5955	21.2626	21.7821	21.585	21.7505	21.4401	21.5287	21.3745	21.6119	21.3009	21.2977	21.3297	21.625	21.5281	21.5877	21.8331	21.7788	21.6395	By MS/MS	By MS/MS	By MS/MS	By MS/MS	By MS/MS	By MS/MS	By MS/MS	By MS/MS	By MS/MS	By MS/MS	By MS/MS	By MS/MS	By MS/MS	By MS/MS	By MS/MS
25.4278	25.4215	25.4257	25.5117	25.2736	25.1306	25.4247	25.4537	25.1954	25.5103	25.3468	25.2661	25.1999	25.0989	25.4461	25.693	25.4521	25.2303	24.8018	25.4166	25.1696	25.3826	25.2915	25.4269	25.4271	25.1479	24.8565	25.4613	25.3627	24.9476	24.8148	25.4489	25.3418	26.1175	24.873	By MS/MS	By MS/MS	By MS/MS	By MS/MS	By MS/MS	By MS/MS	By MS/MS	By MS/MS	By MS/MS	By MS/MS	By MS/MS	By MS/MS	By MS/MS	By MS/MS	By MS/MS
22.5325	22.6115	22.2672	22.583	22.4104	22.6116	21.9835	22.8965	22.5323	22.1547	21.7438	21.4639	22.4088	23.0901	22.7558	22.0489	23.2947	23.0554	21.4942	23.2313	22.3914	23.0459	22.1741	22.0813	22.1311	22.3698	22.4261	22.4574	22.4324	21.9378	22.0183	22.3518	21.6692	22.2529	22.3413	By MS/MS	By MS/MS	By MS/MS	By MS/MS	By MS/MS	By MS/MS	By MS/MS	By MS/MS	By MS/MS	By MS/MS	By MS/MS	By MS/MS	By MS/MS	By MS/MS	By MS/MS
25.7071	25.8433	25.8001	25.5093	25.7252	25.7246	25.4207	25.8221	25.7449	25.6464	25.6503	25.5632	25.6973	25.91	25.8215	25.9063	25.7473	25.7922	25.6735	25.8168	25.6558	25.8175	25.8415	25.8297	26.0097	26.0413	25.7183	25.9235	26.0403	25.7545	25.5705	25.9952	25.8113	25.7973	25.7392	By MS/MS	By MS/MS	By MS/MS	By MS/MS	By MS/MS	By MS/MS	By MS/MS	By MS/MS	By MS/MS	By MS/MS	By MS/MS	By MS/MS	By MS/MS	By MS/MS	By MS/MS
26.1643	26.2654	26.3423	26.8387	25.738	26.5088	26.4231	26.2702	26.7056	26.606	27.0512	26.8025	27.1202	25.8299	26.7629	26.2992	26.8219	26.4079	26.6328	26.41	26.6755	26.5239	25.9892	26.3745	26.3027	26.8704	26.4427	26.7669	26.6938	27.1386	26.7397	26.5694	26.2538	26.4954	27.0338	By MS/MS	By MS/MS	By MS/MS	By MS/MS	By MS/MS	By MS/MS	By MS/MS	By MS/MS	By MS/MS	By MS/MS	By MS/MS	By MS/MS	By MS/MS	By MS/MS	By MS/MS
21.6853	21.4642	21.4413	21.4211	21.9674	21.7038	21.745	21.3946	22.0335	20.8083	21.1581	21.505	21.2125	21.4368	21.4051	22.1778	21.6405	21.4734	21.7844	21.6252	21.6096	21.2809	21.3769	21.5344	21.3056	21.4332	21.5806	21.4555	21.8147	21.5523	21.6888	21.536	21.6149	21.4637	21.385	By MS/MS	By MS/MS	By MS/MS	By MS/MS	By MS/MS	By MS/MS	By MS/MS	By MS/MS	By MS/MS	By MS/MS	By MS/MS	By MS/MS	By MS/MS	By MS/MS	By MS/MS
23.7942	23.6064	23.8655	23.3431	23.5995	23.5026	23.7342	23.7514	23.7196	23.5904	23.7345	23.4918	23.5482	23.6779	23.4326	23.7147	23.6741	23.5336	23.8069	23.4419	23.5859	23.3273	23.8597	23.5485	24.0875	23.5314	23.452	23.6601	23.9102	23.8349	23.8129	23.5475	23.6048	23.4308	23.7401	By MS/MS	By MS/MS	By MS/MS	By MS/MS	By MS/MS	By MS/MS	By MS/MS	By MS/MS	By MS/MS	By MS/MS	By MS/MS	By MS/MS	By MS/MS	By MS/MS	By MS/MS
29.845	29.7077	29.7374	29.6934	29.7562	29.7643	29.8025	29.9317	29.8135	29.6542	29.9516	29.8904	29.8277	29.9387	29.7116	29.6423	29.6633	29.8901	29.7693	29.7058	29.8173	29.7311	30.0169	29.6423	29.7979	29.6985	29.8197	29.819	29.762	29.7907	29.9449	29.7736	29.697	29.5141	29.7918	By MS/MS	By MS/MS	By MS/MS	By MS/MS	By MS/MS	By MS/MS	By MS/MS	By MS/MS	By MS/MS	By MS/MS	By MS/MS	By MS/MS	By MS/MS	By MS/MS	By MS/MS
22.3179	22.2077	22.4992	22.3376	22.4129	22.1843	22.3938	22.5316	22.1483	22.6755	22.4572	22.251	22.6007	22.6051	22.115	22.5469	22.6397	22.5808	22.4058	22.4599	22.3623	22.5333	22.703	23.1924	22.7677	22.5983	22.1555	22.5107	22.7528	22.8	21.7939	22.9343	22.3357	22.895	22.4596	By MS/MS	By MS/MS	By MS/MS	By MS/MS	By MS/MS	By MS/MS	By MS/MS	By MS/MS	By MS/MS	By MS/MS	By MS/MS	By MS/MS	By MS/MS	By MS/MS	By MS/MS
22.0037	22.0312	21.7798	21.9299	22.4907	22.1175	22.7507	21.5349	21.7084	21.861	21.4622	22.0028	21.974	21.8638	21.7927	22.1904	21.5324	22.2477	21.8907	22.1294	21.7644	22.5078	22.6357	22.6955	22.7499	22.4607	22.3408	21.0471	21.9804	21.7237	22.505	21.6607	22.222	22.1093	21.4706	By MS/MS	By MS/MS	By MS/MS	By MS/MS	By MS/MS	By MS/MS	By MS/MS	By MS/MS	By MS/MS	By MS/MS	By MS/MS	By MS/MS	By MS/MS	By MS/MS	By MS/MS
26.8789	26.883	26.8463	26.8338	26.7004	26.7159	26.9499	26.8227	26.8035	26.8202	26.5727	26.8777	26.6907	26.8224	26.5462	26.6377	26.7123	26.7537	26.6355	26.629	26.6767	26.5932	27.2094	27.1053	26.8009	26.3874	26.9875	26.6071	26.5882	26.6115	26.5208	26.6525	26.7584	26.4175	26.4731	By MS/MS	By MS/MS	By MS/MS	By MS/MS	By MS/MS	By MS/MS	By MS/MS	By MS/MS	By MS/MS	By MS/MS	By MS/MS	By MS/MS	By MS/MS	By MS/MS	By MS/MS
22.8959	22.6922	22.5687	22.6351	22.6908	22.7248	22.9878	22.4787	22.5327	22.7743	22.6326	22.5367	22.801	22.7111	22.6022	23.2571	22.9416	22.4995	22.8792	22.6302	22.7836	22.7059	22.8314	22.5897	23.1968	22.3518	22.3737	22.508	22.9016	22.7398	22.6597	22.5485	22.6105	22.7053	22.5047	By MS/MS	By MS/MS	By MS/MS	By MS/MS	By MS/MS	By MS/MS	By MS/MS	By MS/MS	By MS/MS	By MS/MS	By MS/MS	By MS/MS	By MS/MS	By MS/MS	By MS/MS
29.6337	29.0534	29.4454	29.588	28.9093	28.9487	29.8641	29.3786	28.935	29.7278	29.9924	30.2413	29.9768	28.6747	29.2233	29.4766	29.8732	28.9883	30.0054	28.7634	29.831	29.1583	29.3708	29.2814	29.501	29.1065	29.9324	29.5504	29.5143	29.3645	30.3633	29.3931	29.6118	29.2067	30.1377	By MS/MS	By MS/MS	By MS/MS	By MS/MS	By MS/MS	By MS/MS	By MS/MS	By MS/MS	By MS/MS	By MS/MS	By MS/MS	By MS/MS	By MS/MS	By MS/MS	By MS/MS
23.2217	23.4433	23.4499	23.3354	23.3185	23.4227	23.2378	23.428	23.3935	23.4047	23.3556	23.1646	23.2995	23.4287	23.2118	23.3803	23.4639	23.3913	23.5834	23.5352	23.5416	23.4947	23.2924	23.3669	23.1667	23.4219	23.5821	23.3189	22.4816	23.406	23.3095	23.5723	23.3668	23.576	23.4268	By MS/MS	By MS/MS	By MS/MS	By MS/MS	By MS/MS	By MS/MS	By MS/MS	By MS/MS	By MS/MS	By MS/MS	By MS/MS	By MS/MS	By MS/MS	By MS/MS	By MS/MS
25.8727	25.923	26.1666	26.4458	25.5369	26.2323	26.1305	25.9726	26.3899	26.3772	26.6299	26.3168	26.5926	25.5385	26.3635	26.2193	26.8038	26.18	26.1026	26.0066	26.1704	26.0659	25.7996	25.9536	26.0701	26.4737	26.0986	26.2956	26.2179	26.5715	26.2497	26.1	26.0317	26.3688	26.6327	By MS/MS	By MS/MS	By MS/MS	By MS/MS	By MS/MS	By MS/MS	By MS/MS	By MS/MS	By MS/MS	By MS/MS	By MS/MS	By MS/MS	By MS/MS	By MS/MS	By MS/MS
22.0751	22.1907	21.9734	21.9711	21.8802	22.2141	22.1825	22.1744	22.2059	22.0393	22.118	22.0863	22.2272	21.9697	22.0839	21.7653	21.9354	22.0735	22.042	21.993	21.9385	22.0559	21.7978	21.8306	22.1266	22.0481	21.7883	22.1565	21.731	22.0441	22.106	22.1046	21.9761	21.9859	22.1847	By MS/MS	By MS/MS	By MS/MS	By MS/MS	By MS/MS	By MS/MS	By MS/MS	By MS/MS	By MS/MS	By MS/MS	By MS/MS	By MS/MS	By MS/MS	By MS/MS	By MS/MS
26.7922	26.5377	26.1044	26.654	26.1658	26.6974	26.77	26.6911	26.5986	26.3971	26.3085	26.5134	26.2798	26.4929	26.4823	26.8231	26.4202	26.7976	26.6439	26.616	26.1939	26.6357	26.4756	26.5187	26.8897	26.5639	26.3794	26.4246	26.3026	26.5753	26.8658	26.2444	26.6296	26.4264	26.649	By MS/MS	By MS/MS	By MS/MS	By MS/MS	By MS/MS	By MS/MS	By MS/MS	By MS/MS	By MS/MS	By MS/MS	By MS/MS	By MS/MS	By MS/MS	By MS/MS	By MS/MS
22.1971	22.3855	22.2856	21.9875	22.2396	22.291	22.6322	22.4075	22.2425	22.3056	22.2943	22.1264	22.1802	22.2	22.2481	22.3041	22.1713	22.4609	22.232	22.3253	22.2972	22.3852	22.1447	22.2011	22.3228	22.4506	22.2958	22.2161	22.1074	22.4349	22.3066	22.5568	21.8757	22.3518	22.3912	By MS/MS	By MS/MS	By MS/MS	By MS/MS	By MS/MS	By MS/MS	By MS/MS	By MS/MS	By MS/MS	By MS/MS	By MS/MS	By MS/MS	By MS/MS	By MS/MS	By MS/MS
21.9733	21.9158	21.7091	21.7833	21.8467	21.6977	21.9389	21.9261	21.8047	21.7548	21.9007	21.9037	21.694	21.9353	21.7013	21.825	21.8944	21.8686	21.8449	21.888	21.7293	21.9066	21.8204	21.6801	22.0258	21.6291	21.613	21.6482	22.1495	21.7875	21.8666	21.7633	21.7808	22	21.9023	By MS/MS	By MS/MS	By MS/MS	By MS/MS	By MS/MS	By MS/MS	By MS/MS	By MS/MS	By MS/MS	By MS/MS	By MS/MS	By MS/MS	By MS/MS	By MS/MS	By MS/MS
22.1935	22.1554	21.6899	21.9664	22.1164	21.7679	22.1205	22.2015	22.3504	21.8985	21.9885	21.9855	21.725	22.0281	21.6898	22.4451	21.8159	21.9402	22.3384	22.4474	22.1179	22.1153	22.03	21.9853	22.4314	21.9067	21.8756	22.143	22.2409	22.1682	22.0499	22.3478	22.2128	22.019	21.9804	By MS/MS	By MS/MS	By MS/MS	By MS/MS	By MS/MS	By MS/MS	By MS/MS	By MS/MS	By MS/MS	By MS/MS	By MS/MS	By MS/MS	By MS/MS	By MS/MS	By MS/MS
23.7133	23.9345	23.9135	23.7376	23.8698	23.779	23.5255	23.8972	23.9264	23.9253	23.7387	23.6405	23.647	23.6942	23.7667	23.8386	23.8355	23.8783	23.9485	23.9729	23.8216	23.9299	23.6415	23.9508	23.5617	23.9088	23.8173	23.7707	23.9316	23.8633	23.7415	23.7267	23.8225	23.9329	23.8772	By MS/MS	By MS/MS	By MS/MS	By MS/MS	By MS/MS	By MS/MS	By MS/MS	By MS/MS	By MS/MS	By MS/MS	By MS/MS	By MS/MS	By MS/MS	By MS/MS	By MS/MS
22.4992	22.5392	22.6321	22.5764	22.4129	22.6534	22.5413	22.5986	22.3458	22.5002	22.3852	22.4914	22.6316	22.3721	22.5247	22.494	22.4277	22.5059	22.7195	22.4524	22.5302	22.5637	22.6598	22.7619	22.3144	22.682	22.7506	22.3088	22.3079	22.6452	22.3265	22.4458	22.4356	22.6567	22.4887	By MS/MS	By MS/MS	By MS/MS	By MS/MS	By MS/MS	By MS/MS	By MS/MS	By MS/MS	By MS/MS	By MS/MS	By MS/MS	By MS/MS	By MS/MS	By MS/MS	By MS/MS
23.5622	24.6649	24.7498	24.6321	24.5773	24.7722	24.8097	24.855	24.7592	24.9274	24.7863	24.9326	24.7932	24.8124	25.0732	24.8332	24.8214	25.0554	25.0949	25.1097	24.8342	25.1548	24.66	24.9035	24.3547	25.1009	24.634	25.0497	24.4113	24.7594	24.6259	24.3479	24.9521	24.7981	24.8831	By MS/MS	By MS/MS	By MS/MS	By MS/MS	By MS/MS	By MS/MS	By MS/MS	By MS/MS	By MS/MS	By MS/MS	By MS/MS	By MS/MS	By MS/MS	By MS/MS	By MS/MS
21.5573	21.5401	21.3574	21.7639	21.466	21.5338	21.8716	21.5382	21.9337	21.5131	21.5921	21.8059	21.262	21.5093	21.2546	21.5804	21.356	21.4114	22.0029	21.4764	21.5123	21.6052	20.9928	21.5877	21.902	21.6651	21.1981	21.5349	21.7416	21.7767	22.0076	21.5614	21.7129	21.7527	21.8003	By MS/MS	By MS/MS	By MS/MS	By MS/MS	By MS/MS	By MS/MS	By MS/MS	By MS/MS	By MS/MS	By MS/MS	By MS/MS	By MS/MS	By MS/MS	By MS/MS	By MS/MS
20.9519	20.609	20.7274	20.891	21.0532	20.676	20.9337	20.4489	20.6309	21.0178	20.658	21.0591	20.5214	20.7244	20.9286	21.206	20.9271	20.6032	20.6628	20.9744	20.8117	20.8324	20.9803	20.7793	21.1143	20.828	20.9151	20.8834	20.5045	20.6622	20.7825	20.6542	21.0539	20.9602	20.4208	By MS/MS	By MS/MS	By MS/MS	By MS/MS	By MS/MS	By MS/MS	By MS/MS	By MS/MS	By MS/MS	By MS/MS	By MS/MS	By MS/MS	By MS/MS	By MS/MS	By MS/MS
21.3157	21.2388	20.9925	21.039	20.8544	20.955	21.258	20.976	21.044	21.0561	21.0147	21.1207	20.71	21.0554	20.5133	20.8546	20.8864	21.386	20.9441	20.7827	20.9772	20.982	20.7503	21.1247	20.4827	20.7739	21.1487	20.7481	20.6205	20.7881	21.2128	20.6871	20.8245	21.0208	21.0583	By MS/MS	By MS/MS	By MS/MS	By MS/MS	By MS/MS	By MS/MS	By MS/MS	By MS/MS	By MS/MS	By MS/MS	By MS/MS	By MS/MS	By MS/MS	By MS/MS	By MS/MS
21.0589	21.1567	20.9887	21.1109	21.0883	20.6514	21.2707	20.9511	21.0487	21.1874	20.8756	20.8942	20.716	21.1168	20.8607	20.995	21.0338	20.9082	21.0599	20.9839	20.7848	20.9527	20.7078	20.8292	21.1188	21.1222	20.6911	20.6093	20.89	20.7074	20.6826	20.859	20.7487	20.7943	21.1145	By MS/MS	By MS/MS	By MS/MS	By MS/MS	By MS/MS	By MS/MS	By MS/MS	By MS/MS	By MS/MS	By MS/MS	By MS/MS	By MS/MS	By MS/MS	By MS/MS	By MS/MS
22.0189	22.5579	22.3492	22.1195	22.4836	22.2637	21.868	22.3951	22.4023	22.283	22.7242	22.3674	22.3289	22.5185	22.7206	22.1033	22.3399	22.4956	22.6155	22.6312	22.464	22.1686	22.3254	22.447	21.9751	22.4837	22.2622	22.3927	22.4106	22.3395	22.5609	22.2742	22.5353	22.4611	22.4138	By MS/MS	By MS/MS	By MS/MS	By MS/MS	By MS/MS	By MS/MS	By MS/MS	By MS/MS	By MS/MS	By MS/MS	By MS/MS	By MS/MS	By MS/MS	By MS/MS	By MS/MS
23.8236	24.1138	23.8915	23.9549	23.8593	23.8349	23.5106	23.9554	23.9592	23.8753	23.6981	23.6896	23.9093	23.8957	23.7252	23.9047	24.1718	24.1051	23.7327	23.7676	24.1141	23.9456	23.7047	23.8773	23.3392	23.4152	23.7599	23.9172	23.6367	23.899	23.6118	23.9568	23.7634	24.0671	23.6769	By MS/MS	By MS/MS	By MS/MS	By MS/MS	By MS/MS	By MS/MS	By MS/MS	By MS/MS	By MS/MS	By MS/MS	By MS/MS	By MS/MS	By MS/MS	By MS/MS	By MS/MS
22.4635	22.5387	22.5	22.5507	22.4786	22.6192	22.6702	22.5258	22.8473	22.4568	22.3148	22.5538	22.3885	22.5176	22.491	22.5003	22.4397	22.5654	22.8836	22.7805	22.6731	22.4374	22.3592	22.5544	22.7638	22.4868	22.4019	22.6412	22.673	22.4954	22.5919	22.5336	22.6033	22.7028	22.8794	By MS/MS	By MS/MS	By MS/MS	By MS/MS	By MS/MS	By MS/MS	By MS/MS	By MS/MS	By MS/MS	By MS/MS	By MS/MS	By MS/MS	By MS/MS	By MS/MS	By MS/MS
22.3699	23.0175	22.7894	22.9593	23.0243	22.9414	23.1821	23.0121	23.0717	23.017	22.8923	23.007	22.8925	23.1713	22.8783	23.0069	23.0356	23.1463	23.3504	22.9718	23.1343	22.99	23.1412	22.8687	22.5954	22.8434	23.0163	23.1213	22.8217	22.9091	22.9141	22.9657	23.135	22.6442	23.3836	By MS/MS	By MS/MS	By MS/MS	By MS/MS	By MS/MS	By MS/MS	By MS/MS	By MS/MS	By MS/MS	By MS/MS	By MS/MS	By MS/MS	By MS/MS	By MS/MS	By MS/MS
27.7281	27.715	27.7031	28.3146	28.0095	27.9858	27.801	27.9594	28.1012	27.8148	28.2158	28.0508	27.8736	28.4337	27.7197	27.5947	27.8866	28.3264	28.1916	27.8428	27.8781	28.066	28.0203	27.7634	27.5482	27.6668	27.7603	27.997	27.7636	27.8787	27.6365	27.7516	28.1432	27.5426	28.2612	By MS/MS	By MS/MS	By MS/MS	By MS/MS	By MS/MS	By MS/MS	By MS/MS	By MS/MS	By MS/MS	By MS/MS	By MS/MS	By MS/MS	By MS/MS	By MS/MS	By MS/MS
22.2842	23.0684	22.5615	22.3772	22.666	22.4555	21.9276	22.6571	22.3304	22.6523	22.9917	22.7981	22.7496	23.0542	22.6854	22.8504	22.5317	22.0557	21.9813	22.2339	22.3035	22.2505	22.5463	22.5145	22.9457	23.0914	22.316	22.6319	22.7481	22.387	22.1846	22.2808	22.3914	22.5391	21.9269	By MS/MS	By MS/MS	By MS/MS	By MS/MS	By MS/MS	By MS/MS	By MS/MS	By MS/MS	By MS/MS	By MS/MS	By MS/MS	By MS/MS	By MS/MS	By MS/MS	By MS/MS
23.4941	24.1397	24.9855	23.5541	25.2659	23.8515	24.2816	24.3949	23.3224	24.0634	23.6547	23.112	23.7926	24.6697	23.8986	23.8306	24.0289	23.6344	24.6348	24.06	23.797	24.1319	23.5045	24.7542	23.6598	23.864	23.4951	23.9803	24.3374	23.6078	23.2584	24.5927	23.5191	23.8606	23.7214	By MS/MS	By MS/MS	By MS/MS	By MS/MS	By MS/MS	By MS/MS	By MS/MS	By MS/MS	By MS/MS	By MS/MS	By MS/MS	By MS/MS	By MS/MS	By MS/MS	By MS/MS
26.8971	26.9242	27.1602	27.0327	26.7813	27.0963	25.9813	27.2891	26.9493	27.2851	27.1059	26.8765	27.2063	27.115	26.9449	26.7705	27.1082	27.6029	26.9139	26.6221	27.0581	27.4826	26.9133	26.6202	26.721	26.8908	26.8306	27.3434	26.8261	27.0411	26.9812	27.0579	26.8486	26.8131	26.7934	By MS/MS	By MS/MS	By MS/MS	By MS/MS	By MS/MS	By MS/MS	By MS/MS	By MS/MS	By MS/MS	By MS/MS	By MS/MS	By MS/MS	By MS/MS	By MS/MS	By MS/MS
22.5774	22.7368	22.59	22.2513	22.3631	22.3239	22.6921	22.6655	22.467	22.8372	22.7964	22.3094	22.4121	22.4192	22.4068	22.2725	22.5319	22.7932	22.5884	22.428	22.2487	22.5278	22.2396	22.7605	22.2987	22.6256	22.1114	22.4866	22.5258	22.5765	22.6706	22.4453	22.4151	22.4728	22.637	By MS/MS	By MS/MS	By MS/MS	By MS/MS	By MS/MS	By MS/MS	By MS/MS	By MS/MS	By MS/MS	By MS/MS	By MS/MS	By MS/MS	By MS/MS	By MS/MS	By MS/MS
23.2133	24.0239	23.1852	24.1187	22.8661	21.2648	21.2051	21.2766	21.8575	21.6237	23.1148	19.4317	22.6231	23.1218	21.1557	21.7923	23.468	21.9535	20.7612	21.2145	22.0824	23.6065	21.8215	21.6781	23.1441	21.9929	21.0612	21.1593	20.7668	22.5124	21.4202	21.4097	20.096	22.5342	20.0532	By MS/MS	By MS/MS	By MS/MS	By MS/MS	By MS/MS	By MS/MS	By MS/MS	By MS/MS	By MS/MS	By MS/MS	By MS/MS	By MS/MS	By MS/MS	By MS/MS	By MS/MS
21.9234	21.8565	21.6374	22.0833	22.148	22.1473	22.607	21.9767	22.232	22.2835	21.9106	21.5862	22.1339	22.1517	21.6563	22.2034	22.3822	22.0826	21.9219	22.8156	21.9517	21.9399	22.2171	22.3329	22.5835	22.0466	22.2352	21.9943	21.7725	21.5799	22.2678	22.0342	22.2874	21.8067	22.3537	By MS/MS	By MS/MS	By MS/MS	By MS/MS	By MS/MS	By MS/MS	By MS/MS	By MS/MS	By MS/MS	By MS/MS	By MS/MS	By MS/MS	By MS/MS	By MS/MS	By MS/MS
24.6364	23.9399	23.9602	24.1413	25.117	23.7821	24.5689	24.0382	23.5192	24.3321	24.5311	24.1238	24.196	24.3664	23.8625	25.1659	24.3998	24.5439	24.2568	24.9222	24.898	24.0075	24.7866	24.6414	25.2564	24.1496	24.2227	24.0592	25.1757	24.2269	24.5377	23.9652	24.7064	25.5963	23.3312	By MS/MS	By MS/MS	By MS/MS	By MS/MS	By MS/MS	By MS/MS	By MS/MS	By MS/MS	By MS/MS	By MS/MS	By MS/MS	By MS/MS	By MS/MS	By MS/MS	By MS/MS
21.1318	21.0386	20.9974	20.8587	21.3254	21.0152	20.6248	20.9897	20.9511	21.1173	20.8196	20.3875	20.8157	20.6956	20.6996	21.0068	21.0164	20.7499	20.6155	20.8235	21.1451	21.1932	20.5174	20.7489	20.9193	20.7913	20.4809	21.0186	20.9885	20.7208	20.3511	20.5919	20.6177	21.1848	20.4335	By MS/MS	By MS/MS	By MS/MS	By MS/MS	By MS/MS	By MS/MS	By MS/MS	By MS/MS	By MS/MS	By MS/MS	By MS/MS	By MS/MS	By MS/MS	By MS/MS	By MS/MS
23.234	23.2216	22.9242	23.1889	23.145	22.9774	23.1408	23.3477	23.1286	23.0508	23.3805	22.7249	22.9604	23.09	23.179	23.2194	23.1171	22.8414	23.2847	23.1833	23.4536	23.3299	23.1581	23.275	23.1537	23.1672	22.9288	23.1988	23.1567	23.1175	22.8541	23.1704	23.3511	23.4194	22.8656	By MS/MS	By MS/MS	By MS/MS	By MS/MS	By MS/MS	By MS/MS	By MS/MS	By MS/MS	By MS/MS	By MS/MS	By MS/MS	By MS/MS	By MS/MS	By MS/MS	By MS/MS
21.6343	21.4643	21.8872	21.6734	22.1926	22.0864	22.3895	22.0106	21.7382	22.0383	22.0347	21.7819	21.8707	22.2394	22.2807	22.1121	21.4959	22.3752	22.2276	22.2463	22.2807	22.0472	22.8144	21.7626	21.9541	22.2793	22.4953	22.1257	22.1129	22.1113	22.1385	21.9113	21.8533	22.1319	22.1706	By MS/MS	By MS/MS	By MS/MS	By MS/MS	By MS/MS	By MS/MS	By MS/MS	By MS/MS	By matching	By MS/MS	By MS/MS	By MS/MS	By MS/MS	By MS/MS	By MS/MS
21.8004	21.5562	20.9823	21.4015	21.8292	22.1289	21.8869	21.771	21.9708	21.4294	21.3105	21.6939	21.4214	21.7276	21.4953	21.8176	21.3677	21.561	21.2182	21.679	22.0401	21.4241	21.6554	21.2905	22.3515	21.5993	21.3283	21.4081	20.7634	21.6934	21.8446	21.673	21.5527	21.2516	21.52	By MS/MS	By MS/MS	By MS/MS	By MS/MS	By MS/MS	By MS/MS	By MS/MS	By MS/MS	By MS/MS	By MS/MS	By MS/MS	By MS/MS	By MS/MS	By MS/MS	By MS/MS
23.0954	23.1598	22.9753	22.8358	23.1664	22.9231	23.2148	23.0004	23.0032	22.9522	22.9198	23.0456	22.7219	22.9045	23.023	23.159	22.9091	22.8254	22.9612	23.1721	22.9998	22.9496	22.8274	23.15	23.391	22.9064	22.99	22.921	23.3163	22.9261	22.9082	23.0648	23.0612	22.6771	22.9932	By MS/MS	By MS/MS	By MS/MS	By MS/MS	By MS/MS	By MS/MS	By MS/MS	By MS/MS	By MS/MS	By MS/MS	By MS/MS	By MS/MS	By MS/MS	By MS/MS	By MS/MS
21.9821	22.1931	22.0548	21.7916	21.8519	21.8734	22.0188	21.8881	21.9124	21.6903	21.7942	21.7512	21.9523	21.5313	21.7856	21.9844	21.6055	21.6268	21.5247	21.6237	21.9035	22.0762	21.4628	21.6707	21.9375	21.7419	21.6184	21.8674	21.9002	21.5532	21.6398	22.0836	21.7688	21.8485	21.6488	By MS/MS	By MS/MS	By MS/MS	By MS/MS	By MS/MS	By MS/MS	By MS/MS	By MS/MS	By MS/MS	By MS/MS	By MS/MS	By MS/MS	By MS/MS	By MS/MS	By MS/MS
24.9581	24.9332	24.9714	24.8293	24.8533	24.9776	24.8015	24.9219	25.0202	24.7266	24.9252	24.9086	24.9243	25.0516	25.0108	25.0019	24.8474	24.9609	25.0098	25.1371	24.9716	24.9578	24.9754	25.0917	25.0478	24.875	24.9077	24.8321	25.1096	25.0757	24.7608	25.0115	24.9999	25.1865	24.7636	By MS/MS	By MS/MS	By MS/MS	By MS/MS	By MS/MS	By MS/MS	By MS/MS	By MS/MS	By MS/MS	By MS/MS	By MS/MS	By MS/MS	By MS/MS	By MS/MS	By MS/MS
23.1196	23.5714	23.3156	23.6457	23.4054	23.2385	23.6568	22.9786	23.4246	23.6956	23.8061	23.6481	23.4482	23.5733	23.5279	23.6811	23.5594	23.4727	23.4706	23.6787	23.3661	23.4979	23.7535	23.6156	23.8634	23.762	23.882	23.4585	23.5836	23.8079	23.9286	23.3968	23.3538	23.3098	23.9222	By MS/MS	By MS/MS	By MS/MS	By MS/MS	By MS/MS	By MS/MS	By MS/MS	By MS/MS	By MS/MS	By MS/MS	By MS/MS	By MS/MS	By MS/MS	By MS/MS	By MS/MS
21.6975	22.0212	21.675	21.0996	21.9399	21.8943	20.4933	21.6066	21.901	21.4571	22.0871	21.1466	21.844	21.9975	20.713	21.9495	21.1824	22.0833	21.3709	21.2818	20.3155	22.0085	21.6024	21.6725	21.6463	21.9024	21.2788	22.043	21.8824	20.7172	21.185	21.8759	21.1054	21.9887	21.0626	By MS/MS	By MS/MS	By MS/MS	By MS/MS	By MS/MS	By MS/MS	By MS/MS	By MS/MS	By MS/MS	By MS/MS	By MS/MS	By MS/MS	By MS/MS	By MS/MS	By MS/MS
24.2412	24.4955	24.4266	24.6726	24.2547	24.46	24.4305	24.502	24.6571	24.5222	24.4731	24.3342	24.1933	24.4884	24.471	24.4863	24.5996	24.4349	24.4911	24.271	24.4201	24.4116	24.7058	24.38	24.6617	24.4663	24.4783	24.2178	24.6645	24.3704	24.5111	24.6244	24.2171	24.3229	24.4622	By MS/MS	By MS/MS	By MS/MS	By MS/MS	By MS/MS	By MS/MS	By MS/MS	By MS/MS	By MS/MS	By MS/MS	By MS/MS	By MS/MS	By MS/MS	By MS/MS	By MS/MS
22.0219	22.1252	22.015	21.5979	21.868	21.9209	21.6541	22.1238	22.128	21.8089	21.8753	21.9032	21.8605	22.192	21.8978	21.7214	21.7029	22.1244	22.2228	22.2256	22.0754	22.0063	21.8432	22.2894	21.6421	21.7601	21.7786	22.0944	21.8	22.174	22.051	21.9618	21.8511	21.892	22.0559	By MS/MS	By MS/MS	By MS/MS	By MS/MS	By MS/MS	By MS/MS	By MS/MS	By MS/MS	By MS/MS	By MS/MS	By MS/MS	By MS/MS	By MS/MS	By MS/MS	By MS/MS
33.4801	33.6553	33.653	33.7976	33.4293	33.8319	33.1128	33.8507	33.7014	33.542	33.731	33.666	33.8772	33.7376	33.8134	33.5059	33.8329	33.9835	33.8155	33.447	33.7423	33.9602	33.7642	33.5457	32.8696	33.4125	33.6819	33.8638	33.1945	33.493	33.7085	33.588	33.5685	33.4051	33.6792	By MS/MS	By MS/MS	By MS/MS	By MS/MS	By MS/MS	By MS/MS	By MS/MS	By MS/MS	By MS/MS	By MS/MS	By MS/MS	By MS/MS	By MS/MS	By MS/MS	By MS/MS
23.948	24.1569	24.1419	24.3686	24.236	24.1967	23.6239	24.2543	24.1318	24.3061	24.155	24.2338	24.1605	24.1916	24.3257	24.0592	24.2283	24.1008	23.9707	23.9805	24.1503	24.0856	24.1086	23.9234	24.0768	24.1344	24.2816	24.3834	24.0529	24.3771	24.1444	24.1809	24.0832	24.0737	23.9123	By MS/MS	By MS/MS	By MS/MS	By MS/MS	By MS/MS	By MS/MS	By MS/MS	By MS/MS	By MS/MS	By MS/MS	By MS/MS	By MS/MS	By MS/MS	By MS/MS	By MS/MS
22.4315	22.3261	22.2877	22.1964	22.1012	22.3375	22.7479	22.2984	22.3533	22.3395	22.3111	22.4228	22.5079	22.121	22.3168	22.335	22.1762	22.3285	22.1133	22.4568	22.0168	22.1469	22.285	22.2988	22.4533	22.6695	22.1456	22.2675	22.3728	22.4895	22.2428	22.3839	22.1396	22.3744	22.2527	By MS/MS	By MS/MS	By MS/MS	By MS/MS	By MS/MS	By MS/MS	By MS/MS	By MS/MS	By MS/MS	By MS/MS	By MS/MS	By MS/MS	By MS/MS	By MS/MS	By MS/MS
23.1334	23.2677	23.0184	23.0961	23.0843	23.1547	23.0833	23.4413	23.1241	23.1089	22.8665	22.891	22.966	23.1451	23.0661	23.2348	23.1242	23.1301	22.7935	22.9699	23.1661	23.1108	22.9526	23.0042	22.9711	23.0389	22.7123	22.9311	23.072	23.0109	22.7825	23.3847	23.0695	23.1507	22.9384	By MS/MS	By MS/MS	By MS/MS	By MS/MS	By MS/MS	By MS/MS	By MS/MS	By MS/MS	By MS/MS	By MS/MS	By MS/MS	By MS/MS	By MS/MS	By MS/MS	By MS/MS
22.6082	22.296	22.5254	22.2243	22.5508	22.2581	22.7921	22.3735	22.2461	22.4002	22.5342	22.4254	22.4664	22.4663	22.4162	22.4795	22.4282	22.4346	22.4472	22.5242	22.5615	22.5106	22.4484	22.4289	23.0258	22.628	22.4192	22.4115	22.7555	22.3519	22.4807	22.5014	22.4622	22.4017	22.4518	By MS/MS	By MS/MS	By MS/MS	By MS/MS	By MS/MS	By MS/MS	By MS/MS	By MS/MS	By MS/MS	By MS/MS	By MS/MS	By MS/MS	By MS/MS	By MS/MS	By MS/MS
21.449	21.2136	21.2404	21.1735	21.3514	21.3397	21.1963	20.8252	21.1073	21.0366	21.3499	21.3659	21.267	21.4065	21.2497	20.6713	20.9056	20.9979	21.3521	21.0956	21.0716	20.9065	21.2205	20.8011	21.0684	21.128	21.134	21.1472	20.8084	21.0771	21.1602	20.816	21.2099	20.4414	21.0729	By MS/MS	By MS/MS	By MS/MS	By MS/MS	By MS/MS	By MS/MS	By MS/MS	By MS/MS	By MS/MS	By MS/MS	By MS/MS	By MS/MS	By MS/MS	By MS/MS	By MS/MS
23.3602	23.6676	23.1955	23.6824	23.5729	23.5841	23.3749	23.8991	23.7539	23.6861	23.6457	23.9907	23.8782	23.5037	23.5083	23.7677	23.5565	23.9558	23.9025	23.5811	23.8108	23.5929	23.4886	23.4305	23.5737	23.2285	23.3672	23.4411	23.0473	23.3135	23.6131	23.3515	23.5052	23.3749	23.7211	By MS/MS	By MS/MS	By MS/MS	By MS/MS	By MS/MS	By MS/MS	By MS/MS	By MS/MS	By MS/MS	By MS/MS	By MS/MS	By MS/MS	By MS/MS	By MS/MS	By MS/MS
25.0899	24.8597	24.6267	24.7071	24.8343	24.6672	24.7676	24.8414	24.7923	24.941	24.7399	24.7956	24.949	24.862	24.9785	24.8047	24.7144	24.7114	24.4421	24.6899	24.6338	24.9593	24.6527	24.8865	24.7408	24.5513	24.8034	24.7729	24.6265	24.9849	24.6337	24.8779	24.6623	24.8207	24.6861	By MS/MS	By MS/MS	By MS/MS	By MS/MS	By MS/MS	By MS/MS	By MS/MS	By MS/MS	By MS/MS	By MS/MS	By MS/MS	By MS/MS	By MS/MS	By MS/MS	By MS/MS
22.6305	23.872	23.6585	23.7312	23.5567	23.7385	23.5315	23.8237	23.7375	23.6514	23.9674	24.2631	23.7626	23.9822	24.0394	23.4496	23.7212	23.631	24.2007	24.0435	23.6077	23.7017	23.7111	23.7411	23.8435	23.8831	24.1136	23.9587	23.7501	24.0764	24.0642	23.6722	23.8547	24.3605	23.8786	By MS/MS	By MS/MS	By MS/MS	By MS/MS	By MS/MS	By MS/MS	By MS/MS	By MS/MS	By MS/MS	By MS/MS	By MS/MS	By MS/MS	By MS/MS	By MS/MS	By MS/MS
23.7843	23.6706	23.6868	23.5304	23.5072	23.79	23.8468	23.7224	23.6649	23.6975	23.8334	23.6027	23.7456	23.784	23.6089	23.3995	23.7003	23.6087	23.7356	23.6881	23.5748	23.7594	23.6529	23.7448	23.3709	23.5568	23.6577	23.8669	23.6645	23.7907	23.8999	23.7393	23.6004	23.7351	24.0918	By MS/MS	By MS/MS	By MS/MS	By MS/MS	By MS/MS	By MS/MS	By MS/MS	By MS/MS	By MS/MS	By MS/MS	By MS/MS	By MS/MS	By MS/MS	By MS/MS	By MS/MS
22.2924	21.5486	21.5731	21.568	22.1244	21.8683	20.934	21.8153	21.9928	22.1748	21.4705	21.6467	21.6955	21.6483	21.8949	21.9155	21.9802	22.3432	22.1866	21.1301	22.243	22.3227	22.0021	21.6673	21.3114	21.1294	21.4019	21.6923	21.1617	21.9241	22.0327	21.5706	21.6538	21.2988	22.0193	By MS/MS	By MS/MS	By MS/MS	By MS/MS	By MS/MS	By MS/MS	By MS/MS	By MS/MS	By MS/MS	By MS/MS	By MS/MS	By MS/MS	By MS/MS	By MS/MS	By MS/MS
22.1049	21.9442	21.784	22.2574	22.3346	21.9752	22.286	22.2627	22.4744	21.7742	22.1953	22.0608	22.1772	22.2967	22.4248	22.6828	22.2696	22.5391	22.464	21.6244	22.2739	22.2732	22.3703	22.7713	22.4169	22.0743	22.0532	22.0107	22.4887	22.5587	22.5192	22.1152	22.4977	22.3697	21.7203	By MS/MS	By MS/MS	By MS/MS	By MS/MS	By MS/MS	By MS/MS	By MS/MS	By MS/MS	By MS/MS	By MS/MS	By MS/MS	By MS/MS	By MS/MS	By MS/MS	By MS/MS
23.9934	24.0174	23.8172	23.8352	23.9858	23.9406	24.035	23.8778	24.0239	23.8396	23.8199	23.819	23.788	23.8683	23.8559	24.0794	24.071	23.8807	23.7184	23.7983	23.8169	23.9872	23.7315	23.7596	23.8081	23.9603	23.836	23.833	23.9585	23.963	23.4649	24.1345	23.8225	23.9927	23.7663	By MS/MS	By MS/MS	By MS/MS	By MS/MS	By MS/MS	By MS/MS	By MS/MS	By MS/MS	By MS/MS	By MS/MS	By MS/MS	By MS/MS	By MS/MS	By MS/MS	By MS/MS
21.9398	21.3265	21.3509	21.6671	21.6159	21.5388	21.297	21.5995	21.8278	21.6131	21.5185	21.6553	21.7594	21.6745	21.8211	21.532	21.3254	21.5714	21.9304	21.7184	21.978	21.6784	21.417	21.5377	21.4789	21.445	21.5856	21.6431	21.4176	21.6228	21.9442	21.5713	21.2767	21.6127	21.9734	By MS/MS	By MS/MS	By MS/MS	By MS/MS	By MS/MS	By MS/MS	By MS/MS	By MS/MS	By MS/MS	By MS/MS	By MS/MS	By MS/MS	By MS/MS	By MS/MS	By MS/MS
20.6409	20.4097	20.8247	20.7192	21.039	20.8121	21.3008	20.8871	20.9449	20.7035	21.0171	20.7004	20.9178	21.1614	20.9162	20.9023	20.5997	20.9349	21.0023	20.9722	21.1952	20.9738	20.7263	20.494	21.081	21.0574	20.9303	20.9474	21.1413	21.0449	21.0491	20.7438	20.3723	20.7691	21.1418	By MS/MS	By MS/MS	By MS/MS	By MS/MS	By MS/MS	By MS/MS	By MS/MS	By MS/MS	By MS/MS	By MS/MS	By MS/MS	By MS/MS	By MS/MS	By MS/MS	By MS/MS
24.3028	24.1526	24.1624	24.2665	24.0519	24.0506	24.4801	24.16	24.1493	24.3427	24.1922	24.2123	24.0929	24.1993	24.0026	24.3194	24.1708	24.0958	24.0051	24.2103	24.1882	24.1143	24.42	23.9251	24.5551	24.1353	24.2912	24.2714	24.1372	24.2583	24.086	24.3359	24.0264	24.3614	24.091	By MS/MS	By MS/MS	By MS/MS	By MS/MS	By MS/MS	By MS/MS	By MS/MS	By MS/MS	By MS/MS	By MS/MS	By MS/MS	By MS/MS	By MS/MS	By MS/MS	By MS/MS
22.566	22.5742	22.5424	22.479	22.7672	22.5006	22.9181	22.668	22.5292	22.4481	22.483	22.6399	22.774	22.4413	22.3891	22.7118	22.4826	22.6846	22.687	22.6894	22.4814	22.5015	22.5798	22.5666	22.979	22.8781	22.6648	22.5703	22.9029	22.5202	22.8751	22.6257	22.4961	22.7916	22.7556	By MS/MS	By MS/MS	By MS/MS	By MS/MS	By MS/MS	By MS/MS	By MS/MS	By MS/MS	By MS/MS	By MS/MS	By MS/MS	By MS/MS	By MS/MS	By MS/MS	By MS/MS
22.3493	22.4645	22.3068	22.5528	22.2892	22.3119	22.3955	22.3826	22.5443	22.4506	21.9621	22.3966	22.3158	22.32	22.1875	22.5771	22.5639	22.383	22.4048	22.6215	22.4541	22.4812	22.3013	22.2474	22.5587	22.4312	22.6348	22.3505	22.6229	22.57	22.4361	22.4751	22.5203	22.6244	22.4435	By MS/MS	By MS/MS	By MS/MS	By MS/MS	By MS/MS	By MS/MS	By MS/MS	By MS/MS	By MS/MS	By MS/MS	By MS/MS	By MS/MS	By MS/MS	By MS/MS	By MS/MS
21.7104	21.262	21.5351	21.6224	22.0977	21.4672	21.6303	21.4011	20.7732	21.2569	21.3116	22.0828	21.6745	21.7697	21.9689	21.7907	21.4317	21.5597	21.1727	21.692	21.952	21.4019	22.1246	21.6119	22.4687	21.7098	21.7545	21.3698	22.1096	21.1764	21.3542	21.567	21.7582	21.4858	20.618	By MS/MS	By MS/MS	By MS/MS	By MS/MS	By MS/MS	By MS/MS	By MS/MS	By MS/MS	By MS/MS	By MS/MS	By MS/MS	By MS/MS	By MS/MS	By MS/MS	By MS/MS
21.6995	21.6932	21.4698	21.7564	21.6772	21.4582	21.8299	21.4791	21.614	21.724	21.8377	21.7847	21.849	21.8129	21.6447	22.0291	21.7065	21.8298	21.6647	21.7687	21.7287	21.7403	21.8539	21.9292	21.8239	21.6722	21.7641	21.5563	21.9508	22.0105	21.7213	21.9997	21.6722	21.5815	21.7484	By MS/MS	By MS/MS	By MS/MS	By MS/MS	By MS/MS	By MS/MS	By MS/MS	By MS/MS	By MS/MS	By MS/MS	By MS/MS	By MS/MS	By MS/MS	By MS/MS	By MS/MS
23.5157	23.6725	23.5834	23.3693	23.4945	23.5043	23.7629	23.7727	23.2112	23.937	23.6787	23.6419	23.5561	23.529	23.3117	23.4977	23.5847	23.0692	23.7211	23.364	23.5009	23.5584	23.7877	23.3667	23.6876	23.1195	23.467	23.7141	23.5586	22.7406	23.6415	23.4324	23.6256	23.6241	23.8615	By MS/MS	By MS/MS	By MS/MS	By MS/MS	By MS/MS	By MS/MS	By MS/MS	By MS/MS	By MS/MS	By MS/MS	By MS/MS	By MS/MS	By MS/MS	By MS/MS	By MS/MS
23.0335	22.9144	22.9257	23.0431	22.8257	22.6577	22.9124	22.964	23.0816	23.2616	22.9468	23.0376	23.1696	23.0731	23.1363	22.942	22.8748	23.1017	23.4016	23.0266	23.4506	23.0415	23.4289	23.4086	23.1569	23.0481	23.3313	23.4663	23.0059	23.3598	23.2987	23.2627	23.0751	22.9913	23.6734	By MS/MS	By MS/MS	By MS/MS	By MS/MS	By MS/MS	By MS/MS	By MS/MS	By MS/MS	By MS/MS	By MS/MS	By MS/MS	By MS/MS	By MS/MS	By MS/MS	By MS/MS
22.6552	22.7263	22.6595	22.4152	22.6732	22.9758	22.3241	22.5241	22.3444	22.1722	21.8683	22.5438	21.9232	22.0004	22.5191	22.4716	22.6162	22.2577	22.5738	22.9045	22.5996	22.2511	21.8348	22.6638	22.3043	22.9488	22.3539	22.1056	22.9796	22.6263	22.0292	22.6914	23.4005	23.4963	22.3361	By MS/MS	By MS/MS	By MS/MS	By MS/MS	By MS/MS	By MS/MS	By MS/MS	By MS/MS	By MS/MS	By MS/MS	By MS/MS	By MS/MS	By MS/MS	By MS/MS	By MS/MS
21.4089	21.9281	21.5648	21.5365	21.9548	20.992	21.6926	21.9016	21.6783	21.5362	21.9982	21.5799	21.8843	21.459	21.8328	22.127	21.8159	21.6398	21.4331	21.715	21.5107	21.7013	21.8335	21.6889	21.612	21.6856	21.4359	21.8337	21.7895	21.5409	21.6577	21.897	21.8174	21.9263	21.7629	By MS/MS	By MS/MS	By MS/MS	By MS/MS	By MS/MS	By MS/MS	By MS/MS	By MS/MS	By MS/MS	By MS/MS	By MS/MS	By MS/MS	By MS/MS	By MS/MS	By MS/MS
21.6713	21.976	21.9931	22.445	22.0163	22.1194	22.7385	22.165	22.1026	22.459	22.2271	22.0793	21.914	22.3073	22.1021	22.2855	21.735	21.8858	21.941	22.1889	21.8315	22.0699	22.1584	22.1618	22.6058	22.2661	21.8703	22.0157	22.1324	22.1083	21.9879	21.9097	22.1807	21.9405	22.0965	By MS/MS	By MS/MS	By MS/MS	By MS/MS	By MS/MS	By MS/MS	By MS/MS	By MS/MS	By MS/MS	By MS/MS	By MS/MS	By MS/MS	By MS/MS	By MS/MS	By MS/MS
23.3065	23.8537	23.6956	23.4368	23.6664	23.6897	23.2178	23.7931	24.0769	23.5287	23.3239	23.2187	23.5766	23.3268	23.413	23.5546	23.9498	23.902	23.2571	23.5667	23.5879	23.7704	23.4694	22.9943	22.9505	23.4349	23.5017	23.6909	23.5946	23.3066	23.5637	23.4085	23.6434	23.9989	23.4264	By MS/MS	By MS/MS	By MS/MS	By MS/MS	By MS/MS	By MS/MS	By MS/MS	By MS/MS	By MS/MS	By MS/MS	By MS/MS	By MS/MS	By MS/MS	By MS/MS	By MS/MS
20.9556	20.4988	20.6833	20.9496	20.8207	20.9375	20.8538	20.904	20.8228	20.4554	20.3784	20.9068	21.0743	20.7665	20.9459	20.0517	21.0099	21.0217	21.2046	20.6322	20.9204	21.0092	21.032	20.233	20.8375	20.3822	20.7994	20.8013	20.8145	20.3238	20.5131	20.5051	21.0471	20.6269	20.3598	By MS/MS	By MS/MS	By MS/MS	By MS/MS	By MS/MS	By MS/MS	By MS/MS	By MS/MS	By matching	By MS/MS	By MS/MS	By MS/MS	By MS/MS	By MS/MS	By matching
21.8152	21.9069	22.1048	21.9198	21.7335	21.8666	21.8598	21.8209	22.2976	21.9274	22.0562	21.9142	21.6946	22.1024	21.8905	22.0824	21.7821	21.8222	22.347	21.886	22.0738	21.9318	21.6321	21.8801	22.3361	21.6585	21.9709	21.8075	21.4135	21.9821	22.1337	21.9297	21.7253	21.9418	22.231	By MS/MS	By MS/MS	By MS/MS	By MS/MS	By MS/MS	By MS/MS	By MS/MS	By MS/MS	By MS/MS	By MS/MS	By MS/MS	By MS/MS	By MS/MS	By MS/MS	By MS/MS
25.1578	25.6112	25.2329	25.3189	25.2556	25.2465	25.5097	25.2416	25.2576	25.3308	24.9351	25.3016	25.1963	25.0828	25.2462	25.8169	25.6075	25.5809	25.1828	25.741	25.0076	25.3378	25.3814	25.6381	25.3935	25.7494	25.3249	25.5568	25.6328	25.3908	24.7375	25.3556	25.7143	25.7163	25.186	By MS/MS	By MS/MS	By MS/MS	By MS/MS	By MS/MS	By MS/MS	By MS/MS	By MS/MS	By MS/MS	By MS/MS	By MS/MS	By MS/MS	By MS/MS	By MS/MS	By MS/MS
24.4991	24.3224	24.2935	24.5122	23.9061	24.3956	24.7829	24.3577	24.1734	24.0943	25.1785	24.7302	25.0216	25.0248	24.7362	24.2437	24.2736	24.4537	24.6494	24.5354	24.119	24.7928	24.7724	24.6183	24.3211	24.3189	24.8265	24.9038	23.1494	24.3869	25.1877	24.6017	24.6046	24.7802	24.2921	By MS/MS	By MS/MS	By MS/MS	By MS/MS	By MS/MS	By MS/MS	By MS/MS	By MS/MS	By MS/MS	By MS/MS	By MS/MS	By MS/MS	By MS/MS	By MS/MS	By MS/MS
23.0707	23.6943	23.2568	23.7101	23.2498	23.0815	23.7948	23.7512	23.2514	23.6223	23.331	23.4234	23.6863	23.3429	23.2457	23.4762	23.4955	23.3008	23.2763	23.7696	23.2777	23.6178	23.5162	23.5183	23.7482	23.5757	22.9566	23.4731	23.7752	23.2269	23.056	23.7046	23.463	23.2173	22.8246	By MS/MS	By MS/MS	By MS/MS	By MS/MS	By MS/MS	By MS/MS	By MS/MS	By MS/MS	By MS/MS	By MS/MS	By MS/MS	By MS/MS	By MS/MS	By MS/MS	By MS/MS
23.2605	24.0713	24.0604	23.9727	23.9777	24.6392	23.9732	24.5055	24.2721	24.5083	24.987	24.3926	24.5127	24.5447	24.7432	24.6004	24.6903	24.5877	23.9961	24.1761	23.8772	24.8054	24.9158	23.7019	24.7791	24.4981	24.3637	24.8496	24.6647	24.5976	24.4503	24.9659	24.2032	23.6077	24.4258	By MS/MS	By MS/MS	By MS/MS	By MS/MS	By MS/MS	By MS/MS	By MS/MS	By MS/MS	By MS/MS	By MS/MS	By MS/MS	By MS/MS	By MS/MS	By MS/MS	By MS/MS
20.15	20.965	20.9579	20.9798	20.1153	21.1819	21.4158	20.9663	21.368	21.1816	20.7863	21.1067	20.917	21.0002	21.0299	20.4004	20.9227	21.1248	21.2325	20.8772	20.3597	21.1546	20.7062	20.9792	20.0984	21.1138	21.1474	21.1614	20.4485	20.9362	21.1862	20.9068	20.7808	20.9592	21.4303	By MS/MS	By MS/MS	By MS/MS	By MS/MS	By MS/MS	By MS/MS	By MS/MS	By MS/MS	By MS/MS	By MS/MS	By MS/MS	By MS/MS	By MS/MS	By MS/MS	By MS/MS
20.8867	21.3258	21.1599	21.0979	21.8611	21.2849	21.9069	21.4856	21.4004	21.0033	21.0528	21.3864	21.2812	21.3964	21.3825	21.8365	21.2387	22.0942	21.122	21.8106	21.0599	20.9511	21.7668	21.5617	21.7886	21.4733	21.2973	21.1202	21.5371	21.3282	21.4648	21.5104	21.6061	21.7167	21.4008	By MS/MS	By MS/MS	By MS/MS	By MS/MS	By MS/MS	By MS/MS	By MS/MS	By MS/MS	By MS/MS	By MS/MS	By MS/MS	By MS/MS	By MS/MS	By MS/MS	By MS/MS
21.1923	20.7133	21.16	21.0201	21.1763	20.5511	21.1085	20.5615	20.78	20.9295	20.6162	20.965	21.6402	21.2455	20.8095	20.9524	20.8686	20.9863	20.7121	20.9007	21.027	20.8926	21.2092	21.1575	21.6915	21.0761	20.5241	21.1471	21.1725	20.9508	21.0756	20.5508	21.1529	21.489	21.029	By MS/MS	By MS/MS	By MS/MS	By MS/MS	By MS/MS	By MS/MS	By MS/MS	By MS/MS	By MS/MS	By MS/MS	By MS/MS	By matching	By MS/MS	By MS/MS	By MS/MS
22.6112	22.8403	22.7934	22.5222	22.9801	22.7475	22.7506	22.8008	22.7783	22.0951	22.857	22.595	22.6544	22.802	22.7992	22.9356	22.5667	23.0185	22.9	22.9944	22.5683	22.8088	22.4815	22.5657	22.4126	23.3472	22.8705	23.058	23.2372	22.6998	22.8611	22.4086	22.7182	23.2924	22.7984	By MS/MS	By MS/MS	By MS/MS	By MS/MS	By MS/MS	By MS/MS	By MS/MS	By MS/MS	By MS/MS	By MS/MS	By MS/MS	By MS/MS	By MS/MS	By MS/MS	By MS/MS
21.3037	20.7114	21.4011	21.45	21.0504	21.359	21.2934	20.8617	21.115	21.2934	21.2263	21.1147	21.0247	21.0457	21.1172	21.5974	20.8724	21.0186	21.0235	21.2518	20.8354	21.1026	21.2073	20.9706	21.574	21.3718	21.1868	21.2506	21.1158	21.0333	21.0994	21.1209	21.0903	21.0924	21.0543	By MS/MS	By MS/MS	By MS/MS	By MS/MS	By MS/MS	By MS/MS	By MS/MS	By MS/MS	By MS/MS	By MS/MS	By MS/MS	By MS/MS	By MS/MS	By MS/MS	By MS/MS
21.0889	21.0793	20.8197	20.8461	20.7418	20.705	21.277	21.1802	21.0978	21.2037	21.2312	21.1515	20.9971	21.2434	20.7331	20.9002	21.1747	21.2299	21.1084	21.0151	21.3829	21.138	20.9431	20.6098	20.6832	20.6404	20.9306	21.3316	21.0973	21.1464	21.43	20.7506	21.1764	21.5102	21.1554	By MS/MS	By MS/MS	By MS/MS	By MS/MS	By MS/MS	By MS/MS	By MS/MS	By MS/MS	By MS/MS	By MS/MS	By MS/MS	By MS/MS	By MS/MS	By MS/MS	By MS/MS
21.1236	21.1927	21.0806	21.4824	20.5765	21.0591	21.0718	20.9969	21.0508	21.0397	20.9173	20.8716	20.8026	21.1051	21.2631	21.2372	21.1959	20.7157	21.1134	21.603	21.3824	20.9609	20.7681	20.6108	20.8664	21.2034	20.9801	21.0491	20.9416	21.0087	20.4206	21.143	20.9004	21.0452	21.0542	By MS/MS	By MS/MS	By MS/MS	By MS/MS	By MS/MS	By MS/MS	By MS/MS	By MS/MS	By MS/MS	By MS/MS	By MS/MS	By MS/MS	By MS/MS	By MS/MS	By MS/MS
24.3084	24.2513	24.5474	23.8492	24.1936	24.0848	24.5771	24.0905	24.2125	24.3137	24.0385	23.9862	23.9744	23.9913	24.063	24.4054	24.3013	24.0023	24.1098	24.5939	23.8822	24.0366	24.2126	24.4105	24.2211	24.299	24.2983	23.8299	24.3228	24.2309	24.0304	24.3844	24.3938	25.415	24.1406	By MS/MS	By MS/MS	By MS/MS	By MS/MS	By MS/MS	By MS/MS	By MS/MS	By MS/MS	By MS/MS	By MS/MS	By MS/MS	By MS/MS	By MS/MS	By MS/MS	By MS/MS
22.1142	22.0458	21.9843	22.2446	21.9513	21.993	22.2087	22.0075	22.4464	22.0447	22.012	21.9002	21.9923	22.2961	22.1784	22.1015	22.0548	22.2424	22.0704	22.4167	22.1094	21.9561	22.1707	22.183	22.0966	21.8614	21.9202	22.0833	21.9674	22.3062	22.2499	22.289	22.2772	22.0241	22.2376	By MS/MS	By MS/MS	By MS/MS	By MS/MS	By MS/MS	By MS/MS	By MS/MS	By MS/MS	By MS/MS	By MS/MS	By MS/MS	By MS/MS	By MS/MS	By MS/MS	By MS/MS
24.4576	24.4524	24.2329	24.5809	24.3165	24.2347	24.2163	24.5141	24.4872	24.5278	24.3759	24.0575	24.3598	24.3249	24.3335	24.3746	24.4634	24.3739	24.3592	24.276	24.3673	24.4094	24.2862	24.0591	24.0994	23.8356	24.4723	24.3886	24.3684	24.1765	24.4553	24.447	24.2855	24.1863	24.273	By MS/MS	By MS/MS	By MS/MS	By MS/MS	By MS/MS	By MS/MS	By MS/MS	By MS/MS	By MS/MS	By MS/MS	By MS/MS	By MS/MS	By MS/MS	By MS/MS	By MS/MS
22.1743	22.3663	22.623	22.8907	22.9098	22.5743	22.4024	22.4861	22.667	22.6988	22.4177	22.8796	22.5281	22.6202	22.708	22.351	22.716	22.4678	22.9762	22.5267	22.7235	22.4324	22.5372	22.4959	22.3735	21.918	22.4214	22.7137	22.0507	22.6896	22.8685	22.4638	22.9056	22.8563	22.8371	By MS/MS	By MS/MS	By MS/MS	By MS/MS	By MS/MS	By MS/MS	By MS/MS	By MS/MS	By MS/MS	By MS/MS	By MS/MS	By MS/MS	By MS/MS	By MS/MS	By MS/MS
22.231	22.0419	22.3697	22.0076	22.0416	21.956	22.2288	22.3619	22.1366	21.8743	22.3622	22.4916	22.4043	22.1848	22.2084	21.821	22.0294	22.0072	22.6341	22.0774	22.185	22.1163	22.3468	22.0437	22.2464	22.01	22.5997	22.1979	22.2355	22.3847	22.7563	22.0423	22.2537	22.2484	22.561	By MS/MS	By MS/MS	By MS/MS	By MS/MS	By MS/MS	By MS/MS	By MS/MS	By MS/MS	By MS/MS	By MS/MS	By MS/MS	By MS/MS	By MS/MS	By MS/MS	By MS/MS
22.1712	22.0014	22.4224	22.0534	22.4357	22.034	22.3135	22.2456	22.4632	22.4662	22.0496	22.2355	22.1499	22.0052	22.0011	22.1544	22.0419	22.4909	22.3948	22.035	22.1945	22.2601	22.2252	22.1904	21.6479	21.9086	22.1217	22.2324	21.3679	21.7908	22.5132	22.1315	22.1599	22.4638	22.5885	By MS/MS	By MS/MS	By MS/MS	By MS/MS	By MS/MS	By MS/MS	By MS/MS	By MS/MS	By MS/MS	By MS/MS	By MS/MS	By MS/MS	By MS/MS	By MS/MS	By MS/MS
22.8638	23.6875	24.0159	23.625	23.5767	23.7871	23.3147	23.6087	23.6613	23.5486	23.6377	23.8746	23.7059	23.5476	23.6783	23.3919	23.7004	23.469	23.9865	23.877	23.7311	23.4897	23.6083	23.7811	23.7402	23.3203	23.6112	23.7056	23.7245	23.9053	23.9076	23.5135	23.6981	23.6459	23.8275	By MS/MS	By MS/MS	By MS/MS	By MS/MS	By MS/MS	By MS/MS	By MS/MS	By MS/MS	By MS/MS	By MS/MS	By MS/MS	By MS/MS	By MS/MS	By MS/MS	By MS/MS
25.1517	25.3883	25.1549	25.5604	25.1225	25.2692	25.7103	25.4635	25.3371	25.4243	25.5285	25.3664	25.478	25.6845	25.5699	25.251	25.3082	25.6716	25.5967	25.2652	25.5497	25.5512	25.4907	25.2334	25.3381	25.2379	25.3853	25.4388	25.1903	25.3786	25.6136	25.3895	25.3651	25.5465	25.6298	By MS/MS	By MS/MS	By MS/MS	By MS/MS	By MS/MS	By MS/MS	By MS/MS	By MS/MS	By MS/MS	By MS/MS	By MS/MS	By MS/MS	By MS/MS	By MS/MS	By MS/MS
21.4905	21.1586	21.2622	21.1957	21.3272	21.1108	21.3208	21.1942	21.2696	21.2612	21.1425	21.181	21.2234	21.2814	21.27	21.3299	21.148	21.2186	21.1989	21.4184	21.2527	21.1823	21.4664	21.2728	21.6988	21.238	21.2775	21.2123	21.3852	21.4779	21.4866	21.4728	21.2798	21.4676	21.0281	By MS/MS	By MS/MS	By MS/MS	By MS/MS	By MS/MS	By MS/MS	By MS/MS	By MS/MS	By MS/MS	By MS/MS	By MS/MS	By MS/MS	By MS/MS	By MS/MS	By MS/MS
22.346	22.5659	22.2991	22.3769	22.4504	22.3773	22.5971	22.4502	22.2764	22.1378	21.8918	22.319	22.1912	22.221	22.1648	22.2753	22.2795	22.078	22.1493	22.3768	22.2287	22.3432	22.1413	22.221	21.9721	22.407	22.2696	22.1932	22.4133	22.5322	22.1692	22.376	22.2969	22.5497	22.4384	By MS/MS	By MS/MS	By MS/MS	By MS/MS	By MS/MS	By MS/MS	By MS/MS	By MS/MS	By MS/MS	By MS/MS	By MS/MS	By MS/MS	By MS/MS	By MS/MS	By MS/MS
26.1351	26.1299	26.2672	26.2604	26.076	25.9716	26.1123	26.2065	26.1166	26.1977	26.1157	26.0986	26.1739	26.1309	26.0057	26.1021	26.1368	26.07	25.8332	26.4482	25.7893	26.0458	26.0629	26.2822	26.2882	26.2154	25.9223	25.9485	26.3014	25.9585	25.9299	26.0469	26.0411	26.0367	25.9975	By MS/MS	By MS/MS	By MS/MS	By MS/MS	By MS/MS	By MS/MS	By MS/MS	By MS/MS	By MS/MS	By MS/MS	By MS/MS	By MS/MS	By MS/MS	By MS/MS	By MS/MS
23.3856	23.0244	22.8833	22.9145	23.2704	22.8599	22.9467	23.0008	23.071	22.7393	22.6866	22.7705	22.8118	22.7987	22.9947	22.9663	22.9378	22.7586	22.6537	22.7914	23.1797	22.802	22.9031	23.0155	23.2018	22.9337	22.8819	22.4874	22.6639	22.9457	23.0193	22.8266	23.1817	23.1255	22.7019	By MS/MS	By MS/MS	By MS/MS	By MS/MS	By MS/MS	By MS/MS	By MS/MS	By MS/MS	By MS/MS	By MS/MS	By MS/MS	By MS/MS	By MS/MS	By MS/MS	By MS/MS
28.31	28.1943	27.7349	28.3422	27.877	27.9173	28.5743	28.0916	28.0205	28.2027	28.1763	27.7158	28.0083	27.7932	27.9633	28.6133	28.0314	28.013	28.1377	28.3903	28.282	28.0086	28.0711	28.2685	28.3298	28.5534	28.2236	27.8789	28.247	27.9842	27.8143	28.4807	27.9779	26.6455	28.0487	By MS/MS	By MS/MS	By MS/MS	By MS/MS	By MS/MS	By MS/MS	By MS/MS	By MS/MS	By MS/MS	By MS/MS	By MS/MS	By MS/MS	By MS/MS	By MS/MS	By MS/MS
22.1215	22.7629	22.6702	22.643	22.9514	22.5462	22.5261	22.704	22.6785	22.5319	22.2747	22.9374	22.6513	22.598	22.804	22.7713	22.5322	22.3181	22.9662	22.4328	22.6751	22.467	22.5322	22.8678	23.1926	22.9373	22.5924	22.5673	22.9799	22.923	22.9477	22.4739	22.6755	22.5167	22.8708	By MS/MS	By MS/MS	By MS/MS	By MS/MS	By MS/MS	By MS/MS	By MS/MS	By MS/MS	By MS/MS	By MS/MS	By MS/MS	By MS/MS	By MS/MS	By MS/MS	By MS/MS
22.0712	22.3206	22.221	22.204	21.9548	21.8261	22.3035	22.2714	22.4309	22.4739	22.1859	22.5247	22.1509	22.2274	22.2042	21.9735	21.9263	22.3788	22.3728	22.1108	22.1255	22.0492	22.2743	22.173	22.1594	21.8798	22.1896	22.2393	22.0165	22.3918	21.9643	22.2716	22.1068	22.4224	22.5596	By MS/MS	By MS/MS	By MS/MS	By MS/MS	By MS/MS	By MS/MS	By MS/MS	By MS/MS	By MS/MS	By MS/MS	By MS/MS	By MS/MS	By MS/MS	By MS/MS	By MS/MS
22.2782	22.3667	22.2786	21.9775	22.17	22.1178	22.1674	22.0722	22.1762	22.0695	21.8592	21.7836	22.0813	22.0065	22.0976	22.1058	21.8686	22.0943	21.9641	22.1262	22.0122	22.0922	22.0611	22.2638	22.3892	22.2634	22.1834	22.0528	22.3737	22.0504	21.9861	22.4046	22.1853	22.5356	21.9614	By MS/MS	By MS/MS	By MS/MS	By MS/MS	By MS/MS	By MS/MS	By MS/MS	By MS/MS	By MS/MS	By MS/MS	By MS/MS	By MS/MS	By MS/MS	By MS/MS	By MS/MS
27.0943	26.9502	26.9101	27.1307	26.9158	27.0259	26.6431	26.9568	26.8485	26.8522	26.8993	27.0688	26.8634	27.1498	27.0013	26.8484	27.0695	27.1895	26.9618	26.9147	26.7712	27.0665	27.0804	26.6644	26.7086	26.9185	27.1227	26.9138	26.6823	26.7041	26.9609	26.8979	27.0663	26.6346	26.9529	By MS/MS	By MS/MS	By MS/MS	By MS/MS	By MS/MS	By MS/MS	By MS/MS	By MS/MS	By MS/MS	By MS/MS	By MS/MS	By MS/MS	By MS/MS	By MS/MS	By MS/MS
23.7721	23.3785	23.1719	23.4846	23.4535	23.5648	23.5303	23.4707	23.6323	23.1667	23.3312	23.3834	23.2887	23.4833	23.3429	23.5008	23.3707	23.4268	23.5302	23.4579	23.5091	23.5754	23.3624	23.2942	23.2184	23.4291	23.3358	23.4193	23.6587	23.5406	23.4573	23.3224	23.4754	23.7815	23.5182	By MS/MS	By MS/MS	By MS/MS	By MS/MS	By MS/MS	By MS/MS	By MS/MS	By MS/MS	By MS/MS	By MS/MS	By MS/MS	By MS/MS	By MS/MS	By MS/MS	By MS/MS
23.6665	23.8603	23.8748	24.2207	24.1269	24.1921	24.1865	24.0696	24.0684	23.9082	24.1731	24.1672	24.074	24.2087	24.0599	24.217	24.2031	23.7531	24.0423	23.9795	23.9961	23.9373	24.1601	23.6232	24.0119	23.977	24.2075	24.2219	24.0204	23.8625	24.0449	24.1797	24.2541	24.1461	24.2917	By MS/MS	By MS/MS	By MS/MS	By MS/MS	By MS/MS	By MS/MS	By MS/MS	By MS/MS	By MS/MS	By MS/MS	By MS/MS	By MS/MS	By MS/MS	By MS/MS	By MS/MS
21.6145	21.4257	21.9064	22.0079	21.7245	21.2303	21.0757	21.6734	21.1447	22.3809	22.0182	22.0809	21.9052	21.7982	21.1459	21.6968	21.621	21.5426	21.6922	21.6589	21.9674	22.064	22.0708	21.665	22.2774	21.1771	22.3185	22.1474	22.0952	21.9374	21.9567	21.7966	21.1135	21.5536	21.6268	By MS/MS	By MS/MS	By MS/MS	By MS/MS	By MS/MS	By MS/MS	By MS/MS	By MS/MS	By MS/MS	By MS/MS	By MS/MS	By MS/MS	By MS/MS	By MS/MS	By MS/MS
25.3022	24.8602	24.5472	24.9574	24.7017	24.8585	24.8536	24.729	23.7385	26.1146	25.1197	23.574	25.4503	24.3643	24.9107	24.9389	25.0535	23.8746	23.3129	23.8186	24.7312	24.6453	24.3446	24.4	25.0713	24.6592	24.6677	24.9965	24.462	24.6782	24.2582	24.766	24.646	24.6898	25.2102	By MS/MS	By MS/MS	By MS/MS	By MS/MS	By MS/MS	By MS/MS	By MS/MS	By MS/MS	By MS/MS	By MS/MS	By MS/MS	By MS/MS	By MS/MS	By MS/MS	By MS/MS
22.2752	22.3758	22.2221	22.0273	22.3058	22.3993	22.1572	21.9853	22.1854	22.1684	22.0203	22.0924	22.0625	22.1348	22.1866	22.0694	22.1014	21.9551	22.2516	22.4023	22.1509	22.1736	21.9697	22.1144	22.0653	22.2179	22.2001	22.1117	22.1336	22.1611	22.1776	22.0911	22.1417	22.3122	22.3214	By MS/MS	By MS/MS	By MS/MS	By MS/MS	By MS/MS	By MS/MS	By MS/MS	By MS/MS	By MS/MS	By MS/MS	By MS/MS	By MS/MS	By MS/MS	By MS/MS	By MS/MS
22.6404	21.4419	21.6243	22.0839	21.9044	21.0372	21.5701	21.3991	21.6784	21.64	22.0255	21.8929	22.9638	21.862	21.9711	21.8027	22.6933	21.8453	22.202	21.8739	22.3637	21.3224	23.3088	22.7985	23.0118	22.6528	22.0242	21.5623	22.3581	21.3765	22.2945	21.7163	22.4734	22.8222	21.5364	By MS/MS	By MS/MS	By MS/MS	By MS/MS	By MS/MS	By MS/MS	By MS/MS	By MS/MS	By MS/MS	By MS/MS	By MS/MS	By MS/MS	By MS/MS	By MS/MS	By MS/MS
22.2118	22.3951	22.6433	22.6083	22.7191	22.4791	22.6041	22.8085	22.7328	22.8897	22.618	22.9245	22.5605	22.9024	22.7585	22.6638	22.5245	22.7031	22.977	22.8323	22.7458	22.8313	22.5761	22.7425	23.4079	23.1236	22.8611	22.7955	22.8047	22.9417	22.9794	22.4096	22.6704	22.8725	22.7987	By MS/MS	By MS/MS	By MS/MS	By MS/MS	By MS/MS	By MS/MS	By MS/MS	By MS/MS	By MS/MS	By MS/MS	By MS/MS	By MS/MS	By MS/MS	By MS/MS	By MS/MS
21.0877	20.8895	21.172	21.2826	21.0502	21.1691	21.662	21.5782	21.2081	21.0899	21.3521	21.0674	21.1017	21.4804	20.9403	21.121	21.3264	21.3862	21.0472	20.8708	21.0526	21.2463	21.1919	21.026	21.1071	20.9756	21.2261	21.0995	21.5251	21.2809	21.1887	21.2575	21.0672	21.314	21.3635	By MS/MS	By MS/MS	By MS/MS	By MS/MS	By MS/MS	By MS/MS	By MS/MS	By MS/MS	By MS/MS	By MS/MS	By MS/MS	By MS/MS	By MS/MS	By MS/MS	By MS/MS
22.4449	22.7047	22.6753	22.3957	22.5271	22.707	22.5954	22.8232	22.6331	22.5522	22.7815	22.8585	22.5585	22.8531	22.8117	22.4238	22.9648	23.0007	22.5409	22.6012	22.9088	23.0688	22.6276	22.188	22.6364	22.7753	22.8107	22.915	22.8898	22.5022	22.3928	23.164	22.8589	22.6632	22.9153	By MS/MS	By MS/MS	By MS/MS	By MS/MS	By MS/MS	By MS/MS	By MS/MS	By MS/MS	By MS/MS	By MS/MS	By MS/MS	By MS/MS	By MS/MS	By MS/MS	By MS/MS
26.7032	26.5335	26.5383	26.528	26.362	26.4182	26.8454	26.5149	26.4554	26.5179	26.4144	26.4554	26.4042	26.4501	26.3091	26.5891	26.3145	26.4841	26.2129	26.504	26.2015	26.3474	26.7468	26.5441	26.7705	26.4183	26.4536	26.4888	26.4624	26.5031	26.3759	26.3494	26.3326	26.4947	26.3238	By MS/MS	By MS/MS	By MS/MS	By MS/MS	By MS/MS	By MS/MS	By MS/MS	By MS/MS	By MS/MS	By MS/MS	By MS/MS	By MS/MS	By MS/MS	By MS/MS	By MS/MS
22.2129	22.2299	22.388	21.9792	22.3224	22.1482	22.1219	22.1095	21.7853	23.7615	22.4917	22.2119	22.2204	22.4554	22.3898	22.2072	22.4317	21.9763	21.8735	22.3506	22.2679	22.377	21.8232	22.1681	22.251	22.3407	22.1247	22.448	22.4611	22.0314	21.6505	22.2566	21.9536	22.0433	21.8462	By MS/MS	By MS/MS	By MS/MS	By MS/MS	By MS/MS	By MS/MS	By MS/MS	By MS/MS	By MS/MS	By MS/MS	By MS/MS	By MS/MS	By MS/MS	By MS/MS	By MS/MS
28.5808	28.5155	28.3908	28.5308	28.4359	28.8805	28.3221	28.6549	28.8985	28.6189	28.6142	28.7937	28.6554	28.7664	28.842	28.385	28.8691	29.1644	28.6893	28.2882	28.4951	28.6125	28.569	28.4131	28.4631	28.5621	28.6357	28.7568	28.548	28.587	28.9388	28.3972	28.4246	28.2454	28.9789	By MS/MS	By MS/MS	By MS/MS	By MS/MS	By MS/MS	By MS/MS	By MS/MS	By MS/MS	By MS/MS	By MS/MS	By MS/MS	By MS/MS	By MS/MS	By MS/MS	By MS/MS
22.301	22.2063	22.3346	22.1132	22.0071	22.3159	22.2747	22.2689	22.0637	22.1539	21.7592	21.9407	21.827	21.813	22.1413	22.5217	22.473	22.3919	22.1539	22.354	22.1449	22.4175	21.8871	22.5024	22.2881	22.5609	21.9448	21.9068	22.4776	22.3608	21.9118	22.2915	22.59	22.0545	22.1975	By MS/MS	By MS/MS	By MS/MS	By MS/MS	By MS/MS	By MS/MS	By MS/MS	By MS/MS	By MS/MS	By MS/MS	By MS/MS	By MS/MS	By MS/MS	By MS/MS	By MS/MS
22.4483	22.363	22.128	22.4114	22.2347	22.1691	22.4243	22.3885	22.0713	22.5258	22.476	22.1969	22.4769	22.4778	22.3975	22.4848	22.4694	22.3175	22.477	22.4561	22.5697	22.338	22.5562	22.1893	22.5792	22.6395	22.5882	22.4337	22.744	22.4566	22.4885	22.6649	22.3279	22.2302	22.4085	By MS/MS	By MS/MS	By MS/MS	By MS/MS	By MS/MS	By MS/MS	By MS/MS	By MS/MS	By MS/MS	By MS/MS	By MS/MS	By MS/MS	By MS/MS	By MS/MS	By MS/MS
22.2291	22.2644	21.9736	21.2936	21.9166	22.2512	22.2057	22.0701	22.2117	21.7239	21.8603	21.7747	21.8569	21.4215	21.5964	22.0657	21.7787	21.8961	21.9237	21.9895	21.4191	21.7235	21.2108	21.8944	21.2796	21.79	21.6436	21.9174	21.6991	21.4534	22.2596	21.6845	21.7823	21.6667	21.7681	By MS/MS	By MS/MS	By MS/MS	By MS/MS	By MS/MS	By MS/MS	By MS/MS	By MS/MS	By MS/MS	By MS/MS	By MS/MS	By MS/MS	By MS/MS	By MS/MS	By MS/MS
21.8352	21.6933	21.7541	21.8107	21.7814	21.7404	21.767	21.524	22.0141	21.5607	21.6725	21.6051	21.7134	22.0633	21.5999	21.7225	21.6732	21.6083	21.6218	21.5061	21.496	21.4731	21.7516	22.2198	21.9849	21.6971	21.786	21.4729	21.5081	21.8557	21.773	21.7516	21.5466	21.5484	21.6774	By MS/MS	By MS/MS	By MS/MS	By MS/MS	By MS/MS	By MS/MS	By MS/MS	By MS/MS	By MS/MS	By MS/MS	By MS/MS	By MS/MS	By MS/MS	By MS/MS	By MS/MS
22.8023	23.2634	22.4915	23.3346	22.7107	23.1644	22.9332	22.8937	23.0232	22.6327	22.4391	22.3392	22.7526	22.6008	22.7872	23.1765	22.7087	22.7016	21.916	22.4251	22.842	22.9449	22.7451	22.3937	23.4127	22.3722	22.7587	22.5724	22.5211	22.5341	23.018	22.8582	22.8531	22.381	22.5048	By MS/MS	By MS/MS	By MS/MS	By MS/MS	By MS/MS	By MS/MS	By MS/MS	By MS/MS	By MS/MS	By MS/MS	By MS/MS	By MS/MS	By MS/MS	By MS/MS	By MS/MS
21.599	21.7884	21.5214	21.7283	21.8036	21.6496	21.7444	21.4973	21.6953	21.6409	21.6299	21.627	21.3737	21.6118	21.5451	21.8095	21.8432	21.7384	21.5567	21.7341	21.7558	21.761	21.6464	21.8	21.6791	21.6557	21.8023	21.6034	21.9001	21.7172	21.3627	21.7127	21.8624	21.7685	21.726	By MS/MS	By MS/MS	By MS/MS	By MS/MS	By MS/MS	By MS/MS	By MS/MS	By MS/MS	By MS/MS	By MS/MS	By MS/MS	By MS/MS	By MS/MS	By MS/MS	By MS/MS
21.4109	21.6389	21.3862	21.8527	21.9179	21.6531	22.1942	21.3648	21.9374	21.7798	21.7596	21.9037	21.5674	21.7435	21.8184	21.9921	21.6669	21.4842	21.7535	21.893	22.0244	21.6297	21.7771	21.6966	22.139	22.0766	21.6864	21.9488	21.7243	21.7099	21.5276	21.5702	21.2939	21.7628	21.3509	By MS/MS	By MS/MS	By MS/MS	By MS/MS	By MS/MS	By MS/MS	By MS/MS	By MS/MS	By MS/MS	By MS/MS	By MS/MS	By MS/MS	By MS/MS	By MS/MS	By MS/MS
22.0412	22.0045	21.8594	21.7563	22.1231	22.0833	22.1621	21.5223	21.9313	21.8635	21.5699	21.7471	21.757	21.6113	21.7146	22.0622	21.7949	21.4158	21.6093	22.1965	21.788	21.8544	21.4942	21.8977	21.8962	21.8512	21.5979	21.7473	21.8913	21.8494	21.1873	21.6936	21.9321	21.8814	21.3838	By MS/MS	By MS/MS	By MS/MS	By MS/MS	By MS/MS	By MS/MS	By MS/MS	By MS/MS	By MS/MS	By MS/MS	By MS/MS	By MS/MS	By MS/MS	By MS/MS	By MS/MS
27.0312	27.242	26.8395	27.1897	27.3464	27.305	26.8767	27.4175	27.7469	27.1371	27.0752	27.1477	27.102	27.3801	27.3849	26.5207	27.2331	27.7458	27.4713	27.2453	27.0253	27.41	26.7547	26.5081	25.3161	26.9017	26.6698	27.3363	26.7216	27.0717	27.2453	27.1436	26.899	27.1141	27.2013	By MS/MS	By MS/MS	By MS/MS	By MS/MS	By MS/MS	By MS/MS	By MS/MS	By MS/MS	By MS/MS	By MS/MS	By MS/MS	By MS/MS	By MS/MS	By MS/MS	By MS/MS
21.5175	21.5477	21.9079	21.8895	21.8886	21.5205	21.8549	21.7808	21.8338	21.7471	21.8868	21.8659	21.7208	21.5373	21.6346	21.8452	21.5337	21.4157	22.1259	21.981	21.8055	21.5648	21.8935	21.834	22.2164	22.2273	22.0567	22.1445	22.29	22.1141	22.3166	21.853	21.6189	21.76	22.037	By MS/MS	By MS/MS	By MS/MS	By MS/MS	By MS/MS	By MS/MS	By MS/MS	By MS/MS	By MS/MS	By MS/MS	By MS/MS	By MS/MS	By MS/MS	By MS/MS	By MS/MS
27.1808	27.4843	27.472	27.3643	27.2132	27.0203	27.2574	27.4967	27.0782	27.7356	27.4947	27.2457	27.4389	27.4473	27.2547	27.3099	27.7186	27.4129	27.2422	27.2253	27.5477	27.5957	27.8606	27.4913	26.8415	26.7776	27.5962	27.5538	27.317	27.2088	26.9992	27.5668	27.2321	27.3535	27.1063	By MS/MS	By MS/MS	By MS/MS	By MS/MS	By MS/MS	By MS/MS	By MS/MS	By MS/MS	By MS/MS	By MS/MS	By MS/MS	By MS/MS	By MS/MS	By MS/MS	By MS/MS
24.7959	24.6388	24.9072	24.8158	24.8386	25.0074	24.4371	24.402	24.8311	24.7535	23.8624	24.2034	24.3612	24.4674	24.4052	24.6324	24.7262	24.818	24.024	24.477	24.6946	24.3518	25.5317	24.7935	24.1607	24.3259	24.2391	24.0031	23.8686	24.3135	24.1528	23.8037	24.5425	24.7183	24.6131	By MS/MS	By MS/MS	By MS/MS	By MS/MS	By MS/MS	By MS/MS	By MS/MS	By MS/MS	By MS/MS	By MS/MS	By MS/MS	By MS/MS	By MS/MS	By MS/MS	By MS/MS
24.7861	24.779	24.5734	24.8777	24.7245	24.5773	24.4723	24.889	24.8543	24.41	24.9179	24.606	24.533	24.5702	24.4995	24.7608	24.4112	24.4992	24.7974	24.7192	24.4926	24.686	24.5451	24.639	24.8751	24.6823	24.4887	24.7802	24.7377	24.6399	24.6889	24.4026	24.7122	24.4201	25.0243	By MS/MS	By MS/MS	By MS/MS	By MS/MS	By MS/MS	By MS/MS	By MS/MS	By MS/MS	By MS/MS	By MS/MS	By MS/MS	By MS/MS	By MS/MS	By MS/MS	By MS/MS
23.1061	23.359	23.0792	23.1405	23.3709	23.231	23.3442	23.0582	23.351	23.0289	22.892	22.9708	22.9484	23.0306	23.0118	23.3608	23.1859	23.1575	23.0246	23.1047	23.0166	23.3167	22.9406	23.0355	23.2647	23.1355	22.6469	22.9995	23.4275	22.9779	23.13	23.1225	23.1657	22.997	23.1214	By MS/MS	By MS/MS	By MS/MS	By MS/MS	By MS/MS	By MS/MS	By MS/MS	By MS/MS	By MS/MS	By MS/MS	By MS/MS	By MS/MS	By MS/MS	By MS/MS	By MS/MS
25.527	24.3097	24.6397	23.6628	25.7616	24.3312	24.3657	24.7503	24.1648	24.6311	24.8187	24.4552	24.4493	24.5852	24.3772	24.2072	23.9583	25.1153	24.9506	25.1032	25.1365	24.9306	24.8389	24.5488	25.4033	24.1027	24.8459	24.5125	25.5561	24.3414	25.0303	24.4707	24.4968	25.2439	22.8086	By MS/MS	By MS/MS	By MS/MS	By MS/MS	By MS/MS	By MS/MS	By MS/MS	By MS/MS	By MS/MS	By MS/MS	By MS/MS	By MS/MS	By MS/MS	By MS/MS	By MS/MS
21.8998	22.2622	21.9678	22.0441	21.9373	21.9684	21.8434	22.1019	22.1889	22.1212	22.2738	22.1353	22.1156	22.2039	22.0911	22.042	22.0328	22.2704	22.3356	21.8719	21.9073	22.1701	21.8943	21.9309	21.9061	22.0263	21.7136	22.1496	22.1608	22.1421	22.055	22.0362	21.9168	22.2356	22.2826	By MS/MS	By MS/MS	By MS/MS	By MS/MS	By MS/MS	By MS/MS	By MS/MS	By MS/MS	By MS/MS	By MS/MS	By MS/MS	By MS/MS	By MS/MS	By MS/MS	By MS/MS
21.4128	21.0546	21.2734	21.2382	21.2538	21.3837	21.3981	21.1755	21.3911	21.0128	21.2031	21.357	21.0413	21.3198	21.1788	20.9311	21.0812	21.169	21.3024	21.3937	21.5531	21.3236	21.2292	21.3286	20.8208	21.2884	21.4705	21.2429	21.2329	21.0749	21.4028	21.1239	21.1762	21.4574	21.4937	By MS/MS	By MS/MS	By MS/MS	By MS/MS	By MS/MS	By MS/MS	By MS/MS	By MS/MS	By MS/MS	By MS/MS	By MS/MS	By MS/MS	By MS/MS	By MS/MS	By MS/MS
21.8676	22.0325	21.6387	21.7969	22.11	21.7312	21.9046	21.7952	21.8812	21.8874	21.9605	21.374	21.6975	21.7056	21.5014	22.1348	21.6541	21.5672	21.8424	22.2049	21.74	21.8529	21.613	22.0038	22.4039	22.1618	21.8953	21.8819	22.1314	22.2974	21.6611	22.0334	21.8016	22.1571	21.8243	By MS/MS	By MS/MS	By MS/MS	By MS/MS	By MS/MS	By MS/MS	By MS/MS	By MS/MS	By MS/MS	By MS/MS	By MS/MS	By MS/MS	By MS/MS	By MS/MS	By MS/MS
22.9595	23.0802	22.3371	22.6277	22.8505	22.7106	22.6609	22.3167	22.6224	22.3593	22.6657	22.747	22.2663	22.4613	22.1857	22.8337	22.7728	22.3584	22.4198	22.6836	22.6493	22.5343	22.4982	22.7036	22.6351	22.6447	22.6444	22.5743	22.5606	22.4848	22.394	22.4182	22.9498	22.6886	22.5923	By MS/MS	By MS/MS	By MS/MS	By MS/MS	By MS/MS	By MS/MS	By MS/MS	By MS/MS	By MS/MS	By MS/MS	By MS/MS	By MS/MS	By MS/MS	By MS/MS	By MS/MS
22.0846	21.9403	22.0962	21.8064	21.9704	22.0356	21.7164	21.7789	22.0094	21.6875	21.7822	21.8383	21.8076	21.9624	21.9736	21.5349	21.5004	21.7287	21.9554	22.0645	21.8721	21.7768	21.9841	22.1686	21.7687	21.8012	22.1339	22.0257	21.8984	21.9976	21.9611	21.9702	21.7147	21.9907	22.0219	By MS/MS	By MS/MS	By MS/MS	By MS/MS	By MS/MS	By MS/MS	By MS/MS	By MS/MS	By MS/MS	By MS/MS	By MS/MS	By MS/MS	By MS/MS	By MS/MS	By MS/MS
22.3975	22.4074	22.3186	22.2662	22.2632	22.3409	22.5881	22.1246	22.3719	22.2107	22.3051	22.0039	22.2754	22.1014	22.2495	22.1953	22.3895	22.23	21.9711	22.4965	22.2073	22.2203	22.4338	22.5546	22.6154	22.3817	22.3201	22.131	22.1378	22.3317	22.3086	22.2706	22.3507	22.1749	22.1755	By MS/MS	By MS/MS	By MS/MS	By MS/MS	By MS/MS	By MS/MS	By MS/MS	By MS/MS	By MS/MS	By MS/MS	By MS/MS	By MS/MS	By MS/MS	By MS/MS	By MS/MS
21.8904	21.3637	21.7869	21.8952	21.8307	21.6257	21.333	21.9918	22.0145	21.7915	22.0163	22.1546	21.8311	22.1543	21.9827	21.7067	21.5049	21.8152	22.284	21.9837	22.3212	22.0209	22.0105	22.2222	21.9972	22.0235	22.0024	22.3628	21.6313	22.4688	21.5051	22.385	21.4863	22.0201	22.2134	By MS/MS	By MS/MS	By MS/MS	By MS/MS	By MS/MS	By MS/MS	By MS/MS	By MS/MS	By MS/MS	By MS/MS	By MS/MS	By MS/MS	By MS/MS	By MS/MS	By MS/MS
20.7895	21.3154	21.8117	21.791	21.5908	21.4183	22.2346	21.4524	21.6713	21.614	21.3534	21.9092	21.673	21.572	21.7333	21.6486	21.6852	21.6298	22.1802	22.0085	21.5239	21.6073	21.985	21.6343	21.7814	21.9274	21.8894	21.9026	21.9933	22.0116	21.8397	21.4978	21.9327	21.8637	21.7238	By MS/MS	By MS/MS	By MS/MS	By MS/MS	By MS/MS	By MS/MS	By MS/MS	By MS/MS	By MS/MS	By MS/MS	By MS/MS	By MS/MS	By MS/MS	By MS/MS	By MS/MS
22.2499	22.3195	22.3652	22.5679	22.2673	22.3367	22.5993	22.4464	21.8993	22.6248	22.0643	22.5355	22.5474	22.3695	22.0491	22.5575	22.4261	22.016	22.9063	22.7103	22.5636	22.1255	22.3937	22.3695	22.1282	22.0874	22.514	22.5791	22.5848	22.4072	22.4709	22.5965	22.5971	22.5732	22.3891	By MS/MS	By MS/MS	By MS/MS	By MS/MS	By MS/MS	By MS/MS	By MS/MS	By MS/MS	By MS/MS	By MS/MS	By MS/MS	By MS/MS	By MS/MS	By MS/MS	By MS/MS
24.8625	24.7415	24.5877	24.8942	24.6557	24.6021	25.0947	24.8986	24.7192	24.705	25.0556	24.4079	24.5563	24.5892	24.6745	24.8195	24.846	24.7119	24.6359	24.8202	24.6116	24.6903	24.7482	24.2502	25.1386	24.4004	24.658	24.6228	25.2807	24.7402	24.8002	24.9045	24.7221	24.8414	24.3513	By MS/MS	By MS/MS	By MS/MS	By MS/MS	By MS/MS	By MS/MS	By MS/MS	By MS/MS	By MS/MS	By MS/MS	By MS/MS	By MS/MS	By MS/MS	By MS/MS	By MS/MS
25.4252	25.3632	25.3514	25.4297	25.2586	25.2882	25.3341	25.3245	25.2817	25.4406	25.3413	25.3012	25.3131	25.4212	25.3848	25.4659	25.431	25.3676	25.3669	25.5839	25.1681	25.372	25.6034	25.3369	25.586	25.3026	25.5013	25.2965	25.4655	25.3103	25.1975	25.3497	25.3627	25.3241	25.2463	By MS/MS	By MS/MS	By MS/MS	By MS/MS	By MS/MS	By MS/MS	By MS/MS	By MS/MS	By MS/MS	By MS/MS	By MS/MS	By MS/MS	By MS/MS	By MS/MS	By MS/MS
24.7046	24.6744	24.6678	24.609	24.5443	24.6123	24.7257	24.6388	24.6924	24.5412	24.6896	24.6491	24.6272	24.6585	24.6493	24.6865	24.6615	24.4992	24.4616	24.7662	24.427	24.5555	24.7512	24.8287	24.8882	24.7572	24.7536	24.5351	24.8624	24.8177	24.4657	24.7025	24.7503	24.5856	24.5751	By MS/MS	By MS/MS	By MS/MS	By MS/MS	By MS/MS	By MS/MS	By MS/MS	By MS/MS	By MS/MS	By MS/MS	By MS/MS	By MS/MS	By MS/MS	By MS/MS	By MS/MS
22.5463	22.407	22.3044	21.6154	22.1604	22.4873	22.7315	22.3226	22.5809	22.2472	22.4287	22.5487	22.557	22.3436	22.383	22.3717	22.3192	22.7228	22.4538	22.355	22.4476	22.6666	22.2952	22.2169	22.3809	22.1706	22.5662	22.4584	22.2278	22.3601	22.7517	22.2666	22.3822	22.1847	22.63	By MS/MS	By MS/MS	By MS/MS	By MS/MS	By MS/MS	By MS/MS	By MS/MS	By MS/MS	By MS/MS	By MS/MS	By MS/MS	By MS/MS	By MS/MS	By MS/MS	By MS/MS
22.2826	22.288	22.1066	22.4323	22.1996	22.1575	21.9777	22.439	22.1604	22.2008	22.3125	22.5023	22.6237	22.3545	22.4493	22.2966	22.2637	22.2304	22.4653	21.913	22.4619	22.4554	22.2509	22.1835	22.4511	22.137	22.2215	22.377	22.949	22.3084	22.4937	22.4214	22.0339	22.2661	22.5574	By MS/MS	By MS/MS	By MS/MS	By MS/MS	By MS/MS	By MS/MS	By MS/MS	By MS/MS	By MS/MS	By MS/MS	By MS/MS	By MS/MS	By MS/MS	By MS/MS	By MS/MS
22.4464	22.4356	22.2543	21.9795	22.1114	21.9413	22.476	22.2688	22.3112	21.8253	22.1777	22.0667	22.1117	22.3162	22.1033	22.2996	21.9791	22.1156	22.5131	22.3181	22.4036	22.1393	22.1466	21.9481	21.8925	22.0376	22.1562	22.287	21.9648	22.071	22.2863	22.2748	22.3271	22.3322	22.4019	By MS/MS	By MS/MS	By MS/MS	By MS/MS	By MS/MS	By MS/MS	By MS/MS	By MS/MS	By MS/MS	By MS/MS	By MS/MS	By MS/MS	By MS/MS	By MS/MS	By MS/MS
22.5757	22.6593	22.5837	22.4883	22.4764	22.4547	22.6869	22.8485	22.4183	22.7304	22.8595	22.6439	22.8462	22.6516	22.3582	22.6736	22.6402	22.7664	22.4843	22.7265	22.7854	22.6142	22.5991	22.693	22.4608	22.8244	22.4125	22.6715	22.2379	22.5023	22.7804	22.7785	22.4326	22.2604	23.0785	By MS/MS	By MS/MS	By MS/MS	By MS/MS	By MS/MS	By MS/MS	By MS/MS	By MS/MS	By MS/MS	By MS/MS	By MS/MS	By MS/MS	By MS/MS	By MS/MS	By MS/MS
22.8773	22.7795	22.5367	22.6628	22.8662	22.6763	22.9465	22.6158	22.3433	22.623	22.6465	22.4216	22.8097	22.5072	22.47	22.8524	22.6912	22.6531	22.6784	22.8918	22.771	22.755	22.6308	22.8757	23.0356	23.0075	22.6342	22.6057	22.8592	22.7838	22.6191	22.7046	22.6442	22.8385	22.4752	By MS/MS	By MS/MS	By MS/MS	By MS/MS	By MS/MS	By MS/MS	By MS/MS	By MS/MS	By MS/MS	By MS/MS	By MS/MS	By MS/MS	By MS/MS	By MS/MS	By MS/MS
25.2125	25.3645	25.5639	25.3828	25.686	25.4419	25.1356	25.5466	25.7984	25.4042	25.6045	25.7064	25.4291	25.6862	25.4726	25.4149	25.3828	25.7911	25.7407	25.3118	25.4403	25.483	25.4382	25.0205	24.7731	25.0196	25.4682	25.6307	25.1244	25.4075	25.3172	25.2285	25.318	25.1645	25.4723	By MS/MS	By MS/MS	By MS/MS	By MS/MS	By MS/MS	By MS/MS	By MS/MS	By MS/MS	By MS/MS	By MS/MS	By MS/MS	By MS/MS	By MS/MS	By MS/MS	By MS/MS
21.6827	21.7949	22.5395	22.2219	21.8999	22.2696	22.2744	22.1795	22.1452	21.9589	22.0404	22.2562	22.0559	22.2504	22.1954	21.5437	21.8907	22.2764	22.2597	22.0775	22.1289	21.8189	22.1233	22.1855	21.7787	22.2949	22.4316	22.2409	22.098	22.0182	22.5769	21.778	22.2728	21.8914	22.4754	By MS/MS	By MS/MS	By MS/MS	By MS/MS	By MS/MS	By MS/MS	By MS/MS	By MS/MS	By MS/MS	By MS/MS	By MS/MS	By MS/MS	By MS/MS	By MS/MS	By MS/MS
23.1942	23.065	23.2551	23.4235	23.266	23.0562	23.0456	23.2402	23.3264	23.2329	23.1078	23.1429	22.5954	23.2661	23.2483	23.3635	23.2167	23.156	23.2674	23.4161	23.3564	23.2633	23.1161	23.1996	23.3178	23.2977	22.8493	23.1024	23.105	23.3448	23.1654	23.3949	23.3498	23.0827	23.2509	By MS/MS	By MS/MS	By MS/MS	By MS/MS	By MS/MS	By MS/MS	By MS/MS	By MS/MS	By MS/MS	By MS/MS	By MS/MS	By MS/MS	By MS/MS	By MS/MS	By MS/MS
22.7083	22.576	22.0726	22.5732	22.769	22.8191	22.5167	22.5053	22.2765	22.1426	22.1677	22.4892	22.1303	22.2099	22.3523	22.5983	22.7034	22.3645	22.2181	22.4767	22.5716	22.6163	22.5017	22.1241	22.8152	22.5605	22.3903	22.2378	17.0627	22.3435	22.71	22.7102	22.1694	22.1413	22.2763	By MS/MS	By MS/MS	By MS/MS	By MS/MS	By MS/MS	By MS/MS	By MS/MS	By MS/MS	By MS/MS	By MS/MS	By MS/MS	By MS/MS	By MS/MS	By MS/MS	By MS/MS
22.9633	22.9383	22.806	22.9017	22.8549	22.8184	22.8596	22.9207	22.8014	22.9486	22.9753	22.6457	22.9475	22.8589	22.9046	23.0217	22.6735	22.4942	22.6659	22.8854	22.833	22.7359	22.8578	23.027	23.2317	23.0164	22.9618	22.973	23.2567	22.9205	22.7152	23.0553	22.7389	22.7957	22.7608	By MS/MS	By MS/MS	By MS/MS	By MS/MS	By MS/MS	By MS/MS	By MS/MS	By MS/MS	By MS/MS	By MS/MS	By MS/MS	By MS/MS	By MS/MS	By MS/MS	By MS/MS
24.1528	24.0449	23.9067	23.9417	24.0234	24.1583	23.938	23.8587	23.9979	23.9778	23.796	23.8917	23.8495	23.9484	23.9432	24.2861	24.0901	23.9532	23.8508	24.0669	24.0166	24.0651	23.9103	23.8434	23.6068	23.7535	23.8818	23.7997	23.5578	23.8032	23.6817	24.0335	23.7408	24.1062	23.88	By MS/MS	By MS/MS	By MS/MS	By MS/MS	By MS/MS	By MS/MS	By MS/MS	By MS/MS	By MS/MS	By MS/MS	By MS/MS	By MS/MS	By MS/MS	By MS/MS	By MS/MS
25.0382	25.052	25.0095	25.3551	25.0869	25.1942	25.1345	25.3693	25.0204	24.8176	25.2705	24.8425	25.1071	25.2633	24.7884	25.0713	25.3653	25.2852	25.5303	25.277	25.6749	25.3615	25.2978	25.3599	25.4078	25.4944	25.0866	25.4321	25.8757	25.2938	24.9324	25.2781	25.3415	23.957	25.4923	By MS/MS	By MS/MS	By MS/MS	By MS/MS	By MS/MS	By MS/MS	By MS/MS	By MS/MS	By MS/MS	By MS/MS	By MS/MS	By MS/MS	By MS/MS	By MS/MS	By MS/MS
23.5934	23.2613	23.5633	23.6318	23.4145	23.4144	23.7237	23.3484	23.2249	23.5197	23.6353	23.6103	23.5855	23.4482	23.4392	23.5204	23.4432	23.4073	23.3877	23.4844	23.3122	23.4772	23.7691	23.4955	23.6733	23.4777	23.3784	23.5111	23.5116	23.8636	23.4335	23.3616	23.4415	23.147	23.5914	By MS/MS	By MS/MS	By MS/MS	By MS/MS	By MS/MS	By MS/MS	By MS/MS	By MS/MS	By MS/MS	By MS/MS	By MS/MS	By MS/MS	By MS/MS	By MS/MS	By MS/MS
21.3646	21.9135	20.8876	21.5286	21.4595	21.1971	20.1243	21.2193	21.7084	21.2135	21.2641	21.7487	20.747	21.4188	21.0398	21.1034	21.1311	21.236	21.5186	21.128	21.4845	21.5991	21.1768	21.2474	21.1494	21.1809	21.1417	20.8858	20.5764	21.2746	21.1494	21.2983	21.5779	20.9126	21.3242	By MS/MS	By MS/MS	By MS/MS	By MS/MS	By MS/MS	By MS/MS	By MS/MS	By MS/MS	By MS/MS	By MS/MS	By MS/MS	By MS/MS	By MS/MS	By MS/MS	By MS/MS
22.4484	22.9033	22.6822	22.9525	22.2984	22.7828	22.9876	22.473	22.9454	23.135	22.8879	22.7547	22.4052	23.015	22.7912	22.5982	23.1389	22.8334	22.5941	22.7553	22.5009	22.8555	22.7233	22.833	22.3153	22.5768	23.1157	22.8421	22.2918	22.6939	22.9281	22.7399	22.3509	22.9506	22.7437	By MS/MS	By MS/MS	By MS/MS	By MS/MS	By MS/MS	By MS/MS	By MS/MS	By MS/MS	By MS/MS	By MS/MS	By MS/MS	By MS/MS	By MS/MS	By MS/MS	By MS/MS
19.9505	20.7842	20.5677	20.4942	20.458	20.2091	20.2132	20.1948	20.5648	20.0156	20.0198	20.4593	20.1499	20.5498	20.0868	20.5986	20.1311	20.4403	20.1473	20.8587	20.6366	19.9506	20.2055	20.4261	20.093	20.293	19.8658	20.2344	19.5116	20.268	19.7667	20.0787	20.406	20.5888	20.0647	By MS/MS	By MS/MS	By MS/MS	By MS/MS	By MS/MS	By MS/MS	By MS/MS	By MS/MS	By MS/MS	By MS/MS	By MS/MS	By MS/MS	By MS/MS	By MS/MS	By MS/MS
24.3343	24.783	24.424	24.7479	24.6635	24.5529	23.5684	24.7873	24.7875	24.8731	24.723	24.9371	24.6441	24.9056	24.9861	24.6761	24.7317	25.1546	24.7407	24.6036	24.7235	24.8798	24.2477	24.3086	23.7723	24.3573	24.4694	24.9016	24.2973	24.5	24.8508	24.4934	24.5478	24.7384	24.6551	By MS/MS	By MS/MS	By MS/MS	By MS/MS	By MS/MS	By MS/MS	By MS/MS	By MS/MS	By MS/MS	By MS/MS	By MS/MS	By MS/MS	By MS/MS	By MS/MS	By MS/MS
23.3209	24.2339	24.4183	24.6239	24.1787	24.2977	24.5678	24.4855	24.2169	24.5278	24.2608	24.7795	24.4549	24.4118	24.4435	24.2535	24.3182	24.4851	24.73	24.2627	24.4664	24.1458	24.3164	24.0575	24.1976	24.2328	24.429	24.4221	24.0852	24.4422	24.5256	24.1528	24.3854	24.3941	24.5385	By MS/MS	By MS/MS	By MS/MS	By MS/MS	By MS/MS	By MS/MS	By MS/MS	By MS/MS	By MS/MS	By MS/MS	By MS/MS	By MS/MS	By MS/MS	By MS/MS	By MS/MS
20.93	21.1493	21.1914	21.1155	21.306	21.2406	21.0791	21.1391	21.257	21.119	21.0352	21.2481	20.8516	21.3946	21.1032	21.3167	21.3786	21.2301	21.4792	21.3319	21.5035	21.1669	21.3803	21.2986	20.9022	21.3099	21.287	21.4285	20.9067	21.0835	21.1075	21.2135	21.1632	21.7141	20.72	By MS/MS	By MS/MS	By MS/MS	By MS/MS	By MS/MS	By MS/MS	By MS/MS	By MS/MS	By MS/MS	By MS/MS	By MS/MS	By MS/MS	By MS/MS	By MS/MS	By MS/MS
24.5574	24.4395	24.3033	23.8501	24.7014	23.853	24.4037	24.4534	24.4318	24.3972	24.0785	23.9503	23.9042	23.8886	23.9952	24.6548	24.2603	23.79	24.0336	24.7672	24.0889	24.3444	24.0975	24.1315	23.9072	24.0805	23.5966	23.7603	24.1868	23.8316	23.5343	24.2792	24.4138	24.7636	23.9763	By MS/MS	By MS/MS	By MS/MS	By MS/MS	By MS/MS	By MS/MS	By MS/MS	By MS/MS	By MS/MS	By MS/MS	By MS/MS	By MS/MS	By MS/MS	By MS/MS	By MS/MS
21.6108	21.5926	21.6315	21.62	21.6707	21.5885	21.5986	21.7318	21.7598	21.6355	21.3143	21.5001	21.2025	21.5874	21.419	21.6294	21.7656	21.3486	21.5352	21.2519	21.7412	21.7263	21.1656	21.7908	21.7431	21.49	21.3024	21.6657	20.7548	21.435	21.2082	21.5918	21.7906	22.1761	21.8401	By MS/MS	By MS/MS	By MS/MS	By MS/MS	By MS/MS	By MS/MS	By MS/MS	By MS/MS	By MS/MS	By MS/MS	By MS/MS	By MS/MS	By MS/MS	By MS/MS	By MS/MS
22.0121	21.9026	21.8829	21.9444	21.9931	21.873	22.2332	22.0008	22.1216	21.8503	21.6488	21.9685	21.8037	21.9298	21.9623	22.3384	22.1136	21.7561	21.9578	22.1223	22.1751	22.1536	21.7959	21.8735	22.1904	22.2169	22.0182	22.1266	22.4272	21.7812	21.8991	21.805	21.7753	22.2868	21.866	By MS/MS	By MS/MS	By MS/MS	By MS/MS	By MS/MS	By MS/MS	By MS/MS	By MS/MS	By MS/MS	By MS/MS	By MS/MS	By MS/MS	By MS/MS	By MS/MS	By MS/MS
22.5143	22.4244	22.2943	22.203	22.345	22.5005	22.1399	22.4536	22.5171	22.5105	22.3513	22.6312	22.5767	22.5666	22.1882	22.3392	22.4449	22.4356	22.351	22.5189	22.5206	22.7405	22.4738	22.3859	22.6504	22.3341	22.481	22.1672	22.6778	22.4521	22.5978	22.3625	22.2597	22.4496	22.2979	By MS/MS	By MS/MS	By MS/MS	By MS/MS	By MS/MS	By MS/MS	By MS/MS	By MS/MS	By MS/MS	By MS/MS	By MS/MS	By MS/MS	By MS/MS	By MS/MS	By MS/MS
21.703	21.4444	21.6105	21.6264	21.3646	21.2471	21.9576	21.3203	21.4942	21.681	21.3456	21.0025	21.4874	21.4946	21.3585	21.856	21.4739	21.2255	21.5194	21.3525	21.6574	21.2655	21.4782	21.363	21.7439	21.4136	20.3055	21.5741	21.9102	21.1088	21.3226	21.8964	21.2259	21.1973	21.3645	By MS/MS	By MS/MS	By MS/MS	By MS/MS	By MS/MS	By MS/MS	By MS/MS	By MS/MS	By MS/MS	By MS/MS	By MS/MS	By MS/MS	By MS/MS	By MS/MS	By MS/MS
22.4708	22.7245	22.3872	22.6697	22.5705	22.3985	23.2247	22.5045	22.4208	22.6449	22.5967	22.5865	22.4669	22.889	22.4789	22.6975	22.5915	22.4136	22.7841	22.5467	22.0664	22.5745	22.671	22.5081	22.6307	22.6592	22.5743	22.6559	22.2476	22.5256	22.0999	22.697	22.4758	22.0583	22.7155	By MS/MS	By MS/MS	By MS/MS	By MS/MS	By MS/MS	By MS/MS	By MS/MS	By MS/MS	By MS/MS	By MS/MS	By MS/MS	By MS/MS	By MS/MS	By MS/MS	By MS/MS
23.6042	23.0511	23.1831	22.9735	23.8626	23.1223	22.3421	22.9141	23.08	22.8786	22.9021	22.6628	22.8701	22.9936	22.9527	23.6378	23.3569	23.2526	22.2312	22.9854	23.5778	23.0428	22.5374	22.9351	23.8557	23.4336	22.413	23.1563	23.5983	22.9777	22.3828	23.0582	22.8589	23.2046	21.7446	By MS/MS	By MS/MS	By MS/MS	By MS/MS	By MS/MS	By MS/MS	By MS/MS	By MS/MS	By MS/MS	By MS/MS	By MS/MS	By MS/MS	By MS/MS	By MS/MS	By MS/MS
24.9243	24.7109	24.8129	24.5072	24.8614	24.254	24.4004	24.7183	24.8469	24.3506	24.5901	24.7211	24.7858	24.8851	24.5256	24.3852	24.4538	24.9162	24.7162	24.6845	24.598	24.9011	24.8103	24.4379	24.8901	24.46	24.396	24.7395	24.994	24.8316	24.5566	24.549	24.2177	24.2055	24.4066	By MS/MS	By MS/MS	By MS/MS	By MS/MS	By MS/MS	By MS/MS	By MS/MS	By MS/MS	By MS/MS	By MS/MS	By MS/MS	By MS/MS	By MS/MS	By MS/MS	By MS/MS
25.1448	25.0778	25.0032	25.1246	24.9104	25.0994	25.0513	25.1638	25.0855	25.0279	25.0132	25.0451	24.9523	25.0444	25.0685	25.1978	24.9732	24.9397	25.0577	25.1785	25.0634	25.0459	25.1493	25.1312	24.9667	24.9483	24.9404	24.9236	25.336	24.9928	24.8356	25.0309	24.9849	24.7634	24.9687	By MS/MS	By MS/MS	By MS/MS	By MS/MS	By MS/MS	By MS/MS	By MS/MS	By MS/MS	By MS/MS	By MS/MS	By MS/MS	By MS/MS	By MS/MS	By MS/MS	By MS/MS
25.9754	26.1933	26.0216	26.3459	25.9474	25.863	26.09	26.0902	26.1468	26.2209	26.0815	26.0311	25.9504	26.0215	25.9191	26.2846	26.1089	25.754	25.8053	26.03	25.776	26.0801	25.8591	25.7954	25.7652	25.5846	25.7397	25.7932	25.942	25.7984	25.7005	25.9324	25.7886	24.9704	25.6729	By MS/MS	By MS/MS	By MS/MS	By MS/MS	By MS/MS	By MS/MS	By MS/MS	By MS/MS	By MS/MS	By MS/MS	By MS/MS	By MS/MS	By MS/MS	By MS/MS	By MS/MS
23.3719	23.6439	23.6903	23.514	23.3518	23.4002	23.9206	23.4357	23.4913	23.4448	23.0177	23.5197	23.2721	22.8968	23.4987	23.7221	23.5992	23.4512	23.5683	23.5842	23.5204	23.7016	23.5226	23.2331	23.4869	23.4403	23.3229	23.2474	23.7415	23.3526	23.3848	23.5982	23.497	24.6023	22.9965	By MS/MS	By MS/MS	By MS/MS	By MS/MS	By MS/MS	By MS/MS	By MS/MS	By MS/MS	By MS/MS	By MS/MS	By MS/MS	By MS/MS	By MS/MS	By MS/MS	By MS/MS
22.7243	22.51	22.4296	22.8898	22.6256	22.4682	22.6037	22.5784	22.6209	22.4446	22.6006	22.6023	22.7496	22.6411	22.5614	22.4616	22.6148	22.3013	22.4476	22.3273	22.4502	22.6353	22.6213	22.6033	22.7062	22.436	22.2738	22.6445	22.5756	22.7778	22.366	22.6598	22.5971	22.7357	22.5863	By MS/MS	By MS/MS	By MS/MS	By MS/MS	By MS/MS	By MS/MS	By MS/MS	By MS/MS	By MS/MS	By MS/MS	By MS/MS	By MS/MS	By MS/MS	By MS/MS	By MS/MS
22.8521	22.8576	23.0949	22.8084	22.7414	22.7465	22.8214	22.7669	22.9773	22.7829	22.2607	22.2876	22.6835	23.1764	22.5255	22.3265	22.8904	22.7938	22.722	22.5107	22.4434	22.7737	22.9834	22.7606	22.8762	22.2767	22.9794	22.7845	22.2511	22.9834	22.7453	23.0544	22.6093	23.1344	22.14	By MS/MS	By MS/MS	By MS/MS	By MS/MS	By MS/MS	By MS/MS	By MS/MS	By MS/MS	By MS/MS	By MS/MS	By MS/MS	By MS/MS	By MS/MS	By MS/MS	By MS/MS
26.6174	26.682	26.3953	26.7176	26.6238	26.761	26.6154	26.4544	26.8411	26.9459	26.7464	26.6393	26.1491	26.0787	26.5749	26.876	26.9827	27.2739	26.3786	26.7236	26.854	26.8081	26.8146	26.159	25.9812	26.4224	26.621	26.7861	26.2168	26.231	26.7054	26.9096	26.8681	26.3847	26.3505	By MS/MS	By MS/MS	By MS/MS	By MS/MS	By MS/MS	By MS/MS	By MS/MS	By MS/MS	By MS/MS	By MS/MS	By MS/MS	By MS/MS	By MS/MS	By MS/MS	By MS/MS
21.4642	22.6	22.335	22.457	22.5878	22.3703	22.3077	22.2866	22.6382	22.1434	22.3196	22.7682	22.402	22.5426	22.6492	22.1882	22.3232	22.2458	22.6893	22.3088	22.5207	21.8979	22.5349	22.4462	22.8573	22.2195	22.7639	22.4251	22.5475	22.7238	22.5523	22.2475	22.2655	22.7661	22.4684	By MS/MS	By MS/MS	By MS/MS	By MS/MS	By MS/MS	By MS/MS	By MS/MS	By MS/MS	By MS/MS	By MS/MS	By MS/MS	By MS/MS	By MS/MS	By MS/MS	By MS/MS
22.7044	23.0036	22.9694	22.9703	22.8782	22.7515	23.259	22.9783	23.1699	22.9092	22.8847	22.901	23.1049	22.9593	23.0116	23.0358	22.8845	22.9736	23.158	23.2394	23.1878	23.0199	22.8603	23.2133	23.2221	23.1958	23.0137	23.0891	23.0874	22.9293	22.8987	22.906	23.0336	23.4538	22.9402	By MS/MS	By MS/MS	By MS/MS	By MS/MS	By MS/MS	By MS/MS	By MS/MS	By MS/MS	By MS/MS	By MS/MS	By MS/MS	By MS/MS	By MS/MS	By MS/MS	By MS/MS
23.0568	23.1839	22.999	23.0655	23.2175	23.225	23.4532	22.936	22.9637	22.7533	22.8472	22.8889	22.9034	22.7925	22.5005	23.1677	23.0207	23.186	23.0168	22.8496	22.764	22.9003	22.7179	22.6822	22.4721	23.0229	22.9622	22.6612	22.7932	22.6569	22.7556	22.8849	23.04	23.2328	22.9742	By MS/MS	By MS/MS	By MS/MS	By MS/MS	By MS/MS	By MS/MS	By MS/MS	By MS/MS	By MS/MS	By MS/MS	By MS/MS	By MS/MS	By MS/MS	By MS/MS	By MS/MS
22.3337	22.3732	22.3189	22.6729	22.3996	22.5824	21.5384	22.6367	22.6752	22.5631	22.2525	22.5866	22.5473	22.6103	22.3698	22.8234	22.5482	22.7963	22.518	22.3541	22.7464	22.6383	22.0034	22.0563	21.9103	21.8283	22.1836	22.7349	22.2012	22.1297	22.6281	22.2117	22.3323	22.2157	22.4506	By MS/MS	By MS/MS	By MS/MS	By MS/MS	By MS/MS	By MS/MS	By MS/MS	By MS/MS	By MS/MS	By MS/MS	By MS/MS	By MS/MS	By MS/MS	By MS/MS	By MS/MS
20.1252	20.2998	20.3731	20.5682	20.4007	20.5452	20.5842	20.4041	20.8597	20.8636	20.8348	20.3647	20.5474	21.0079	20.6031	21.1074	20.4829	21.0375	20.9316	20.4883	21.081	20.8692	20.7712	20.521	20.1656	20.7963	20.173	20.8226	20.6841	20.826	20.8756	20.5574	20.9451	20.7413	20.0419	By MS/MS	By MS/MS	By MS/MS	By MS/MS	By MS/MS	By MS/MS	By MS/MS	By MS/MS	By MS/MS	By MS/MS	By MS/MS	By MS/MS	By MS/MS	By MS/MS	By MS/MS
22.2258	22.3537	21.973	22.2618	22.5032	22.3968	22.1044	22.3449	22.4189	22.0211	22.539	22.7	22.0294	22.1022	22.2397	22.4231	22.4079	22.4688	22.4663	21.6511	22.4743	22.6081	22.4084	22.0252	22.7597	22.4687	22.2502	22.1887	21.524	22.5777	22.5134	22.6319	22.133	21.9242	22.4249	By MS/MS	By MS/MS	By MS/MS	By MS/MS	By MS/MS	By MS/MS	By MS/MS	By MS/MS	By MS/MS	By MS/MS	By MS/MS	By MS/MS	By MS/MS	By MS/MS	By MS/MS
23.9795	23.691	23.5942	23.9642	23.8077	24.0392	24.315	23.8681	23.4756	23.6712	23.9389	24.2424	23.7533	23.5651	23.7039	24.2518	23.2763	23.4328	24.0038	23.9052	23.8022	23.9036	23.5204	23.5948	23.6136	23.3956	23.8032	23.9122	23.3802	23.7074	24.315	23.8251	23.732	24.1937	23.7085	By MS/MS	By MS/MS	By MS/MS	By MS/MS	By MS/MS	By MS/MS	By MS/MS	By MS/MS	By MS/MS	By MS/MS	By MS/MS	By MS/MS	By MS/MS	By MS/MS	By MS/MS
22.4729	22.5902	22.3051	22.2861	22.6321	22.6628	22.4664	22.5501	22.6479	22.6102	22.5537	22.3363	22.4425	22.4253	22.644	22.506	22.615	22.5026	22.672	22.4163	22.5602	22.6977	22.7918	22.3383	22.6626	22.4288	22.3685	22.6712	22.3131	22.4927	22.0431	22.5445	22.5593	22.3729	22.5063	By MS/MS	By MS/MS	By MS/MS	By MS/MS	By MS/MS	By MS/MS	By MS/MS	By MS/MS	By MS/MS	By MS/MS	By MS/MS	By MS/MS	By MS/MS	By MS/MS	By MS/MS
20.3056	20.7385	20.9856	21.0407	20.7689	20.938	21.275	20.9048	20.6463	21.1588	21.1066	20.8088	20.8906	21.0459	21.158	20.7393	21.249	21.0238	21.2713	21.1948	20.9361	20.8153	21.1371	20.9232	21.3492	20.9055	21.0534	21.1311	20.8681	21.5789	21.3999	21.1096	21.2908	21.2871	21.126	By MS/MS	By MS/MS	By MS/MS	By MS/MS	By MS/MS	By MS/MS	By MS/MS	By MS/MS	By MS/MS	By MS/MS	By MS/MS	By MS/MS	By MS/MS	By MS/MS	By MS/MS
22.5974	22.7008	22.5208	22.7625	22.4982	22.398	22.58	22.5186	22.7075	22.613	22.5325	22.4762	22.5793	22.5788	22.5521	22.6573	22.3963	22.3999	22.4912	22.6256	22.4684	22.5098	22.488	22.5266	22.9511	22.3613	22.5792	22.3877	22.3562	22.6801	22.4725	22.5074	22.423	22.5893	22.2923	By MS/MS	By MS/MS	By MS/MS	By MS/MS	By MS/MS	By MS/MS	By MS/MS	By MS/MS	By MS/MS	By MS/MS	By MS/MS	By MS/MS	By MS/MS	By MS/MS	By MS/MS
22.5841	22.8111	22.741	22.4918	22.7256	22.6154	22.6681	22.8349	22.6221	23.0497	22.8309	22.847	22.5098	22.9401	22.7327	22.7891	22.8775	23.2102	22.8894	22.8622	22.569	23.1999	22.9392	22.398	22.7377	22.619	22.9063	22.9449	22.6291	23.1985	23.0949	22.6466	23.3072	22.9391	22.8742	By MS/MS	By MS/MS	By MS/MS	By MS/MS	By MS/MS	By MS/MS	By MS/MS	By MS/MS	By MS/MS	By MS/MS	By MS/MS	By MS/MS	By MS/MS	By MS/MS	By MS/MS
23.779	23.7174	23.6431	23.7638	23.7293	23.5455	23.8116	23.7125	23.5772	23.8427	23.8111	23.6846	23.8147	23.6472	23.6635	23.7619	23.6599	23.623	23.6035	23.632	23.8263	23.4793	23.7658	23.6836	23.9944	23.8182	23.7171	23.7005	23.8229	23.6899	23.5129	23.8932	23.7387	23.8213	23.5667	By MS/MS	By MS/MS	By MS/MS	By MS/MS	By MS/MS	By MS/MS	By MS/MS	By MS/MS	By MS/MS	By MS/MS	By MS/MS	By MS/MS	By MS/MS	By MS/MS	By MS/MS
23.1853	23.6552	23.7543	23.4072	23.5324	23.5169	23.5938	23.7519	23.3835	23.9002	23.7029	23.8713	23.8659	23.7863	23.8984	23.5486	23.7069	23.5375	24.3797	23.9162	23.5322	23.7115	23.859	23.8375	23.6717	23.8963	24.2636	23.9258	23.8848	23.7759	24.065	23.5526	23.783	23.8213	23.6446	By MS/MS	By MS/MS	By MS/MS	By MS/MS	By MS/MS	By MS/MS	By MS/MS	By MS/MS	By MS/MS	By MS/MS	By MS/MS	By MS/MS	By MS/MS	By MS/MS	By MS/MS
23.6536	23.9149	23.4497	23.9011	23.5942	23.4731	23.5614	23.805	23.7556	23.8546	23.9724	23.7543	23.8998	23.9572	23.8469	23.5656	23.4851	23.8049	23.6804	23.3514	23.2686	23.4863	23.8714	23.4923	24.079	23.7828	23.7469	23.6683	23.3365	23.708	23.5352	23.7901	23.7668	23.5979	23.687	By MS/MS	By MS/MS	By MS/MS	By MS/MS	By MS/MS	By MS/MS	By MS/MS	By MS/MS	By MS/MS	By MS/MS	By MS/MS	By MS/MS	By MS/MS	By MS/MS	By MS/MS
22.6793	22.7505	22.078	22.639	22.9001	22.5018	22.6172	22.2653	22.743	22.6185	22.2852	22.7322	22.0291	22.1203	21.7131	22.482	22.2918	22.2246	22.3181	22.9056	22.5844	22.1145	21.4053	22.3141	22.3122	22.1148	21.85	21.9584	21.8329	22.3054	22.2142	22.3711	22.6923	22.8669	21.9735	By MS/MS	By MS/MS	By MS/MS	By MS/MS	By MS/MS	By MS/MS	By MS/MS	By MS/MS	By MS/MS	By MS/MS	By MS/MS	By MS/MS	By MS/MS	By MS/MS	By MS/MS
21.6811	21.8988	21.7521	21.5953	21.9475	21.824	21.4824	21.8166	22.0861	22.2439	22.2224	22.2971	21.842	22.0167	22.0393	21.5537	21.7624	21.807	22.1183	21.8691	21.9428	22.2062	21.8966	22.1567	22.103	21.9022	22.0516	22.0359	22.1555	22.2555	22.1213	21.8805	21.8077	22.0254	21.8266	By MS/MS	By MS/MS	By MS/MS	By MS/MS	By MS/MS	By MS/MS	By MS/MS	By MS/MS	By MS/MS	By MS/MS	By MS/MS	By MS/MS	By MS/MS	By MS/MS	By MS/MS
21.8552	22.194	22.0727	21.6854	22.2876	21.457	22.3587	21.4981	21.6258	21.8003	22.1201	21.7899	22.1058	21.8677	21.9706	22.1473	21.8888	21.6756	21.7566	22.1787	21.6373	21.677	22.1342	22.7316	22.9231	22.2124	22.7227	22.482	22.2235	22.0769	21.6487	21.9185	22.056	21.9887	21.3509	By MS/MS	By MS/MS	By MS/MS	By MS/MS	By MS/MS	By MS/MS	By MS/MS	By MS/MS	By MS/MS	By MS/MS	By MS/MS	By MS/MS	By MS/MS	By MS/MS	By MS/MS
21.0242	20.718	20.4032	20.1783	20.6594	20.965	20.838	20.3079	20.8182	20.0266	20.0274	20.1087	20.1693	20.2882	20.6728	20.8135	20.385	20.7003	20.9602	20.9447	20.2565	20.498	20.2949	20.7054	20.819	20.6793	20.3337	20.1291	20.6188	20.6256	20.6686	20.2643	20.666	20.6439	20.4882	By MS/MS	By MS/MS	By MS/MS	By MS/MS	By MS/MS	By MS/MS	By MS/MS	By MS/MS	By MS/MS	By MS/MS	By MS/MS	By MS/MS	By MS/MS	By MS/MS	By MS/MS
25.6101	25.4918	25.5968	25.6018	25.4213	25.3567	25.3808	25.5531	25.5683	25.4246	25.7428	25.6805	25.5794	25.7984	25.6611	25.2834	25.392	25.4167	25.5535	25.599	25.3449	25.5844	25.9197	25.5583	25.945	25.7103	25.6846	25.5473	25.7366	25.5957	25.563	25.6977	25.5971	25.309	25.6134	By MS/MS	By MS/MS	By MS/MS	By MS/MS	By MS/MS	By MS/MS	By MS/MS	By MS/MS	By MS/MS	By MS/MS	By MS/MS	By MS/MS	By MS/MS	By MS/MS	By MS/MS
24.3807	24.0277	24.2795	24.4257	24.5028	24.0008	21.4376	24.1081	24.3727	24.6145	24.1624	24.4675	24.0961	24.2386	24.3335	24.7154	24.2942	24.3445	24.8293	23.7321	24.825	24.5391	24.2097	23.6696	23.8708	23.9024	24.072	23.5279	23.6835	24.4284	24.3922	24.0803	24.2691	24.5686	24.1883	By MS/MS	By MS/MS	By MS/MS	By MS/MS	By MS/MS	By MS/MS	By MS/MS	By MS/MS	By MS/MS	By MS/MS	By MS/MS	By MS/MS	By MS/MS	By MS/MS	By MS/MS
23.2355	23.4691	23.1722	23.4126	23.3178	23.2318	23.409	22.9861	22.9564	23.5142	23.3454	23.0787	23.2201	23.3119	22.6377	23.3684	23.4021	23.2171	23.5477	23.4511	23.2209	23.3723	23.13	23.5463	23.1506	23.381	23.4405	23.3147	23.0322	23.262	22.7257	23.4906	23.3228	23.4433	23.557	By MS/MS	By MS/MS	By MS/MS	By MS/MS	By MS/MS	By MS/MS	By MS/MS	By MS/MS	By MS/MS	By MS/MS	By MS/MS	By MS/MS	By MS/MS	By MS/MS	By MS/MS
21.4802	21.7595	21.6925	21.4335	21.7836	21.3379	21.4251	21.639	21.4973	21.5314	21.3148	21.0583	21.8399	21.4507	21.5042	21.5876	21.739	21.6765	21.3299	21.2414	21.4001	20.9164	21.7619	21.8712	20.6894	21.882	21.9694	21.5079	21.8773	21.5901	21.6484	21.4622	22.8213	21.3131	21.889	By MS/MS	By MS/MS	By MS/MS	By MS/MS	By MS/MS	By MS/MS	By MS/MS	By MS/MS	By MS/MS	By MS/MS	By MS/MS	By MS/MS	By MS/MS	By MS/MS	By MS/MS
21.1023	21.209	21.0964	21.2613	21.3679	21.255	21.4314	21.5059	21.4797	21.1674	21.0908	21.1514	21.2877	21.3574	21.2482	21.339	21.1902	21.4886	21.4143	21.0844	21.465	21.5088	21.3357	21.4588	21.998	21.4075	21.4386	21.3528	20.9969	21.5424	21.4404	21.7784	21.286	21.3249	21.421	By MS/MS	By MS/MS	By MS/MS	By MS/MS	By MS/MS	By MS/MS	By MS/MS	By MS/MS	By MS/MS	By MS/MS	By MS/MS	By MS/MS	By MS/MS	By MS/MS	By MS/MS
22.1274	22.5639	22.5806	22.3078	22.5747	22.5588	22.4104	22.8584	22.7475	21.9153	22.6271	23.3757	22.8922	22.7829	22.8614	22.5478	22.0688	22.4995	23.4491	22.7581	22.4752	22.5042	22.2759	22.8354	22.6269	22.5836	22.4941	22.7413	22.5837	22.6574	22.7184	22.1545	22.4146	22.4704	22.307	By MS/MS	By MS/MS	By MS/MS	By MS/MS	By MS/MS	By MS/MS	By MS/MS	By MS/MS	By MS/MS	By MS/MS	By MS/MS	By MS/MS	By MS/MS	By MS/MS	By MS/MS
22.168	22.527	22.7918	22.8083	22.725	22.9326	22.4453	22.9739	23.0088	22.9894	22.9558	23.4446	23.0084	23.3464	23.1779	22.8246	22.6156	23.4077	23.5128	23.6222	23.2299	23.2036	23.0654	23.1207	22.563	23.5821	23.5277	23.2463	22.5865	23.4414	23.649	23.1851	23.006	23.0745	23.3953	By MS/MS	By MS/MS	By MS/MS	By MS/MS	By MS/MS	By MS/MS	By MS/MS	By MS/MS	By MS/MS	By MS/MS	By MS/MS	By MS/MS	By MS/MS	By MS/MS	By MS/MS
22.4453	22.3501	22.4218	22.1689	22.3179	22.2829	22.3081	22.1648	22.2792	22.2305	22.3011	22.2127	22.0627	22.3159	22.2445	22.4364	22.2334	22.3064	21.9328	22.3622	22.0296	22.098	22.4766	22.3164	22.8149	22.3231	22.1755	22.0943	22.6065	22.2285	21.9394	22.4456	22.3249	22.2734	22.154	By MS/MS	By MS/MS	By MS/MS	By MS/MS	By MS/MS	By MS/MS	By MS/MS	By MS/MS	By MS/MS	By MS/MS	By MS/MS	By MS/MS	By MS/MS	By MS/MS	By MS/MS
22.9991	22.8867	22.8711	22.8649	22.6708	22.7314	23.1205	22.7655	23.0139	23.0144	22.9381	22.8812	22.7697	23.0181	22.8242	23.0511	22.8087	22.4302	22.648	23.0967	22.8665	22.8081	22.8704	23.0593	23.3373	23.0376	22.8506	22.8375	23.0603	22.8219	22.503	22.8199	22.7552	22.643	22.832	By MS/MS	By MS/MS	By MS/MS	By MS/MS	By MS/MS	By MS/MS	By MS/MS	By MS/MS	By MS/MS	By MS/MS	By MS/MS	By MS/MS	By MS/MS	By MS/MS	By MS/MS
26.8008	26.0193	26.3634	25.7751	26.7677	26.3302	26.2257	25.9957	25.8683	25.4681	26.7689	25.9099	26.2225	26.0757	25.8529	26.5009	26.1559	26.1648	25.9371	26.3198	26.317	26.1682	26.2229	25.9425	26.7335	26.1773	25.7241	26.2778	26.9402	25.5142	25.4937	25.5263	26.238	26.5003	26.4328	By MS/MS	By MS/MS	By MS/MS	By MS/MS	By MS/MS	By MS/MS	By MS/MS	By MS/MS	By MS/MS	By MS/MS	By MS/MS	By MS/MS	By MS/MS	By MS/MS	By MS/MS
26.1278	26.0294	26.0104	26.8547	25.7648	26.1181	26.2743	26.136	26.4538	26.4729	26.8756	26.619	26.7877	25.8233	26.5608	26.2682	26.5472	26.1219	26.3204	25.9853	26.4505	26.1713	25.8305	25.9762	26.1231	26.4757	26.0816	26.3853	26.4851	26.6549	26.4898	26.2061	25.8683	26.1143	26.7811	By MS/MS	By MS/MS	By MS/MS	By MS/MS	By MS/MS	By MS/MS	By MS/MS	By MS/MS	By MS/MS	By MS/MS	By MS/MS	By MS/MS	By MS/MS	By MS/MS	By MS/MS
22.3649	22.3356	22.4397	22.1827	22.431	22.4646	22.6475	22.1012	22.6112	22.2896	22.3519	22.07	22.2536	22.2907	22.4149	22.3424	22.4302	22.2749	22.4247	22.2639	22.3722	22.3761	22.4226	22.3788	22.3663	22.5422	22.3775	22.2782	22.2669	22.4685	22.3673	22.2885	22.6549	22.4706	22.5264	By MS/MS	By MS/MS	By MS/MS	By MS/MS	By MS/MS	By MS/MS	By MS/MS	By MS/MS	By MS/MS	By MS/MS	By MS/MS	By MS/MS	By MS/MS	By MS/MS	By MS/MS
25.8588	25.8026	25.9932	25.614	25.6314	25.672	25.7726	25.6833	25.6117	25.5428	25.8905	25.727	25.72	25.8964	25.5075	25.8979	25.5995	25.6832	25.5394	25.6075	25.4477	25.5262	25.844	25.6589	25.8851	25.5192	25.7966	25.6209	25.5974	25.709	25.536	25.6581	25.613	25.5314	25.5443	By MS/MS	By MS/MS	By MS/MS	By MS/MS	By MS/MS	By MS/MS	By MS/MS	By MS/MS	By MS/MS	By MS/MS	By MS/MS	By MS/MS	By MS/MS	By MS/MS	By MS/MS
23.3461	23.5409	23.5463	23.5805	23.6184	23.5008	23.3657	23.6034	23.6742	23.4945	23.4738	23.4972	23.5032	23.7139	23.5074	23.2694	23.3496	23.5304	23.8474	23.6841	23.5022	23.4623	23.5823	23.576	23.686	23.4777	23.3086	23.6172	23.4363	23.7401	23.6082	23.4614	23.567	23.4916	23.8248	By MS/MS	By MS/MS	By MS/MS	By MS/MS	By MS/MS	By MS/MS	By MS/MS	By MS/MS	By MS/MS	By MS/MS	By MS/MS	By MS/MS	By MS/MS	By MS/MS	By MS/MS
23.3988	22.4638	23.057	23.231	22.4182	22.9923	22.1028	22.7325	22.9977	22.7846	22.0231	23.0277	22.889	22.5414	22.6742	22.7716	22.9614	22.8923	23.4476	22.9564	22.9454	23.0024	23.1044	23.0735	23.5306	23.0247	23.042	22.9953	22.4399	23.226	23.0972	23.0855	22.6987	23.1945	23.3877	By MS/MS	By MS/MS	By MS/MS	By MS/MS	By MS/MS	By MS/MS	By MS/MS	By MS/MS	By MS/MS	By MS/MS	By MS/MS	By MS/MS	By MS/MS	By MS/MS	By MS/MS
21.5074	21.5274	21.6321	21.7865	21.5745	21.4558	21.4614	21.6722	21.9547	21.926	21.7432	21.4672	21.5146	21.7321	21.7407	21.2985	21.7105	21.4606	21.7592	21.7719	21.6541	21.7959	21.6699	21.2849	21.3486	21.4928	21.3384	21.7902	21.7768	21.471	21.4581	21.6431	21.2385	21.3798	21.5956	By MS/MS	By MS/MS	By MS/MS	By MS/MS	By MS/MS	By MS/MS	By MS/MS	By MS/MS	By MS/MS	By MS/MS	By MS/MS	By MS/MS	By MS/MS	By MS/MS	By MS/MS
21.5389	21.5378	21.243	21.2264	21.5198	21.3437	21.3811	21.2578	21.3928	21.2237	21.2147	21.4958	21.2583	21.3401	21.3234	21.2054	21.4219	21.2327	21.5543	21.2622	21.4711	21.464	21.3669	21.2421	21.1824	21.5262	21.2226	21.3507	21.2147	21.5569	21.4127	21.4294	21.3047	21.6197	21.5976	By MS/MS	By MS/MS	By MS/MS	By MS/MS	By MS/MS	By MS/MS	By MS/MS	By MS/MS	By MS/MS	By MS/MS	By MS/MS	By MS/MS	By MS/MS	By MS/MS	By MS/MS
21.4811	21.399	20.8882	21.0094	21.4961	21.4817	21.2924	20.9236	21.7547	21.1655	21.2381	21.1198	20.9795	21.3622	21.3003	21.1659	21.1232	21.6882	21.5597	21.4467	21.2146	21.3359	20.8081	21.6023	21.367	21.3629	21.0338	21.3412	21.2323	21.1526	20.9486	21.1572	21.0597	20.956	21.1474	By MS/MS	By MS/MS	By MS/MS	By MS/MS	By MS/MS	By MS/MS	By MS/MS	By MS/MS	By MS/MS	By MS/MS	By MS/MS	By MS/MS	By MS/MS	By MS/MS	By MS/MS
25.8363	25.9793	25.6119	25.5737	26.0855	25.8358	25.7177	25.9163	25.6992	25.5943	25.7828	25.784	25.6745	25.7837	25.6272	26.1344	25.8043	25.9144	25.7205	25.7375	26.0901	25.8968	25.6437	25.5917	25.7601	25.8669	25.6791	25.8585	25.8151	25.74	25.6217	25.815	25.9519	25.8124	25.8177	By MS/MS	By MS/MS	By MS/MS	By MS/MS	By MS/MS	By MS/MS	By MS/MS	By MS/MS	By MS/MS	By MS/MS	By MS/MS	By MS/MS	By MS/MS	By MS/MS	By MS/MS
20.738	20.6525	21.0005	20.6184	20.6168	20.1918	20.807	20.6791	20.3971	20.4188	20.6887	20.116	20.0173	20.6284	20.5609	20.8258	20.5921	20.5666	20.4045	20.6625	20.7849	20.7876	20.9947	20.9769	21.2299	20.7417	21.1053	20.5429	20.6085	20.8364	20.6251	20.8208	20.738	20.6506	20.6697	By MS/MS	By MS/MS	By MS/MS	By MS/MS	By MS/MS	By MS/MS	By MS/MS	By MS/MS	By MS/MS	By MS/MS	By MS/MS	By MS/MS	By MS/MS	By MS/MS	By MS/MS
21.4084	21.6434	21.7924	21.3715	21.2515	21.4695	21.349	21.6037	21.5234	21.5313	21.6191	20.9837	21.0044	21.1693	21.3741	21.5897	21.5516	21.3379	21.5491	21.502	21.8414	21.6545	21.432	21.6489	21.8923	21.5147	21.3832	21.3169	21.66	21.0659	21.6077	21.3906	21.3136	21.5652	21.5526	By MS/MS	By MS/MS	By MS/MS	By MS/MS	By MS/MS	By MS/MS	By MS/MS	By MS/MS	By MS/MS	By MS/MS	By MS/MS	By MS/MS	By MS/MS	By MS/MS	By MS/MS
21.6711	22.0457	22.0636	21.8929	22.0416	21.8053	21.9608	22.3049	22.1862	22.1097	22.24	22.2311	22.1167	22.1253	22.273	21.5564	21.7547	21.8606	22.3143	22.2053	22.0544	21.878	22.2135	21.8693	22.2748	21.95	22.1926	22.0684	21.6825	22.5125	22.0476	21.8969	21.9986	21.9182	22.256	By MS/MS	By MS/MS	By MS/MS	By MS/MS	By MS/MS	By MS/MS	By MS/MS	By MS/MS	By MS/MS	By MS/MS	By MS/MS	By matching	By MS/MS	By MS/MS	By MS/MS
23.0748	23.2528	23.1752	22.695	23.1146	23.0979	23.435	22.9334	22.9013	22.7727	22.9033	22.7969	22.9811	22.9955	22.9304	22.8923	23.2034	23.144	22.986	23.2012	22.7126	22.8087	23.4069	23.5534	23.0408	23.278	23.3391	22.9191	22.9349	22.7566	22.6235	22.8857	23.3022	22.6312	23.0104	By MS/MS	By MS/MS	By MS/MS	By MS/MS	By MS/MS	By MS/MS	By MS/MS	By MS/MS	By MS/MS	By MS/MS	By MS/MS	By MS/MS	By MS/MS	By MS/MS	By MS/MS
23.9471	23.8842	23.881	23.7135	23.8016	23.787	23.5008	23.7826	23.9713	23.9795	23.75	23.5311	23.5422	23.5503	23.5753	23.9711	24.0706	23.8088	23.8115	23.8992	23.9362	23.8993	23.7997	23.72	23.517	23.5673	23.6711	23.6202	23.8122	23.7234	23.7205	23.6448	23.8824	23.8599	23.8452	By MS/MS	By MS/MS	By MS/MS	By MS/MS	By MS/MS	By MS/MS	By MS/MS	By MS/MS	By MS/MS	By MS/MS	By MS/MS	By MS/MS	By MS/MS	By MS/MS	By MS/MS
22.9823	22.8336	22.6474	22.8263	22.6518	22.5484	22.6558	22.6293	22.5841	22.5712	22.8587	22.5115	22.5795	22.5015	22.786	23.1039	22.8464	22.6483	23.2538	22.979	22.9519	22.5945	22.785	22.9772	23.0575	23.3639	22.7687	22.5221	23.2084	22.8834	22.6046	22.9523	22.8388	22.4029	22.6403	By MS/MS	By MS/MS	By MS/MS	By MS/MS	By MS/MS	By MS/MS	By MS/MS	By MS/MS	By MS/MS	By MS/MS	By MS/MS	By MS/MS	By MS/MS	By MS/MS	By MS/MS
23.5531	22.7639	23.1612	23.2597	23.3034	22.9686	22.5093	23.5089	22.7755	22.448	22.543	23.0168	22.1897	23.2733	22.6957	23.1733	23.2434	22.8504	22.7095	23.018	23.2802	23.4089	23.7443	23.213	22.9114	22.3493	23.7979	23.5742	23.3835	23.2828	22.9343	23.4849	22.7595	23.535	23.1305	By MS/MS	By MS/MS	By MS/MS	By MS/MS	By MS/MS	By MS/MS	By MS/MS	By MS/MS	By MS/MS	By MS/MS	By MS/MS	By MS/MS	By MS/MS	By MS/MS	By MS/MS
22.5543	22.2847	22.4928	22.3129	22.4876	22.4699	22.741	22.3069	22.4233	22.4898	22.537	22.1167	22.4188	22.3498	22.1701	22.3704	22.3731	22.2804	22.2597	22.3274	22.3572	22.4614	22.363	22.2053	22.0397	22.3039	22.2421	22.3079	22.2497	22.1831	22.3742	22.2718	22.3356	22.2725	22.281	By MS/MS	By MS/MS	By MS/MS	By MS/MS	By MS/MS	By MS/MS	By MS/MS	By MS/MS	By MS/MS	By MS/MS	By MS/MS	By MS/MS	By MS/MS	By MS/MS	By MS/MS
22.8964	23.3041	23.609	23.8478	23.6897	23.7899	23.2407	23.9024	23.5686	23.7946	22.6926	23.8171	23.7633	23.5378	23.8796	23.8272	23.6725	23.7456	24.0944	23.824	23.8307	23.3851	23.5012	23.514	23.6136	23.3538	23.4524	23.6302	23.3067	23.9923	23.8882	23.4878	23.711	23.9374	23.6914	By MS/MS	By MS/MS	By MS/MS	By MS/MS	By MS/MS	By MS/MS	By MS/MS	By MS/MS	By MS/MS	By MS/MS	By MS/MS	By MS/MS	By MS/MS	By MS/MS	By MS/MS
23.0004	23.0601	22.892	22.5867	23.0119	22.8755	22.6636	22.5833	22.6594	22.6912	22.741	22.478	22.6877	22.7693	22.6333	22.5672	22.5282	22.2951	22.599	22.5209	22.5339	22.4968	22.6845	22.9043	23.0012	22.7626	22.7629	22.2139	22.2828	22.5615	22.828	22.8048	22.5512	22.5176	22.5078	By MS/MS	By MS/MS	By MS/MS	By MS/MS	By MS/MS	By MS/MS	By MS/MS	By MS/MS	By MS/MS	By MS/MS	By MS/MS	By MS/MS	By MS/MS	By MS/MS	By MS/MS
22.3439	22.415	22.3659	22.8022	22.2688	22.4889	22.4896	22.4667	22.7231	22.573	22.4248	22.6761	22.2964	22.5894	22.4324	22.4446	22.4351	22.6732	22.5612	22.4147	22.3338	22.5193	22.5332	22.455	22.1969	22.292	22.2236	22.5287	22.1681	22.6231	22.3726	22.4973	22.3705	22.584	22.4845	By MS/MS	By MS/MS	By MS/MS	By MS/MS	By MS/MS	By MS/MS	By MS/MS	By MS/MS	By MS/MS	By MS/MS	By MS/MS	By MS/MS	By MS/MS	By MS/MS	By MS/MS
23.5687	23.661	23.7933	24.0236	23.6234	23.6743	23.749	23.7259	23.3456	23.8875	23.9466	23.7636	23.6765	23.8477	23.486	23.7146	23.955	23.6757	23.6677	23.8034	23.4573	23.741	24.2101	23.3305	23.6119	23.3772	23.8022	23.9782	23.4754	23.6533	23.473	23.7063	23.749	23.8329	23.5127	By MS/MS	By MS/MS	By MS/MS	By MS/MS	By MS/MS	By MS/MS	By MS/MS	By MS/MS	By MS/MS	By MS/MS	By MS/MS	By MS/MS	By MS/MS	By MS/MS	By MS/MS
24.4753	23.8908	23.9391	24.6588	25.3499	24.1578	24.7501	24.3431	23.3153	23.5645	24.2139	23.8095	24.35	25.2466	24.2191	25.9759	24.9433	24.4864	24.2304	25.3708	24.1086	24.3545	24.7852	24.8151	25.4699	24.8326	24.219	24.7012	24.9315	24.7722	24.6004	24.1656	24.1496	25.8213	23.4659	By MS/MS	By MS/MS	By MS/MS	By MS/MS	By MS/MS	By MS/MS	By MS/MS	By MS/MS	By MS/MS	By MS/MS	By MS/MS	By MS/MS	By MS/MS	By MS/MS	By MS/MS
22.6951	22.6505	22.6929	22.5346	22.6571	22.588	23.0951	22.9841	22.605	22.942	22.7813	22.7106	22.4266	23.0953	22.6831	22.6413	22.6365	22.8963	23.0336	22.9412	22.5413	22.7654	22.7242	22.8959	22.8762	22.8462	22.866	23.0059	22.6716	22.7573	22.6197	23.0182	22.8308	22.9744	22.7236	By MS/MS	By MS/MS	By MS/MS	By MS/MS	By MS/MS	By MS/MS	By MS/MS	By MS/MS	By MS/MS	By MS/MS	By MS/MS	By MS/MS	By MS/MS	By MS/MS	By MS/MS
21.7135	21.7275	21.4195	21.7053	21.696	21.4725	22.0432	21.5112	21.7782	21.6934	21.9211	22.0435	21.6383	21.8807	21.5929	20.924	21.535	21.8739	21.9257	21.5574	21.5545	22.0428	21.7405	21.2186	21.7203	22.1069	22.118	22.1082	21.9175	22.2726	21.9844	22.0016	21.5325	21.9723	21.914	By MS/MS	By MS/MS	By MS/MS	By MS/MS	By MS/MS	By MS/MS	By MS/MS	By MS/MS	By MS/MS	By MS/MS	By MS/MS	By MS/MS	By MS/MS	By MS/MS	By MS/MS
23.2398	23.1503	22.9737	22.9543	23.2225	23.2372	23.4458	23.007	23.0444	23.1256	23.1837	22.9487	23.0687	23.0135	23.025	23.3955	23.1458	23.1018	23.0221	23.0842	23.2787	23.1813	22.9948	23.1392	22.9642	23.2368	23.3144	23.1531	23.3221	23.1171	22.8973	23.2805	23.1951	23.2932	23.0362	By MS/MS	By MS/MS	By MS/MS	By MS/MS	By MS/MS	By MS/MS	By MS/MS	By MS/MS	By MS/MS	By MS/MS	By MS/MS	By MS/MS	By MS/MS	By MS/MS	By MS/MS
21.0209	21.4068	21.3014	21.3986	21.3734	21.4499	21.192	21.4032	21.3312	21.4911	21.342	21.3278	21.4813	21.1258	21.4424	21.3529	21.4637	21.3628	21.7099	21.2444	21.776	21.4392	21.5218	21.0854	21.1289	21.3156	21.3918	21.7929	21.2598	21.5504	21.6838	21.5681	21.6474	21.3463	21.5376	By MS/MS	By MS/MS	By MS/MS	By MS/MS	By MS/MS	By MS/MS	By MS/MS	By MS/MS	By MS/MS	By MS/MS	By MS/MS	By MS/MS	By MS/MS	By MS/MS	By MS/MS
24.523	24.6575	25.1518	24.5228	24.2937	24.4266	24.7661	24.4259	24.0261	24.5265	24.8206	24.8258	24.8746	24.4922	24.6218	24.6282	24.8251	24.5804	24.6958	24.5167	24.7007	24.6105	25.2189	24.5984	25.0781	24.8166	24.9986	24.9608	24.5186	24.6903	25.1593	24.5176	24.7806	24.7851	24.7531	By MS/MS	By MS/MS	By MS/MS	By MS/MS	By MS/MS	By MS/MS	By MS/MS	By MS/MS	By MS/MS	By MS/MS	By MS/MS	By MS/MS	By MS/MS	By MS/MS	By MS/MS
21.6319	21.9132	21.2346	21.6127	22.1218	21.7591	21.068	21.4584	21.7017	21.706	21.3521	20.3023	21.029	21.5104	21.2571	21.731	21.3465	21.1786	21.4677	21.3682	21.809	21.3519	21.0589	21.0731	21.4223	21.3228	21.0706	21.1243	21.2509	21.3004	21.1495	21.4213	20.971	21.461	20.632	By MS/MS	By MS/MS	By MS/MS	By MS/MS	By MS/MS	By MS/MS	By MS/MS	By MS/MS	By MS/MS	By MS/MS	By MS/MS	By matching	By MS/MS	By MS/MS	By MS/MS
23.4117	23.6859	23.423	23.4788	23.403	23.521	23.4218	23.5304	23.5942	23.3803	23.219	23.5472	23.3557	23.0353	23.2686	23.5134	23.4422	23.5281	23.558	23.3746	23.0014	23.302	22.7767	23.3002	22.7049	23.1132	22.7062	23.0324	23.4749	23.0972	23.6873	23.0926	23.5993	23.2713	23.4849	By MS/MS	By MS/MS	By MS/MS	By MS/MS	By MS/MS	By MS/MS	By MS/MS	By MS/MS	By MS/MS	By MS/MS	By MS/MS	By MS/MS	By MS/MS	By MS/MS	By MS/MS
22.4178	22.6356	22.7408	22.6533	22.3218	22.6874	22.2887	22.7254	22.216	23.0747	22.8224	22.5965	22.7703	23.0704	22.4041	22.4569	23.1026	23.0599	22.8766	22.4824	22.1047	22.8262	22.9739	21.7635	22.0952	22.5997	23.076	22.7686	21.8264	22.3587	21.817	22.5705	22.8943	22.4329	23.2007	By MS/MS	By MS/MS	By MS/MS	By MS/MS	By MS/MS	By MS/MS	By MS/MS	By MS/MS	By MS/MS	By MS/MS	By MS/MS	By MS/MS	By MS/MS	By MS/MS	By MS/MS
20.0253	19.8678	20.0032	19.7008	19.7738	19.8829	19.8695	19.9974	20.2188	19.9138	19.8868	19.8177	19.9555	19.8509	19.9944	19.9083	20.1739	19.4804	19.8586	19.7721	20.1851	20.0518	20.0957	19.9955	19.9233	19.6668	20.0489	20.197	20.1436	20.1464	20.0869	19.871	20.1317	19.9792	20.1015	By MS/MS	By MS/MS	By MS/MS	By MS/MS	By MS/MS	By MS/MS	By MS/MS	By MS/MS	By MS/MS	By MS/MS	By MS/MS	By MS/MS	By MS/MS	By MS/MS	By MS/MS
21.4281	21.1785	21.2466	21.3474	21.3803	21.3909	21.5516	21.2626	21.4722	21.4154	21.434	21.2716	21.4376	21.3571	21.4038	21.3179	21.308	21.139	21.267	21.3887	21.1546	21.2601	21.2828	21.2995	21.7965	21.6934	21.442	21.3269	21.5431	21.6023	21.3455	21.3752	21.3646	21.4095	21.4376	By MS/MS	By MS/MS	By MS/MS	By MS/MS	By MS/MS	By MS/MS	By MS/MS	By MS/MS	By MS/MS	By MS/MS	By MS/MS	By MS/MS	By MS/MS	By MS/MS	By MS/MS
21.2722	20.3334	22.7225	21.717	19.4977	23.082	22.1271	22.0555	22.1737	22.0421	21.0988	21.7231	21.7784	21.9487	22.5171	21.9053	22.0053	22.6314	21.6771	21.0681	21.3991	22.9927	22.1857	21.4181	20.9516	19.8842	21.7247	22.3014	21.3261	22.0203	22.9748	21.6384	22.4618	21.4773	22.9381	By MS/MS	By MS/MS	By MS/MS	By MS/MS	By MS/MS	By MS/MS	By MS/MS	By MS/MS	By MS/MS	By MS/MS	By MS/MS	By MS/MS	By MS/MS	By MS/MS	By MS/MS
21.7239	21.8208	21.6467	21.751	21.6383	21.7192	21.6731	21.703	21.7352	21.657	21.6847	21.6122	21.6339	21.7786	21.7163	21.6285	21.7265	21.7641	21.7968	21.8023	21.943	21.7309	21.6551	21.523	21.532	21.7133	21.6774	21.801	21.771	21.815	21.7533	21.7647	21.7688	21.7708	21.7871	By MS/MS	By MS/MS	By MS/MS	By MS/MS	By MS/MS	By MS/MS	By MS/MS	By MS/MS	By MS/MS	By MS/MS	By MS/MS	By MS/MS	By MS/MS	By MS/MS	By MS/MS
28.0955	27.1575	27.7797	28.2097	27.2769	26.8299	26.8407	27.9295	27.6797	28.093	28.3656	27.9972	27.9634	28.2902	28.1587	27.6058	27.7226	27.6568	27.7608	26.7334	27.8479	27.8309	28.2189	27.0702	28.195	27.0652	27.8373	28.104	27.2626	28.2417	28.1342	27.8394	26.8353	29.0491	27.8124	By MS/MS	By MS/MS	By MS/MS	By MS/MS	By MS/MS	By MS/MS	By MS/MS	By MS/MS	By MS/MS	By MS/MS	By MS/MS	By MS/MS	By MS/MS	By MS/MS	By MS/MS
30.8727	31.2096	30.8337	31.1256	30.9947	31.1258	31.3542	30.9911	31.1984	31.0828	30.6236	30.7494	30.8219	30.7389	30.9806	31.4725	31.5577	31.3192	30.9549	31.0607	31.2428	31.214	30.5612	30.299	30.74	30.7991	30.8555	31.0524	31.0801	31.0335	30.4114	31.1297	31.4627	31.2402	31.0645	By MS/MS	By MS/MS	By MS/MS	By MS/MS	By MS/MS	By MS/MS	By MS/MS	By MS/MS	By MS/MS	By MS/MS	By MS/MS	By MS/MS	By MS/MS	By MS/MS	By MS/MS
23.5684	23.6788	23.5271	23.8025	23.4387	23.4819	23.6111	23.8716	23.6227	23.8677	23.6015	23.7358	23.7577	23.7941	23.6432	23.744	23.7739	23.6121	23.4886	23.3784	23.6185	23.4827	23.7805	23.5034	23.7127	23.7184	23.6932	23.7389	24.0412	23.7939	23.5305	23.8994	23.7462	24.0638	23.3712	By MS/MS	By MS/MS	By MS/MS	By MS/MS	By MS/MS	By MS/MS	By MS/MS	By MS/MS	By MS/MS	By MS/MS	By MS/MS	By MS/MS	By MS/MS	By MS/MS	By MS/MS
21.7808	21.8462	21.8032	21.794	21.8834	21.722	21.7956	21.8419	21.5708	21.9107	21.9324	21.8011	21.9681	21.818	21.8499	21.893	21.7363	21.782	21.8278	21.674	21.8588	21.9457	21.8295	21.7971	22.0854	21.9966	21.8304	21.8233	21.8169	21.8182	21.7076	21.9675	21.5435	21.2681	21.7432	By MS/MS	By MS/MS	By MS/MS	By MS/MS	By MS/MS	By MS/MS	By MS/MS	By MS/MS	By MS/MS	By MS/MS	By MS/MS	By MS/MS	By MS/MS	By MS/MS	By MS/MS
22.03	22.4736	22.6115	22.5111	22.0588	22.3453	22.4745	22.7517	22.674	22.6287	22.2118	22.4397	22.4411	22.7194	22.3905	22.0913	22.6083	22.5772	22.6767	22.1458	22.7518	22.4941	22.6535	22.2355	21.9098	22.1596	22.6214	22.6959	22.0739	22.4311	22.3479	22.3199	22.5762	22.7631	22.8191	By MS/MS	By MS/MS	By MS/MS	By MS/MS	By MS/MS	By MS/MS	By MS/MS	By MS/MS	By MS/MS	By MS/MS	By MS/MS	By MS/MS	By MS/MS	By MS/MS	By MS/MS
22.1858	22.6219	23.2147	22.9937	22.7412	22.6111	22.5316	23.0969	22.8344	22.2026	23.2683	23.4136	22.7344	23.0208	23.1515	22.1521	22.5427	22.5204	23.2171	23.063	22.8059	22.3196	23.1913	22.7899	23.36	22.2889	22.9357	23.2176	23.0945	23.4336	23.2284	22.6491	23.0397	22.7772	23.208	By MS/MS	By MS/MS	By MS/MS	By MS/MS	By MS/MS	By MS/MS	By MS/MS	By MS/MS	By MS/MS	By MS/MS	By MS/MS	By MS/MS	By MS/MS	By MS/MS	By MS/MS
21.7056	21.5068	21.1954	21.2553	21.3111	21.302	21.2551	21.452	21.5912	21.2325	21.3687	20.5622	21.1488	21.4484	21.0015	20.3887	20.987	21.0659	21.3118	21.6916	21.164	21.4558	21.3793	21.5291	21.0637	21.6646	21.5833	20.891	20.6817	21.241	21.3022	21.3391	21.3717	20.5359	22.1551	By MS/MS	By MS/MS	By MS/MS	By MS/MS	By MS/MS	By MS/MS	By MS/MS	By MS/MS	By MS/MS	By MS/MS	By MS/MS	By MS/MS	By MS/MS	By MS/MS	By MS/MS
22.71	22.958	22.6319	22.5939	22.713	22.9862	23.1911	22.8782	22.8533	22.6975	22.287	22.5755	22.698	22.48	22.5801	23.3825	22.922	22.7106	22.5677	22.9204	22.4223	22.5794	22.6536	23.0446	22.6825	22.7048	22.5185	22.2632	22.7114	22.5405	22.4399	22.421	22.7041	22.7094	22.4075	By MS/MS	By MS/MS	By MS/MS	By MS/MS	By MS/MS	By MS/MS	By MS/MS	By MS/MS	By MS/MS	By MS/MS	By MS/MS	By MS/MS	By MS/MS	By MS/MS	By MS/MS
21.3105	21.0434	21.7048	21.2251	20.7745	20.9407	21.5173	21.0779	20.9847	21.3176	21.8181	21.3419	21.656	20.999	21.0356	21.094	21.244	21.3487	20.958	20.75	21.462	21.1385	21.5746	21.4333	21.5882	21.1608	21.4427	21.2109	21.4454	21.2816	21.5831	21.2771	21.1124	21.3237	20.5808	By MS/MS	By MS/MS	By MS/MS	By MS/MS	By MS/MS	By MS/MS	By MS/MS	By MS/MS	By MS/MS	By MS/MS	By MS/MS	By MS/MS	By MS/MS	By MS/MS	By MS/MS
24.228	24.0676	24.3746	23.9901	23.9144	24.1661	25.2106	24.4043	23.9033	24.5179	24.2663	24.2636	24.5191	24.1654	24.3329	23.9143	24.3792	24.2857	24.0024	24.3582	23.7862	24.2299	24.5674	24.2315	24.1753	23.9195	24.6565	24.3037	24.3525	23.9917	24.518	24.4732	24.1011	23.933	24.3277	By MS/MS	By MS/MS	By MS/MS	By MS/MS	By MS/MS	By MS/MS	By MS/MS	By MS/MS	By MS/MS	By MS/MS	By MS/MS	By MS/MS	By MS/MS	By MS/MS	By MS/MS
21.4761	21.3355	21.5275	21.4593	21.5469	21.335	21.5247	21.3978	21.0774	21.1297	21.3444	21.4964	21.2852	21.5006	21.0087	21.6491	21.5234	21.1848	21.1648	21.283	21.081	21.2824	21.0907	21.5107	21.5952	21.7613	21.2347	21.0169	21.3702	21.3508	21.5257	21.7142	21.509	21.0931	21.3645	By MS/MS	By MS/MS	By MS/MS	By MS/MS	By MS/MS	By MS/MS	By MS/MS	By MS/MS	By MS/MS	By MS/MS	By MS/MS	By MS/MS	By MS/MS	By MS/MS	By MS/MS
22.8992	22.9176	22.979	22.4527	22.8954	22.7979	23.5367	22.9839	22.8164	22.7642	22.9368	22.8288	22.8115	23.2524	22.7275	22.856	22.8357	22.8771	23.1821	23.3295	23.1018	23.2771	23.0596	23.1034	23.3123	23.1159	23.1797	23.0657	23.2286	23.4193	22.8971	23.2242	23.006	23.2112	23.578	By MS/MS	By MS/MS	By MS/MS	By MS/MS	By MS/MS	By MS/MS	By MS/MS	By MS/MS	By MS/MS	By MS/MS	By MS/MS	By MS/MS	By MS/MS	By MS/MS	By MS/MS
22.9352	23.1369	22.8751	23.0117	23.029	22.5465	22.8878	22.9267	22.8991	22.5773	23.0612	22.8416	23.0852	22.9361	22.9734	22.9322	22.8346	22.5542	22.8721	22.7753	23.0669	23.036	22.9752	22.9763	23.8814	23.0998	22.9016	23.0025	23.2469	22.9776	22.9184	23.0038	22.7969	22.9147	22.943	By MS/MS	By MS/MS	By MS/MS	By MS/MS	By MS/MS	By MS/MS	By MS/MS	By MS/MS	By MS/MS	By MS/MS	By MS/MS	By MS/MS	By MS/MS	By MS/MS	By MS/MS
22.5766	22.3216	21.9288	22.2409	22.4836	22.6994	22.1502	22.027	22.5075	22.1098	22.2681	21.9565	21.9789	22.3339	22.1423	22.0988	22.2092	22.2403	22.1925	22.4245	22.269	22.1756	22.0807	22.1056	22.2204	22.2034	22.0624	22.2445	22.0673	22.4184	22.3607	22.2583	22.4119	22.4027	22.2523	By MS/MS	By MS/MS	By MS/MS	By MS/MS	By MS/MS	By MS/MS	By MS/MS	By MS/MS	By MS/MS	By MS/MS	By MS/MS	By MS/MS	By MS/MS	By MS/MS	By MS/MS
21.7796	21.8367	21.6119	21.7502	21.8733	22.1689	21.5058	21.7918	22.0328	21.7697	21.4627	21.4746	21.5411	21.7675	21.7655	21.9345	21.8188	21.9603	21.8067	21.5484	21.7057	21.6608	21.6211	21.6132	21.8547	22.1882	21.6891	21.4046	21.6454	21.728	21.5961	21.8573	21.9533	22.4518	21.9522	By MS/MS	By MS/MS	By MS/MS	By MS/MS	By MS/MS	By MS/MS	By MS/MS	By MS/MS	By MS/MS	By MS/MS	By MS/MS	By MS/MS	By MS/MS	By MS/MS	By MS/MS
25.2641	25.1228	25.9365	24.7061	24.5847	25.9757	26.7129	25.2374	25.0783	25.2228	26.0146	26.232	25.7711	24.8964	25.233	24.4198	25.4191	25.4067	26.0387	25.4158	24.3987	24.9802	25.8938	25.8217	25.0222	25.4633	26.6181	25.2998	24.5531	25.0579	26.3936	24.7193	25.5351	25.3619	26.3825	By MS/MS	By MS/MS	By MS/MS	By MS/MS	By MS/MS	By MS/MS	By MS/MS	By MS/MS	By MS/MS	By MS/MS	By MS/MS	By MS/MS	By MS/MS	By MS/MS	By MS/MS
22.1463	23.1042	22.9081	23.0585	23.105	22.86	22.7791	23.1	23.0403	23.1555	23.1868	23.3347	22.9884	22.9234	23.1972	23.0492	22.9827	23.1068	23.3886	23.1389	22.9663	22.9233	22.8729	23.2051	22.9969	23.0215	22.9778	22.9756	23.0892	23.1537	23.2542	22.8606	23.1123	22.7803	23.0309	By MS/MS	By MS/MS	By MS/MS	By MS/MS	By MS/MS	By MS/MS	By MS/MS	By MS/MS	By MS/MS	By MS/MS	By MS/MS	By MS/MS	By MS/MS	By MS/MS	By MS/MS
22.8254	22.7286	22.8288	22.9719	22.5373	22.8296	23.2871	22.8003	22.7822	22.9342	22.6406	22.6768	22.6898	22.6548	22.6213	23.0218	22.5833	23.182	22.6533	22.8736	23.0415	23.1445	22.8066	22.6541	23.0112	22.6368	22.6431	23.1107	22.7009	22.5958	22.5981	22.8368	22.6477	23.6051	22.7499	By MS/MS	By MS/MS	By MS/MS	By MS/MS	By MS/MS	By MS/MS	By MS/MS	By MS/MS	By MS/MS	By MS/MS	By MS/MS	By MS/MS	By MS/MS	By MS/MS	By MS/MS
21.0574	21.3071	21.7592	21.991	21.0637	21.6735	21.0911	21.8247	22.0769	22.041	21.6552	21.9344	21.5764	22.0078	21.5998	21.7973	21.6992	22.0592	21.9176	21.8811	21.7118	21.9902	21.7636	22.0456	21.9988	21.0697	22.0237	21.2091	21.0838	22.2257	21.3526	21.3899	21.7664	21.9779	21.2788	By MS/MS	By MS/MS	By MS/MS	By MS/MS	By MS/MS	By MS/MS	By MS/MS	By MS/MS	By MS/MS	By MS/MS	By MS/MS	By MS/MS	By MS/MS	By MS/MS	By MS/MS
21.1003	21.3072	21.0051	21.0951	21.298	21.0947	21.2723	21.0156	20.8939	21.1206	21.3262	21.0184	21.1465	21.1092	21.126	21.481	20.9539	20.9205	21.2097	21.2365	21.2323	21.0888	21.0205	20.7976	21.1486	20.8253	20.8564	21.1152	20.5238	20.9668	21.1193	20.9065	21.2614	21.1926	20.5804	By MS/MS	By MS/MS	By MS/MS	By MS/MS	By MS/MS	By MS/MS	By MS/MS	By MS/MS	By MS/MS	By MS/MS	By MS/MS	By MS/MS	By MS/MS	By MS/MS	By MS/MS
21.8736	22.2871	22.3279	22.2749	22.499	22.1984	21.5708	22.3826	22.3716	22.4816	22.2623	22.5026	22.4996	22.3465	22.6354	22.0831	22.0972	22.3595	22.8062	22.2822	22.3331	22.3551	22.3036	21.9466	21.9357	22.1791	22.439	22.6911	22.1931	22.2549	22.5591	22.1232	22.1817	22.204	22.4402	By MS/MS	By MS/MS	By MS/MS	By MS/MS	By MS/MS	By MS/MS	By MS/MS	By MS/MS	By MS/MS	By MS/MS	By MS/MS	By MS/MS	By MS/MS	By MS/MS	By MS/MS
21.7192	21.9809	21.8025	22.189	21.5963	21.8181	22.0174	22.1289	22.093	22.088	22.3555	21.999	22.1611	22.2997	21.7723	21.7518	21.564	21.9366	21.9311	21.7593	22.0213	21.9521	22.0091	21.9102	22.3425	21.9928	21.6333	22.2225	22.0044	22.0963	21.9858	22.0522	21.55	21.6994	21.9143	By MS/MS	By MS/MS	By MS/MS	By MS/MS	By MS/MS	By MS/MS	By MS/MS	By MS/MS	By MS/MS	By MS/MS	By MS/MS	By MS/MS	By MS/MS	By MS/MS	By MS/MS
22.7937	22.7038	22.3768	22.4198	22.6588	22.7387	22.564	22.6756	22.7036	22.4203	22.6346	22.4299	22.2844	23.0142	22.1482	22.8742	22.543	22.3	22.2758	23.2697	22.762	22.1229	22.7496	22.7299	22.7002	22.451	21.881	22.4563	22.7533	22.3821	22.1424	22.5189	22.3208	22.595	22.5471	By MS/MS	By MS/MS	By MS/MS	By MS/MS	By MS/MS	By MS/MS	By MS/MS	By MS/MS	By MS/MS	By MS/MS	By MS/MS	By MS/MS	By MS/MS	By MS/MS	By MS/MS
21.5238	21.2089	21.4272	21.8729	21.2078	21.5215	21.6577	21.3863	21.0786	21.8212	20.626	21.354	21.4073	21.4737	21.4878	21.3123	21.3699	21.8198	21.0284	21.6761	21.2012	21.848	21.3197	21.3034	21.3046	21.6324	21.4708	21.4364	22.3444	21.6235	21.4685	21.54	21.0552	21.9136	21.5385	By MS/MS	By MS/MS	By MS/MS	By MS/MS	By MS/MS	By MS/MS	By MS/MS	By MS/MS	By MS/MS	By MS/MS	By MS/MS	By MS/MS	By MS/MS	By MS/MS	By MS/MS
23.0217	22.8999	22.6864	22.7936	22.8046	22.7979	22.9399	22.8652	22.7072	22.6919	22.8935	22.627	22.6578	22.8032	22.8046	22.7188	22.7303	22.6999	22.7077	22.8794	22.7064	22.9003	22.7527	22.7818	23.2595	23.1893	22.848	22.691	23.4368	22.6514	22.6438	22.8598	22.8438	22.9184	22.6588	By MS/MS	By MS/MS	By MS/MS	By MS/MS	By MS/MS	By MS/MS	By MS/MS	By MS/MS	By MS/MS	By MS/MS	By MS/MS	By MS/MS	By MS/MS	By MS/MS	By MS/MS
22.105	22.2049	22.3685	22.2155	22.7619	22.1208	22.4402	22.3479	22.3897	21.9443	22.4398	22.3694	22.2309	22.3094	22.3001	22.3983	22.0459	22.9548	22.417	22.9274	22.4415	22.2625	22.4801	22.2064	21.7735	22.4834	22.302	22.4044	22.2297	22.4507	22.4885	22.0639	22.1406	22.7963	22.5356	By MS/MS	By MS/MS	By MS/MS	By MS/MS	By MS/MS	By MS/MS	By MS/MS	By MS/MS	By MS/MS	By MS/MS	By MS/MS	By MS/MS	By MS/MS	By MS/MS	By MS/MS
20.9995	21.488	21.273	21.468	21.0792	21.0797	21.3102	21.4333	20.7321	21.2873	21.3694	21.4531	21.3714	20.9819	21.2053	21.1968	21.4942	21.031	21.4786	21.3266	21.341	21.2296	21.2077	21.3361	21.7967	21.0676	21.547	21.6043	21.8168	21.5212	21.4002	21.2533	21.3947	20.8425	21.3065	By MS/MS	By MS/MS	By MS/MS	By MS/MS	By MS/MS	By MS/MS	By MS/MS	By MS/MS	By MS/MS	By MS/MS	By MS/MS	By MS/MS	By MS/MS	By MS/MS	By MS/MS
22.054	22.3361	21.938	22.152	22.3166	22.2501	22.1921	21.8997	22.2589	22.1953	22.1725	22.0519	22.1194	22.0019	22.4603	21.9311	21.9822	22.3819	21.9513	21.8957	22.3152	21.6822	21.9077	22.1116	21.972	22.0136	21.6954	21.8443	21.7403	22.2585	22.3109	21.9173	21.8721	22.1113	21.8906	By MS/MS	By MS/MS	By MS/MS	By MS/MS	By MS/MS	By MS/MS	By MS/MS	By MS/MS	By MS/MS	By MS/MS	By MS/MS	By MS/MS	By MS/MS	By MS/MS	By MS/MS
[truncated: 91 more columns]

## Sheet: Contrl vs NW Pvalues significan
log2LFQ intensity 753	log2LFQ intensity 757	log2LFQ intensity 761	log2LFQ intensity 765	log2LFQ intensity 771	log2LFQ intensity 777	log2LFQ intensity 781	log2LFQ intensity 787	log2LFQ intensity 793	log2LFQ intensity 797	log2LFQ intensity 801	log2LFQ intensity 807	log2LFQ intensity 811	log2LFQ intensity 815	log2LFQ intensity 817	log2LFQ intensity 823	log2LFQ intensity 827	log2LFQ intensity 829	log2LFQ intensity 833	log2LFQ intensity 837	log2LFQ intensity 841	C: Identification type 751	C: Identification type 753	C: Identification type 755	C: Identification type 757	C: Identification type 759	C: Identification type 761	C: Identification type 763	C: Identification type 765	C: Identification type 769	C: Identification type 771	C: Identification type 773	C: Identification type 775	C: Identification type 777	C: Identification type 779	C: Identification type 781	C: Identification type 783	C: Identification type 787	C: Identification type 789	C: Identification type 791	C: Identification type 793	C: Identification type 795	C: Identification type 797	C: Identification type 799	C: Identification type 801	C: Identification type 805	C: Identification type 807	C: Identification type 809	C: Identification type 811	C: Identification type 813
25.3777	25.1902	25.6539	25.3763	25.2058	25.6311	25.4266	25.2199	25.3614	25.2922	25.989	25.5045	25.3957	25.4495	25.744	25.3536	25.4176	25.7211	25.29	25.45	25.4462	By MS/MS	By MS/MS	By MS/MS	By MS/MS	By MS/MS	By MS/MS	By MS/MS	By MS/MS	By MS/MS	By MS/MS	By MS/MS	By MS/MS	By MS/MS	By MS/MS	By MS/MS	By MS/MS	By MS/MS	By MS/MS	By MS/MS	By MS/MS	By MS/MS	By MS/MS	By MS/MS	By MS/MS	By MS/MS	By MS/MS	By MS/MS	By MS/MS	By MS/MS
26.6005	26.6074	26.3893	26.5179	26.6399	25.9748	26.4207	26.6661	26.5417	26.5989	25.8324	26.5188	26.3405	26.574	26.0909	26.652	26.7812	26.0616	26.6986	26.6555	26.8868	By MS/MS	By MS/MS	By MS/MS	By MS/MS	By MS/MS	By MS/MS	By MS/MS	By MS/MS	By MS/MS	By MS/MS	By MS/MS	By MS/MS	By MS/MS	By MS/MS	By MS/MS	By MS/MS	By MS/MS	By MS/MS	By MS/MS	By MS/MS	By MS/MS	By MS/MS	By MS/MS	By MS/MS	By MS/MS	By MS/MS	By MS/MS	By MS/MS	By MS/MS
23.6241	23.7519	24.4078	23.6569	23.8184	24.0418	23.8083	23.8568	24.0726	24.0057	24.4333	23.8198	23.7648	23.7149	24.3911	23.9115	23.758	24.2513	23.9379	23.9437	23.7033	By MS/MS	By MS/MS	By MS/MS	By MS/MS	By MS/MS	By MS/MS	By MS/MS	By MS/MS	By MS/MS	By MS/MS	By MS/MS	By MS/MS	By MS/MS	By MS/MS	By MS/MS	By MS/MS	By MS/MS	By MS/MS	By MS/MS	By MS/MS	By MS/MS	By MS/MS	By MS/MS	By MS/MS	By MS/MS	By MS/MS	By MS/MS	By MS/MS	By MS/MS
22.9441	22.9234	23.1937	22.8011	22.8707	23.3514	23.144	22.9878	22.8787	22.9439	23.4588	22.7549	22.8062	22.8997	23.3348	22.7098	22.5221	23.3248	22.9397	22.8724	22.5319	By MS/MS	By MS/MS	By MS/MS	By MS/MS	By MS/MS	By MS/MS	By MS/MS	By MS/MS	By MS/MS	By MS/MS	By MS/MS	By MS/MS	By MS/MS	By MS/MS	By MS/MS	By MS/MS	By MS/MS	By MS/MS	By MS/MS	By MS/MS	By MS/MS	By MS/MS	By MS/MS	By MS/MS	By MS/MS	By MS/MS	By MS/MS	By MS/MS	By MS/MS
24.0173	23.9321	23.7381	24.2096	23.6204	23.0299	24.0689	24.0305	24.4382	23.9944	23.5117	24.1441	24.0618	24.1206	23.135	24.454	24.3689	23.6506	24.2034	24.0478	24.3458	By MS/MS	By MS/MS	By MS/MS	By MS/MS	By MS/MS	By MS/MS	By MS/MS	By MS/MS	By MS/MS	By MS/MS	By MS/MS	By MS/MS	By MS/MS	By MS/MS	By MS/MS	By MS/MS	By MS/MS	By MS/MS	By MS/MS	By MS/MS	By MS/MS	By MS/MS	By MS/MS	By MS/MS	By MS/MS	By MS/MS	By MS/MS	By MS/MS	By MS/MS
25.4055	25.2077	25.4168	25.3715	25.3153	25.6271	25.1896	25.3627	25.3213	25.3305	25.6589	25.3651	25.2327	25.3462	25.7268	25.1839	25.1864	25.5216	25.315	25.3595	25.4672	By MS/MS	By MS/MS	By MS/MS	By MS/MS	By MS/MS	By MS/MS	By MS/MS	By MS/MS	By MS/MS	By MS/MS	By MS/MS	By MS/MS	By MS/MS	By MS/MS	By MS/MS	By MS/MS	By MS/MS	By MS/MS	By MS/MS	By MS/MS	By MS/MS	By MS/MS	By MS/MS	By MS/MS	By MS/MS	By MS/MS	By MS/MS	By MS/MS	By MS/MS
27.4687	27.4217	27.7269	27.6297	27.6559	27.8077	27.6502	27.6113	27.6255	27.5607	27.7958	27.47	27.6827	27.6576	27.9122	27.6204	27.6019	27.8532	27.5896	27.5814	27.6973	By MS/MS	By MS/MS	By MS/MS	By MS/MS	By MS/MS	By MS/MS	By MS/MS	By MS/MS	By MS/MS	By MS/MS	By MS/MS	By MS/MS	By MS/MS	By MS/MS	By MS/MS	By MS/MS	By MS/MS	By MS/MS	By MS/MS	By MS/MS	By MS/MS	By MS/MS	By MS/MS	By MS/MS	By MS/MS	By MS/MS	By MS/MS	By MS/MS	By MS/MS
22.5821	22.4034	22.0628	22.4594	22.3193	21.8268	22.4144	22.3108	22.3572	22.2713	21.7081	22.5357	22.5125	22.2636	21.9267	22.3657	22.8463	22.0887	22.3419	22.4868	22.9454	By MS/MS	By MS/MS	By MS/MS	By MS/MS	By MS/MS	By MS/MS	By MS/MS	By MS/MS	By MS/MS	By MS/MS	By MS/MS	By MS/MS	By MS/MS	By MS/MS	By MS/MS	By MS/MS	By MS/MS	By MS/MS	By MS/MS	By MS/MS	By MS/MS	By MS/MS	By MS/MS	By MS/MS	By MS/MS	By MS/MS	By MS/MS	By MS/MS	By MS/MS
22.8373	23.0605	23.4439	23.1661	23.0014	23.3805	22.9492	22.7471	23.1661	22.827	23.5564	22.9375	22.8233	22.7867	23.338	22.7043	22.9675	23.4265	23.278	23.2487	22.9103	By MS/MS	By MS/MS	By MS/MS	By MS/MS	By MS/MS	By MS/MS	By MS/MS	By MS/MS	By MS/MS	By MS/MS	By MS/MS	By MS/MS	By MS/MS	By MS/MS	By MS/MS	By MS/MS	By MS/MS	By MS/MS	By MS/MS	By MS/MS	By MS/MS	By MS/MS	By MS/MS	By MS/MS	By MS/MS	By MS/MS	By MS/MS	By MS/MS	By MS/MS
25.0583	25.1949	25.4366	25.1538	25.1281	25.3879	25.2018	25.2476	25.0754	25.2175	25.7489	25.1016	24.851	25.374	25.757	25.1884	25.0035	25.3185	25.0148	25.0561	24.9792	By MS/MS	By MS/MS	By MS/MS	By MS/MS	By MS/MS	By MS/MS	By MS/MS	By MS/MS	By MS/MS	By MS/MS	By MS/MS	By MS/MS	By MS/MS	By MS/MS	By MS/MS	By MS/MS	By MS/MS	By MS/MS	By MS/MS	By MS/MS	By MS/MS	By MS/MS	By MS/MS	By MS/MS	By MS/MS	By MS/MS	By MS/MS	By MS/MS	By MS/MS
20.4178	20.5078	21.2561	20.9318	20.3591	21.4759	20.378	20.492	20.9328	21.0263	21.2355	20.2922	20.9514	20.7452	21.4606	20.9198	20.476	21.143	20.7224	20.6932	20.8682	By MS/MS	By MS/MS	By MS/MS	By MS/MS	By MS/MS	By MS/MS	By MS/MS	By MS/MS	By MS/MS	By MS/MS	By MS/MS	By MS/MS	By MS/MS	By MS/MS	By MS/MS	By MS/MS	By MS/MS	By MS/MS	By MS/MS	By MS/MS	By MS/MS	By MS/MS	By MS/MS	By MS/MS	By MS/MS	By MS/MS	By MS/MS	By MS/MS	By MS/MS
22.2828	22.1769	21.9525	22.0277	22.4461	21.7381	22.2071	22.1984	22.2367	22.0529	21.6737	21.8336	22.2848	21.9996	21.788	22.1606	22.3313	21.7837	22.0787	22.4155	22.377	By MS/MS	By MS/MS	By MS/MS	By MS/MS	By MS/MS	By MS/MS	By MS/MS	By MS/MS	By MS/MS	By MS/MS	By MS/MS	By MS/MS	By MS/MS	By MS/MS	By MS/MS	By MS/MS	By MS/MS	By MS/MS	By MS/MS	By MS/MS	By MS/MS	By MS/MS	By MS/MS	By MS/MS	By MS/MS	By MS/MS	By MS/MS	By MS/MS	By MS/MS
23.2826	23.0176	23.8306	23.388	23.4152	23.5425	23.2428	23.2199	23.2199	22.945	24.0616	23.5098	23.2014	23.2318	23.4671	23.5107	23.4669	24.0324	23.0989	23.4302	23.1468	By MS/MS	By MS/MS	By MS/MS	By MS/MS	By MS/MS	By MS/MS	By MS/MS	By MS/MS	By MS/MS	By MS/MS	By MS/MS	By MS/MS	By MS/MS	By MS/MS	By MS/MS	By MS/MS	By MS/MS	By MS/MS	By MS/MS	By MS/MS	By MS/MS	By MS/MS	By MS/MS	By MS/MS	By MS/MS	By MS/MS	By MS/MS	By MS/MS	By MS/MS
21.6254	21.3648	21.7163	21.6219	21.6807	22.1929	21.3462	21.597	21.4927	21.798	22.4757	21.5753	21.8178	21.8446	22.2603	21.4546	21.8592	22.1013	21.7165	21.7606	21.7632	By MS/MS	By MS/MS	By MS/MS	By MS/MS	By MS/MS	By MS/MS	By MS/MS	By MS/MS	By MS/MS	By MS/MS	By MS/MS	By MS/MS	By MS/MS	By MS/MS	By MS/MS	By MS/MS	By MS/MS	By MS/MS	By MS/MS	By MS/MS	By MS/MS	By MS/MS	By MS/MS	By MS/MS	By MS/MS	By MS/MS	By MS/MS	By MS/MS	By MS/MS
24.8201	24.8065	25.1258	24.8821	24.8299	25.0646	24.8275	24.7659	24.8846	25.026	25.3532	24.7651	24.7095	24.8687	25.3828	25.0959	24.8058	25.1321	24.9733	25.0734	25.0446	By MS/MS	By MS/MS	By MS/MS	By MS/MS	By MS/MS	By MS/MS	By MS/MS	By MS/MS	By MS/MS	By MS/MS	By MS/MS	By MS/MS	By MS/MS	By MS/MS	By MS/MS	By MS/MS	By MS/MS	By MS/MS	By MS/MS	By MS/MS	By MS/MS	By MS/MS	By MS/MS	By MS/MS	By MS/MS	By MS/MS	By MS/MS	By MS/MS	By MS/MS
22.5371	22.4995	22.8595	22.5083	22.5596	22.702	22.5712	22.3331	22.4246	22.5784	22.946	22.4753	22.4896	22.4303	23.0882	22.3567	22.7402	22.8145	22.6687	22.7619	22.75	By MS/MS	By MS/MS	By MS/MS	By MS/MS	By MS/MS	By MS/MS	By MS/MS	By MS/MS	By MS/MS	By MS/MS	By MS/MS	By MS/MS	By MS/MS	By MS/MS	By MS/MS	By MS/MS	By MS/MS	By MS/MS	By MS/MS	By MS/MS	By MS/MS	By MS/MS	By MS/MS	By MS/MS	By MS/MS	By MS/MS	By MS/MS	By MS/MS	By MS/MS
22.6103	22.8543	22.5076	22.6574	22.5951	22.1762	22.5301	22.6415	22.6989	22.7514	22.2566	22.5295	22.5138	22.9481	22.2731	22.934	22.7822	22.4059	22.9264	22.6855	23.0725	By MS/MS	By MS/MS	By MS/MS	By MS/MS	By MS/MS	By MS/MS	By MS/MS	By MS/MS	By MS/MS	By MS/MS	By MS/MS	By MS/MS	By MS/MS	By MS/MS	By MS/MS	By MS/MS	By MS/MS	By MS/MS	By MS/MS	By MS/MS	By MS/MS	By MS/MS	By MS/MS	By MS/MS	By MS/MS	By MS/MS	By MS/MS	By MS/MS	By MS/MS
23.7186	23.4984	23.8075	23.5297	23.7532	23.8877	23.6791	23.6135	23.5789	23.7562	24.1029	23.6044	23.6271	23.5828	23.8268	23.6901	23.7272	23.9207	23.5937	23.8241	23.7991	By MS/MS	By MS/MS	By MS/MS	By MS/MS	By MS/MS	By MS/MS	By MS/MS	By MS/MS	By MS/MS	By MS/MS	By MS/MS	By MS/MS	By MS/MS	By MS/MS	By MS/MS	By MS/MS	By MS/MS	By MS/MS	By MS/MS	By MS/MS	By MS/MS	By MS/MS	By MS/MS	By MS/MS	By MS/MS	By MS/MS	By MS/MS	By MS/MS	By MS/MS
24.4428	24.4114	24.5776	24.4973	24.6425	24.9638	24.5256	24.5971	24.566	24.5716	24.8894	24.5759	24.429	24.5835	25.067	24.6676	24.464	24.7446	24.6808	24.7226	24.5873	By MS/MS	By MS/MS	By MS/MS	By MS/MS	By MS/MS	By MS/MS	By MS/MS	By MS/MS	By MS/MS	By MS/MS	By MS/MS	By MS/MS	By MS/MS	By MS/MS	By MS/MS	By MS/MS	By MS/MS	By MS/MS	By MS/MS	By MS/MS	By MS/MS	By MS/MS	By MS/MS	By MS/MS	By MS/MS	By MS/MS	By MS/MS	By MS/MS	By MS/MS
21.4955	21.4541	21.8616	21.6608	21.5778	21.8618	21.6376	21.6902	21.6009	21.5408	21.9937	21.2279	21.5615	21.3056	22.0033	21.473	21.4955	21.5649	21.6126	21.5945	21.6555	By MS/MS	By MS/MS	By MS/MS	By MS/MS	By MS/MS	By MS/MS	By MS/MS	By MS/MS	By MS/MS	By MS/MS	By MS/MS	By MS/MS	By MS/MS	By MS/MS	By MS/MS	By MS/MS	By MS/MS	By MS/MS	By MS/MS	By MS/MS	By MS/MS	By MS/MS	By MS/MS	By MS/MS	By MS/MS	By MS/MS	By MS/MS	By MS/MS	By MS/MS
28.0671	28.1465	27.9804	28.1561	28.0935	27.788	27.9582	28.1923	28.0934	28.0919	27.796	28.1649	28.0842	28.058	27.7543	28.1631	28.146	28.0138	27.915	27.913	28.0777	By MS/MS	By MS/MS	By MS/MS	By MS/MS	By MS/MS	By MS/MS	By MS/MS	By MS/MS	By MS/MS	By MS/MS	By MS/MS	By MS/MS	By MS/MS	By MS/MS	By MS/MS	By MS/MS	By MS/MS	By MS/MS	By MS/MS	By MS/MS	By MS/MS	By MS/MS	By MS/MS	By MS/MS	By MS/MS	By MS/MS	By MS/MS	By MS/MS	By MS/MS
20.2844	18.4541	21.1845	18.4838	18.634	21.9678	18.4566	17.9349	19.0743	20.0497	20.2392	18.6474	19.3324	16.6161	22.6074	19.9287	19.6728	20.3915	20.216	19.6657	19.5586	By MS/MS	By matching	By MS/MS	By MS/MS	By MS/MS	By MS/MS	By MS/MS	By matching	By MS/MS	By MS/MS	By MS/MS	By MS/MS	By MS/MS	By matching	By MS/MS	By MS/MS	By matching	By MS/MS	By MS/MS	By MS/MS	By MS/MS	By MS/MS	By MS/MS	By MS/MS	By MS/MS	By matching	By MS/MS	By MS/MS	By MS/MS
23.6241	23.4583	23.6805	23.555	23.548	23.8365	23.5064	23.5071	23.3621	23.5898	23.6348	23.5353	23.6479	23.597	23.8519	23.4275	23.467	23.6797	23.7076	23.4886	23.5399	By MS/MS	By MS/MS	By MS/MS	By MS/MS	By MS/MS	By MS/MS	By MS/MS	By MS/MS	By MS/MS	By MS/MS	By MS/MS	By MS/MS	By MS/MS	By MS/MS	By MS/MS	By MS/MS	By MS/MS	By MS/MS	By MS/MS	By MS/MS	By MS/MS	By MS/MS	By MS/MS	By MS/MS	By MS/MS	By MS/MS	By MS/MS	By MS/MS	By MS/MS
26.6019	26.673	27.1758	26.5639	26.952	27.1149	27.0024	26.9997	26.8466	26.9267	27.098	26.9114	26.9579	26.6573	27.3006	26.705	26.9842	27.0655	26.8154	26.9577	26.8561	By MS/MS	By MS/MS	By MS/MS	By MS/MS	By MS/MS	By MS/MS	By MS/MS	By MS/MS	By MS/MS	By MS/MS	By MS/MS	By MS/MS	By MS/MS	By MS/MS	By MS/MS	By MS/MS	By MS/MS	By MS/MS	By MS/MS	By MS/MS	By MS/MS	By MS/MS	By MS/MS	By MS/MS	By MS/MS	By MS/MS	By MS/MS	By MS/MS	By MS/MS
23.7058	23.6263	23.9211	23.6103	23.6428	23.7728	23.6568	23.264	24.1732	23.4501	25.4449	24.0316	23.5733	23.5699	24.9891	23.7479	23.3448	24.2718	23.5349	23.3494	23.5547	By MS/MS	By MS/MS	By MS/MS	By MS/MS	By MS/MS	By MS/MS	By MS/MS	By MS/MS	By MS/MS	By MS/MS	By MS/MS	By MS/MS	By MS/MS	By MS/MS	By MS/MS	By MS/MS	By MS/MS	By MS/MS	By MS/MS	By MS/MS	By MS/MS	By MS/MS	By MS/MS	By MS/MS	By MS/MS	By MS/MS	By MS/MS	By MS/MS	By MS/MS
22.3685	22.3619	22.9426	22.3938	22.2482	22.6631	22.3847	22.3456	22.6581	22.6182	23.0737	22.784	22.1685	22.2693	23.146	22.5668	22.482	22.6414	21.9015	22.5784	22.0847	By MS/MS	By MS/MS	By MS/MS	By MS/MS	By MS/MS	By MS/MS	By MS/MS	By MS/MS	By MS/MS	By MS/MS	By MS/MS	By MS/MS	By MS/MS	By MS/MS	By MS/MS	By MS/MS	By MS/MS	By MS/MS	By MS/MS	By MS/MS	By MS/MS	By MS/MS	By MS/MS	By MS/MS	By MS/MS	By MS/MS	By MS/MS	By MS/MS	By MS/MS
21.9472	21.8722	22.3122	21.9945	22.1516	22.4621	22.1558	21.8586	21.8783	22.0116	22.6819	22.0921	21.8789	21.7516	22.5362	22.0186	22.2082	21.9846	22.2003	22.1126	22.077	By MS/MS	By MS/MS	By MS/MS	By MS/MS	By MS/MS	By MS/MS	By MS/MS	By MS/MS	By MS/MS	By MS/MS	By MS/MS	By MS/MS	By MS/MS	By MS/MS	By MS/MS	By MS/MS	By MS/MS	By MS/MS	By MS/MS	By MS/MS	By MS/MS	By MS/MS	By MS/MS	By MS/MS	By MS/MS	By MS/MS	By MS/MS	By MS/MS	By MS/MS
22.9143	22.6904	23.0626	22.8403	22.8823	23.079	22.8216	22.7587	22.8387	22.8691	23.2122	22.9469	22.8265	22.7323	23.3769	23.0793	22.928	23.1407	22.7648	23.0482	23.1914	By MS/MS	By MS/MS	By MS/MS	By MS/MS	By MS/MS	By MS/MS	By MS/MS	By MS/MS	By MS/MS	By MS/MS	By MS/MS	By MS/MS	By MS/MS	By MS/MS	By MS/MS	By MS/MS	By MS/MS	By MS/MS	By MS/MS	By MS/MS	By MS/MS	By MS/MS	By MS/MS	By MS/MS	By MS/MS	By MS/MS	By MS/MS	By MS/MS	By MS/MS
21.2681	21.2481	21.5607	21.2433	21.6215	21.8005	21.3681	21.536	21.6386	21.3854	22.0179	21.2491	21.4408	21.3176	21.8014	21.4713	21.6343	21.8208	21.6684	21.4862	21.6489	By MS/MS	By MS/MS	By MS/MS	By MS/MS	By MS/MS	By MS/MS	By MS/MS	By MS/MS	By MS/MS	By MS/MS	By MS/MS	By MS/MS	By MS/MS	By MS/MS	By MS/MS	By MS/MS	By matching	By matching	By MS/MS	By MS/MS	By MS/MS	By MS/MS	By MS/MS	By MS/MS	By MS/MS	By MS/MS	By MS/MS	By MS/MS	By MS/MS
22.8823	22.772	22.9115	22.6011	23.0125	23.0668	22.6067	22.7892	22.6342	22.5625	23.0415	22.5794	22.4884	22.6385	23.077	22.6066	22.8095	23.0512	22.8775	22.9105	22.8421	By MS/MS	By MS/MS	By MS/MS	By MS/MS	By MS/MS	By MS/MS	By MS/MS	By MS/MS	By MS/MS	By MS/MS	By MS/MS	By MS/MS	By MS/MS	By MS/MS	By MS/MS	By MS/MS	By MS/MS	By MS/MS	By MS/MS	By MS/MS	By MS/MS	By MS/MS	By MS/MS	By MS/MS	By MS/MS	By MS/MS	By MS/MS	By MS/MS	By MS/MS
21.3747	21.327	21.4449	21.3318	21.384	20.5763	21.6493	21.377	21.4352	21.1363	20.8361	21.5109	21.485	21.5516	21.0164	21.5078	21.4816	21.1688	21.3106	21.2757	21.5488	By MS/MS	By MS/MS	By MS/MS	By MS/MS	By MS/MS	By MS/MS	By MS/MS	By MS/MS	By MS/MS	By MS/MS	By MS/MS	By MS/MS	By MS/MS	By MS/MS	By MS/MS	By MS/MS	By MS/MS	By MS/MS	By MS/MS	By MS/MS	By MS/MS	By MS/MS	By MS/MS	By MS/MS	By MS/MS	By MS/MS	By MS/MS	By MS/MS	By MS/MS
22.7193	22.6206	22.7681	22.6612	22.7253	22.7618	22.6493	22.6246	22.5743	22.6158	22.851	22.6735	22.6481	22.5358	22.7929	22.4219	22.727	22.8067	22.6096	22.6417	22.7432	By MS/MS	By MS/MS	By MS/MS	By MS/MS	By MS/MS	By MS/MS	By MS/MS	By MS/MS	By MS/MS	By MS/MS	By MS/MS	By MS/MS	By MS/MS	By MS/MS	By MS/MS	By MS/MS	By MS/MS	By MS/MS	By MS/MS	By MS/MS	By MS/MS	By MS/MS	By MS/MS	By MS/MS	By MS/MS	By MS/MS	By MS/MS	By MS/MS	By MS/MS
22.9011	22.6687	22.925	22.7949	22.888	23.0968	22.6838	22.948	22.6324	23.1746	23.341	22.7312	22.8371	22.8141	23.4869	23.057	22.833	23.204	22.8637	22.9426	23.0119	By MS/MS	By MS/MS	By MS/MS	By MS/MS	By MS/MS	By MS/MS	By MS/MS	By MS/MS	By MS/MS	By MS/MS	By MS/MS	By MS/MS	By MS/MS	By MS/MS	By MS/MS	By MS/MS	By MS/MS	By MS/MS	By MS/MS	By MS/MS	By MS/MS	By MS/MS	By MS/MS	By MS/MS	By MS/MS	By MS/MS	By MS/MS	By MS/MS	By MS/MS
21.6295	21.8066	21.6447	21.5197	21.772	20.7895	21.8689	21.2874	21.8283	21.4891	21.4467	22.0318	21.6948	21.7253	21.1585	21.8313	22.0076	20.9977	21.9031	21.4341	21.9963	By MS/MS	By MS/MS	By MS/MS	By MS/MS	By MS/MS	By MS/MS	By MS/MS	By MS/MS	By MS/MS	By MS/MS	By MS/MS	By MS/MS	By MS/MS	By MS/MS	By MS/MS	By MS/MS	By MS/MS	By MS/MS	By MS/MS	By MS/MS	By matching	By MS/MS	By MS/MS	By MS/MS	By MS/MS	By MS/MS	By MS/MS	By MS/MS	By MS/MS
22.0741	21.9605	22.3631	22.3193	22.2955	22.6123	22.0134	22.3893	22.3109	21.9573	22.8381	22.0876	22.2106	22.1333	22.9125	22.2336	22.1822	22.265	22.2252	22.54	22.1495	By MS/MS	By MS/MS	By MS/MS	By MS/MS	By MS/MS	By MS/MS	By MS/MS	By MS/MS	By MS/MS	By MS/MS	By MS/MS	By MS/MS	By MS/MS	By MS/MS	By MS/MS	By MS/MS	By MS/MS	By MS/MS	By MS/MS	By MS/MS	By MS/MS	By MS/MS	By MS/MS	By MS/MS	By MS/MS	By MS/MS	By MS/MS	By MS/MS	By MS/MS
22.9594	22.8326	23.1822	22.8492	22.9007	23.039	23.227	23.1117	22.9395	23.0157	23.3865	22.7912	22.9409	22.9996	23.4076	23.0998	22.8784	23.1735	22.9175	22.8909	23.1106	By MS/MS	By MS/MS	By MS/MS	By MS/MS	By MS/MS	By MS/MS	By MS/MS	By MS/MS	By MS/MS	By MS/MS	By MS/MS	By MS/MS	By MS/MS	By MS/MS	By MS/MS	By MS/MS	By MS/MS	By MS/MS	By MS/MS	By MS/MS	By MS/MS	By MS/MS	By MS/MS	By MS/MS	By MS/MS	By MS/MS	By MS/MS	By MS/MS	By MS/MS
24.1832	24.1979	23.9828	24.2696	24.2525	24.0051	24.1496	24.0556	24.2003	24.1547	24.1033	24.3535	24.353	24.1472	24.0223	24.2572	24.3856	24.075	24.1573	24.2571	24.1026	By MS/MS	By MS/MS	By MS/MS	By MS/MS	By MS/MS	By MS/MS	By MS/MS	By MS/MS	By MS/MS	By MS/MS	By MS/MS	By MS/MS	By MS/MS	By MS/MS	By MS/MS	By MS/MS	By MS/MS	By MS/MS	By MS/MS	By MS/MS	By MS/MS	By MS/MS	By MS/MS	By MS/MS	By MS/MS	By MS/MS	By MS/MS	By MS/MS	By MS/MS
21.8965	22.0759	21.4266	21.6964	21.6525	21.5581	21.731	21.865	21.7613	21.9265	21.3548	21.9518	21.9615	21.7556	21.2245	21.9597	21.788	21.6631	21.3765	21.6054	21.8261	By MS/MS	By MS/MS	By MS/MS	By MS/MS	By MS/MS	By MS/MS	By MS/MS	By MS/MS	By MS/MS	By MS/MS	By MS/MS	By MS/MS	By MS/MS	By MS/MS	By MS/MS	By MS/MS	By MS/MS	By MS/MS	By MS/MS	By MS/MS	By MS/MS	By MS/MS	By MS/MS	By MS/MS	By MS/MS	By MS/MS	By MS/MS	By MS/MS	By MS/MS
21.8076	21.8541	22.0198	21.8621	22.0188	21.9618	21.94	22.1561	21.8922	21.696	22.3381	21.8733	21.6346	21.6325	22.399	21.7083	21.9575	22.0749	21.8312	21.78	21.8125	By MS/MS	By MS/MS	By MS/MS	By MS/MS	By MS/MS	By MS/MS	By MS/MS	By MS/MS	By MS/MS	By MS/MS	By MS/MS	By MS/MS	By MS/MS	By MS/MS	By MS/MS	By MS/MS	By MS/MS	By MS/MS	By MS/MS	By MS/MS	By MS/MS	By MS/MS	By MS/MS	By MS/MS	By MS/MS	By MS/MS	By MS/MS	By MS/MS	By MS/MS
22.6922	22.5687	22.9601	22.7248	22.4787	22.6895	22.6326	22.801	22.6022	22.9416	22.9718	22.6302	22.7059	22.5897	22.9534	22.3518	22.508	23.0378	22.7398	22.5485	22.7053	By MS/MS	By MS/MS	By MS/MS	By MS/MS	By MS/MS	By MS/MS	By MS/MS	By MS/MS	By MS/MS	By MS/MS	By MS/MS	By MS/MS	By MS/MS	By MS/MS	By MS/MS	By MS/MS	By MS/MS	By MS/MS	By MS/MS	By MS/MS	By MS/MS	By MS/MS	By MS/MS	By MS/MS	By MS/MS	By MS/MS	By MS/MS	By MS/MS	By MS/MS
21.7917	21.781	22.1249	21.5856	21.8166	21.9893	21.4996	21.8365	21.7908	21.5996	22.261	21.2818	21.1933	21.9984	22.2823	22.038	21.7108	22.0386	21.7704	21.8625	21.7898	By MS/MS	By MS/MS	By MS/MS	By MS/MS	By MS/MS	By MS/MS	By MS/MS	By MS/MS	By MS/MS	By MS/MS	By MS/MS	By MS/MS	By MS/MS	By MS/MS	By MS/MS	By MS/MS	By MS/MS	By MS/MS	By MS/MS	By MS/MS	By MS/MS	By MS/MS	By MS/MS	By MS/MS	By MS/MS	By MS/MS	By MS/MS	By MS/MS	By MS/MS
24.3659	24.4216	24.6467	24.4661	24.481	24.6436	24.3209	24.3923	24.3605	24.6235	24.661	24.5409	24.4006	24.418	24.8091	24.3609	24.4054	24.6257	24.5406	24.5849	24.7307	By MS/MS	By MS/MS	By MS/MS	By MS/MS	By MS/MS	By MS/MS	By MS/MS	By MS/MS	By MS/MS	By MS/MS	By MS/MS	By MS/MS	By MS/MS	By MS/MS	By MS/MS	By MS/MS	By MS/MS	By MS/MS	By MS/MS	By MS/MS	By MS/MS	By MS/MS	By MS/MS	By MS/MS	By MS/MS	By MS/MS	By MS/MS	By MS/MS	By MS/MS
25.206	24.438	25.9439	25.1541	24.473	27.1119	22.7723	25.146	24.557	24.829	27.2089	24.1065	25.1624	24.8798	25.2005	25.1857	24.9401	25.1802	23.8596	23.041	24.3471	By MS/MS	By MS/MS	By MS/MS	By MS/MS	By MS/MS	By MS/MS	By MS/MS	By MS/MS	By MS/MS	By MS/MS	By MS/MS	By MS/MS	By MS/MS	By MS/MS	By MS/MS	By MS/MS	By MS/MS	By MS/MS	By MS/MS	By MS/MS	By MS/MS	By MS/MS	By MS/MS	By MS/MS	By MS/MS	By MS/MS	By MS/MS	By MS/MS	By MS/MS
26.1658	26.2416	26.4815	26.2094	26.4033	26.4806	26.271	26.1557	26.3355	26.241	26.5553	26.2516	26.3922	26.299	26.746	26.1497	26.4608	26.5123	26.6395	26.3687	26.2983	By MS/MS	By MS/MS	By MS/MS	By MS/MS	By MS/MS	By MS/MS	By MS/MS	By MS/MS	By MS/MS	By MS/MS	By MS/MS	By MS/MS	By MS/MS	By MS/MS	By MS/MS	By MS/MS	By MS/MS	By MS/MS	By MS/MS	By MS/MS	By MS/MS	By MS/MS	By MS/MS	By MS/MS	By MS/MS	By MS/MS	By MS/MS	By MS/MS	By MS/MS
25.0117	25.1118	24.4927	24.8005	24.9519	24.6588	25.0262	25.0367	25.1718	24.8666	24.4183	24.9773	24.9126	24.7821	24.661	25.0388	25.2126	24.7783	24.8169	24.4757	24.9208	By MS/MS	By MS/MS	By MS/MS	By MS/MS	By MS/MS	By MS/MS	By MS/MS	By MS/MS	By MS/MS	By MS/MS	By MS/MS	By MS/MS	By MS/MS	By MS/MS	By MS/MS	By MS/MS	By MS/MS	By MS/MS	By MS/MS	By MS/MS	By MS/MS	By MS/MS	By MS/MS	By MS/MS	By MS/MS	By MS/MS	By MS/MS	By MS/MS	By MS/MS
21.5751	21.2054	21.4196	21.3158	21.2262	21.6988	21.0719	21.4809	20.9227	21.3209	21.8092	21.331	21.2035	21.6828	21.8787	21.3084	21.1218	21.8099	21.3599	21.3465	21.6652	By MS/MS	By MS/MS	By MS/MS	By MS/MS	By MS/MS	By MS/MS	By MS/MS	By MS/MS	By MS/MS	By MS/MS	By MS/MS	By MS/MS	By MS/MS	By MS/MS	By MS/MS	By MS/MS	By MS/MS	By MS/MS	By MS/MS	By MS/MS	By MS/MS	By MS/MS	By MS/MS	By MS/MS	By MS/MS	By MS/MS	By MS/MS	By MS/MS	By MS/MS
23.2035	23.9007	23.1978	23.1566	23.4763	22.769	23.5648	23.5147	23.6753	23.141	22.8087	23.1029	23.1312	23.5627	22.8521	23.1703	23.7414	22.8916	23.4772	23.3795	23.0581	By MS/MS	By MS/MS	By MS/MS	By MS/MS	By MS/MS	By MS/MS	By MS/MS	By MS/MS	By MS/MS	By MS/MS	By MS/MS	By MS/MS	By MS/MS	By MS/MS	By MS/MS	By MS/MS	By MS/MS	By MS/MS	By MS/MS	By MS/MS	By MS/MS	By MS/MS	By MS/MS	By MS/MS	By MS/MS	By MS/MS	By MS/MS	By MS/MS	By MS/MS
24.2712	24.3786	24.7057	24.4704	24.3953	24.533	24.4659	24.3705	24.3535	24.4963	24.706	24.5379	24.4661	24.3344	24.6255	24.4903	24.3481	24.5701	24.4692	24.5611	24.6556	By MS/MS	By MS/MS	By MS/MS	By MS/MS	By MS/MS	By MS/MS	By MS/MS	By MS/MS	By MS/MS	By MS/MS	By MS/MS	By MS/MS	By MS/MS	By MS/MS	By MS/MS	By MS/MS	By MS/MS	By MS/MS	By MS/MS	By MS/MS	By MS/MS	By MS/MS	By MS/MS	By MS/MS	By MS/MS	By MS/MS	By MS/MS	By MS/MS	By MS/MS
23.4596	23.182	23.4439	23.3027	23.4415	23.4819	23.2488	23.2315	23.2764	23.1616	23.5342	23.1524	23.2929	23.309	23.4275	23.2448	23.2458	23.2995	23.2381	23.29	23.2061	By MS/MS	By MS/MS	By MS/MS	By MS/MS	By MS/MS	By MS/MS	By MS/MS	By MS/MS	By MS/MS	By MS/MS	By MS/MS	By MS/MS	By MS/MS	By MS/MS	By MS/MS	By MS/MS	By MS/MS	By MS/MS	By MS/MS	By MS/MS	By MS/MS	By MS/MS	By MS/MS	By MS/MS	By MS/MS	By MS/MS	By MS/MS	By MS/MS	By MS/MS
23.3291	23.5416	23.1589	23.8816	23.3257	23.0792	23.0883	23.5541	23.3988	23.2288	22.8863	23.7879	23.5633	23.6987	23.2391	23.6398	23.5616	23.1395	23.5062	23.2374	23.5434	By MS/MS	By MS/MS	By MS/MS	By MS/MS	By MS/MS	By MS/MS	By MS/MS	By MS/MS	By MS/MS	By MS/MS	By MS/MS	By MS/MS	By MS/MS	By MS/MS	By MS/MS	By MS/MS	By MS/MS	By MS/MS	By MS/MS	By MS/MS	By MS/MS	By MS/MS	By MS/MS	By MS/MS	By MS/MS	By MS/MS	By MS/MS	By MS/MS	By MS/MS
22.7291	23.0313	22.6675	22.8841	22.885	22.4849	22.9635	23.002	22.8168	22.6156	22.105	22.7602	22.8653	23.2074	21.828	22.7885	22.9064	22.6205	22.6707	22.5247	22.4197	By MS/MS	By MS/MS	By MS/MS	By MS/MS	By MS/MS	By MS/MS	By MS/MS	By MS/MS	By MS/MS	By MS/MS	By MS/MS	By MS/MS	By MS/MS	By MS/MS	By MS/MS	By MS/MS	By MS/MS	By MS/MS	By MS/MS	By MS/MS	By MS/MS	By MS/MS	By MS/MS	By MS/MS	By MS/MS	By MS/MS	By MS/MS	By MS/MS	By MS/MS
29.0008	29.1556	29.0162	29.1626	29.0428	28.949	29.0804	29.0317	29.0533	29.0145	28.9594	29.1326	29.0949	29.2201	29.0364	29.0965	29.1105	28.9184	29.0689	29.1003	29.0419	By MS/MS	By MS/MS	By MS/MS	By MS/MS	By MS/MS	By MS/MS	By MS/MS	By MS/MS	By MS/MS	By MS/MS	By MS/MS	By MS/MS	By MS/MS	By MS/MS	By MS/MS	By MS/MS	By MS/MS	By MS/MS	By MS/MS	By MS/MS	By MS/MS	By MS/MS	By MS/MS	By MS/MS	By MS/MS	By MS/MS	By MS/MS	By MS/MS	By MS/MS
25.5233	25.4984	25.7824	25.7918	25.7795	25.9723	25.6899	25.6392	25.796	25.8785	25.8692	25.7402	25.7828	25.4547	26.2005	25.5495	25.679	25.935	25.6332	25.6948	25.8928	By MS/MS	By MS/MS	By MS/MS	By MS/MS	By MS/MS	By MS/MS	By MS/MS	By MS/MS	By MS/MS	By MS/MS	By MS/MS	By MS/MS	By MS/MS	By MS/MS	By MS/MS	By MS/MS	By MS/MS	By MS/MS	By MS/MS	By MS/MS	By MS/MS	By MS/MS	By MS/MS	By MS/MS	By MS/MS	By MS/MS	By MS/MS	By MS/MS	By MS/MS
25.8226	25.6917	26.0255	25.7405	25.8917	26.0113	25.8235	25.8688	25.7324	25.9393	26.1217	25.9476	25.9292	25.7291	26.0677	25.861	25.8199	25.9482	25.8957	25.9961	26.0341	By MS/MS	By MS/MS	By MS/MS	By MS/MS	By MS/MS	By MS/MS	By MS/MS	By MS/MS	By MS/MS	By MS/MS	By MS/MS	By MS/MS	By MS/MS	By MS/MS	By MS/MS	By MS/MS	By MS/MS	By MS/MS	By MS/MS	By MS/MS	By MS/MS	By MS/MS	By MS/MS	By MS/MS	By MS/MS	By MS/MS	By MS/MS	By MS/MS	By MS/MS
21.9183	22.3419	23.2495	23.1344	22.3255	23.3332	23.0414	22.865	23.0798	23.1349	23.8715	22.7754	22.9683	22.8367	23.5669	22.8396	22.6711	23.177	23.0004	22.8668	23.2076	By MS/MS	By MS/MS	By MS/MS	By MS/MS	By MS/MS	By MS/MS	By MS/MS	By MS/MS	By MS/MS	By MS/MS	By MS/MS	By MS/MS	By MS/MS	By MS/MS	By MS/MS	By MS/MS	By MS/MS	By MS/MS	By MS/MS	By MS/MS	By MS/MS	By MS/MS	By MS/MS	By MS/MS	By MS/MS	By MS/MS	By MS/MS	By MS/MS	By MS/MS
23.6706	23.6868	23.5444	23.79	23.7224	23.5672	23.8334	23.7456	23.6089	23.7003	23.5897	23.6881	23.7594	23.7448	23.5821	23.5568	23.8669	23.6758	23.7907	23.7393	23.7351	By MS/MS	By MS/MS	By MS/MS	By MS/MS	By MS/MS	By MS/MS	By MS/MS	By MS/MS	By MS/MS	By MS/MS	By MS/MS	By MS/MS	By MS/MS	By MS/MS	By MS/MS	By MS/MS	By MS/MS	By MS/MS	By MS/MS	By MS/MS	By MS/MS	By MS/MS	By MS/MS	By MS/MS	By MS/MS	By MS/MS	By MS/MS	By MS/MS	By MS/MS
23.3643	23.3764	23.4212	23.4047	23.5063	23.7708	23.3975	23.2093	23.3209	23.5918	23.8627	23.3842	23.614	23.4356	24.0403	23.6025	23.3809	23.7265	23.41	23.589	23.7788	By MS/MS	By MS/MS	By MS/MS	By MS/MS	By MS/MS	By MS/MS	By MS/MS	By MS/MS	By MS/MS	By MS/MS	By MS/MS	By MS/MS	By MS/MS	By MS/MS	By MS/MS	By MS/MS	By MS/MS	By MS/MS	By MS/MS	By MS/MS	By MS/MS	By MS/MS	By MS/MS	By MS/MS	By MS/MS	By MS/MS	By MS/MS	By MS/MS	By MS/MS
24.6128	24.5193	24.5246	24.6874	24.53	24.3821	24.4681	24.4683	24.5052	24.4938	24.1585	24.6726	24.7119	24.6379	24.4221	24.8259	24.5658	24.4273	24.4982	24.5617	24.6277	By MS/MS	By MS/MS	By MS/MS	By MS/MS	By MS/MS	By MS/MS	By MS/MS	By MS/MS	By MS/MS	By MS/MS	By MS/MS	By MS/MS	By MS/MS	By MS/MS	By MS/MS	By MS/MS	By MS/MS	By MS/MS	By MS/MS	By MS/MS	By MS/MS	By MS/MS	By MS/MS	By MS/MS	By MS/MS	By MS/MS	By MS/MS	By MS/MS	By MS/MS
21.2216	20.9562	21.3977	21.0792	21.1561	21.4512	21.4269	21.1281	20.9741	21.3738	21.4141	21.1924	21.3686	20.9611	21.5579	21.0978	21.3796	21.4061	21.2559	21.2667	21.1783	By MS/MS	By MS/MS	By MS/MS	By MS/MS	By MS/MS	By MS/MS	By MS/MS	By MS/MS	By MS/MS	By MS/MS	By MS/MS	By MS/MS	By MS/MS	By MS/MS	By MS/MS	By MS/MS	By MS/MS	By MS/MS	By MS/MS	By MS/MS	By MS/MS	By MS/MS	By MS/MS	By MS/MS	By MS/MS	By MS/MS	By MS/MS	By MS/MS	By MS/MS
24.0785	23.8076	24.0555	24.0716	23.9413	23.9044	24.0343	24.2116	24.3205	24.0541	23.8951	24.259	24.1847	24.1259	23.6012	23.9094	24.2732	23.3848	24.1595	23.9699	24.3592	By MS/MS	By MS/MS	By MS/MS	By MS/MS	By MS/MS	By MS/MS	By MS/MS	By MS/MS	By MS/MS	By MS/MS	By MS/MS	By MS/MS	By MS/MS	By MS/MS	By MS/MS	By MS/MS	By MS/MS	By MS/MS	By MS/MS	By MS/MS	By MS/MS	By MS/MS	By MS/MS	By MS/MS	By MS/MS	By MS/MS	By MS/MS	By MS/MS	By MS/MS
27.222	27.2641	27.1552	27.2818	27.1226	27.0741	27.1002	27.2302	27.1931	27.3269	26.949	27.3342	27.2662	27.2063	27.1772	27.3035	27.3331	27.1166	27.1899	27.2691	27.4572	By MS/MS	By MS/MS	By MS/MS	By MS/MS	By MS/MS	By MS/MS	By MS/MS	By MS/MS	By MS/MS	By MS/MS	By MS/MS	By MS/MS	By MS/MS	By MS/MS	By MS/MS	By MS/MS	By MS/MS	By MS/MS	By MS/MS	By MS/MS	By MS/MS	By MS/MS	By MS/MS	By MS/MS	By MS/MS	By MS/MS	By MS/MS	By MS/MS	By MS/MS
22.2658	22.4031	22.573	22.7697	22.4699	22.7933	22.2749	22.052	22.4127	22.4132	22.9221	22.6303	22.6185	22.2765	22.6485	22.3032	22.2448	22.6495	22.1171	22.3776	21.9344	By MS/MS	By MS/MS	By MS/MS	By MS/MS	By MS/MS	By MS/MS	By MS/MS	By MS/MS	By MS/MS	By MS/MS	By MS/MS	By MS/MS	By MS/MS	By MS/MS	By MS/MS	By MS/MS	By MS/MS	By MS/MS	By MS/MS	By MS/MS	By MS/MS	By MS/MS	By MS/MS	By MS/MS	By MS/MS	By MS/MS	By MS/MS	By MS/MS	By MS/MS
23.0464	22.6872	23.0936	23.1151	23.102	23.6404	23.3163	23.0129	23.2189	22.9275	23.4775	22.895	22.9366	22.8304	23.4211	23.2674	23.1448	23.4118	22.9778	23.2476	23.3265	By MS/MS	By MS/MS	By MS/MS	By MS/MS	By MS/MS	By MS/MS	By MS/MS	By MS/MS	By MS/MS	By MS/MS	By MS/MS	By MS/MS	By MS/MS	By MS/MS	By MS/MS	By MS/MS	By MS/MS	By MS/MS	By MS/MS	By MS/MS	By MS/MS	By MS/MS	By MS/MS	By MS/MS	By MS/MS	By MS/MS	By MS/MS	By MS/MS	By MS/MS
22.5075	22.5115	22.5905	22.455	22.4819	22.7276	22.4371	22.2748	22.5199	22.5942	22.8826	22.5807	22.3142	22.5219	22.8088	22.6924	22.1949	22.5596	22.5797	22.5478	22.3452	By MS/MS	By MS/MS	By MS/MS	By MS/MS	By MS/MS	By MS/MS	By MS/MS	By MS/MS	By MS/MS	By MS/MS	By MS/MS	By MS/MS	By MS/MS	By MS/MS	By MS/MS	By MS/MS	By MS/MS	By MS/MS	By MS/MS	By MS/MS	By MS/MS	By MS/MS	By MS/MS	By MS/MS	By MS/MS	By MS/MS	By MS/MS	By MS/MS	By MS/MS
23.7394	23.6141	23.6748	23.7445	23.7647	23.9234	23.4404	23.5925	23.2184	23.8731	23.8782	23.4156	23.704	23.4723	24.0976	23.7973	23.495	24.0277	23.6667	23.7302	23.4316	By MS/MS	By MS/MS	By MS/MS	By MS/MS	By MS/MS	By MS/MS	By MS/MS	By MS/MS	By MS/MS	By MS/MS	By MS/MS	By MS/MS	By MS/MS	By MS/MS	By MS/MS	By MS/MS	By MS/MS	By MS/MS	By MS/MS	By MS/MS	By MS/MS	By MS/MS	By MS/MS	By MS/MS	By MS/MS	By MS/MS	By MS/MS	By MS/MS	By MS/MS
23.6764	23.358	23.554	23.449	23.3701	23.4875	23.3094	23.2728	23.4934	23.4063	23.9124	23.1417	23.3539	23.3725	23.8216	23.2626	23.2932	23.4314	23.3117	23.5678	23.3531	By MS/MS	By MS/MS	By MS/MS	By MS/MS	By MS/MS	By MS/MS	By MS/MS	By MS/MS	By MS/MS	By MS/MS	By MS/MS	By MS/MS	By MS/MS	By MS/MS	By MS/MS	By MS/MS	By MS/MS	By MS/MS	By MS/MS	By MS/MS	By MS/MS	By MS/MS	By MS/MS	By MS/MS	By MS/MS	By MS/MS	By MS/MS	By MS/MS	By MS/MS
23.1926	23.0189	23.3109	22.9715	23.1957	23.2027	22.8453	23.0352	22.8368	22.8973	23.3019	22.8636	22.7952	22.764	23.3782	23.2364	22.8	23.0069	22.8847	23.1431	22.9924	By MS/MS	By MS/MS	By MS/MS	By MS/MS	By MS/MS	By MS/MS	By MS/MS	By MS/MS	By MS/MS	By MS/MS	By MS/MS	By MS/MS	By MS/MS	By MS/MS	By MS/MS	By MS/MS	By MS/MS	By MS/MS	By MS/MS	By MS/MS	By MS/MS	By MS/MS	By MS/MS	By MS/MS	By MS/MS	By MS/MS	By MS/MS	By MS/MS	By MS/MS
25.9573	25.6286	26.0306	25.8167	25.9852	26.1539	25.9069	25.9839	25.8485	25.9824	26.188	25.9985	26.1245	26.0938	26.3219	26.067	25.969	26.1657	26.0537	26.0661	25.8209	By MS/MS	By MS/MS	By MS/MS	By MS/MS	By MS/MS	By MS/MS	By MS/MS	By MS/MS	By MS/MS	By MS/MS	By MS/MS	By MS/MS	By MS/MS	By MS/MS	By MS/MS	By MS/MS	By MS/MS	By MS/MS	By MS/MS	By MS/MS	By MS/MS	By MS/MS	By MS/MS	By MS/MS	By MS/MS	By MS/MS	By MS/MS	By MS/MS	By MS/MS
22.7557	22.5595	22.8633	22.4328	22.5421	22.6572	22.5973	22.465	22.4519	22.5838	22.6537	22.4777	22.4898	22.3267	22.7821	22.4364	22.4397	22.5107	22.5036	22.4563	22.6051	By MS/MS	By MS/MS	By MS/MS	By MS/MS	By MS/MS	By MS/MS	By MS/MS	By MS/MS	By MS/MS	By MS/MS	By MS/MS	By MS/MS	By MS/MS	By MS/MS	By MS/MS	By MS/MS	By MS/MS	By MS/MS	By MS/MS	By MS/MS	By MS/MS	By MS/MS	By MS/MS	By MS/MS	By MS/MS	By MS/MS	By MS/MS	By MS/MS	By MS/MS
27.9258	27.8908	27.8707	28.0174	27.9676	27.7066	27.844	27.8262	27.9784	27.7641	27.546	27.84	27.897	27.8645	27.7698	27.965	27.8602	27.6424	27.8301	27.8523	27.6553	By MS/MS	By MS/MS	By MS/MS	By MS/MS	By MS/MS	By MS/MS	By MS/MS	By MS/MS	By MS/MS	By MS/MS	By MS/MS	By MS/MS	By MS/MS	By MS/MS	By MS/MS	By MS/MS	By MS/MS	By MS/MS	By MS/MS	By MS/MS	By MS/MS	By MS/MS	By MS/MS	By MS/MS	By MS/MS	By MS/MS	By MS/MS	By MS/MS	By MS/MS
22.2585	22.0158	22.3244	22.2215	22.3301	22.534	22.2929	22.3497	22.3148	22.2806	22.48	22.22	22.4025	22.2286	22.6467	22.2555	22.4509	22.3488	22.2401	22.3668	22.329	By MS/MS	By MS/MS	By MS/MS	By MS/MS	By MS/MS	By MS/MS	By MS/MS	By MS/MS	By MS/MS	By MS/MS	By MS/MS	By MS/MS	By MS/MS	By MS/MS	By MS/MS	By MS/MS	By MS/MS	By MS/MS	By MS/MS	By MS/MS	By MS/MS	By MS/MS	By MS/MS	By MS/MS	By MS/MS	By MS/MS	By MS/MS	By MS/MS	By MS/MS
23.264	23.3974	23.3418	23.3013	23.313	23.2781	23.3193	23.3966	23.3287	23.1802	22.966	23.5426	23.4179	23.5355	23.0697	23.7771	23.4689	23.1683	23.6215	23.4979	23.7143	By MS/MS	By MS/MS	By MS/MS	By MS/MS	By MS/MS	By MS/MS	By MS/MS	By MS/MS	By MS/MS	By MS/MS	By MS/MS	By MS/MS	By MS/MS	By MS/MS	By MS/MS	By MS/MS	By MS/MS	By MS/MS	By MS/MS	By MS/MS	By MS/MS	By MS/MS	By MS/MS	By MS/MS	By MS/MS	By MS/MS	By MS/MS	By MS/MS	By MS/MS
21.9151	22.2038	22.0616	21.9952	21.7815	22.2873	22.0022	21.7673	21.9556	22.1567	22.6439	22.2437	21.9356	21.9781	22.5626	22.222	22.224	22.1501	22.223	21.93	21.9078	By MS/MS	By MS/MS	By MS/MS	By MS/MS	By MS/MS	By MS/MS	By MS/MS	By MS/MS	By MS/MS	By MS/MS	By MS/MS	By MS/MS	By MS/MS	By MS/MS	By MS/MS	By MS/MS	By MS/MS	By MS/MS	By MS/MS	By MS/MS	By MS/MS	By MS/MS	By MS/MS	By MS/MS	By MS/MS	By MS/MS	By MS/MS	By MS/MS	By MS/MS
23.15	23.0057	23.4749	23.3333	23.3001	23.5126	23.3715	23.2093	23.2956	23.2225	23.4544	23.1053	23.0696	23.4507	23.5888	23.2387	23.0019	23.4979	23.4401	23.4185	22.7093	By MS/MS	By MS/MS	By MS/MS	By MS/MS	By MS/MS	By MS/MS	By MS/MS	By MS/MS	By MS/MS	By MS/MS	By MS/MS	By MS/MS	By MS/MS	By MS/MS	By MS/MS	By MS/MS	By MS/MS	By MS/MS	By MS/MS	By MS/MS	By MS/MS	By MS/MS	By MS/MS	By MS/MS	By MS/MS	By MS/MS	By MS/MS	By MS/MS	By MS/MS
22.7076	22.4344	22.4711	22.9879	22.9402	22.3743	22.6697	22.6914	22.6723	22.9181	22.5595	22.9093	22.7591	22.6216	22.5793	22.7113	22.8631	22.6691	22.6785	22.8821	22.7894	By MS/MS	By MS/MS	By MS/MS	By MS/MS	By MS/MS	By MS/MS	By MS/MS	By MS/MS	By MS/MS	By MS/MS	By MS/MS	By MS/MS	By MS/MS	By MS/MS	By MS/MS	By MS/MS	By MS/MS	By MS/MS	By MS/MS	By MS/MS	By MS/MS	By MS/MS	By MS/MS	By MS/MS	By MS/MS	By MS/MS	By MS/MS	By MS/MS	By MS/MS
23.9641	24.0168	24.1793	24.0579	24.2221	24.4158	24.1825	24.261	24.1538	24.2511	24.5499	24.0991	24.2019	24.1044	24.5179	24.1294	24.2814	24.2691	24.3669	24.3611	24.1672	By MS/MS	By MS/MS	By MS/MS	By MS/MS	By MS/MS	By MS/MS	By MS/MS	By MS/MS	By MS/MS	By MS/MS	By MS/MS	By MS/MS	By MS/MS	By MS/MS	By MS/MS	By MS/MS	By MS/MS	By MS/MS	By MS/MS	By MS/MS	By MS/MS	By MS/MS	By MS/MS	By MS/MS	By MS/MS	By MS/MS	By MS/MS	By MS/MS	By MS/MS
21.8843	21.8997	21.9889	21.6698	21.9842	21.9983	21.9028	21.854	21.9019	21.9	22.1729	21.5866	21.9286	21.5994	22.1907	21.6218	21.9076	21.963	22.064	21.5345	21.7006	By MS/MS	By MS/MS	By MS/MS	By MS/MS	By MS/MS	By MS/MS	By MS/MS	By MS/MS	By MS/MS	By MS/MS	By MS/MS	By MS/MS	By MS/MS	By MS/MS	By MS/MS	By MS/MS	By MS/MS	By MS/MS	By MS/MS	By MS/MS	By MS/MS	By MS/MS	By MS/MS	By MS/MS	By MS/MS	By MS/MS	By MS/MS	By MS/MS	By MS/MS
26.8116	26.4098	26.6283	26.8861	26.8485	26.4665	26.8799	26.9304	27.1101	26.9324	26.3207	27.1533	26.9611	27.2936	26.5332	26.4258	27.3141	26.7651	27.329	26.9652	27.0949	By MS/MS	By MS/MS	By MS/MS	By MS/MS	By MS/MS	By MS/MS	By MS/MS	By MS/MS	By MS/MS	By MS/MS	By MS/MS	By MS/MS	By MS/MS	By MS/MS	By MS/MS	By MS/MS	By MS/MS	By MS/MS	By MS/MS	By MS/MS	By MS/MS	By MS/MS	By MS/MS	By MS/MS	By MS/MS	By MS/MS	By MS/MS	By MS/MS	By MS/MS
21.486	21.73	22.7424	22.3454	22.2265	22.394	21.5822	21.8782	22.0773	22.0661	22.3628	21.9798	21.6376	20.5578	22.5266	21.9804	22.555	22.7468	21.1512	22.1406	21.8619	By MS/MS	By MS/MS	By MS/MS	By MS/MS	By MS/MS	By MS/MS	By MS/MS	By MS/MS	By MS/MS	By MS/MS	By MS/MS	By MS/MS	By MS/MS	By MS/MS	By MS/MS	By MS/MS	By MS/MS	By MS/MS	By MS/MS	By MS/MS	By MS/MS	By MS/MS	By MS/MS	By MS/MS	By MS/MS	By MS/MS	By MS/MS	By MS/MS	By MS/MS
21.9454	21.7294	22.0099	21.5948	21.8165	21.9987	22.1105	21.7892	21.7896	21.9265	22.4062	21.9722	21.6943	21.7344	22.1836	22.1135	21.9057	22.1598	22.0827	22.1008	21.7582	By MS/MS	By MS/MS	By MS/MS	By MS/MS	By MS/MS	By MS/MS	By MS/MS	By MS/MS	By MS/MS	By MS/MS	By MS/MS	By MS/MS	By MS/MS	By MS/MS	By MS/MS	By MS/MS	By MS/MS	By MS/MS	By MS/MS	By MS/MS	By MS/MS	By MS/MS	By MS/MS	By MS/MS	By MS/MS	By MS/MS	By MS/MS	By MS/MS	By MS/MS
21.8396	21.6054	21.656	22.1586	21.9302	21.5807	21.6657	21.7901	21.8132	21.8459	21.4658	21.7057	21.7536	21.8516	20.35	21.819	21.6934	21.5108	21.959	21.3925	21.7143	By MS/MS	By MS/MS	By MS/MS	By MS/MS	By MS/MS	By MS/MS	By MS/MS	By MS/MS	By MS/MS	By MS/MS	By MS/MS	By MS/MS	By MS/MS	By MS/MS	By MS/MS	By MS/MS	By MS/MS	By MS/MS	By MS/MS	By MS/MS	By MS/MS	By MS/MS	By MS/MS	By MS/MS	By MS/MS	By MS/MS	By MS/MS	By MS/MS	By MS/MS
21.9761	22.1216	22.099	22.0697	22.1853	21.9887	22.2326	22.1893	22.1476	21.9495	21.9185	22.141	22.2396	21.9091	21.9168	22.1018	22.0293	21.8158	22.1555	22.1455	22.1374	By MS/MS	By MS/MS	By MS/MS	By MS/MS	By MS/MS	By MS/MS	By MS/MS	By MS/MS	By MS/MS	By MS/MS	By MS/MS	By MS/MS	By MS/MS	By MS/MS	By MS/MS	By MS/MS	By MS/MS	By MS/MS	By MS/MS	By MS/MS	By MS/MS	By MS/MS	By MS/MS	By MS/MS	By MS/MS	By MS/MS	By MS/MS	By MS/MS	By MS/MS
25.3197	25.2919	25.4801	25.2823	25.1576	25.4571	25.2645	25.1866	25.1815	25.4891	25.5008	25.4814	25.3494	25.4826	25.4985	25.4905	25.3697	25.754	25.3731	25.4204	25.453	By MS/MS	By MS/MS	By MS/MS	By MS/MS	By MS/MS	By MS/MS	By MS/MS	By MS/MS	By MS/MS	By MS/MS	By MS/MS	By MS/MS	By MS/MS	By MS/MS	By MS/MS	By MS/MS	By MS/MS	By MS/MS	By MS/MS	By MS/MS	By MS/MS	By MS/MS	By MS/MS	By MS/MS	By MS/MS	By MS/MS	By MS/MS	By MS/MS	By MS/MS
22.4787	22.6375	22.6576	22.586	22.4702	22.6923	22.5107	22.5641	22.4285	22.3011	22.8277	22.4996	22.3012	22.3749	22.7909	22.6212	22.522	22.593	22.7917	22.4644	22.6634	By MS/MS	By MS/MS	By MS/MS	By MS/MS	By MS/MS	By MS/MS	By MS/MS	By MS/MS	By MS/MS	By MS/MS	By MS/MS	By MS/MS	By MS/MS	By MS/MS	By MS/MS	By MS/MS	By MS/MS	By MS/MS	By MS/MS	By MS/MS	By MS/MS	By MS/MS	By MS/MS	By MS/MS	By MS/MS	By MS/MS	By MS/MS	By MS/MS	By MS/MS
23.717	23.4907	23.8044	23.4174	23.8863	23.7063	23.4449	23.5947	23.2726	23.6687	23.9652	23.5424	23.5547	23.6107	24.0171	23.5917	23.684	23.7041	23.5609	23.8324	23.7048	By MS/MS	By MS/MS	By MS/MS	By MS/MS	By MS/MS	By MS/MS	By MS/MS	By MS/MS	By MS/MS	By MS/MS	By MS/MS	By MS/MS	By MS/MS	By MS/MS	By MS/MS	By MS/MS	By MS/MS	By MS/MS	By MS/MS	By MS/MS	By MS/MS	By MS/MS	By MS/MS	By MS/MS	By MS/MS	By MS/MS	By MS/MS	By MS/MS	By MS/MS
23.3176	22.9878	23.3203	23.1929	23.2799	23.337	23.0639	23.1449	23.0414	23.1103	23.4561	23.1149	23.0714	22.8834	23.4357	22.6988	22.9747	23.0221	22.931	23.064	23.172	By MS/MS	By MS/MS	By MS/MS	By MS/MS	By MS/MS	By MS/MS	By MS/MS	By MS/MS	By MS/MS	By MS/MS	By MS/MS	By MS/MS	By MS/MS	By MS/MS	By MS/MS	By MS/MS	By MS/MS	By MS/MS	By MS/MS	By MS/MS	By MS/MS	By MS/MS	By MS/MS	By MS/MS	By MS/MS	By MS/MS	By MS/MS	By MS/MS	By MS/MS
22.589	22.3855	22.7974	22.2443	22.549	22.4671	22.2794	22.4236	22.3253	22.3763	22.5726	22.3374	22.5737	22.1747	22.794	22.4305	22.1574	22.4323	22.4008	22.44	22.5181	By MS/MS	By MS/MS	By MS/MS	By MS/MS	By MS/MS	By MS/MS	By MS/MS	By MS/MS	By MS/MS	By MS/MS	By MS/MS	By MS/MS	By MS/MS	By MS/MS	By MS/MS	By MS/MS	By MS/MS	By MS/MS	By MS/MS	By MS/MS	By MS/MS	By MS/MS	By MS/MS	By MS/MS	By MS/MS	By MS/MS	By MS/MS	By MS/MS	By MS/MS
21.1917	21.2959	21.6245	21.3309	21.0733	21.4823	21.4998	21.4165	21.5018	21.4005	21.5956	21.2263	20.9749	21.3042	21.8178	21.7491	21.2834	21.4542	21.3959	21.3044	21.1865	By MS/MS	By MS/MS	By MS/MS	By MS/MS	By MS/MS	By MS/MS	By MS/MS	By MS/MS	By MS/MS	By MS/MS	By MS/MS	By MS/MS	By MS/MS	By MS/MS	By MS/MS	By MS/MS	By MS/MS	By MS/MS	By MS/MS	By MS/MS	By MS/MS	By MS/MS	By MS/MS	By MS/MS	By MS/MS	By MS/MS	By MS/MS	By MS/MS	By MS/MS
25.514	25.6429	25.8038	25.3959	25.557	25.7691	25.3171	25.2584	25.219	25.6012	25.6446	25.3974	25.3884	25.6253	26.1916	25.616	25.4883	25.686	25.8633	25.652	25.7894	By MS/MS	By MS/MS	By MS/MS	By MS/MS	By MS/MS	By MS/MS	By MS/MS	By MS/MS	By MS/MS	By MS/MS	By MS/MS	By MS/MS	By MS/MS	By MS/MS	By MS/MS	By MS/MS	By MS/MS	By MS/MS	By MS/MS	By MS/MS	By MS/MS	By MS/MS	By MS/MS	By MS/MS	By MS/MS	By MS/MS	By MS/MS	By MS/MS	By MS/MS
22.2533	22.1084	22.2679	22.3564	22.1443	22.5403	22.2743	22.1702	22.3904	22.2488	22.5006	22.388	22.0851	22.0887	22.353	22.0022	22.2897	22.3615	22.1358	22.3686	22.1805	By MS/MS	By MS/MS	By MS/MS	By MS/MS	By MS/MS	By MS/MS	By MS/MS	By MS/MS	By MS/MS	By MS/MS	By MS/MS	By MS/MS	By MS/MS	By MS/MS	By MS/MS	By MS/MS	By MS/MS	By MS/MS	By MS/MS	By MS/MS	By MS/MS	By MS/MS	By MS/MS	By MS/MS	By MS/MS	By MS/MS	By MS/MS	By MS/MS	By MS/MS
23.0511	23.1831	23.2847	23.1223	22.9141	22.3122	22.9021	22.8701	22.9527	23.3569	22.5369	22.9854	23.0428	22.9351	22.6472	23.4336	23.1563	22.8444	22.9777	23.0582	23.2046	By MS/MS	By MS/MS	By MS/MS	By MS/MS	By MS/MS	By MS/MS	By MS/MS	By MS/MS	By MS/MS	By MS/MS	By MS/MS	By MS/MS	By MS/MS	By MS/MS	By MS/MS	By MS/MS	By MS/MS	By MS/MS	By MS/MS	By MS/MS	By MS/MS	By MS/MS	By MS/MS	By MS/MS	By MS/MS	By MS/MS	By MS/MS	By MS/MS	By MS/MS
22.9737	22.8855	22.799	22.8791	22.8857	23.0229	22.9189	22.6885	22.5524	22.7505	23.0171	22.7931	22.9217	22.6782	23.0084	22.6982	22.834	23.0583	22.8898	22.8382	22.7168	By MS/MS	By MS/MS	By MS/MS	By MS/MS	By MS/MS	By MS/MS	By MS/MS	By MS/MS	By MS/MS	By MS/MS	By MS/MS	By MS/MS	By MS/MS	By MS/MS	By MS/MS	By MS/MS	By MS/MS	By MS/MS	By MS/MS	By MS/MS	By MS/MS	By MS/MS	By MS/MS	By MS/MS	By MS/MS	By MS/MS	By MS/MS	By MS/MS	By MS/MS
24.0141	24.1622	24.196	24.0228	24.1942	24.4015	23.9323	24.0309	24.0864	23.745	24.1667	24.0972	24.0071	24.2235	24.2488	23.8955	24.1036	24.3271	24.3695	24.0726	23.9989	By MS/MS	By MS/MS	By MS/MS	By MS/MS	By MS/MS	By MS/MS	By MS/MS	By MS/MS	By MS/MS	By MS/MS	By MS/MS	By MS/MS	By MS/MS	By MS/MS	By MS/MS	By MS/MS	By MS/MS	By MS/MS	By MS/MS	By MS/MS	By MS/MS	By MS/MS	By MS/MS	By MS/MS	By MS/MS	By MS/MS	By MS/MS	By MS/MS	By MS/MS
24.3044	24.3962	24.2476	24.4108	24.3947	24.275	24.3763	24.4044	24.4836	24.0096	24.0204	24.3602	24.3258	24.5726	24.266	24.5591	24.4021	24.209	24.3711	24.4373	24.428	By MS/MS	By MS/MS	By MS/MS	By MS/MS	By MS/MS	By MS/MS	By MS/MS	By MS/MS	By MS/MS	By MS/MS	By MS/MS	By MS/MS	By MS/MS	By MS/MS	By MS/MS	By MS/MS	By MS/MS	By MS/MS	By MS/MS	By MS/MS	By MS/MS	By MS/MS	By MS/MS	By MS/MS	By MS/MS	By MS/MS	By MS/MS	By MS/MS	By MS/MS
24.4524	24.2329	24.5357	24.2347	24.5141	24.5093	24.3759	24.3598	24.3335	24.4634	24.4431	24.276	24.4094	24.0591	24.7064	23.8356	24.3886	24.5336	24.1765	24.447	24.1863	By MS/MS	By MS/MS	By MS/MS	By MS/MS	By MS/MS	By MS/MS	By MS/MS	By MS/MS	By MS/MS	By MS/MS	By MS/MS	By MS/MS	By MS/MS	By MS/MS	By MS/MS	By MS/MS	By MS/MS	By MS/MS	By MS/MS	By MS/MS	By MS/MS	By MS/MS	By MS/MS	By MS/MS	By MS/MS	By MS/MS	By MS/MS	By MS/MS	By MS/MS
25.8698	25.6859	25.9969	26.0026	25.8649	26.077	25.8306	25.8705	25.6304	25.8642	26.0283	25.961	25.8629	26.0568	26.0738	26.0612	25.7681	26.0863	25.9495	25.8447	26.0107	By MS/MS	By MS/MS	By MS/MS	By MS/MS	By MS/MS	By MS/MS	By MS/MS	By MS/MS	By MS/MS	By MS/MS	By MS/MS	By MS/MS	By MS/MS	By MS/MS	By MS/MS	By MS/MS	By MS/MS	By MS/MS	By MS/MS	By MS/MS	By MS/MS	By MS/MS	By MS/MS	By MS/MS	By MS/MS	By MS/MS	By MS/MS	By MS/MS	By MS/MS
22.0997	22.0496	22.0704	22.0565	22.118	22.3073	21.9271	22.0954	22.1383	22.2713	22.3693	22.0046	22.1229	22.03	22.513	22.0199	22.0066	22.0573	22.1909	22.1657	22.0537	By MS/MS	By MS/MS	By MS/MS	By MS/MS	By MS/MS	By MS/MS	By MS/MS	By MS/MS	By MS/MS	By MS/MS	By MS/MS	By MS/MS	By MS/MS	By MS/MS	By MS/MS	By MS/MS	By MS/MS	By MS/MS	By MS/MS	By MS/MS	By MS/MS	By MS/MS	By MS/MS	By MS/MS	By MS/MS	By MS/MS	By MS/MS	By MS/MS	By MS/MS
20.6927	20.861	21.1616	20.6398	20.8006	20.8529	20.9061	20.3103	21.1057	20.6333	21.1177	20.6664	20.548	20.7355	21.4756	21.2926	20.0642	21.2643	20.8399	20.4744	21.1355	By MS/MS	By MS/MS	By MS/MS	By MS/MS	By MS/MS	By MS/MS	By MS/MS	By MS/MS	By MS/MS	By MS/MS	By MS/MS	By MS/MS	By MS/MS	By MS/MS	By MS/MS	By MS/MS	By MS/MS	By MS/MS	By MS/MS	By MS/MS	By MS/MS	By MS/MS	By MS/MS	By MS/MS	By MS/MS	By MS/MS	By MS/MS	By MS/MS	By MS/MS
19.6685	20.0478	20.6432	19.565	20.0219	20.3932	20.0163	20.2887	20.4367	20.7854	20.3926	20.0903	20.0517	19.9642	21.5483	20.036	19.9901	20.1255	20.2813	20.1722	19.8494	By MS/MS	By matching	By MS/MS	By MS/MS	By MS/MS	By MS/MS	By MS/MS	By MS/MS	By MS/MS	By MS/MS	By MS/MS	By MS/MS	By MS/MS	By MS/MS	By MS/MS	By MS/MS	By MS/MS	By MS/MS	By MS/MS	By MS/MS	By MS/MS	By MS/MS	By MS/MS	By MS/MS	By MS/MS	By matching	By MS/MS	By MS/MS	By MS/MS
23.1871	22.7772	22.9078	23.8586	23.1773	22.7105	23.3851	24.0098	23.7181	23.9253	22.8827	23.4725	23.1427	23.0284	23.3863	23.4216	23.896	22.7307	23.4994	23.065	23.6704	By MS/MS	By MS/MS	By MS/MS	By MS/MS	By MS/MS	By MS/MS	By MS/MS	By MS/MS	By MS/MS	By MS/MS	By MS/MS	By MS/MS	By MS/MS	By MS/MS	By MS/MS	By MS/MS	By MS/MS	By MS/MS	By MS/MS	By MS/MS	By MS/MS	By MS/MS	By MS/MS	By MS/MS	By MS/MS	By MS/MS	By MS/MS	By MS/MS	By MS/MS
26.0146	25.9066	26.1797	26.0673	26.0195	26.0909	25.9233	25.9749	25.917	26.1173	26.1535	25.742	26.0508	25.7995	26.0709	25.926	25.9483	26.1086	25.9534	26.0616	26.1488	By MS/MS	By MS/MS	By MS/MS	By MS/MS	By MS/MS	By MS/MS	By MS/MS	By MS/MS	By MS/MS	By MS/MS	By MS/MS	By MS/MS	By MS/MS	By MS/MS	By MS/MS	By MS/MS	By MS/MS	By MS/MS	By MS/MS	By MS/MS	By MS/MS	By MS/MS	By MS/MS	By MS/MS	By MS/MS	By MS/MS	By MS/MS	By MS/MS	By MS/MS
24.0359	23.8836	23.735	23.7643	24.0116	23.9126	23.957	24.3363	24.1792	24.1002	22.9111	24.6367	24.2299	24.4204	24.2052	24.3271	24.503	23.9311	24.6181	24.4613	24.143	By MS/MS	By MS/MS	By MS/MS	By MS/MS	By MS/MS	By MS/MS	By MS/MS	By MS/MS	By MS/MS	By MS/MS	By MS/MS	By MS/MS	By MS/MS	By MS/MS	By MS/MS	By MS/MS	By MS/MS	By MS/MS	By MS/MS	By MS/MS	By MS/MS	By MS/MS	By MS/MS	By MS/MS	By MS/MS	By MS/MS	By MS/MS	By MS/MS	By MS/MS
22.7106	22.6478	22.7452	22.678	22.8532	22.9373	22.8038	22.7393	22.8594	22.644	23.0174	22.744	22.7885	22.5843	22.865	22.8923	22.7638	22.8448	22.7512	22.799	22.732	By MS/MS	By MS/MS	By MS/MS	By MS/MS	By MS/MS	By MS/MS	By MS/MS	By MS/MS	By MS/MS	By MS/MS	By MS/MS	By MS/MS	By MS/MS	By MS/MS	By MS/MS	By MS/MS	By MS/MS	By MS/MS	By MS/MS	By MS/MS	By MS/MS	By MS/MS	By MS/MS	By MS/MS	By MS/MS	By MS/MS	By MS/MS	By MS/MS	By MS/MS
25.5419	25.8688	25.2934	25.704	25.2946	25.1131	25.5801	25.7283	25.7023	25.5303	25.0579	25.7909	25.5032	25.8789	25.2327	25.6478	25.663	25.1967	24.892	25.0215	25.5037	By MS/MS	By MS/MS	By MS/MS	By MS/MS	By MS/MS	By MS/MS	By MS/MS	By MS/MS	By MS/MS	By MS/MS	By MS/MS	By MS/MS	By MS/MS	By MS/MS	By MS/MS	By MS/MS	By MS/MS	By MS/MS	By MS/MS	By MS/MS	By MS/MS	By MS/MS	By MS/MS	By MS/MS	By MS/MS	By MS/MS	By MS/MS	By MS/MS	By MS/MS
21.2665	20.8115	21.194	20.798	21.1318	21.2762	21.0847	21.0166	20.8622	20.8746	21.4048	21.159	20.9416	21.2019	21.4814	21.4184	21.079	21.4016	21.1125	21.4771	20.8863	By MS/MS	By MS/MS	By MS/MS	By MS/MS	By MS/MS	By MS/MS	By MS/MS	By MS/MS	By MS/MS	By MS/MS	By MS/MS	By MS/MS	By MS/MS	By MS/MS	By MS/MS	By MS/MS	By MS/MS	By MS/MS	By MS/MS	By MS/MS	By MS/MS	By MS/MS	By MS/MS	By MS/MS	By MS/MS	By MS/MS	By MS/MS	By MS/MS	By MS/MS
22.8741	23.0276	22.5584	22.9396	22.7614	22.7089	22.783	22.6617	22.8503	22.7194	22.5787	22.8619	22.9307	22.8943	22.718	22.6805	22.8652	22.804	22.67	22.8561	22.9077	By MS/MS	By MS/MS	By MS/MS	By MS/MS	By MS/MS	By MS/MS	By MS/MS	By MS/MS	By MS/MS	By MS/MS	By MS/MS	By MS/MS	By MS/MS	By MS/MS	By MS/MS	By MS/MS	By MS/MS	By MS/MS	By MS/MS	By MS/MS	By MS/MS	By MS/MS	By MS/MS	By MS/MS	By MS/MS	By MS/MS	By MS/MS	By MS/MS	By MS/MS
27.7301	27.9346	27.8007	27.7868	27.7046	27.3995	27.6518	27.8479	27.7255	27.7924	27.3887	27.9821	27.6337	27.916	27.3273	27.9118	27.7511	27.8866	27.6923	27.7354	27.7477	By MS/MS	By MS/MS	By MS/MS	By MS/MS	By MS/MS	By MS/MS	By MS/MS	By MS/MS	By MS/MS	By MS/MS	By MS/MS	By MS/MS	By MS/MS	By MS/MS	By MS/MS	By MS/MS	By MS/MS	By MS/MS	By MS/MS	By MS/MS	By MS/MS	By MS/MS	By MS/MS	By MS/MS	By MS/MS	By MS/MS	By MS/MS	By MS/MS	By MS/MS
22.8896	22.8054	23.145	23.0208	22.7827	23.1657	22.9466	22.9479	22.8771	23.0305	22.9319	22.9389	22.8493	22.7613	23.0215	22.7351	22.9446	22.9392	22.7633	22.9075	23.0523	By MS/MS	By MS/MS	By MS/MS	By MS/MS	By MS/MS	By MS/MS	By MS/MS	By MS/MS	By MS/MS	By MS/MS	By MS/MS	By MS/MS	By MS/MS	By MS/MS	By MS/MS	By MS/MS	By MS/MS	By MS/MS	By MS/MS	By MS/MS	By MS/MS	By MS/MS	By MS/MS	By MS/MS	By MS/MS	By MS/MS	By MS/MS	By MS/MS	By MS/MS
24.3045	24.3397	24.258	24.3657	24.2833	24.0429	24.3675	24.5739	24.5855	24.5307	24.1724	24.5166	24.5105	24.6605	24.1411	24.5684	24.6655	24.4216	24.4132	23.9902	24.5059	By MS/MS	By MS/MS	By MS/MS	By MS/MS	By MS/MS	By MS/MS	By MS/MS	By MS/MS	By MS/MS	By MS/MS	By MS/MS	By MS/MS	By MS/MS	By MS/MS	By MS/MS	By MS/MS	By MS/MS	By MS/MS	By MS/MS	By MS/MS	By MS/MS	By MS/MS	By MS/MS	By MS/MS	By MS/MS	By MS/MS	By MS/MS	By MS/MS	By MS/MS
20.8336	20.751	20.9109	20.935	20.8439	21.1738	20.4682	20.6794	20.4639	20.7029	20.8534	21.1927	20.6124	20.3475	21.3467	20.5999	20.9912	21.2661	20.8157	21.053	21.0467	By MS/MS	By MS/MS	By MS/MS	By MS/MS	By MS/MS	By MS/MS	By MS/MS	By MS/MS	By MS/MS	By MS/MS	By MS/MS	By MS/MS	By MS/MS	By MS/MS	By MS/MS	By MS/MS	By MS/MS	By MS/MS	By MS/MS	By MS/MS	By MS/MS	By MS/MS	By MS/MS	By MS/MS	By MS/MS	By MS/MS	By MS/MS	By MS/MS	By MS/MS
24.4153	24.8436	24.6406	24.5336	24.4148	24.8612	24.6448	24.6306	24.444	24.8629	24.7763	24.7119	24.5189	24.778	24.8895	24.5896	24.5831	24.9354	24.5072	24.5601	24.8059	By MS/MS	By MS/MS	By MS/MS	By MS/MS	By MS/MS	By MS/MS	By MS/MS	By MS/MS	By MS/MS	By MS/MS	By MS/MS	By MS/MS	By MS/MS	By MS/MS	By MS/MS	By MS/MS	By MS/MS	By MS/MS	By MS/MS	By MS/MS	By MS/MS	By MS/MS	By MS/MS	By MS/MS	By MS/MS	By MS/MS	By MS/MS	By MS/MS	By MS/MS
21.5107	21.302	21.4655	21.2818	21.4379	21.6321	21.5851	21.2249	20.5735	21.2441	21.5775	21.3182	20.8967	21.214	21.8176	21.543	21.1978	21.4417	20.7102	21.0695	21.3611	By MS/MS	By MS/MS	By MS/MS	By MS/MS	By MS/MS	By MS/MS	By MS/MS	By MS/MS	By MS/MS	By MS/MS	By MS/MS	By MS/MS	By MS/MS	By MS/MS	By MS/MS	By MS/MS	By MS/MS	By MS/MS	By MS/MS	By MS/MS	By MS/MS	By MS/MS	By MS/MS	By MS/MS	By MS/MS	By MS/MS	By MS/MS	By MS/MS	By MS/MS
29.1539	29.1738	29.0882	29.188	29.1391	29.1839	29.0802	29.1112	29.0596	29.1619	28.9061	29.2169	29.2449	29.2572	28.7053	29.4276	29.145	29.1758	29.2535	29.2902	29.0974	By MS/MS	By MS/MS	By MS/MS	By MS/MS	By MS/MS	By MS/MS	By MS/MS	By MS/MS	By MS/MS	By MS/MS	By MS/MS	By MS/MS	By MS/MS	By MS/MS	By MS/MS	By MS/MS	By MS/MS	By MS/MS	By MS/MS	By MS/MS	By MS/MS	By MS/MS	By MS/MS	By MS/MS	By MS/MS	By MS/MS	By MS/MS	By MS/MS	By MS/MS
23.6306	23.3611	23.6357	23.612	23.5836	23.6742	23.5177	23.4378	23.2928	23.8465	23.7728	23.3819	23.6132	23.3788	23.6491	23.4344	23.3692	23.6951	23.3721	23.6044	23.5757	By MS/MS	By MS/MS	By MS/MS	By MS/MS	By MS/MS	By MS/MS	By MS/MS	By MS/MS	By MS/MS	By MS/MS	By MS/MS	By MS/MS	By MS/MS	By MS/MS	By MS/MS	By MS/MS	By MS/MS	By MS/MS	By MS/MS	By MS/MS	By MS/MS	By MS/MS	By MS/MS	By MS/MS	By MS/MS	By MS/MS	By MS/MS	By MS/MS	By MS/MS
20.4097	20.8247	21.0469	20.8121	20.8871	20.98	21.0171	20.9178	20.9162	20.5997	21.0545	20.9722	20.9738	20.494	21.1566	21.0574	20.9474	21.161	21.0449	20.7438	20.7691	By MS/MS	By MS/MS	By MS/MS	By MS/MS	By MS/MS	By MS/MS	By MS/MS	By MS/MS	By MS/MS	By MS/MS	By MS/MS	By MS/MS	By MS/MS	By MS/MS	By MS/MS	By MS/MS	By MS/MS	By MS/MS	By matching	By MS/MS	By MS/MS	By MS/MS	By MS/MS	By MS/MS	By MS/MS	By MS/MS	By MS/MS	By MS/MS	By MS/MS
23.245	22.5357	22.4096	22.9994	23.3788	22.032	22.5259	23.0651	23.141	22.3061	21.9667	23.2033	23.0871	23.2977	22.7328	23.0457	22.3264	22.7709	22.7384	22.7713	22.4688	By MS/MS	By MS/MS	By MS/MS	By MS/MS	By MS/MS	By MS/MS	By MS/MS	By MS/MS	By MS/MS	By MS/MS	By MS/MS	By MS/MS	By MS/MS	By MS/MS	By MS/MS	By MS/MS	By MS/MS	By MS/MS	By MS/MS	By MS/MS	By MS/MS	By MS/MS	By MS/MS	By MS/MS	By MS/MS	By MS/MS	By MS/MS	By MS/MS	By MS/MS
23.1618	23.385	23.5522	23.2025	23.0734	23.4324	23.1479	23.1833	22.9961	23.5103	23.1883	23.1494	23.2638	23.0738	23.4486	23.4974	23.1133	23.3554	23.0958	22.9873	23.0982	By MS/MS	By MS/MS	By MS/MS	By MS/MS	By MS/MS	By MS/MS	By MS/MS	By MS/MS	By MS/MS	By MS/MS	By MS/MS	By MS/MS	By MS/MS	By MS/MS	By MS/MS	By MS/MS	By MS/MS	By MS/MS	By MS/MS	By MS/MS	By MS/MS	By MS/MS	By MS/MS	By MS/MS	By MS/MS	By MS/MS	By MS/MS	By MS/MS	By MS/MS
25.1228	25.9365	24.6337	25.9757	25.2374	25.2722	26.0146	25.7711	25.233	25.4191	24.4028	25.4158	24.9802	25.8217	23.6567	25.4633	25.2998	25.7459	25.0579	24.7193	25.3619	By MS/MS	By MS/MS	By MS/MS	By MS/MS	By MS/MS	By MS/MS	By MS/MS	By MS/MS	By MS/MS	By MS/MS	By MS/MS	By MS/MS	By MS/MS	By MS/MS	By MS/MS	By MS/MS	By MS/MS	By MS/MS	By MS/MS	By MS/MS	By MS/MS	By MS/MS	By MS/MS	By MS/MS	By MS/MS	By MS/MS	By MS/MS	By MS/MS	By MS/MS
21.8322	21.8102	22.2156	22.068	21.8382	22.2246	21.8576	21.628	21.7976	22.0282	22.1881	21.9062	22.0199	21.8612	22.3999	22.1385	21.7311	21.9111	22.3524	22.1235	22.0639	By MS/MS	By MS/MS	By MS/MS	By MS/MS	By MS/MS	By MS/MS	By MS/MS	By MS/MS	By MS/MS	By MS/MS	By MS/MS	By MS/MS	By MS/MS	By MS/MS	By MS/MS	By MS/MS	By MS/MS	By MS/MS	By MS/MS	By MS/MS	By MS/MS	By MS/MS	By MS/MS	By MS/MS	By MS/MS	By MS/MS	By MS/MS	By MS/MS	By MS/MS
26.3985	26.1772	26.4787	26.4375	26.3201	26.5496	26.2973	26.3938	26.1387	26.4614	26.426	26.3985	26.4751	26.4774	26.4903	26.2015	26.2607	26.4443	26.4456	26.2374	26.1793	By MS/MS	By MS/MS	By MS/MS	By MS/MS	By MS/MS	By MS/MS	By MS/MS	By MS/MS	By MS/MS	By MS/MS	By MS/MS	By MS/MS	By MS/MS	By MS/MS	By MS/MS	By MS/MS	By MS/MS	By MS/MS	By MS/MS	By MS/MS	By MS/MS	By MS/MS	By MS/MS	By MS/MS	By MS/MS	By MS/MS	By MS/MS	By MS/MS	By MS/MS
23.3268	23.174	23.2595	23.2718	23.1993	23.3953	22.9907	23.1743	23.0685	23.2703	23.5045	23.1523	23.0823	23.0906	23.2669	23.1846	23.12	23.1614	23.0597	23.2103	23.3543	By MS/MS	By MS/MS	By MS/MS	By MS/MS	By MS/MS	By MS/MS	By MS/MS	By MS/MS	By MS/MS	By MS/MS	By MS/MS	By MS/MS	By MS/MS	By MS/MS	By MS/MS	By MS/MS	By MS/MS	By MS/MS	By MS/MS	By MS/MS	By MS/MS	By MS/MS	By MS/MS	By MS/MS	By MS/MS	By MS/MS	By MS/MS	By MS/MS	By MS/MS
22.9033	22.6822	23.0615	22.7828	22.473	22.9838	22.8879	22.4052	22.7912	23.1389	22.9685	22.7553	22.8555	22.833	22.98	22.5768	22.8421	22.9446	22.6939	22.7399	22.9506	By MS/MS	By MS/MS	By MS/MS	By MS/MS	By MS/MS	By MS/MS	By MS/MS	By MS/MS	By MS/MS	By MS/MS	By MS/MS	By MS/MS	By MS/MS	By MS/MS	By MS/MS	By MS/MS	By MS/MS	By MS/MS	By MS/MS	By MS/MS	By MS/MS	By MS/MS	By MS/MS	By MS/MS	By MS/MS	By MS/MS	By MS/MS	By MS/MS	By MS/MS
23.0557	23.2691	23.1789	23.19	23.3237	22.9107	23.0978	23.2297	23.1901	23.1451	22.5954	23.208	23.3189	22.7877	23.0908	23.0595	23.3708	22.9932	23.1622	23.2115	23.0891	By MS/MS	By MS/MS	By MS/MS	By MS/MS	By MS/MS	By MS/MS	By MS/MS	By MS/MS	By MS/MS	By MS/MS	By MS/MS	By MS/MS	By MS/MS	By MS/MS	By MS/MS	By MS/MS	By MS/MS	By MS/MS	By MS/MS	By MS/MS	By MS/MS	By MS/MS	By MS/MS	By MS/MS	By MS/MS	By MS/MS	By MS/MS	By MS/MS	By MS/MS
21.9521	21.9501	21.9593	21.7354	21.9372	21.8532	22.0459	21.765	21.7769	21.8439	21.8967	21.4349	21.6228	21.6109	22.1357	21.2334	21.5844	22.1623	21.8698	21.3645	21.7068	By MS/MS	By MS/MS	By MS/MS	By MS/MS	By MS/MS	By MS/MS	By MS/MS	By MS/MS	By MS/MS	By MS/MS	By MS/MS	By MS/MS	By MS/MS	By MS/MS	By MS/MS	By MS/MS	By MS/MS	By MS/MS	By MS/MS	By MS/MS	By MS/MS	By MS/MS	By MS/MS	By MS/MS	By MS/MS	By MS/MS	By MS/MS	By MS/MS	By MS/MS
22.1003	22.0513	22.4118	21.8718	22.2032	22.3015	22.3646	22.1166	22.2275	21.8725	22.3326	22.3456	21.9405	22.195	22.4616	22.2482	22.1264	22.7332	22.7036	22.1774	22.3876	By MS/MS	By MS/MS	By MS/MS	By MS/MS	By MS/MS	By MS/MS	By MS/MS	By MS/MS	By MS/MS	By MS/MS	By MS/MS	By MS/MS	By MS/MS	By MS/MS	By MS/MS	By MS/MS	By MS/MS	By MS/MS	By MS/MS	By MS/MS	By MS/MS	By MS/MS	By MS/MS	By MS/MS	By MS/MS	By MS/MS	By MS/MS	By MS/MS	By MS/MS
23.6851	23.8277	23.542	24.12	24.0796	23.8509	24.0185	23.8369	23.8968	23.4495	23.4239	23.8956	24.0557	23.8468	22.0834	23.8395	24.0357	23.9983	23.7644	23.7363	23.8871	By MS/MS	By MS/MS	By MS/MS	By MS/MS	By MS/MS	By MS/MS	By MS/MS	By MS/MS	By MS/MS	By MS/MS	By MS/MS	By MS/MS	By MS/MS	By MS/MS	By MS/MS	By MS/MS	By MS/MS	By MS/MS	By MS/MS	By MS/MS	By MS/MS	By MS/MS	By MS/MS	By MS/MS	By MS/MS	By MS/MS	By MS/MS	By MS/MS	By MS/MS
24.4092	24.525	24.7471	24.7175	24.7907	24.9192	24.5626	24.7944	24.7835	24.7726	25.257	24.576	24.7825	24.5896	25.1487	24.9092	24.7275	24.8327	24.8847	24.8825	25.1316	By MS/MS	By MS/MS	By MS/MS	By MS/MS	By MS/MS	By MS/MS	By MS/MS	By MS/MS	By MS/MS	By MS/MS	By MS/MS	By MS/MS	By MS/MS	By MS/MS	By MS/MS	By MS/MS	By MS/MS	By MS/MS	By MS/MS	By MS/MS	By MS/MS	By MS/MS	By MS/MS	By MS/MS	By MS/MS	By MS/MS	By MS/MS	By MS/MS	By MS/MS
27.715	27.7031	28.0336	27.9858	27.9594	27.9385	28.2158	27.8736	27.7197	27.8866	28.2211	27.8428	28.066	27.7634	28.054	27.6668	27.997	28.0099	27.8787	27.7516	27.5426	By MS/MS	By MS/MS	By MS/MS	By MS/MS	By MS/MS	By MS/MS	By MS/MS	By MS/MS	By MS/MS	By MS/MS	By MS/MS	By MS/MS	By MS/MS	By MS/MS	By MS/MS	By MS/MS	By MS/MS	By MS/MS	By MS/MS	By MS/MS	By MS/MS	By MS/MS	By MS/MS	By MS/MS	By MS/MS	By MS/MS	By MS/MS	By MS/MS	By MS/MS
22.2912	22.2488	22.4215	22.5438	22.3813	22.3056	22.384	22.3239	22.2699	22.2664	23.2015	22.3884	22.3375	22.4363	22.5669	22.2794	22.1484	22.307	22.1163	22.3151	22.2556	By MS/MS	By MS/MS	By MS/MS	By MS/MS	By MS/MS	By MS/MS	By MS/MS	By MS/MS	By MS/MS	By MS/MS	By MS/MS	By MS/MS	By MS/MS	By MS/MS	By MS/MS	By MS/MS	By MS/MS	By MS/MS	By MS/MS	By MS/MS	By MS/MS	By MS/MS	By MS/MS	By MS/MS	By MS/MS	By MS/MS	By MS/MS	By MS/MS	By MS/MS
22.4027	22.1459	22.4368	22.03	22.3292	22.4571	22.3871	22.0698	22.0672	22.204	22.2648	22.2521	22.4019	22.3657	22.5346	22.3462	22.5028	23.4357	22.3849	22.6332	22.1999	By MS/MS	By MS/MS	By MS/MS	By MS/MS	By MS/MS	By MS/MS	By MS/MS	By MS/MS	By MS/MS	By MS/MS	By MS/MS	By MS/MS	By MS/MS	By MS/MS	By MS/MS	By MS/MS	By MS/MS	By MS/MS	By MS/MS	By MS/MS	By MS/MS	By MS/MS	By MS/MS	By MS/MS	By MS/MS	By MS/MS	By MS/MS	By MS/MS	By MS/MS
25.0999	26.2946	25.2235	25.6775	25.3257	24.9429	25.4289	25.7236	25.4405	25.5866	25.1802	25.9112	25.3081	26.106	25.2077	25.6522	25.2969	25.4618	25.2721	25.5055	25.6246	By MS/MS	By MS/MS	By MS/MS	By MS/MS	By MS/MS	By MS/MS	By MS/MS	By MS/MS	By MS/MS	By MS/MS	By MS/MS	By MS/MS	By MS/MS	By MS/MS	By MS/MS	By MS/MS	By MS/MS	By MS/MS	By MS/MS	By MS/MS	By MS/MS	By MS/MS	By MS/MS	By MS/MS	By MS/MS	By MS/MS	By MS/MS	By MS/MS	By MS/MS
22.9988	22.8502	22.8661	22.7363	22.9785	23.3254	22.7317	22.7736	22.5976	22.9917	23.4176	23.0294	23.0586	23.0107	23.4148	23.0886	22.8121	23.1646	23.2644	22.9388	23.4816	By MS/MS	By MS/MS	By MS/MS	By MS/MS	By MS/MS	By MS/MS	By MS/MS	By MS/MS	By MS/MS	By MS/MS	By MS/MS	By MS/MS	By MS/MS	By MS/MS	By MS/MS	By MS/MS	By MS/MS	By MS/MS	By MS/MS	By MS/MS	By MS/MS	By MS/MS	By MS/MS	By MS/MS	By MS/MS	By MS/MS	By MS/MS	By MS/MS	By MS/MS
23.3119	23.8792	24.056	24.1458	24.0133	22.3902	24.1246	24.1572	24.1985	23.636	23.7585	23.5995	23.9794	23.8323	23.3206	24.3471	23.5271	23.6084	23.9214	24.0019	23.894	By MS/MS	By MS/MS	By MS/MS	By MS/MS	By MS/MS	By MS/MS	By MS/MS	By MS/MS	By MS/MS	By MS/MS	By MS/MS	By MS/MS	By MS/MS	By MS/MS	By MS/MS	By MS/MS	By MS/MS	By MS/MS	By MS/MS	By MS/MS	By MS/MS	By MS/MS	By MS/MS	By MS/MS	By MS/MS	By MS/MS	By MS/MS	By MS/MS	By MS/MS
21.7405	21.5811	21.7769	21.6674	21.3152	21.7485	21.3232	21.2341	21.3087	21.4345	21.7567	21.6365	21.5503	21.3546	21.7737	21.7875	21.2964	21.8187	21.6313	21.7324	21.9475	By MS/MS	By MS/MS	By MS/MS	By MS/MS	By MS/MS	By MS/MS	By MS/MS	By MS/MS	By MS/MS	By MS/MS	By MS/MS	By MS/MS	By MS/MS	By MS/MS	By MS/MS	By MS/MS	By MS/MS	By MS/MS	By MS/MS	By MS/MS	By MS/MS	By MS/MS	By MS/MS	By MS/MS	By MS/MS	By MS/MS	By MS/MS	By MS/MS	By MS/MS
28.1935	28.2283	28.2326	28.1532	28.2122	28.1443	28.256	28.1939	28.2728	28.1531	28.0471	28.1394	28.2829	28.1559	28.1477	28.1763	28.1819	28.1352	28.2069	28.275	28.216	By MS/MS	By MS/MS	By MS/MS	By MS/MS	By MS/MS	By MS/MS	By MS/MS	By MS/MS	By MS/MS	By MS/MS	By MS/MS	By MS/MS	By MS/MS	By MS/MS	By MS/MS	By MS/MS	By MS/MS	By MS/MS	By MS/MS	By MS/MS	By MS/MS	By MS/MS	By MS/MS	By MS/MS	By MS/MS	By MS/MS	By MS/MS	By MS/MS	By MS/MS
21.3107	21.16	21.2591	21.2439	21.1198	21.354	21.2231	20.8124	21.433	21.2223	21.4701	20.7051	21.392	20.9759	21.437	20.9523	21.1903	21.2807	20.7417	20.6448	21.1368	By MS/MS	By MS/MS	By MS/MS	By MS/MS	By MS/MS	By MS/MS	By MS/MS	By MS/MS	By MS/MS	By MS/MS	By MS/MS	By MS/MS	By MS/MS	By MS/MS	By MS/MS	By MS/MS	By MS/MS	By MS/MS	By MS/MS	By MS/MS	By MS/MS	By MS/MS	By MS/MS	By MS/MS	By MS/MS	By MS/MS	By MS/MS	By MS/MS	By MS/MS
22.7741	22.8737	22.8427	22.8677	22.7487	23.3314	22.8141	22.7615	22.9517	22.9971	22.7836	22.7608	22.999	22.9765	22.944	22.7722	22.6025	23.1483	22.8032	22.8517	22.6237	By MS/MS	By MS/MS	By MS/MS	By MS/MS	By MS/MS	By MS/MS	By MS/MS	By MS/MS	By MS/MS	By MS/MS	By MS/MS	By MS/MS	By MS/MS	By MS/MS	By MS/MS	By MS/MS	By MS/MS	By MS/MS	By MS/MS	By MS/MS	By MS/MS	By MS/MS	By MS/MS	By MS/MS	By MS/MS	By MS/MS	By MS/MS	By MS/MS	By MS/MS
24.783	24.7199	24.4178	24.3441	24.3829	24.0592	24.5784	24.6949	24.4979	24.436	24.372	25.0312	24.749	24.84	24.6632	24.9687	24.5674	24.5935	24.6818	24.924	24.99	By MS/MS	By MS/MS	By MS/MS	By MS/MS	By MS/MS	By MS/MS	By MS/MS	By MS/MS	By MS/MS	By MS/MS	By MS/MS	By MS/MS	By MS/MS	By MS/MS	By MS/MS	By MS/MS	By MS/MS	By MS/MS	By MS/MS	By MS/MS	By MS/MS	By MS/MS	By MS/MS	By MS/MS	By MS/MS	By MS/MS	By MS/MS	By MS/MS	By MS/MS
21.4642	21.4413	21.3664	21.7038	21.3946	21.4661	21.1581	21.2125	21.4051	21.6405	22.0718	21.6252	21.2809	21.5344	21.7492	21.4332	21.4555	21.7769	21.5523	21.536	21.4637	By MS/MS	By MS/MS	By MS/MS	By MS/MS	By MS/MS	By MS/MS	By MS/MS	By MS/MS	By MS/MS	By MS/MS	By MS/MS	By MS/MS	By MS/MS	By MS/MS	By MS/MS	By MS/MS	By MS/MS	By MS/MS	By MS/MS	By MS/MS	By MS/MS	By MS/MS	By MS/MS	By MS/MS	By MS/MS	By MS/MS	By MS/MS	By MS/MS	By MS/MS
25.174	25.1087	25.3507	25.3938	25.2696	25.4367	24.934	25.1459	25.2193	25.1037	25.6627	25.2126	25.428	24.8642	25.3052	25.0065	25.134	25.1284	25.3836	25.2712	25.0831	By MS/MS	By MS/MS	By MS/MS	By MS/MS	By MS/MS	By MS/MS	By MS/MS	By MS/MS	By MS/MS	By MS/MS	By MS/MS	By MS/MS	By MS/MS	By MS/MS	By MS/MS	By MS/MS	By MS/MS	By MS/MS	By MS/MS	By MS/MS	By MS/MS	By MS/MS	By MS/MS	By MS/MS	By MS/MS	By MS/MS	By MS/MS	By MS/MS	By MS/MS
22.991	23.16	22.933	23.0466	22.9421	22.8292	23.1691	23.3318	22.7325	22.7355	22.8013	23.4676	23.0622	22.8073	22.1833	22.6894	22.5303	22.4409	22.9798	22.7075	23.1141	By MS/MS	By MS/MS	By MS/MS	By MS/MS	By MS/MS	By MS/MS	By MS/MS	By MS/MS	By MS/MS	By MS/MS	By MS/MS	By MS/MS	By MS/MS	By MS/MS	By MS/MS	By MS/MS	By MS/MS	By MS/MS	By MS/MS	By MS/MS	By MS/MS	By MS/MS	By MS/MS	By MS/MS	By MS/MS	By MS/MS	By MS/MS	By MS/MS	By MS/MS
21.898	21.5916	21.981	21.87	21.7601	21.849	21.6813	21.8865	21.6015	21.9426	21.877	21.7519	21.8426	22.0153	22.0727	21.8494	21.6155	21.9061	21.7938	21.5551	21.8257	By MS/MS	By MS/MS	By MS/MS	By MS/MS	By MS/MS	By MS/MS	By MS/MS	By MS/MS	By MS/MS	By MS/MS	By MS/MS	By MS/MS	By MS/MS	By MS/MS	By MS/MS	By MS/MS	By MS/MS	By MS/MS	By MS/MS	By MS/MS	By MS/MS	By MS/MS	By MS/MS	By MS/MS	By MS/MS	By MS/MS	By MS/MS	By MS/MS	By MS/MS
21.5655	21.1556	21.5557	21.254	21.5366	21.7945	21.4004	21.2141	21.5831	22.0076	22.0886	21.6408	21.5595	21.2532	21.7938	21.2989	21.4437	21.8084	21.6791	21.7326	21.9467	By MS/MS	By MS/MS	By MS/MS	By MS/MS	By MS/MS	By MS/MS	By MS/MS	By MS/MS	By MS/MS	By MS/MS	By MS/MS	By MS/MS	By MS/MS	By MS/MS	By MS/MS	By MS/MS	By MS/MS	By MS/MS	By MS/MS	By MS/MS	By MS/MS	By MS/MS	By MS/MS	By MS/MS	By MS/MS	By MS/MS	By MS/MS	By MS/MS	By MS/MS
24.1406	23.9656	24.0398	23.932	24.0895	24.1814	24.0775	23.8403	23.8338	23.737	24.4846	24.1989	23.7968	24.4116	24.1524	24.185	23.9068	24.3543	24.1946	24.1316	23.8105	By MS/MS	By MS/MS	By MS/MS	By MS/MS	By MS/MS	By MS/MS	By MS/MS	By MS/MS	By MS/MS	By MS/MS	By MS/MS	By MS/MS	By MS/MS	By MS/MS	By MS/MS	By MS/MS	By MS/MS	By MS/MS	By MS/MS	By MS/MS	By MS/MS	By MS/MS	By MS/MS	By MS/MS	By MS/MS	By MS/MS	By MS/MS	By MS/MS	By MS/MS
21.9425	21.6344	22.2107	22.1358	22.0901	22.4544	22.1887	22.0404	21.9937	22.1611	22.4588	21.8926	21.9866	21.9828	21.8642	22.0871	22.002	22.0619	22.0439	22.0725	21.8896	By MS/MS	By MS/MS	By MS/MS	By MS/MS	By MS/MS	By MS/MS	By MS/MS	By MS/MS	By MS/MS	By MS/MS	By MS/MS	By MS/MS	By MS/MS	By MS/MS	By MS/MS	By MS/MS	By MS/MS	By MS/MS	By MS/MS	By MS/MS	By MS/MS	By MS/MS	By MS/MS	By MS/MS	By MS/MS	By MS/MS	By MS/MS	By MS/MS	By MS/MS
22.312	22.4607	22.9804	22.3586	22.6317	22.7188	22.5053	22.5542	22.4815	22.4366	22.5797	22.6558	22.6321	22.5253	22.9506	21.8164	22.1338	22.4783	22.8345	22.323	22.6529	By MS/MS	By MS/MS	By MS/MS	By MS/MS	By MS/MS	By MS/MS	By MS/MS	By MS/MS	By MS/MS	By MS/MS	By MS/MS	By MS/MS	By MS/MS	By MS/MS	By MS/MS	By MS/MS	By MS/MS	By MS/MS	By MS/MS	By MS/MS	By MS/MS	By MS/MS	By MS/MS	By MS/MS	By MS/MS	By MS/MS	By MS/MS	By MS/MS	By MS/MS
24.4955	24.4266	24.3457	24.46	24.502	24.581	24.4731	24.1933	24.471	24.5996	24.6791	24.271	24.4116	24.38	24.9558	24.4663	24.2178	24.446	24.3704	24.6244	24.3229	By MS/MS	By MS/MS	By MS/MS	By MS/MS	By MS/MS	By MS/MS	By MS/MS	By MS/MS	By MS/MS	By MS/MS	By MS/MS	By MS/MS	By MS/MS	By MS/MS	By MS/MS	By MS/MS	By MS/MS	By MS/MS	By MS/MS	By MS/MS	By MS/MS	By MS/MS	By MS/MS	By MS/MS	By MS/MS	By MS/MS	By MS/MS	By MS/MS	By MS/MS
23.5641	23.7785	23.6559	23.3863	23.6117	23.6735	23.565	23.6263	23.6953	23.6828	23.8411	23.5339	23.5637	23.3938	23.7862	23.378	23.6561	23.6136	23.7405	23.4279	23.5025	By MS/MS	By MS/MS	By MS/MS	By MS/MS	By MS/MS	By MS/MS	By MS/MS	By MS/MS	By MS/MS	By MS/MS	By MS/MS	By MS/MS	By MS/MS	By MS/MS	By MS/MS	By MS/MS	By MS/MS	By MS/MS	By MS/MS	By MS/MS	By MS/MS	By MS/MS	By MS/MS	By MS/MS	By MS/MS	By MS/MS	By MS/MS	By MS/MS	By MS/MS
21.9182	21.8405	21.7745	22.0406	21.849	21.6338	21.7928	21.9232	21.6736	21.8873	21.6768	21.7707	21.8597	21.7268	21.8235	21.8781	21.8941	21.3268	21.8403	22.0572	21.4258	By MS/MS	By MS/MS	By MS/MS	By MS/MS	By MS/MS	By MS/MS	By MS/MS	By MS/MS	By MS/MS	By MS/MS	By MS/MS	By MS/MS	By MS/MS	By MS/MS	By MS/MS	By MS/MS	By MS/MS	By MS/MS	By MS/MS	By MS/MS	By MS/MS	By MS/MS	By MS/MS	By MS/MS	By MS/MS	By MS/MS	By MS/MS	By MS/MS	By MS/MS
23.7822	23.5706	23.8124	23.5721	23.7806	23.6447	23.7716	23.675	23.6288	23.7528	23.9526	23.7396	23.5999	23.4399	23.6808	23.6919	23.4442	23.8574	23.7481	23.3481	23.4264	By MS/MS	By MS/MS	By MS/MS	By MS/MS	By MS/MS	By MS/MS	By MS/MS	By MS/MS	By MS/MS	By MS/MS	By MS/MS	By MS/MS	By MS/MS	By MS/MS	By MS/MS	By MS/MS	By MS/MS	By MS/MS	By MS/MS	By MS/MS	By MS/MS	By MS/MS	By MS/MS	By MS/MS	By MS/MS	By MS/MS	By MS/MS	By MS/MS	By MS/MS
21.3677	21.231	21.1262	21.2471	21.2547	21.164	21.3922	21.2686	21.1094	21.1512	21.3211	21.0772	21.184	21.0607	20.7768	21.1656	21.1584	20.8326	21.4608	21.2106	21.1321	By MS/MS	By MS/MS	By MS/MS	By MS/MS	By MS/MS	By MS/MS	By MS/MS	By MS/MS	By MS/MS	By MS/MS	By MS/MS	By MS/MS	By MS/MS	By MS/MS	By MS/MS	By MS/MS	By MS/MS	By MS/MS	By MS/MS	By MS/MS	By MS/MS	By MS/MS	By MS/MS	By MS/MS	By MS/MS	By MS/MS	By MS/MS	By MS/MS	By MS/MS
24.2372	24.4909	24.2125	24.508	24.1395	24.018	24.1146	24.4222	24.5579	23.9827	23.9896	24.8335	24.2618	24.8125	24.0733	24.4712	24.4111	24.2313	24.4229	24.0038	24.3025	By MS/MS	By MS/MS	By MS/MS	By MS/MS	By MS/MS	By MS/MS	By MS/MS	By MS/MS	By MS/MS	By MS/MS	By MS/MS	By MS/MS	By MS/MS	By MS/MS	By MS/MS	By MS/MS	By MS/MS	By MS/MS	By MS/MS	By MS/MS	By MS/MS	By MS/MS	By MS/MS	By MS/MS	By MS/MS	By MS/MS	By MS/MS	By MS/MS	By MS/MS
23.3296	23.5483	23.5543	23.4623	23.598	23.4553	23.515	23.4532	23.4096	23.4837	23.4514	23.425	23.3655	23.3199	23.619	23.1762	23.4221	23.5622	23.1478	23.2567	23.1934	By MS/MS	By MS/MS	By MS/MS	By MS/MS	By MS/MS	By MS/MS	By MS/MS	By MS/MS	By MS/MS	By MS/MS	By MS/MS	By MS/MS	By MS/MS	By MS/MS	By MS/MS	By MS/MS	By MS/MS	By MS/MS	By MS/MS	By MS/MS	By MS/MS	By MS/MS	By MS/MS	By MS/MS	By MS/MS	By MS/MS	By MS/MS	By MS/MS	By MS/MS
22.2509	22.2388	22.5285	22.2477	22.1222	21.6614	22.3732	22.0434	22.2875	21.8046	22.1135	22.1136	22.4091	22.365	21.6978	22.2547	22.387	21.7954	22.0071	22.5428	22.2514	By MS/MS	By MS/MS	By MS/MS	By MS/MS	By MS/MS	By MS/MS	By MS/MS	By MS/MS	By MS/MS	By MS/MS	By MS/MS	By MS/MS	By MS/MS	By MS/MS	By MS/MS	By MS/MS	By MS/MS	By MS/MS	By MS/MS	By MS/MS	By MS/MS	By MS/MS	By MS/MS	By MS/MS	By MS/MS	By MS/MS	By MS/MS	By MS/MS	By MS/MS
23.7699	23.5935	23.432	23.4972	23.773	23.2328	23.3288	23.3868	23.3676	23.5179	23.29	23.4728	23.5247	23.2541	23.0458	23.4364	23.4941	23.4446	23.2687	23.4934	23.3425	By MS/MS	By MS/MS	By MS/MS	By MS/MS	By MS/MS	By MS/MS	By MS/MS	By MS/MS	By MS/MS	By MS/MS	By MS/MS	By MS/MS	By MS/MS	By MS/MS	By MS/MS	By MS/MS	By MS/MS	By MS/MS	By MS/MS	By MS/MS	By MS/MS	By MS/MS	By MS/MS	By MS/MS	By MS/MS	By MS/MS	By MS/MS	By MS/MS	By MS/MS
22.6148	22.5928	22.8551	22.5006	22.8484	22.7567	22.7192	22.6043	22.5522	22.403	22.8825	22.5615	22.8755	22.4294	22.5582	22.5908	22.7011	22.9389	22.747	22.7252	22.7206	By MS/MS	By MS/MS	By MS/MS	By MS/MS	By MS/MS	By MS/MS	By MS/MS	By MS/MS	By MS/MS	By MS/MS	By MS/MS	By MS/MS	By MS/MS	By MS/MS	By MS/MS	By MS/MS	By MS/MS	By MS/MS	By MS/MS	By MS/MS	By MS/MS	By MS/MS	By MS/MS	By MS/MS	By MS/MS	By MS/MS	By MS/MS	By MS/MS	By MS/MS
23.3813	22.8034	23.3273	23.3935	23.5041	23.6808	23.1891	23.2818	23.1972	23.2031	23.4934	23.2741	23.3869	23.277	23.3464	23.3772	23.1216	23.4382	23.4191	23.0388	23.3586	By MS/MS	By MS/MS	By MS/MS	By MS/MS	By MS/MS	By MS/MS	By MS/MS	By MS/MS	By MS/MS	By MS/MS	By MS/MS	By MS/MS	By MS/MS	By MS/MS	By MS/MS	By MS/MS	By MS/MS	By MS/MS	By MS/MS	By MS/MS	By MS/MS	By MS/MS	By MS/MS	By MS/MS	By MS/MS	By MS/MS	By MS/MS	By MS/MS	By MS/MS
23.294	23.1396	23.3827	23.1297	23.3431	23.5862	23.5185	23.4801	23.5306	23.4524	23.7119	23.5842	23.3613	23.4629	23.8667	23.5558	23.5851	23.7774	23.5933	23.8016	23.5308	By MS/MS	By MS/MS	By MS/MS	By MS/MS	By MS/MS	By MS/MS	By MS/MS	By MS/MS	By MS/MS	By MS/MS	By MS/MS	By MS/MS	By MS/MS	By MS/MS	By MS/MS	By MS/MS	By MS/MS	By MS/MS	By MS/MS	By MS/MS	By MS/MS	By MS/MS	By MS/MS	By MS/MS	By MS/MS	By MS/MS	By MS/MS	By MS/MS	By MS/MS
25.1158	24.8471	25.1187	25.1847	25.1383	25.0508	25.2152	25.1549	24.8562	25.2202	25.0537	24.9875	25.2071	24.9964	24.6056	25.037	24.9837	24.634	25.1602	24.9566	25.1709	By MS/MS	By MS/MS	By MS/MS	By MS/MS	By MS/MS	By MS/MS	By MS/MS	By MS/MS	By MS/MS	By MS/MS	By MS/MS	By MS/MS	By MS/MS	By MS/MS	By MS/MS	By MS/MS	By MS/MS	By MS/MS	By MS/MS	By MS/MS	By MS/MS	By MS/MS	By MS/MS	By MS/MS	By MS/MS	By MS/MS	By MS/MS	By MS/MS	By MS/MS
22.7977	22.9097	22.7882	22.783	22.7563	22.733	22.9934	22.8897	22.874	22.8947	22.6155	22.7813	22.8038	22.8213	22.82	22.9261	22.7972	22.8753	22.9561	22.7987	22.9129	By MS/MS	By MS/MS	By MS/MS	By MS/MS	By MS/MS	By MS/MS	By MS/MS	By MS/MS	By MS/MS	By MS/MS	By MS/MS	By MS/MS	By MS/MS	By MS/MS	By MS/MS	By MS/MS	By MS/MS	By MS/MS	By MS/MS	By MS/MS	By MS/MS	By MS/MS	By MS/MS	By MS/MS	By MS/MS	By MS/MS	By MS/MS	By MS/MS	By MS/MS
25.0561	25.0909	24.9798	25.0375	25.0055	24.9826	25.0158	25.0678	25.0344	24.9299	24.7415	25.0571	24.9658	25.0095	25.0292	24.7777	25.0061	24.8336	25.0623	25.0387	25.0266	By MS/MS	By MS/MS	By MS/MS	By MS/MS	By MS/MS	By MS/MS	By MS/MS	By MS/MS	By MS/MS	By MS/MS	By MS/MS	By MS/MS	By MS/MS	By MS/MS	By MS/MS	By MS/MS	By MS/MS	By MS/MS	By MS/MS	By MS/MS	By MS/MS	By MS/MS	By MS/MS	By MS/MS	By MS/MS	By MS/MS	By MS/MS	By MS/MS	By MS/MS
21.4073	21.4485	21.6512	21.4049	21.5733	21.6146	21.4894	21.6546	21.4047	21.5099	21.5382	21.1897	21.5164	21.3586	21.5561	21.401	21.5473	21.5793	21.4487	21.5948	21.5849	By MS/MS	By MS/MS	By MS/MS	By MS/MS	By MS/MS	By MS/MS	By MS/MS	By MS/MS	By MS/MS	By MS/MS	By MS/MS	By MS/MS	By MS/MS	By MS/MS	By MS/MS	By MS/MS	By MS/MS	By MS/MS	By MS/MS	By MS/MS	By MS/MS	By MS/MS	By MS/MS	By MS/MS	By MS/MS	By MS/MS	By MS/MS	By MS/MS	By MS/MS
22.1505	22.2183	22.3524	22.1292	22.383	22.5081	22.2638	22.0805	22.291	22.0825	22.284	22.2093	22.1237	22.0423	22.2557	22.1893	22.0652	22.0947	22.2516	22.1748	22.1898	By MS/MS	By MS/MS	By MS/MS	By MS/MS	By MS/MS	By MS/MS	By MS/MS	By MS/MS	By MS/MS	By MS/MS	By MS/MS	By MS/MS	By MS/MS	By MS/MS	By MS/MS	By MS/MS	By MS/MS	By MS/MS	By MS/MS	By MS/MS	By MS/MS	By MS/MS	By MS/MS	By MS/MS	By MS/MS	By MS/MS	By MS/MS	By MS/MS	By MS/MS
22.7628	22.7339	23.0468	22.7149	22.9368	23.1028	22.9173	22.8176	22.7964	22.9457	23.0299	22.6059	22.6876	22.7123	23.1918	22.376	22.8984	22.579	22.9245	23.0395	22.6799	By MS/MS	By MS/MS	By MS/MS	By MS/MS	By MS/MS	By MS/MS	By MS/MS	By MS/MS	By MS/MS	By MS/MS	By MS/MS	By MS/MS	By MS/MS	By MS/MS	By MS/MS	By MS/MS	By MS/MS	By MS/MS	By MS/MS	By MS/MS	By MS/MS	By MS/MS	By MS/MS	By MS/MS	By MS/MS	By MS/MS	By MS/MS	By MS/MS	By MS/MS
22.9541	22.8962	23.0623	22.8686	22.3731	23.0226	22.8059	22.9326	22.5581	23.4096	23.3215	22.724	22.917	22.8785	23.1899	23.0662	22.3882	23.0461	23.1404	22.9694	22.8287	By MS/MS	By MS/MS	By MS/MS	By MS/MS	By MS/MS	By MS/MS	By MS/MS	By MS/MS	By MS/MS	By MS/MS	By MS/MS	By MS/MS	By MS/MS	By MS/MS	By MS/MS	By MS/MS	By MS/MS	By MS/MS	By MS/MS	By MS/MS	By MS/MS	By MS/MS	By MS/MS	By MS/MS	By MS/MS	By MS/MS	By MS/MS	By MS/MS	By MS/MS
21.781	22.1931	21.6707	21.8365	22.2349	21.6417	22.0195	21.925	22.1687	21.5432	22.0024	22.0798	21.9278	21.9117	21.7731	22.0044	22.3965	21.0589	21.8126	22.2455	21.2982	By MS/MS	By MS/MS	By MS/MS	By MS/MS	By MS/MS	By MS/MS	By MS/MS	By MS/MS	By MS/MS	By MS/MS	By MS/MS	By MS/MS	By MS/MS	By MS/MS	By MS/MS	By MS/MS	By MS/MS	By MS/MS	By MS/MS	By MS/MS	By MS/MS	By MS/MS	By MS/MS	By MS/MS	By MS/MS	By MS/MS	By MS/MS	By MS/MS	By MS/MS
21.4131	21.2774	21.7917	21.5209	21.4812	21.7542	21.3686	21.6952	21.7423	21.465	22.0725	21.4215	21.2512	21.2116	21.429	21.9293	21.8079	21.5619	21.215	21.2715	21.4058	By MS/MS	By MS/MS	By MS/MS	By MS/MS	By MS/MS	By MS/MS	By MS/MS	By MS/MS	By MS/MS	By MS/MS	By MS/MS	By MS/MS	By MS/MS	By MS/MS	By MS/MS	By MS/MS	By MS/MS	By MS/MS	By MS/MS	By MS/MS	By MS/MS	By MS/MS	By MS/MS	By MS/MS	By MS/MS	By MS/MS	By MS/MS	By MS/MS	By MS/MS
21.4444	21.6105	21.7574	21.2471	21.3203	21.6478	21.3456	21.4874	21.3585	21.4739	21.5399	21.3525	21.2655	21.363	21.7931	21.4136	21.5741	21.3282	21.1088	21.8964	21.1973	By MS/MS	By MS/MS	By MS/MS	By MS/MS	By MS/MS	By MS/MS	By MS/MS	By MS/MS	By MS/MS	By MS/MS	By MS/MS	By MS/MS	By MS/MS	By MS/MS	By MS/MS	By MS/MS	By MS/MS	By MS/MS	By MS/MS	By MS/MS	By MS/MS	By MS/MS	By MS/MS	By MS/MS	By MS/MS	By MS/MS	By MS/MS	By MS/MS	By MS/MS
22.363	22.128	22.6675	22.1691	22.3885	22.4921	22.476	22.4769	22.3975	22.4694	22.4404	22.4561	22.338	22.1893	22.5874	22.6395	22.4337	22.5755	22.4566	22.6649	22.2302	By MS/MS	By MS/MS	By MS/MS	By MS/MS	By MS/MS	By MS/MS	By MS/MS	By MS/MS	By MS/MS	By MS/MS	By MS/MS	By MS/MS	By MS/MS	By MS/MS	By MS/MS	By MS/MS	By MS/MS	By MS/MS	By MS/MS	By MS/MS	By MS/MS	By MS/MS	By MS/MS	By MS/MS	By MS/MS	By MS/MS	By MS/MS	By MS/MS	By MS/MS
24.5218	25.0454	24.6494	24.7849	24.9529	24.791	24.8065	24.9606	24.8155	24.643	24.7322	24.9033	24.8725	24.8028	24.5343	24.5671	25.1273	24.5954	25.1029	24.6835	24.9834	By MS/MS	By MS/MS	By MS/MS	By MS/MS	By MS/MS	By MS/MS	By MS/MS	By MS/MS	By MS/MS	By MS/MS	By MS/MS	By MS/MS	By MS/MS	By MS/MS	By MS/MS	By MS/MS	By MS/MS	By MS/MS	By MS/MS	By MS/MS	By MS/MS	By MS/MS	By MS/MS	By MS/MS	By MS/MS	By MS/MS	By MS/MS	By MS/MS	By MS/MS
21.1927	21.0806	21.1487	21.0591	20.9969	21.3232	20.9173	20.8026	21.2631	21.1959	21.6612	21.603	20.9609	20.6108	21.2036	21.2034	21.0491	21.2163	21.0087	21.143	21.0452	By MS/MS	By MS/MS	By MS/MS	By MS/MS	By MS/MS	By MS/MS	By MS/MS	By MS/MS	By MS/MS	By MS/MS	By MS/MS	By MS/MS	By MS/MS	By MS/MS	By MS/MS	By MS/MS	By MS/MS	By MS/MS	By MS/MS	By MS/MS	By MS/MS	By MS/MS	By MS/MS	By MS/MS	By MS/MS	By MS/MS	By MS/MS	By MS/MS	By MS/MS
21.5308	21.8626	21.7722	21.4487	21.7706	21.6882	21.4508	21.4498	21.3002	21.5678	21.646	21.4103	21.3997	21.4863	21.8662	21.4658	21.7673	21.6459	21.6696	21.645	21.6968	By MS/MS	By MS/MS	By MS/MS	By MS/MS	By MS/MS	By MS/MS	By MS/MS	By MS/MS	By MS/MS	By MS/MS	By MS/MS	By MS/MS	By MS/MS	By MS/MS	By MS/MS	By MS/MS	By MS/MS	By MS/MS	By MS/MS	By MS/MS	By MS/MS	By MS/MS	By MS/MS	By MS/MS	By MS/MS	By MS/MS	By MS/MS	By MS/MS	By MS/MS
21.9929	21.9367	21.9617	21.7977	21.8376	22.0804	21.7057	21.7677	21.735	21.8788	21.8271	21.63	21.8955	21.7639	21.9097	21.6435	21.6179	21.7812	21.8968	21.681	21.761	By MS/MS	By MS/MS	By MS/MS	By MS/MS	By MS/MS	By MS/MS	By MS/MS	By MS/MS	By MS/MS	By MS/MS	By MS/MS	By MS/MS	By MS/MS	By MS/MS	By MS/MS	By MS/MS	By MS/MS	By MS/MS	By MS/MS	By MS/MS	By MS/MS	By MS/MS	By MS/MS	By MS/MS	By MS/MS	By MS/MS	By MS/MS	By MS/MS	By MS/MS
23.3265	23.4237	23.549	23.1884	23.3947	23.6222	23.4521	23.5158	23.2031	23.4605	23.7238	23.316	23.3735	23.5901	23.9412	23.4815	23.6369	23.6203	23.4483	23.7584	24.0122	By MS/MS	By MS/MS	By MS/MS	By MS/MS	By MS/MS	By MS/MS	By MS/MS	By MS/MS	By MS/MS	By MS/MS	By MS/MS	By MS/MS	By MS/MS	By MS/MS	By MS/MS	By MS/MS	By MS/MS	By MS/MS	By MS/MS	By MS/MS	By MS/MS	By MS/MS	By MS/MS	By MS/MS	By MS/MS	By MS/MS	By MS/MS	By MS/MS	By MS/MS
20.2295	20.1193	21.0089	19.908	19.4896	20.6002	17.0079	19.6298	18.8569	19.1708	20.6187	20.5612	20.3909	20.3679	20.6957	20.2767	20.1306	20.9096	20.4912	20.7193	20.3427	By MS/MS	By MS/MS	By MS/MS	By MS/MS	By MS/MS	By MS/MS	By MS/MS	By MS/MS	By MS/MS	By MS/MS	By MS/MS	By MS/MS	By MS/MS	By MS/MS	By MS/MS	By MS/MS	By MS/MS	By MS/MS	By MS/MS	By MS/MS	By MS/MS	By MS/MS	By MS/MS	By MS/MS	By MS/MS	By MS/MS	By MS/MS	By MS/MS	By MS/MS
21.7884	21.5214	21.7562	21.6496	21.4973	21.9242	21.6299	21.3737	21.5451	21.8432	21.7234	21.7341	21.761	21.8	21.851	21.6557	21.6034	21.7294	21.7172	21.7127	21.7685	By MS/MS	By MS/MS	By MS/MS	By MS/MS	By MS/MS	By MS/MS	By MS/MS	By MS/MS	By MS/MS	By MS/MS	By MS/MS	By MS/MS	By MS/MS	By MS/MS	By MS/MS	By MS/MS	By MS/MS	By MS/MS	By MS/MS	By MS/MS	By MS/MS	By MS/MS	By MS/MS	By MS/MS	By MS/MS	By MS/MS	By MS/MS	By MS/MS	By MS/MS
22.3374	22.2161	20.9482	22.1468	22.1667	22.1104	21.5515	21.5175	21.1489	22.5911	21.6667	21.9811	21.4439	22.3168	20.7984	22.1006	22.2641	21.8123	22.0232	22.2782	21.4192	By MS/MS	By MS/MS	By MS/MS	By MS/MS	By MS/MS	By MS/MS	By MS/MS	By MS/MS	By MS/MS	By MS/MS	By MS/MS	By MS/MS	By MS/MS	By MS/MS	By MS/MS	By MS/MS	By MS/MS	By MS/MS	By MS/MS	By MS/MS	By MS/MS	By MS/MS	By MS/MS	By MS/MS	By MS/MS	By MS/MS	By MS/MS	By MS/MS	By MS/MS
26.0629	26.2689	26.2675	26.2775	26.3563	26.0858	26.2804	26.437	26.4879	26.5753	26.3951	26.5303	26.3529	26.2585	26.2351	26.5602	26.7061	26.1719	26.4865	26.4542	26.9276	By MS/MS	By MS/MS	By MS/MS	By MS/MS	By MS/MS	By MS/MS	By MS/MS	By MS/MS	By MS/MS	By MS/MS	By MS/MS	By MS/MS	By MS/MS	By MS/MS	By MS/MS	By MS/MS	By MS/MS	By MS/MS	By MS/MS	By MS/MS	By MS/MS	By MS/MS	By MS/MS	By MS/MS	By MS/MS	By MS/MS	By MS/MS	By MS/MS	By MS/MS
20.3942	20.2859	20.7804	20.0718	20.6604	20.8113	20.2508	20.5384	20.6696	20.5977	20.4793	20.4761	20.2031	20.6814	21.1097	20.5234	20.6409	20.7107	20.6712	20.6357	21.0376	By MS/MS	By MS/MS	By MS/MS	By MS/MS	By MS/MS	By MS/MS	By MS/MS	By MS/MS	By MS/MS	By MS/MS	By MS/MS	By MS/MS	By MS/MS	By MS/MS	By MS/MS	By MS/MS	By MS/MS	By MS/MS	By MS/MS	By MS/MS	By MS/MS	By MS/MS	By MS/MS	By MS/MS	By MS/MS	By MS/MS	By MS/MS	By MS/MS	By MS/MS
20.807	20.4921	20.4472	20.3629	20.353	20.0107	20.5029	20.5315	20.3698	20.5824	20.013	20.3267	20.3654	20.2147	20.4528	19.8774	20.3054	19.8317	20.3158	20.5763	20.2914	By MS/MS	By MS/MS	By MS/MS	By MS/MS	By MS/MS	By MS/MS	By MS/MS	By MS/MS	By MS/MS	By MS/MS	By MS/MS	By MS/MS	By MS/MS	By MS/MS	By MS/MS	By MS/MS	By MS/MS	By MS/MS	By MS/MS	By MS/MS	By MS/MS	By MS/MS	By MS/MS	By MS/MS	By MS/MS	By MS/MS	By MS/MS	By MS/MS	By MS/MS
21.3072	21.0051	21.3907	21.0947	21.0156	21.2122	21.3262	21.1465	21.126	20.9539	20.9699	21.2365	21.0888	20.7976	21.2534	20.8253	21.1152	21.3901	20.9668	20.9065	21.1926	By MS/MS	By MS/MS	By MS/MS	By MS/MS	By MS/MS	By MS/MS	By MS/MS	By MS/MS	By MS/MS	By MS/MS	By MS/MS	By MS/MS	By MS/MS	By MS/MS	By MS/MS	By MS/MS	By MS/MS	By MS/MS	By MS/MS	By MS/MS	By MS/MS	By MS/MS	By MS/MS	By MS/MS	By MS/MS	By MS/MS	By MS/MS	By MS/MS	By MS/MS
21.7113	21.9382	21.8409	21.9836	21.6894	21.9754	21.5596	21.6248	21.8336	22.0153	22.202	21.9332	21.7259	21.9294	22.0494	21.8029	21.7794	21.9381	21.7176	22.1194	21.9886	By MS/MS	By MS/MS	By MS/MS	By MS/MS	By MS/MS	By MS/MS	By MS/MS	By MS/MS	By MS/MS	By MS/MS	By MS/MS	By MS/MS	By MS/MS	By MS/MS	By MS/MS	By MS/MS	By MS/MS	By MS/MS	By MS/MS	By MS/MS	By MS/MS	By MS/MS	By MS/MS	By MS/MS	By MS/MS	By MS/MS	By MS/MS	By MS/MS	By MS/MS
21.1378	20.7723	21.1519	20.8643	21.1964	21.144	21.075	20.9233	20.8698	20.8567	21.0964	20.7752	21.2492	21.1287	21.1118	20.9232	20.8697	21.152	21.1553	21.0262	20.8611	By MS/MS	By MS/MS	By MS/MS	By MS/MS	By MS/MS	By matching	By MS/MS	By matching	By MS/MS	By MS/MS	By MS/MS	By MS/MS	By MS/MS	By matching	By MS/MS	By MS/MS	By MS/MS	By MS/MS	By MS/MS	By matching	By MS/MS	By matching	By MS/MS	By MS/MS	By MS/MS	By MS/MS	By MS/MS	By MS/MS	By MS/MS
24.977	24.736	25.4459	24.6065	24.941	25.2311	25.0744	24.8981	24.926	25.1247	24.8477	24.9372	25.3368	24.6064	25.2032	25.0781	25.025	25.0057	24.9503	24.8004	24.4342	By MS/MS	By MS/MS	By MS/MS	By MS/MS	By MS/MS	By MS/MS	By MS/MS	By MS/MS	By MS/MS	By MS/MS	By MS/MS	By MS/MS	By MS/MS	By MS/MS	By MS/MS	By MS/MS	By MS/MS	By MS/MS	By MS/MS	By MS/MS	By MS/MS	By MS/MS	By MS/MS	By MS/MS	By MS/MS	By MS/MS	By MS/MS	By MS/MS	By MS/MS
23.1433	23.1256	23.3631	23.2142	23.2871	23.4048	23.4228	23.2197	23.3709	22.9642	23.556	23.3805	23.35	23.4192	23.6063	23.2734	23.4193	23.2385	23.4184	23.3633	23.2262	By MS/MS	By MS/MS	By MS/MS	By MS/MS	By MS/MS	By MS/MS	By MS/MS	By MS/MS	By MS/MS	By MS/MS	By MS/MS	By MS/MS	By MS/MS	By MS/MS	By MS/MS	By MS/MS	By MS/MS	By MS/MS	By MS/MS	By MS/MS	By MS/MS	By MS/MS	By MS/MS	By MS/MS	By MS/MS	By MS/MS	By MS/MS	By MS/MS	By MS/MS
20.1938	20.434	20.6847	20.7521	20.386	20.7561	20.6093	20.6833	20.6984	20.8536	20.9785	21.1969	20.7566	20.5601	21.2411	21.0834	21.0019	21.2012	20.5991	20.6294	20.7258	By MS/MS	By MS/MS	By MS/MS	By MS/MS	By MS/MS	By MS/MS	By MS/MS	By MS/MS	By MS/MS	By MS/MS	By MS/MS	By MS/MS	By MS/MS	By MS/MS	By MS/MS	By MS/MS	By MS/MS	By MS/MS	By MS/MS	By MS/MS	By MS/MS	By MS/MS	By MS/MS	By MS/MS	By MS/MS	By MS/MS	By MS/MS	By MS/MS	By MS/MS
22.322	22.3992	22.5011	22.5704	22.5432	22.7819	22.6542	22.5288	22.6514	22.2989	22.687	22.5796	22.3475	22.4801	22.694	22.2611	22.633	22.5637	22.6723	22.5609	22.5759	By MS/MS	By MS/MS	By MS/MS	By MS/MS	By MS/MS	By MS/MS	By MS/MS	By MS/MS	By MS/MS	By MS/MS	By MS/MS	By MS/MS	By MS/MS	By MS/MS	By MS/MS	By MS/MS	By MS/MS	By MS/MS	By MS/MS	By MS/MS	By MS/MS	By MS/MS	By MS/MS	By MS/MS	By MS/MS	By MS/MS	By MS/MS	By MS/MS	By MS/MS
21.976	21.9931	22.4357	22.1194	22.165	22.3686	22.2271	21.914	22.1021	21.735	22.0688	22.1889	22.0699	22.1618	22.1376	22.2661	22.0157	22.0574	22.1083	21.9097	21.9405	By MS/MS	By MS/MS	By MS/MS	By MS/MS	By MS/MS	By MS/MS	By MS/MS	By MS/MS	By MS/MS	By MS/MS	By MS/MS	By MS/MS	By MS/MS	By MS/MS	By MS/MS	By MS/MS	By MS/MS	By MS/MS	By MS/MS	By MS/MS	By MS/MS	By MS/MS	By MS/MS	By MS/MS	By MS/MS	By MS/MS	By MS/MS	By MS/MS	By MS/MS
23.7868	23.5068	23.694	23.6325	23.7757	23.8601	23.7509	23.8447	23.765	23.5968	23.8665	23.7044	23.6894	23.5078	23.7649	23.6031	23.6672	23.7664	23.7033	23.791	23.7147	By MS/MS	By MS/MS	By MS/MS	By MS/MS	By MS/MS	By MS/MS	By MS/MS	By MS/MS	By MS/MS	By MS/MS	By MS/MS	By MS/MS	By MS/MS	By MS/MS	By MS/MS	By MS/MS	By MS/MS	By MS/MS	By MS/MS	By MS/MS	By MS/MS	By MS/MS	By MS/MS	By MS/MS	By MS/MS	By MS/MS	By MS/MS	By MS/MS	By MS/MS
21.8862	21.5688	21.8407	21.974	21.7629	21.4192	21.5746	22.1204	21.9357	21.7467	21.8461	22.1494	21.9026	21.9905	21.6987	22.1379	21.9993	21.6132	21.8593	21.5725	22.2172	By MS/MS	By MS/MS	By MS/MS	By MS/MS	By MS/MS	By MS/MS	By MS/MS	By MS/MS	By MS/MS	By MS/MS	By MS/MS	By MS/MS	By MS/MS	By MS/MS	By MS/MS	By MS/MS	By MS/MS	By MS/MS	By MS/MS	By MS/MS	By MS/MS	By MS/MS	By MS/MS	By MS/MS	By MS/MS	By MS/MS	By MS/MS	By MS/MS	By MS/MS
24.1931	24.1317	24.1437	24.263	24.1712	24.314	24.1166	24.1671	24.2506	24.2847	24.2869	24.2081	24.2313	24.0537	24.2017	24.0727	24.1399	24.2541	24.0267	24.1691	24.1069	By MS/MS	By MS/MS	By MS/MS	By MS/MS	By MS/MS	By MS/MS	By MS/MS	By MS/MS	By MS/MS	By MS/MS	By MS/MS	By MS/MS	By MS/MS	By MS/MS	By MS/MS	By MS/MS	By MS/MS	By MS/MS	By MS/MS	By MS/MS	By MS/MS	By MS/MS	By MS/MS	By MS/MS	By MS/MS	By MS/MS	By MS/MS	By MS/MS	By MS/MS
20.9071	21.2166	21.0201	20.6747	20.7808	20.9165	20.8052	20.6836	20.9078	20.8746	21.2508	20.7626	21.0232	21.153	21.3994	20.8664	21.0167	21.0415	21.0236	21.0733	21.2124	By MS/MS	By MS/MS	By MS/MS	By MS/MS	By MS/MS	By MS/MS	By MS/MS	By MS/MS	By MS/MS	By MS/MS	By MS/MS	By MS/MS	By MS/MS	By MS/MS	By MS/MS	By MS/MS	By MS/MS	By MS/MS	By MS/MS	By MS/MS	By MS/MS	By MS/MS	By MS/MS	By MS/MS	By MS/MS	By MS/MS	By MS/MS	By MS/MS	By MS/MS
20.0106	20.4433	20.6557	20.1533	20.107	20.125	20.421	20.3319	20.3785	20.0503	19.7212	20.3328	20.316	20.5483	19.8326	20.429	20.519	20.157	20.5399	20.3173	20.5398	By MS/MS	By MS/MS	By MS/MS	By MS/MS	By MS/MS	By MS/MS	By MS/MS	By MS/MS	By MS/MS	By MS/MS	By MS/MS	By MS/MS	By MS/MS	By MS/MS	By MS/MS	By MS/MS	By MS/MS	By MS/MS	By MS/MS	By MS/MS	By MS/MS	By MS/MS	By MS/MS	By MS/MS	By MS/MS	By MS/MS	By MS/MS	By MS/MS	By matching
21.6621	21.2431	21.3306	21.6947	21.3097	20.9769	21.3898	21.1741	21.4102	21.6657	21.3015	21.39	21.3056	21.4689	21.3789	21.4069	21.7302	21.4518	21.5759	21.5433	21.5431	By MS/MS	By MS/MS	By MS/MS	By MS/MS	By MS/MS	By MS/MS	By MS/MS	By MS/MS	By MS/MS	By MS/MS	By MS/MS	By MS/MS	By MS/MS	By MS/MS	By MS/MS	By MS/MS	By MS/MS	By MS/MS	By MS/MS	By MS/MS	By MS/MS	By MS/MS	By MS/MS	By MS/MS	By MS/MS	By MS/MS	By MS/MS	By MS/MS	By MS/MS
24.7415	24.5877	24.8217	24.6021	24.8986	24.9311	25.0556	24.5563	24.6745	24.846	25.0274	24.8202	24.6903	24.2502	25.0578	24.4004	24.6228	24.6869	24.7402	24.9045	24.8414	By MS/MS	By MS/MS	By MS/MS	By MS/MS	By MS/MS	By MS/MS	By MS/MS	By MS/MS	By MS/MS	By MS/MS	By MS/MS	By MS/MS	By MS/MS	By MS/MS	By MS/MS	By MS/MS	By MS/MS	By MS/MS	By MS/MS	By MS/MS	By MS/MS	By MS/MS	By MS/MS	By MS/MS	By MS/MS	By MS/MS	By MS/MS	By MS/MS	By MS/MS
24.9193	24.6926	25.0463	24.7089	24.8791	25.0592	25.0154	24.8775	24.9723	24.871	25.0601	24.8913	25.0043	24.9647	25.1194	25.2125	24.9739	25.0573	25.0641	25.1221	24.667	By MS/MS	By MS/MS	By MS/MS	By MS/MS	By MS/MS	By MS/MS	By MS/MS	By MS/MS	By MS/MS	By MS/MS	By MS/MS	By MS/MS	By MS/MS	By MS/MS	By MS/MS	By MS/MS	By MS/MS	By MS/MS	By MS/MS	By MS/MS	By MS/MS	By MS/MS	By MS/MS	By MS/MS	By MS/MS	By MS/MS	By MS/MS	By MS/MS	By MS/MS
20.3125	20.4844	20.4187	20.2477	20.3955	20.6479	20.1857	20.7087	20.6096	20.4221	20.6688	20.5833	20.3587	20.0695	21.072	20.208	20.3161	20.5064	20.556	20.3067	20.9642	By MS/MS	By MS/MS	By MS/MS	By MS/MS	By MS/MS	By MS/MS	By MS/MS	By MS/MS	By matching	By MS/MS	By MS/MS	By MS/MS	By MS/MS	By MS/MS	By MS/MS	By MS/MS	By MS/MS	By MS/MS	By MS/MS	By MS/MS	By MS/MS	By MS/MS	By MS/MS	By MS/MS	By MS/MS	By MS/MS	By MS/MS	By MS/MS	By MS/MS
23.4715	23.531	23.5283	23.5262	23.658	23.6947	23.5672	23.5724	23.7147	23.7584	24.0421	23.638	23.455	23.6474	23.8812	23.8651	23.5926	23.7846	23.7862	23.7717	23.7026	By MS/MS	By MS/MS	By MS/MS	By MS/MS	By MS/MS	By MS/MS	By MS/MS	By MS/MS	By MS/MS	By MS/MS	By MS/MS	By MS/MS	By MS/MS	By MS/MS	By MS/MS	By MS/MS	By MS/MS	By MS/MS	By MS/MS	By MS/MS	By MS/MS	By MS/MS	By MS/MS	By MS/MS	By MS/MS	By MS/MS	By MS/MS	By MS/MS	By MS/MS
21.5246	21.8212	21.6072	21.3269	21.6005	21.4718	21.465	21.5853	21.4844	21.5186	21.7577	21.5169	21.4831	21.1055	21.9463	21.2304	21.6971	21.7255	21.7284	21.6735	21.3831	By MS/MS	By MS/MS	By MS/MS	By MS/MS	By MS/MS	By MS/MS	By MS/MS	By MS/MS	By MS/MS	By MS/MS	By MS/MS	By MS/MS	By MS/MS	By MS/MS	By MS/MS	By MS/MS	By MS/MS	By MS/MS	By MS/MS	By MS/MS	By MS/MS	By MS/MS	By MS/MS	By MS/MS	By MS/MS	By MS/MS	By MS/MS	By MS/MS	By MS/MS
23.9689	23.956	24.0127	23.7517	23.8004	24.0539	23.8014	23.7217	23.833	23.9239	23.9874	23.9996	23.6949	24.0437	23.9648	24.1388	23.8532	24.0239	23.8862	24.002	23.9158	By MS/MS	By MS/MS	By MS/MS	By MS/MS	By MS/MS	By MS/MS	By MS/MS	By MS/MS	By MS/MS	By MS/MS	By MS/MS	By MS/MS	By MS/MS	By MS/MS	By MS/MS	By MS/MS	By MS/MS	By MS/MS	By MS/MS	By MS/MS	By MS/MS	By MS/MS	By MS/MS	By MS/MS	By MS/MS	By MS/MS	By MS/MS	By MS/MS	By MS/MS
22.0656	21.4969	22.0908	21.8775	21.7495	21.8885	21.6218	21.6732	21.8501	21.6885	22.5023	21.7863	21.8479	21.9076	21.6416	21.9088	21.61	21.7573	21.7225	21.7982	21.7056	By MS/MS	By MS/MS	By MS/MS	By MS/MS	By MS/MS	By MS/MS	By MS/MS	By MS/MS	By MS/MS	By MS/MS	By MS/MS	By MS/MS	By MS/MS	By MS/MS	By MS/MS	By MS/MS	By MS/MS	By MS/MS	By MS/MS	By MS/MS	By MS/MS	By MS/MS	By MS/MS	By MS/MS	By MS/MS	By MS/MS	By MS/MS	By MS/MS	By MS/MS
23.1437	22.996	23.2497	22.9626	23.0754	23.1386	23.2334	23.204	23.1342	23.0149	23.3612	22.9712	22.9899	23.0704	23.3167	23.1222	23.1874	22.9421	23.1657	23.1131	22.8803	By MS/MS	By MS/MS	By MS/MS	By MS/MS	By MS/MS	By MS/MS	By MS/MS	By MS/MS	By MS/MS	By MS/MS	By MS/MS	By MS/MS	By MS/MS	By MS/MS	By MS/MS	By MS/MS	By MS/MS	By MS/MS	By MS/MS	By MS/MS	By MS/MS	By MS/MS	By MS/MS	By MS/MS	By MS/MS	By MS/MS	By MS/MS	By MS/MS	By MS/MS
22.6063	22.5293	22.9485	22.2067	22.1991	22.5349	22.5965	22.4445	22.9093	22.0983	22.1673	22.572	22.7891	22.7271	23.5876	22.6071	22.4669	22.9996	22.4268	21.8526	22.755	By MS/MS	By MS/MS	By MS/MS	By MS/MS	By MS/MS	By MS/MS	By MS/MS	By MS/MS	By MS/MS	By MS/MS	By MS/MS	By MS/MS	By MS/MS	By MS/MS	By MS/MS	By MS/MS	By MS/MS	By MS/MS	By MS/MS	By MS/MS	By MS/MS	By MS/MS	By MS/MS	By MS/MS	By MS/MS	By MS/MS	By MS/MS	By MS/MS	By MS/MS
26.5334	26.9557	26.2581	26.4247	26.416	26.4667	26.5786	26.7069	26.6007	26.6223	26.1766	26.6642	26.4643	26.7691	26.2281	26.4424	26.5491	26.623	26.3446	26.2318	26.3349	By MS/MS	By MS/MS	By MS/MS	By MS/MS	By MS/MS	By MS/MS	By MS/MS	By MS/MS	By MS/MS	By MS/MS	By MS/MS	By MS/MS	By MS/MS	By MS/MS	By MS/MS	By MS/MS	By MS/MS	By MS/MS	By MS/MS	By MS/MS	By MS/MS	By MS/MS	By MS/MS	By MS/MS	By MS/MS	By MS/MS	By MS/MS	By MS/MS	By MS/MS
22.0841	22.2651	22.1136	21.9275	22.1412	22.1014	21.876	21.9263	21.8921	21.83	22.1733	21.5855	22.0096	21.7091	22.2901	21.5783	21.877	21.7495	21.8644	21.7217	21.9625	By MS/MS	By MS/MS	By MS/MS	By MS/MS	By MS/MS	By MS/MS	By MS/MS	By MS/MS	By MS/MS	By MS/MS	By MS/MS	By MS/MS	By MS/MS	By MS/MS	By MS/MS	By MS/MS	By MS/MS	By MS/MS	By MS/MS	By MS/MS	By MS/MS	By MS/MS	By MS/MS	By MS/MS	By MS/MS	By MS/MS	By MS/MS	By MS/MS	By MS/MS
22.296	22.5254	22.7895	22.2581	22.3735	22.3173	22.5342	22.4664	22.4162	22.4282	22.4927	22.5242	22.5106	22.4289	22.5764	22.628	22.4115	22.6272	22.3519	22.5014	22.4017	By MS/MS	By MS/MS	By MS/MS	By MS/MS	By MS/MS	By MS/MS	By MS/MS	By MS/MS	By MS/MS	By MS/MS	By MS/MS	By MS/MS	By MS/MS	By MS/MS	By MS/MS	By MS/MS	By MS/MS	By MS/MS	By MS/MS	By MS/MS	By MS/MS	By MS/MS	By MS/MS	By MS/MS	By MS/MS	By MS/MS	By MS/MS	By MS/MS	By MS/MS
22.0544	21.8592	21.832	21.8485	21.9119	22.171	21.9987	21.8954	21.9508	21.8039	21.9815	21.7122	21.5747	21.6842	22.0612	21.7181	21.7571	21.9031	21.8711	21.7969	22.111	By MS/MS	By MS/MS	By MS/MS	By MS/MS	By MS/MS	By MS/MS	By MS/MS	By MS/MS	By MS/MS	By MS/MS	By MS/MS	By MS/MS	By MS/MS	By MS/MS	By MS/MS	By MS/MS	By MS/MS	By MS/MS	By MS/MS	By MS/MS	By MS/MS	By MS/MS	By MS/MS	By MS/MS	By MS/MS	By MS/MS	By MS/MS	By MS/MS	By MS/MS
22.8028	22.3677	22.5643	22.4274	22.6777	22.9125	22.5879	22.6801	22.6665	22.7475	23.0603	22.8985	22.6721	22.2077	22.9769	22.8775	22.7609	22.6797	22.4095	22.6301	22.7861	By MS/MS	By MS/MS	By MS/MS	By MS/MS	By MS/MS	By MS/MS	By MS/MS	By MS/MS	By MS/MS	By MS/MS	By MS/MS	By MS/MS	By MS/MS	By MS/MS	By MS/MS	By MS/MS	By MS/MS	By MS/MS	By MS/MS	By MS/MS	By MS/MS	By MS/MS	By MS/MS	By MS/MS	By MS/MS	By MS/MS	By MS/MS	By MS/MS	By MS/MS
23.3332	23.3059	23.1671	23.1371	23.5201	23.5293	23.4763	23.4556	23.5379	23.0988	23.0238	23.585	23.4091	23.6173	22.9699	23.425	23.5533	23.3842	23.4118	23.3073	23.1757	By MS/MS	By MS/MS	By MS/MS	By MS/MS	By MS/MS	By MS/MS	By MS/MS	By MS/MS	By MS/MS	By MS/MS	By MS/MS	By MS/MS	By MS/MS	By MS/MS	By MS/MS	By MS/MS	By MS/MS	By MS/MS	By MS/MS	By MS/MS	By MS/MS	By MS/MS	By MS/MS	By MS/MS	By MS/MS	By MS/MS	By MS/MS	By MS/MS	By MS/MS
22.5499	22.7815	23.0597	23.0046	22.6627	22.511	23.0373	22.9167	23.1666	22.8886	22.3947	23.1347	22.89	23.185	22.3938	23.3061	23.1984	23.022	22.9969	22.7448	22.5521	By MS/MS	By MS/MS	By MS/MS	By MS/MS	By MS/MS	By MS/MS	By MS/MS	By MS/MS	By MS/MS	By MS/MS	By MS/MS	By MS/MS	By MS/MS	By MS/MS	By MS/MS	By MS/MS	By MS/MS	By MS/MS	By MS/MS	By MS/MS	By MS/MS	By MS/MS	By MS/MS	By MS/MS	By MS/MS	By MS/MS	By MS/MS	By MS/MS	By MS/MS
25.7009	25.6658	25.8409	25.77	25.7427	25.6197	25.7076	25.6664	25.9597	25.7477	25.3959	25.7285	25.8996	25.8432	25.4423	25.9659	25.7176	25.7862	25.7068	25.6264	25.5917	By MS/MS	By MS/MS	By MS/MS	By MS/MS	By MS/MS	By MS/MS	By MS/MS	By MS/MS	By MS/MS	By MS/MS	By MS/MS	By MS/MS	By MS/MS	By MS/MS	By MS/MS	By MS/MS	By MS/MS	By MS/MS	By MS/MS	By MS/MS	By MS/MS	By MS/MS	By MS/MS	By MS/MS	By MS/MS	By MS/MS	By MS/MS	By MS/MS	By MS/MS
20.9891	21.1094	21.18	20.8338	21.0634	20.9711	20.9539	21.0424	21.1314	21.053	21.5428	21.2595	21.4152	20.9968	21.9012	21.1848	21.357	21.3764	21.4012	21.4569	21.305	By MS/MS	By MS/MS	By MS/MS	By MS/MS	By MS/MS	By MS/MS	By MS/MS	By MS/MS	By MS/MS	By MS/MS	By MS/MS	By MS/MS	By MS/MS	By MS/MS	By MS/MS	By MS/MS	By MS/MS	By MS/MS	By MS/MS	By MS/MS	By MS/MS	By MS/MS	By MS/MS	By MS/MS	By MS/MS	By matching	By MS/MS	By MS/MS	By MS/MS
23.7418	23.9013	23.5965	23.8756	23.5687	23.5042	23.508	23.6555	23.6763	23.6956	23.6217	23.9913	23.581	23.8779	23.5768	23.6859	23.7528	23.5491	23.5701	23.7191	23.4728	By MS/MS	By MS/MS	By MS/MS	By MS/MS	By MS/MS	By MS/MS	By MS/MS	By MS/MS	By MS/MS	By MS/MS	By MS/MS	By MS/MS	By MS/MS	By MS/MS	By MS/MS	By MS/MS	By MS/MS	By MS/MS	By MS/MS	By MS/MS	By MS/MS	By MS/MS	By MS/MS	By MS/MS	By MS/MS	By MS/MS	By MS/MS	By MS/MS	By MS/MS
20.4335	20.6699	20.7288	20.7747	20.7393	20.7561	20.9381	20.8415	20.8654	21.0495	21.2439	20.8358	20.917	20.6969	21.1917	20.3127	20.7077	20.9996	20.8633	20.5688	21.0921	By MS/MS	By MS/MS	By MS/MS	By MS/MS	By MS/MS	By MS/MS	By MS/MS	By MS/MS	By MS/MS	By MS/MS	By MS/MS	By MS/MS	By MS/MS	By MS/MS	By MS/MS	By MS/MS	By MS/MS	By MS/MS	By MS/MS	By MS/MS	By MS/MS	By MS/MS	By MS/MS	By MS/MS	By MS/MS	By MS/MS	By MS/MS	By MS/MS	By MS/MS
22.2261	22.2226	22.3202	22.108	22.2044	22.2496	22.0497	22.1357	22.0738	22.3713	22.5375	22.427	22.2725	22.2146	22.3551	22.237	22.0924	22.3022	22.1344	22.3101	22.5195	By MS/MS	By MS/MS	By MS/MS	By MS/MS	By MS/MS	By MS/MS	By MS/MS	By MS/MS	By MS/MS	By MS/MS	By MS/MS	By MS/MS	By MS/MS	By MS/MS	By MS/MS	By MS/MS	By MS/MS	By MS/MS	By MS/MS	By MS/MS	By MS/MS	By MS/MS	By MS/MS	By MS/MS	By MS/MS	By MS/MS	By MS/MS	By MS/MS	By MS/MS
23.9399	23.9602	24.6498	23.7821	24.0382	24.1182	24.5311	24.196	23.8625	24.3998	24.7821	24.9222	24.0075	24.6414	25.2404	24.1496	24.0592	24.8255	24.2269	23.9652	25.5963	By MS/MS	By MS/MS	By MS/MS	By MS/MS	By MS/MS	By MS/MS	By MS/MS	By MS/MS	By MS/MS	By MS/MS	By MS/MS	By MS/MS	By MS/MS	By MS/MS	By MS/MS	By MS/MS	By MS/MS	By MS/MS	By MS/MS	By MS/MS	By MS/MS	By MS/MS	By MS/MS	By MS/MS	By MS/MS	By MS/MS	By MS/MS	By MS/MS	By MS/MS
21.0456	21.4996	21.0258	21.0351	21.2561	21.4771	20.6597	20.732	21.2822	21.5472	21.4532	20.6624	20.8811	20.7742	21.8296	20.5144	20.7539	20.6893	21.0896	20.7455	20.7517	By MS/MS	By MS/MS	By MS/MS	By MS/MS	By MS/MS	By MS/MS	By MS/MS	By MS/MS	By MS/MS	By MS/MS	By MS/MS	By MS/MS	By MS/MS	By MS/MS	By MS/MS	By MS/MS	By MS/MS	By MS/MS	By MS/MS	By MS/MS	By MS/MS	By MS/MS	By MS/MS	By MS/MS	By MS/MS	By MS/MS	By MS/MS	By MS/MS	By MS/MS
22.5279	22.6547	22.8038	22.5373	22.6327	22.6918	22.5489	22.6563	22.6222	22.4706	22.9158	22.6547	22.5249	22.6021	22.7445	22.8336	22.5617	22.7113	22.6838	22.6081	23.0836	By MS/MS	By MS/MS	By MS/MS	By MS/MS	By MS/MS	By MS/MS	By MS/MS	By MS/MS	By MS/MS	By MS/MS	By MS/MS	By MS/MS	By MS/MS	By MS/MS	By MS/MS	By MS/MS	By MS/MS	By MS/MS	By MS/MS	By MS/MS	By MS/MS	By MS/MS	By MS/MS	By MS/MS	By MS/MS	By MS/MS	By MS/MS	By MS/MS	By MS/MS
24.4209	24.2995	24.2846	24.3213	24.3241	24.0041	24.2625	24.3094	24.3022	24.1803	24.0869	24.5853	24.1286	24.5402	24.3316	24.4941	24.2846	24.2869	24.2645	24.1616	24.4804	By MS/MS	By MS/MS	By MS/MS	By MS/MS	By MS/MS	By MS/MS	By MS/MS	By MS/MS	By MS/MS	By MS/MS	By MS/MS	By MS/MS	By MS/MS	By MS/MS	By MS/MS	By MS/MS	By MS/MS	By MS/MS	By MS/MS	By MS/MS	By MS/MS	By MS/MS	By MS/MS	By MS/MS	By MS/MS	By MS/MS	By MS/MS	By MS/MS	By MS/MS
21.4257	21.9064	22.1321	21.2303	21.6734	21.6561	22.0182	21.9052	21.1459	21.621	21.8159	21.6589	22.064	21.665	22.3201	21.1771	22.1474	22.0056	21.9374	21.7966	21.5536	By MS/MS	By MS/MS	By MS/MS	By MS/MS	By MS/MS	By MS/MS	By MS/MS	By MS/MS	By MS/MS	By MS/MS	By MS/MS	By MS/MS	By MS/MS	By MS/MS	By MS/MS	By MS/MS	By MS/MS	By MS/MS	By MS/MS	By MS/MS	By MS/MS	By MS/MS	By MS/MS	By MS/MS	By MS/MS	By MS/MS	By MS/MS	By MS/MS	By MS/MS
21.8639	21.9028	21.6867	21.5568	21.583	21.5925	21.7198	21.7044	21.9218	21.7365	21.6971	22.1464	22.1128	21.9579	21.9187	22.0514	21.6982	21.5869	22.212	22.1999	21.9445	By MS/MS	By MS/MS	By MS/MS	By MS/MS	By MS/MS	By MS/MS	By MS/MS	By MS/MS	By MS/MS	By MS/MS	By MS/MS	By MS/MS	By MS/MS	By MS/MS	By MS/MS	By MS/MS	By MS/MS	By MS/MS	By MS/MS	By MS/MS	By MS/MS	By MS/MS	By MS/MS	By MS/MS	By MS/MS	By MS/MS	By MS/MS	By MS/MS	By MS/MS
24.5031	24.4018	24.5685	24.5077	24.5814	24.521	24.4173	24.4969	24.1628	24.5947	24.6923	24.1834	24.3235	24.1709	24.7537	23.9689	24.5026	24.4043	24.4606	24.2553	24.7917	By MS/MS	By MS/MS	By MS/MS	By MS/MS	By MS/MS	By MS/MS	By MS/MS	By MS/MS	By MS/MS	By MS/MS	By MS/MS	By MS/MS	By MS/MS	By MS/MS	By MS/MS	By MS/MS	By MS/MS	By MS/MS	By MS/MS	By MS/MS	By MS/MS	By MS/MS	By MS/MS	By MS/MS	By MS/MS	By MS/MS	By MS/MS	By MS/MS	By MS/MS
21.6845	22.0497	22.2644	22.4088	22.2706	22.2687	22.3729	22.1296	22.2915	22.118	21.9876	22.4418	22.2197	22.1248	21.4867	22.3046	22.4815	21.9851	22.4398	22.085	22.2013	By MS/MS	By MS/MS	By MS/MS	By MS/MS	By MS/MS	By MS/MS	By MS/MS	By MS/MS	By MS/MS	By MS/MS	By MS/MS	By MS/MS	By MS/MS	By MS/MS	By MS/MS	By MS/MS	By MS/MS	By MS/MS	By MS/MS	By MS/MS	By MS/MS	By MS/MS	By MS/MS	By MS/MS	By MS/MS	By MS/MS	By MS/MS	By MS/MS	By MS/MS
21.5092	21.9384	21.7402	21.7285	21.7075	21.743	21.5483	21.4644	21.4519	21.3906	21.8679	21.5357	21.5818	21.4931	21.9204	21.3687	21.479	21.5187	21.8756	21.5895	21.81	By MS/MS	By MS/MS	By MS/MS	By MS/MS	By MS/MS	By MS/MS	By MS/MS	By MS/MS	By MS/MS	By MS/MS	By MS/MS	By MS/MS	By MS/MS	By MS/MS	By MS/MS	By MS/MS	By MS/MS	By MS/MS	By MS/MS	By MS/MS	By MS/MS	By MS/MS	By MS/MS	By MS/MS	By MS/MS	By MS/MS	By MS/MS	By MS/MS	By MS/MS
23.0175	22.7894	22.8639	22.9414	23.0121	23.2086	22.8923	22.8925	22.8783	23.0356	23.0121	22.9718	22.99	22.8687	22.9667	22.8434	23.1213	23.1471	22.9091	22.9657	22.6442	By MS/MS	By MS/MS	By MS/MS	By MS/MS	By MS/MS	By MS/MS	By MS/MS	By MS/MS	By MS/MS	By MS/MS	By MS/MS	By MS/MS	By MS/MS	By MS/MS	By MS/MS	By MS/MS	By MS/MS	By MS/MS	By MS/MS	By MS/MS	By MS/MS	By MS/MS	By MS/MS	By MS/MS	By MS/MS	By MS/MS	By MS/MS	By MS/MS	By MS/MS
[truncated: 546 more rows]
[truncated: 77 more columns]

## Sheet: non-survivals vs survivals Pval
log2LFQ intensity 751	log2LFQ intensity 755	log2LFQ intensity 759	log2LFQ intensity 763	log2LFQ intensity 769	log2LFQ intensity 783	log2LFQ intensity 789	log2LFQ intensity 791	log2LFQ intensity 795	log2LFQ intensity 799	log2LFQ intensity 805	log2LFQ intensity 809	log2LFQ intensity 813	log2LFQ intensity 819	log2LFQ intensity 825	log2LFQ intensity 831	log2LFQ intensity 835	log2LFQ intensity 839	log2LFQ intensity 843	C: Identification type 751	C: Identification type 753	C: Identification type 755	C: Identification type 757	C: Identification type 759	C: Identification type 761	C: Identification type 763	C: Identification type 765	C: Identification type 769	C: Identification type 771	C: Identification type 773	C: Identification type 775	C: Identification type 777	C: Identification type 779	C: Identification type 781	C: Identification type 783	C: Identification type 787	C: Identification type 789	C: Identification type 791	C: Identification type 793	C: Identification type 795	C: Identification type 797	C: Identification type 799	C: Identification type 801	C: Identification type 805	C: Identification type 807	C: Identification type 809	C: Identification type 811	C: Identification type 813	C: Identification type 815	C: Identification type 817
[truncated: 796 more rows]
[truncated: 75 more columns]

[truncated: 2 more sheets: ICU vs NW Pvalues significant, ICU-B vs NW p values significan]
