# Supplementary material for: Changes in the Proteome of Platelets from Patients with Critical Progression of COVID-19
Source: Cells. 2023 Sep 1;12(17):2191. doi: 10.3390/cells12172191 (PMC10486756; doi:10.3390/cells12172191)
Supplement: Supplementary file 1 [file cells-12-02191-s001.zip › Supplementary Files-cells-2533000_revised/Table S2_peptides (MaxQuant).txt]

Sequence	N-term cleavage window	C-term cleavage window	Amino acid before	First amino acid	Second amino acid	Second last amino acid	Last amino acid	Amino acid after	A Count	R Count	N Count	D Count	C Count	Q Count	E Count	G Count	H Count	I Count	L Count	K Count	M Count	F Count	P Count	S Count	T Count	W Count	Y Count	V Count	U Count	O Count	Length	Missed cleavages	Mass	Proteins	Leading razor protein	Start position	End position	Gene names	Protein names	Unique (Groups)	Unique (Proteins)	Charges	PEP	Score	Identification type 751	Identification type 753	Identification type 755	Identification type 757	Identification type 759
AAAASAAEAGIATTGTEDSDDALLK	SMEEQRQRQEEEARRAAAASAAEAGIATTG	IATTGTEDSDDALLKMTISQQEFGRTGLPD	R	A	A	L	K	M	9	0	0	3	0	0	2	2	0	1	2	1	0	0	0	2	3	0	0	0	0	0	25	0	2319.1078	P55036	P55036	238	262	PSMD4	26S proteasome non-ATPase regulatory subunit 4	yes	yes	3	2.5703E-32	124.4				By MS/MS	By MS/MS
AAAEDVNVTFEDQQK	______________________________	AAAEDVNVTFEDQQKINKFARNTSRITELK	K	A	A	Q	K	I	3	0	1	2	0	2	2	0	0	0	0	1	0	1	0	0	1	0	0	2	0	0	15	0	1663.7689	Q9NQP4	Q9NQP4	8	22	PFDN4	Prefoldin subunit 4	yes	yes	2	6.732699999999999E-21	214.04	By MS/MS	By MS/MS	By MS/MS	By MS/MS	By MS/MS
AAAEVNQDYGLDPK	RMPTPVIKAFGILKRAAAEVNQDYGLDPKI	RAAAEVNQDYGLDPKIANAIMKAADEVAEG	R	A	A	P	K	I	3	0	1	2	0	1	1	1	0	0	1	1	0	0	1	0	0	0	1	1	0	0	14	0	1489.7049	P07954	P07954	102	115	FH	Fumarate hydratase, mitochondrial	yes	yes	2	2.1774E-13	147.72	By MS/MS	By MS/MS	By MS/MS	By MS/MS	By MS/MS
AAAFEEQENETVVVK	AVKRASDNLVKAAQKAAAFEEQENETVVVK	AAAFEEQENETVVVKEKMVGGIAQIIAAQE	K	A	A	V	K	E	3	0	1	0	0	1	4	0	0	0	0	1	0	1	0	0	1	0	0	3	0	0	15	0	1662.8101	Q9Y490	Q9Y490	2477	2491	TLN1	Talin-1	yes	yes	2;3	1.4811E-101	293.94	By MS/MS	By MS/MS	By MS/MS	By MS/MS	By MS/MS
AAAFEEQENETVVVKEK	AVKRASDNLVKAAQKAAAFEEQENETVVVK	AFEEQENETVVVKEKMVGGIAQIIAAQEEM	K	A	A	E	K	M	3	0	1	0	0	1	5	0	0	0	0	2	0	1	0	0	1	0	0	3	0	0	17	1	1919.9476	Q9Y490	Q9Y490	2477	2493	TLN1	Talin-1	yes	yes	2;3	4.1146999999999997E-66	267.67	By MS/MS	By MS/MS	By MS/MS	By MS/MS	By MS/MS
AAAIGIDLGTTYSCVGVFQHGK	______________________________	LGTTYSCVGVFQHGKVEIIANDQGNRTTPS	K	A	A	G	K	V	3	0	0	1	1	1	0	4	1	2	1	1	0	1	0	1	2	0	1	2	0	0	22	0	2264.126	P0DMV9;P0DMV8	P0DMV9	4	25	HSPA1B;HSPA1A	Heat shock 70 kDa protein 1B;Heat shock 70 kDa protein 1A	yes	no	3	3.9055999999999996E-22	137.89	By MS/MS
AAALASLKK	ASFNFLGLLDNPRVKAAALASLKKYGVGTC	DNPRVKAAALASLKKYGVGTCGPRGFYGTF	K	A	A	K	K	Y	4	0	0	0	0	0	0	0	0	0	2	2	0	0	0	1	0	0	0	0	0	0	9	1	871.5491	O15269	O15269	119	127	SPTLC1	Serine palmitoyltransferase 1	yes	yes	2	0.078384	73.248
AAALEAMKDYTK	CIQLEPTFIKGYTRKAAALEAMKDYTKAMD	TRKAAALEAMKDYTKAMDVYQKALDLDSSC	K	A	A	T	K	A	4	0	0	1	0	0	1	0	0	0	1	2	1	0	0	0	1	0	1	0	0	0	12	1	1310.654	P31948	P31948	435	446	STIP1	Stress-induced-phosphoprotein 1	yes	yes	2;3	0.00012811	110.39
AAALEFLNR	TVDLKPDWGKGYSRKAAALEFLNRFEEAKR	KGYSRKAAALEFLNRFEEAKRTYEEGLKHE	K	A	A	N	R	F	3	1	1	0	0	0	1	0	0	0	2	0	0	1	0	0	0	0	0	0	0	0	9	0	1003.5451	P31948	P31948	79	87	STIP1	Stress-induced-phosphoprotein 1	yes	yes	2	2.5883E-05	138.83	By MS/MS	By MS/MS	By MS/MS	By MS/MS	By MS/MS
AAALEFLNRFEEAKR	TVDLKPDWGKGYSRKAAALEFLNRFEEAKR	AAALEFLNRFEEAKRTYEEGLKHEANNPQL	K	A	A	K	R	T	4	2	1	0	0	0	3	0	0	0	2	1	0	2	0	0	0	0	0	0	0	0	15	2	1763.9319	P31948	P31948	79	93	STIP1	Stress-induced-phosphoprotein 1	yes	yes	4	0.0030702	41.967
AAALEQFK	AAKSMGAIVRGFDTRAAALEQFKSLGAEPL	VRGFDTRAAALEQFKSLGAEPLEVDLKESG	R	A	A	F	K	S	3	0	0	0	0	1	1	0	0	0	1	1	0	1	0	0	0	0	0	0	0	0	8	0	876.47052	Q13423	Q13423	260	267	NNT	NAD(P) transhydrogenase, mitochondrial	yes	yes	2	0.0013365	111.04	By MS/MS	By MS/MS	By MS/MS	By MS/MS	By MS/MS
AAAPAPEEEMDECEQALAAEPK	EEKQKPQAERKEEKKAAAPAPEEEMDECEQ	EEMDECEQALAAEPKAKDPFAHLPKSTFVL	K	A	A	P	K	A	7	0	0	1	1	1	6	0	0	0	1	1	1	0	3	0	0	0	0	0	0	0	22	0	2356.0199	P26641	P26641	254	275	EEF1G	Elongation factor 1-gamma	yes	yes	2;3	5.1597E-09	105.46		By MS/MS
AAAPQAWAGPMEEPPQAQAPPR	ETQEPSPILDSEETRAAAPQAWAGPMEEPP	AGPMEEPPQAQAPPRGPGSPAEDLMFMESA	R	A	A	P	R	G	7	1	0	0	0	3	2	1	0	0	0	0	1	0	6	0	0	1	0	0	0	0	22	0	2270.0902	Q16643	Q16643	391	412	DBN1	Drebrin	yes	yes	3	1.765E-09	69.763				By MS/MS	By matching
AAAQCYIDLIIK	AGTLVTLSSAPTAIKAAAQCYIDLIIKESD	AIKAAAQCYIDLIIKESDNNVKLIVLDRLI	K	A	A	I	K	E	3	0	0	1	1	1	0	0	0	3	1	1	0	0	0	0	0	0	1	0	0	0	12	0	1377.7326	P53618	P53618	280	291	COPB1	Coatomer subunit beta	yes	yes	2	0.0031676	76.228	By MS/MS			By MS/MS
AAAQLLQSQAQQSGAQQTK	KKELEEEVNNFQKKKAAAQLLQSQAQQSGA	LLQSQAQQSGAQQTKKDKDKKNASFT____	K	A	A	T	K	K	5	0	0	0	0	7	0	1	0	0	2	1	0	0	0	2	1	0	0	0	0	0	19	0	1956.0025	Q9NVA2	Q9NVA2	400	418	SEPT11	Septin-11	yes	yes	2;3	2.9581000000000003E-71	189.3	By MS/MS	By MS/MS	By MS/MS	By MS/MS	By MS/MS
AAAQLLQSQAQQSGAQQTKK	KKELEEEVNNFQKKKAAAQLLQSQAQQSGA	LQSQAQQSGAQQTKKDKDKKNASFT_____	K	A	A	K	K	D	5	0	0	0	0	7	0	1	0	0	2	2	0	0	0	2	1	0	0	0	0	0	20	1	2084.0974	Q9NVA2	Q9NVA2	400	419	SEPT11	Septin-11	yes	yes	3	1.1004999999999999E-23	114.4
AAAQLTYCSLCPPDDLADR	AVSTGGGGHVQLLRRAAAQLTYCSLCPPDD	LTYCSLCPPDDLADRGLLGLPGALYAHDAL	R	A	A	D	R	G	4	1	0	3	2	1	0	0	0	0	3	0	0	0	2	1	1	0	1	0	0	0	19	0	2135.9616	P18054	P18054	432	450	ALOX12	Arachidonate 12-lipoxygenase, 12S-type	yes	yes	2	3.6994E-07	127.76	By matching		By MS/MS	By MS/MS
AAARPLLTDLYQATMALGYWR	______________________________	LTDLYQATMALGYWRAGRARDAAEFELFFR	R	A	A	W	R	A	5	2	0	1	0	1	0	1	0	0	4	0	1	0	1	0	2	1	2	0	0	0	21	0	2380.2362	Q6XQN6	Q6XQN6	11	31	NAPRT	Nicotinate phosphoribosyltransferase	yes	yes	3	0.0073242	36.111
AAASMGDTLSEQQLGDSDIPVIVYR	ERRLDFMGWLGAIQKAAASMGDTLSEQQLG	EQQLGDSDIPVIVYRCVDYITQCGLTSEGI	K	A	A	Y	R	C	3	1	0	3	0	2	1	2	0	2	2	0	1	0	1	3	1	0	1	2	0	0	25	0	2635.2799	Q96P48	Q96P48	952	976	ARAP1	Arf-GAP with Rho-GAP domain, ANK repeat and PH domain-containing protein 1	yes	yes	3	4.4776E-05	51.645		By MS/MS		By matching
AAATLMSER	LGPEAPHIDYTQLGRAAATLMSERVFRIDA	YTQLGRAAATLMSERVFRIDAYMAQSRGEL	R	A	A	E	R	V	3	1	0	0	0	0	1	0	0	0	1	0	1	0	0	1	1	0	0	0	0	0	9	0	948.46987	P02730	P02730	284	292	SLC4A1	Band 3 anion transport protein	yes	yes	2	0.011208	76.478
AAATQPDAKDTPDEPWAFPAR	QINLSNIRAGNLARRAAATQPDAKDTPDEP	DAKDTPDEPWAFPAREFLRKKLIGKEVCFT	R	A	A	A	R	E	6	1	0	3	0	1	1	0	0	0	0	1	0	1	4	0	2	1	0	0	0	0	21	1	2254.0655	Q7KZF4	Q7KZF4	63	83	SND1	Staphylococcal nuclease domain-containing protein 1	yes	yes	3	4.9155E-15	120.11	By MS/MS	By MS/MS	By MS/MS	By MS/MS	By MS/MS
AAAVGTANKSTVEGIQASVK	NFENHSGKLGATAEKAAAVGTANKSTVEGI	TANKSTVEGIQASVKTARELTPQVVSAARI	K	A	A	V	K	T	5	0	1	0	0	1	1	2	0	1	0	2	0	0	0	2	2	0	0	3	0	0	20	1	1901.0218	P18206	P18206	647	666	VCL	Vinculin	yes	yes	2;3	6.5385E-32	123.19	By matching	By matching		By matching	By MS/MS
AAAVLPVLDLAQR	KRIEAIVKNYPEGHKAAAVLPVLDLAQRQN	HKAAAVLPVLDLAQRQNGWLPISAMNKVAE	K	A	A	Q	R	Q	4	1	0	1	0	1	0	0	0	0	3	0	0	0	1	0	0	0	0	2	0	0	13	0	1335.7874	P19404	P19404	76	88	NDUFV2	NADH dehydrogenase [ubiquinone] flavoprotein 2, mitochondrial	yes	yes	2	0.00024545	98.943	By MS/MS	By MS/MS	By MS/MS	By MS/MS	By MS/MS
AAAYNLVQHGITNLCVIGGDGSLTGANIFR	GSARCKAFTTREGRRAAAYNLVQHGITNLC	VIGGDGSLTGANIFRSEWGSLLEELVAEGK	R	A	A	F	R	S	4	1	3	1	1	1	0	5	1	3	3	0	0	1	0	1	2	0	1	2	0	0	30	0	3101.5717	P17858	P17858	100	129	PFKL	ATP-dependent 6-phosphofructokinase, liver type	yes	yes	3	8.0117E-05	43.936		By matching
AACLLPK	RYKAAFTECCQAADKAACLLPKLDELRDEG	ECCQAADKAACLLPKLDELRDEGKASSAKQ	K	A	A	P	K	L	2	0	0	0	1	0	0	0	0	0	2	1	0	0	1	0	0	0	0	0	0	0	7	0	771.4313	CON__P02768-1;P02768	CON__P02768-1	199	205	ALB	Serum albumin	yes	no	2	0.0090776	114.67	By MS/MS	By MS/MS	By MS/MS	By MS/MS	By MS/MS
AADAEAEVASLNR	ALKDAQEKLELAEKKAADAEAEVASLNRRI	KKAADAEAEVASLNRRIQLVEEELDRAQER	K	A	A	N	R	R	5	1	1	1	0	0	2	0	0	0	1	0	0	0	0	1	0	0	0	1	0	0	13	0	1315.6368	P06753	P06753	79	91	TPM3	Tropomyosin alpha-3 chain	yes	yes	2;3	8.0115E-75	276.13	By MS/MS	By MS/MS	By MS/MS	By MS/MS	By MS/MS
AADAEAEVASLNRR	ALKDAQEKLELAEKKAADAEAEVASLNRRI	KAADAEAEVASLNRRIQLVEEELDRAQERL	K	A	A	R	R	I	5	2	1	1	0	0	2	0	0	0	1	0	0	0	0	1	0	0	0	1	0	0	14	1	1471.7379	P06753	P06753	79	92	TPM3	Tropomyosin alpha-3 chain	yes	yes	2;3	5.1654E-29	204.5	By MS/MS	By MS/MS	By MS/MS	By MS/MS	By MS/MS
AADAVEDLR	AGYKAIYHDLEQSIRAADAVEDLRWFRANH	LEQSIRAADAVEDLRWFRANHGPGMAMNWP	R	A	A	L	R	W	3	1	0	2	0	0	1	0	0	0	1	0	0	0	0	0	0	0	0	1	0	0	9	0	958.47197	Q9UNF0	Q9UNF0	276	284	PACSIN2	Protein kinase C and casein kinase substrate in neurons protein 2	yes	yes	2	8.6442E-06	147.19	By MS/MS	By matching	By MS/MS	By MS/MS	By matching
AADCEVEQWDSDEPIPAK	VTRRIPAEGRVALARAADCEVEQWDSDEPI	CEVEQWDSDEPIPAKELERGVAGAHGLLCL	R	A	A	A	K	E	3	0	0	3	1	1	3	0	0	1	0	1	0	0	2	1	0	1	0	1	0	0	18	0	2058.8841	Q9UBQ7	Q9UBQ7	26	43	GRHPR	Glyoxylate reductase/hydroxypyruvate reductase	yes	yes	2	2.8166E-05	94.191
AADCEVEQWDSDEPIPAKELER	VTRRIPAEGRVALARAADCEVEQWDSDEPI	QWDSDEPIPAKELERGVAGAHGLLCLLSDH	R	A	A	E	R	G	3	1	0	3	1	1	5	0	0	1	1	1	0	0	2	1	0	1	0	1	0	0	22	1	2586.1544	Q9UBQ7	Q9UBQ7	26	47	GRHPR	Glyoxylate reductase/hydroxypyruvate reductase	yes	yes	3	1.137E-27	142.31	By matching	By MS/MS	By matching	By MS/MS	By MS/MS
AADDFLEDLPLEETGAIER	MKDILILSALRQMLRAADDFLEDLPLEETG	FLEDLPLEETGAIERALQPCI_________	R	A	A	E	R	A	3	1	0	3	0	0	4	1	0	1	3	0	0	1	1	0	1	0	0	0	0	0	19	0	2103.0008	Q53G44	Q53G44	428	446	IFI44L	Interferon-induced protein 44-like	yes	yes	2;3	8.0274E-05	84.506	By MS/MS
AADDTWEPFASGK	RGSPAINVAVHVFRKAADDTWEPFASGKTS	RKAADDTWEPFASGKTSESGELHGLTTEEE	K	A	A	G	K	T	3	0	0	2	0	0	1	1	0	0	0	1	0	1	1	1	1	1	0	0	0	0	13	0	1393.615	P02766	P02766	56	68	TTR	Transthyretin	yes	yes	2	2.5549000000000003E-25	186.87	By MS/MS		By MS/MS
AADEEAFEDNSEEYIR	TSICEKVIVPNMEFRAADEEAFEDNSEEYI	ADEEAFEDNSEEYIRRDLEGSDIDTRRRAA	R	A	A	I	R	R	3	1	1	2	0	0	5	0	0	1	0	0	0	1	0	1	0	0	1	0	0	0	16	0	1886.7806	P55060	P55060	356	371	CSE1L	Exportin-2	yes	yes	2	0.0028124	67.456
AADEEAFEDNSEEYIRR	TSICEKVIVPNMEFRAADEEAFEDNSEEYI	DEEAFEDNSEEYIRRDLEGSDIDTRRRAAC	R	A	A	R	R	D	3	2	1	2	0	0	5	0	0	1	0	0	0	1	0	1	0	0	1	0	0	0	17	1	2042.8817	P55060	P55060	356	372	CSE1L	Exportin-2	yes	yes	3	3.6928E-08	116.43	By MS/MS	By MS/MS	By MS/MS	By MS/MS	By MS/MS
AADFIDQALAQK	ANDTQEFNLSAYFERAADFIDQALAQKNGR	FERAADFIDQALAQKNGRVLVHCREGYSRS	R	A	A	Q	K	N	4	0	0	2	0	2	0	0	0	1	1	1	0	1	0	0	0	0	0	0	0	0	12	0	1289.6616	P51452	P51452	105	116	DUSP3	Dual specificity protein phosphatase 3	yes	yes	2	2.138E-23	195.27	By MS/MS	By MS/MS	By MS/MS	By MS/MS	By MS/MS
AADFQLHTHVNDGTEFGGSIYQK	AKSKLSQNNFALGYKAADFQLHTHVNDGTE	HVNDGTEFGGSIYQKVNEKIETSINLAWTA	K	A	A	Q	K	V	2	0	1	2	0	2	1	3	2	1	1	1	0	2	0	1	2	0	1	1	0	0	23	0	2534.1826	Q9Y277	Q9Y277	175	197	VDAC3	Voltage-dependent anion-selective channel protein 3	yes	yes	3;4	4.8594E-75	202.73	By MS/MS	By MS/MS	By MS/MS	By MS/MS	By MS/MS
AADGSPCNVLLCSVVPSR	VYDVLVLKGSQLSARAADGSPCNVLLCSVV	GSPCNVLLCSVVPSRRMDSVTWQEGKGPVR	R	A	A	S	R	R	2	1	1	1	2	0	0	1	0	0	2	0	0	0	2	3	0	0	0	3	0	0	18	0	1900.9135	Q5SQ64	Q5SQ64	135	152	LY6G6F	Lymphocyte antigen 6 complex locus protein G6f	yes	yes	2;3	1.023E-09	109.83	By MS/MS	By MS/MS	By matching	By MS/MS	By matching
AADGSPCNVLLCSVVPSRR	VYDVLVLKGSQLSARAADGSPCNVLLCSVV	SPCNVLLCSVVPSRRMDSVTWQEGKGPVRG	R	A	A	R	R	M	2	2	1	1	2	0	0	1	0	0	2	0	0	0	2	3	0	0	0	3	0	0	19	1	2057.0146	Q5SQ64	Q5SQ64	135	153	LY6G6F	Lymphocyte antigen 6 complex locus protein G6f	yes	yes	3	1.3289E-10	123.14				By MS/MS
AADIDQEVKER	PYIKDLFTCTIKRLKAADIDQEVKERAISC	KRLKAADIDQEVKERAISCMGQIICNLGDN	K	A	A	E	R	A	2	1	0	2	0	1	2	0	0	1	0	1	0	0	0	0	0	0	0	1	0	0	11	1	1272.631	Q86VP6	Q86VP6	578	588	CAND1	Cullin-associated NEDD8-dissociated protein 1	yes	yes	3	0.037876	65.5
AADIEQQAVFAVFDENK	LICKSRSLDRRGIQRAADIEQQAVFAVFDE	DIEQQAVFAVFDENKSWYLEDNINKFCENP	R	A	A	N	K	S	4	0	1	2	0	2	2	0	0	1	0	1	0	2	0	0	0	0	0	2	0	0	17	0	1893.9109	P12259;CON__Q28107	P12259	539	555	F5	Coagulation factor V;Coagulation factor V heavy chain;Coagulation factor V light chain	no	no	2;3	2.1952E-42	196.11	By MS/MS	By MS/MS	By MS/MS	By MS/MS	By MS/MS
AADIEQQAVFAVFDENKSWYLEDNINK	LICKSRSLDRRGIQRAADIEQQAVFAVFDE	FDENKSWYLEDNINKFCENPDEVKRDDPKF	R	A	A	N	K	F	4	0	3	3	0	2	3	0	0	2	1	2	0	2	0	1	0	1	1	2	0	0	27	1	3156.504	P12259	P12259	539	565	F5	Coagulation factor V;Coagulation factor V heavy chain;Coagulation factor V light chain	yes	yes	3	7.1022E-34	132.24	By matching	By matching			By matching
AADIGVAMGQTGTDVCK	VAMTGDGVNDAVALKAADIGVAMGQTGTDV	DIGVAMGQTGTDVCKEAADMILVDDDFQTI	K	A	A	C	K	E	3	0	0	2	1	1	0	3	0	1	0	1	1	0	0	0	2	0	0	2	0	0	17	0	1692.7811	P98194	P98194	654	670	ATP2C1	Calcium-transporting ATPase type 2C member 1	yes	yes	2	0.0007742	88.021
AADPGPGAELDPAAPPPAR	ACAGGDLDEARLMLRAADPGPGAELDPAAP	GPGAELDPAAPPPARAVLDSTNADGISALH	R	A	A	A	R	A	6	1	0	2	0	0	1	2	0	0	1	0	0	0	6	0	0	0	0	0	0	0	19	0	1768.8744	Q9BZL4	Q9BZL4	73	91	PPP1R12C	Protein phosphatase 1 regulatory subunit 12C	yes	yes	2	3.0188E-05	72.089				By MS/MS	By MS/MS
AADTDGDGQVNYEEFVR	LGEKLSDEEVDEMIRAADTDGDGQVNYEEF	DTDGDGQVNYEEFVRVLVSK__________	R	A	A	V	R	V	2	1	1	3	0	1	2	2	0	0	0	0	0	1	0	0	1	0	1	2	0	0	17	0	1884.8126	P27482	P27482	128	144	CALML3	Calmodulin-like protein 3	yes	yes	2	0.011474	48.659
AAEAAAAPAESAAPAAGEEPSKEEGEPK	EQAAPGPAAGGEAPKAAEAAAAPAESAAPA	PAAGEEPSKEEGEPKKTEAPAAPAAQETKS	K	A	A	P	K	K	11	0	0	0	0	0	7	2	0	0	0	2	0	0	4	2	0	0	0	0	0	0	28	1	2635.2249	P80723	P80723	122	149	BASP1	Brain acid soluble protein 1	yes	yes	3	0.00013133	46.132			By MS/MS
AAEAAASAYYNPGNPHNVYMPTSQPPPPPYYPPEDK	VSGPDVPSTPAAEAKAAEAAASAYYNPGNP	TSQPPPPPYYPPEDKKTQ____________	K	A	A	D	K	K	6	0	3	1	0	1	2	1	1	0	0	1	1	0	10	2	1	0	5	1	0	0	36	0	3900.773	Q969T9	Q969T9	223	258	WBP2	WW domain-binding protein 2	yes	yes	3;4	0.00055786	36.978					By matching
AAEAEVELSAR	STLASRLERQGAELKAAEAEVELSARRLRA	AELKAAEAEVELSARRLRAWGARVQAQGHT	K	A	A	A	R	R	4	1	0	0	0	0	3	0	0	0	1	0	0	0	0	1	0	0	0	1	0	0	11	0	1144.5724	Q8IZ83	Q8IZ83	619	629	ALDH16A1	Aldehyde dehydrogenase family 16 member A1	yes	yes	2	1.1245E-10	152.97	By MS/MS	By MS/MS	By MS/MS	By matching	By MS/MS
AAEALHGEADSSGVLAAVDATVNK	PWCGHCKKMKPEFEKAAEALHGEADSSGVL	DSSGVLAAVDATVNKALAERFHISEFPTLK	K	A	A	N	K	A	7	0	1	2	0	0	2	2	1	0	2	1	0	0	0	2	1	0	0	3	0	0	24	0	2295.1343	Q14554	Q14554	318	341	PDIA5	Protein disulfide-isomerase A5	yes	yes	2;3	1.2579999999999999E-43	198.15	By MS/MS	By MS/MS	By MS/MS	By MS/MS	By MS/MS
AAEDLFVNIR	SCLSLFRDEVFHIHKAAEDLFVNIRGYNKR	FHIHKAAEDLFVNIRGYNKRINDIRECKEA	K	A	A	I	R	G	2	1	1	1	0	0	1	0	0	1	1	0	0	1	0	0	0	0	0	1	0	0	10	0	1146.6033	Q9Y2A7	Q9Y2A7	306	315	NCKAP1	Nck-associated protein 1	yes	yes	2	7.953E-07	135.83	By MS/MS	By MS/MS	By MS/MS	By MS/MS	By MS/MS
AAEEPVSEVTVGVSVLAER	AHIYEGRVIQIVLMRAAEEPVSEVTVGVSV	PVSEVTVGVSVLAERCKKNNGKAEFWLDLQ	R	A	A	E	R	C	3	1	0	0	0	0	4	1	0	0	1	0	0	0	1	2	1	0	0	5	0	0	19	0	1941.0055	Q05655	Q05655	76	94	PRKCD	Protein kinase C delta type;Protein kinase C delta type regulatory subunit;Protein kinase C delta type catalytic subunit	yes	yes	2;3	1.8991E-09	128.96	By MS/MS	By MS/MS	By MS/MS	By MS/MS	By MS/MS
AAEFGEPTSEQTGTAAGK	KVEVENVMKRKFSLRAAEFGEPTSEQTGTA	FGEPTSEQTGTAAGKTIAQTTAPVSWKPQD	R	A	A	G	K	T	4	0	0	0	0	1	3	3	0	0	0	1	0	1	1	1	3	0	0	0	0	0	18	0	1750.801	O95425	O95425	1055	1072	SVIL	Supervillin	yes	yes	2	0.00026274	67.456		By matching
AAEGWSAPILTLAR	QLPGPGDLRSATRPRAAEGWSAPILTLARR	RAAEGWSAPILTLARRATGNLSASCGSALR	R	A	A	A	R	R	4	1	0	0	0	0	1	1	0	1	2	0	0	0	1	1	1	1	0	0	0	0	14	0	1454.7882	Q96T51	Q96T51	58	71	RUFY1	RUN and FYVE domain-containing protein 1	yes	yes	2	0.02173	50.284
AAEIASSDSANVSSR	KQPYYYPPFDKIIEKAAEIASSDSANVSSR	AAEIASSDSANVSSRGGKKFLPVLKEILDR	K	A	A	S	R	G	4	1	1	1	0	0	1	0	0	1	0	0	0	0	0	5	0	0	0	1	0	0	15	0	1463.6852	P42338	P42338	515	529	PIK3CB	Phosphatidylinositol 4,5-bisphosphate 3-kinase catalytic subunit beta isoform	yes	yes	2	1.4596E-06	121.08		By MS/MS	By MS/MS	By MS/MS	By MS/MS
AAEILYYFALR	PFYKRMDRIMESHLRAAEILYYFALRQAHK	SHLRAAEILYYFALRQAHKYKINKFLSSSL	R	A	A	L	R	Q	3	1	0	0	0	0	1	0	0	1	2	0	0	1	0	0	0	0	2	0	0	0	11	0	1328.7129	Q16706	Q16706	527	537	MAN2A1	Alpha-mannosidase 2	yes	yes	2	0.012147	60.973
AAELIANSLATAGDGLIELR	QQKKAAIISAEGDSKAAELIANSLATAGDG	ANSLATAGDGLIELRKLEAAEDIAYQLSRS	K	A	A	L	R	K	5	1	1	1	0	0	2	2	0	2	4	0	0	0	0	1	1	0	0	0	0	0	20	0	1997.0793	P35232	P35232	220	239	PHB	Prohibitin	yes	yes	2;3	3.7136E-23	182.57	By MS/MS	By MS/MS	By MS/MS	By MS/MS	By MS/MS
AAESLADPTEYENLFPGLK	VVKLWRENLSKVNQKAAESLADPTEYENLF	LADPTEYENLFPGLKEAFVVEEWVKETHAD	K	A	A	L	K	E	3	0	1	1	0	0	3	1	0	0	3	1	0	1	2	1	1	0	1	0	0	0	19	0	2064.0052	P35606	P35606	784	802	COPB2	Coatomer subunit beta	yes	yes	2;3	6.8593E-08	142.91	By MS/MS	By matching	By MS/MS	By MS/MS	By MS/MS
AAEVGDDFLGDFVVGER	SSPAAAAAPEKPGPKAAEVGDDFLGDFVVG	EVGDDFLGDFVVGERVWVNGVKPGVVQYLG	K	A	A	E	R	V	2	1	0	3	0	0	2	3	0	0	1	0	0	2	0	0	0	0	0	3	0	0	17	0	1794.8424	Q9UDT6	Q9UDT6	68	84	CLIP2	CAP-Gly domain-containing linker protein 2	yes	yes	2	6.4201E-08	112.51	By MS/MS	By MS/MS	By MS/MS	By MS/MS	By MS/MS
AAEWQLDQPSWSGR	HVYRIPPRATNRGYRAAEWQLDQPSWSGRL	RAAEWQLDQPSWSGRLRITAKGQMAYIKLE	R	A	A	G	R	L	2	1	0	1	0	2	1	1	0	0	1	0	0	0	1	2	0	2	0	0	0	0	14	0	1629.7536	Q9NVZ3	Q9NVZ3	32	45	NECAP2	Adaptin ear-binding coat-associated protein 2	yes	yes	2	2.5643E-05	110.66		By MS/MS
AAEWYNIDFSLQNQLR	RENPNLVMPPKPADRAAEWYNIDFSLQNQL	AEWYNIDFSLQNQLRLAGASPATVAAAAAA	R	A	A	L	R	L	2	1	2	1	0	2	1	0	0	1	2	0	0	1	0	1	0	1	1	0	0	0	16	0	1966.9537	Q13045	Q13045	386	401	FLII	Protein flightless-1 homolog	yes	yes	2;3	8.6847E-11	153.63	By MS/MS	By MS/MS	By MS/MS	By matching	By MS/MS
AAFDDAIAELDTLSEESYK	YEILNSPDRACRLAKAAFDDAIAELDTLSE	DAIAELDTLSEESYKDSTLIMQLLRDNLTL	K	A	A	Y	K	D	4	0	0	3	0	0	3	0	0	1	2	1	0	1	0	2	1	0	1	0	0	0	19	0	2086.9583	P62258	P62258	197	215	YWHAE	14-3-3 protein epsilon	yes	yes	2;3	5.7497E-89	249.66	By MS/MS	By MS/MS	By MS/MS	By MS/MS	By MS/MS
AAFFAER	FRDLSKPIGALNPKRAAFFAERYESWEDDQ	IGALNPKRAAFFAERYESWEDDQVPKFHYG	R	A	A	E	R	Y	3	1	0	0	0	0	1	0	0	0	0	0	0	2	0	0	0	0	0	0	0	0	7	0	810.40244	P50851	P50851	2281	2287	LRBA	Lipopolysaccharide-responsive and beige-like anchor protein	yes	yes	2	0.020215	92.467		By MS/MS
AAFFVTLDETEEGYRSEDPDTSMDSYAK	FGRGKNKQSLDAVEKAAFFVTLDETEEGYR	YRSEDPDTSMDSYAKSLLHGRCYDRWFDKS	K	A	A	A	K	S	3	1	0	4	0	0	4	1	0	0	1	1	1	2	1	3	3	0	2	1	0	0	28	1	3173.3659	P50416	P50416	414	441	CPT1A	Carnitine O-palmitoyltransferase 1, liver isoform	yes	yes	3	9.6492E-07	62.605		By MS/MS		By matching
AAFGLSEAGFNTACVTK	EFDAVVVGAGGAGLRAAFGLSEAGFNTACV	FGLSEAGFNTACVTKLFPTRSHTVAAQGGI	R	A	A	T	K	L	4	0	1	0	1	0	1	2	0	0	1	1	0	2	0	1	2	0	0	1	0	0	17	0	1742.8298	P31040	P31040	76	92	SDHA	Succinate dehydrogenase [ubiquinone] flavoprotein subunit, mitochondrial	yes	yes	2	3.1607E-09	104.24	By MS/MS	By MS/MS	By MS/MS	By matching	By MS/MS
AAFPLHDCK	SKFGINRLVNSGIYKAAFPLHDCKFRRQSE	NSGIYKAAFPLHDCKFRRQSEDPSCPNERY	K	A	A	C	K	F	2	0	0	1	1	0	0	0	1	0	1	1	0	1	1	0	0	0	0	0	0	0	9	0	1057.5015	Q4KMQ2	Q4KMQ2	243	251	ANO6	Anoctamin-6	yes	yes	2	0.018332	66.351	By matching	By matching	By matching	By matching	By matching
AAFTECCQAADK	YFYAPELLFFAKRYKAAFTECCQAADKAAC	RYKAAFTECCQAADKAACLLPKLDELRDEG	K	A	A	D	K	A	4	0	0	1	2	1	1	0	0	0	0	1	0	1	0	0	1	0	0	0	0	0	12	0	1370.5595	CON__P02768-1;P02768	CON__P02768-1	187	198	ALB	Serum albumin	yes	no	2	6.2148E-17	182.64	By MS/MS	By MS/MS	By MS/MS	By MS/MS	By MS/MS
AAFVAYALAFPR	AHLGLGVQEPHPGERAAFVAYALAFPRAFQ	GERAAFVAYALAFPRAFQGLLDTYSVWRSG	R	A	A	P	R	A	5	1	0	0	0	0	0	0	0	0	1	0	0	2	1	0	0	0	1	1	0	0	12	0	1295.7026	Q6XQN6	Q6XQN6	270	281	NAPRT	Nicotinate phosphoribosyltransferase	yes	yes	2;3	0.0029477	68.016		By matching	By matching	By MS/MS
AAFYEEQINYYDTYIK	ELAKLQQTLNALNKKAAFYEEQINYYDTYI	AFYEEQINYYDTYIKTCLDNLKRKNTRRSI	K	A	A	I	K	T	2	0	1	1	0	1	2	0	0	2	0	1	0	1	0	0	1	0	4	0	0	0	16	0	2029.9309	Q13576	Q13576	1432	1447	IQGAP2	Ras GTPase-activating-like protein IQGAP2	yes	yes	2	1.9484000000000002E-56	219.29	By MS/MS	By MS/MS	By MS/MS	By MS/MS	By MS/MS
AAGAEPDSILKPELLSAIEK	LLTFSWDMAVLEDIKAAGAEPDSILKPELL	PDSILKPELLSAIEKLL_____________	K	A	A	E	K	L	4	0	0	1	0	0	3	1	0	2	3	2	0	0	2	2	0	0	0	0	0	0	20	0	2051.115	Q9BZV1	Q9BZV1	420	439	UBXN6	UBX domain-containing protein 6	yes	yes	3	0.0011659	47.752		By MS/MS
AAGCNIPVASVAAGFPAGQTHLK	CVYPARVCDAVKALKAAGCNIPVASVAAGF	ASVAAGFPAGQTHLKTRLEEIRLAVEDGAT	K	A	A	L	K	T	6	0	1	0	1	1	0	3	1	1	1	1	0	1	2	1	1	0	0	2	0	0	23	0	2236.1423	Q9Y315	Q9Y315	115	137	DERA	Deoxyribose-phosphate aldolase	yes	yes	3	8.9282E-10	85.062				By MS/MS
AAGFDEIEQDLTQRFEEK	KDALDYLKDFFSNVRAAGFDEIEQDLTQRF	FDEIEQDLTQRFEEKLQELESVSRDPSNEN	R	A	A	E	K	L	2	1	0	2	0	2	4	1	0	1	1	1	0	2	0	0	1	0	0	0	0	0	18	1	2124.9964	O95786	O95786	576	593	DDX58	Probable ATP-dependent RNA helicase DDX58	yes	yes	3	0.0008839	56.407	By MS/MS
AAGFKDPLLASGTDGVGTK	CKVDLGGFAGLFDLKAAGFKDPLLASGTDG	KDPLLASGTDGVGTKLKIAQLCNKHDTIGQ	K	A	A	T	K	L	3	0	0	2	0	0	0	4	0	0	2	2	0	1	1	1	2	0	0	1	0	0	19	1	1803.9367	P22102	P22102	481	499	GART	Trifunctional purine biosynthetic protein adenosine-3;Phosphoribosylamine--glycine ligase;Phosphoribosylformylglycinamidine cyclo-ligase;Phosphoribosylglycinamide formyltransferase	yes	yes	3	0.0075373	38.377	By MS/MS	By matching	By matching	By matching
AAGFSSSTTSTSWEGNR	LTLEDVKQELIKLVKAAGFSSSTTSTSWEG	GFSSSTTSTSWEGNRASQTLSFQEIALLKA	K	A	A	N	R	A	2	1	1	0	0	0	1	2	0	0	0	0	0	1	0	5	3	1	0	0	0	0	17	0	1744.7653	Q7Z478	Q7Z478	1187	1203	DHX29	ATP-dependent RNA helicase DHX29	yes	yes	2	5.6304E-05	84.289
AAGIDEQENWHEGKENIR	HQDFPSVVLVGLGKKAAGIDEQENWHEGKE	IDEQENWHEGKENIRAAVAAGCRQIQDLEL	K	A	A	I	R	A	2	1	2	1	0	1	4	2	1	2	0	1	0	0	0	0	0	1	0	0	0	0	18	1	2094.9719	P28838	P28838	105	122	LAP3	Cytosol aminopeptidase	yes	yes	3	4.7334E-36	145.1	By MS/MS
AAHIFFTDTCPEPLFSELGR	ALIKDFQGTPTFTYKAAHIFFTDTCPEPLF	FTDTCPEPLFSELGRSRLAKVVKTLKEIHL	K	A	A	G	R	S	2	1	0	1	1	0	2	1	1	1	2	0	0	3	2	1	2	0	0	0	0	0	20	0	2307.0994	Q15833	Q15833	101	120	STXBP2	Syntaxin-binding protein 2	yes	yes	2;3	2.4017E-42	149.73	By MS/MS	By MS/MS	By MS/MS	By MS/MS	By MS/MS
AAHLCAEAALR	AQGTQVTGRKADVIKAAHLCAEAALRLVKP	DVIKAAHLCAEAALRLVKPGNQNTQVTEAW	K	A	A	L	R	L	5	1	0	0	1	0	1	0	1	0	2	0	0	0	0	0	0	0	0	0	0	0	11	0	1181.5975	Q9UQ80	Q9UQ80	145	155	PA2G4	Proliferation-associated protein 2G4	yes	yes	2;3	4.6618E-05	90.108	By MS/MS	By MS/MS	By MS/MS	By MS/MS	By MS/MS
AAHSEGNTTAGLDMR	DNAGYDSADLVAQLRAAHSEGNTTAGLDMR	AAHSEGNTTAGLDMREGTIGDMAILGITES	R	A	A	M	R	E	3	1	1	1	0	0	1	2	1	0	1	0	1	0	0	1	2	0	0	0	0	0	15	0	1529.6893	P78371	P78371	467	481	CCT2	T-complex protein 1 subunit beta	yes	yes	2;3	1.974E-28	174.84	By MS/MS	By MS/MS	By MS/MS	By MS/MS	By MS/MS
AAIGLLAR	FRDISPVLKDPASFRAAIGLLARHLKATHG	KDPASFRAAIGLLARHLKATHGGRIDYIAG	R	A	A	A	R	H	3	1	0	0	0	0	0	1	0	1	2	0	0	0	0	0	0	0	0	0	0	0	8	0	783.49667	P07741	P07741	41	48	APRT	Adenine phosphoribosyltransferase	yes	yes	2	0.0010326	117.7	By MS/MS	By MS/MS	By MS/MS	By MS/MS	By MS/MS
AAIIADSSTFR	SSPTFLRALMTAVCKAAIIADSSTFRVDTA	AVCKAAIIADSSTFRVDTAVIKQRVPILLK	K	A	A	F	R	V	3	1	0	1	0	0	0	0	0	2	0	0	0	1	0	2	1	0	0	0	0	0	11	0	1150.5982	O43432	O43432	1473	1483	EIF4G3	Eukaryotic translation initiation factor 4 gamma 3	yes	yes	2	0.02056	55.064	By matching		By matching	By matching
AAIISAEGDSK	ERARFVVEKAEQQKKAAIISAEGDSKAAEL	QQKKAAIISAEGDSKAAELIANSLATAGDG	K	A	A	S	K	A	3	0	0	1	0	0	1	1	0	2	0	1	0	0	0	2	0	0	0	0	0	0	11	0	1060.5401	P35232	P35232	209	219	PHB	Prohibitin	yes	yes	2	0.03647	52.278
AAKPGANSTTDAVLLNK	LCPMNRYSAQKQFWKAAKPGANSTTDAVLL	KPGANSTTDAVLLNKLHHAADLEKKQNETE	K	A	A	N	K	L	4	0	2	1	0	0	0	1	0	0	2	2	0	0	1	1	2	0	0	1	0	0	17	0	1669.8999	Q14643	Q14643	75	91	ITPR1	Inositol 1,4,5-trisphosphate receptor type 1	yes	yes	2	0.01894	46.592
AALADDFDTPR	AMLWERLSSTKRAVKAALADDFDTPRVVDA	RAVKAALADDFDTPRVVDAILGLAHHGNGQ	K	A	A	P	R	V	3	1	0	3	0	0	0	0	0	0	1	0	0	1	1	0	1	0	0	0	0	0	11	0	1190.5568	Q9HA77	Q9HA77	408	418	CARS2	Probable cysteine--tRNA ligase, mitochondrial	yes	yes	2	0.0049843	70.056					By MS/MS
AALADVLR	ESRVQQQEDEITVLKAALADVLRRLAISED	DEITVLKAALADVLRRLAISEDHVASVKKS	K	A	A	L	R	R	3	1	0	1	0	0	0	0	0	0	2	0	0	0	0	0	0	0	0	1	0	0	8	0	827.4865	Q9HC35	Q9HC35	43	50	EML4	Echinoderm microtubule-associated protein-like 4	yes	yes	2	0.070334	54.157
AALAHSEEVTASQVAATK	QRLREQLQLLEEQHRAALAHSEEVTASQVA	AHSEEVTASQVAATKTLPNGRDALDGPAAE	R	A	A	T	K	T	6	0	0	0	0	1	2	0	1	0	1	1	0	0	0	2	2	0	0	2	0	0	18	0	1782.9112	Q15149	Q15149	2744	2761	PLEC	Plectin	yes	yes	2;3	5.9019E-14	152.99	By matching	By MS/MS	By matching	By MS/MS	By matching
AALANLCIGDVITAIDGENTSNMTHLEAQNR	FEQPLAISRVTPGSKAALANLCIGDVITAI	GENTSNMTHLEAQNRIKGCTDNLTLTVARS	K	A	A	N	R	I	5	1	4	2	1	1	2	2	1	3	3	0	1	0	0	1	3	0	0	1	0	0	31	0	3311.5874	O00151	O00151	39	69	PDLIM1	PDZ and LIM domain protein 1	yes	yes	3;4	4.9634E-207	274.58	By MS/MS	By MS/MS	By MS/MS	By MS/MS	By MS/MS
AALCAVHVIR	VEKLLKTSNSYLRKKAALCAVHVIRKVPEL	YLRKKAALCAVHVIRKVPELMEMFLPATKN	K	A	A	I	R	K	3	1	0	0	1	0	0	0	1	1	1	0	0	0	0	0	0	0	0	2	0	0	10	0	1108.6175	O43747	O43747	157	166	AP1G1	AP-1 complex subunit gamma-1	yes	yes	2;3	0.0002074	85.731		By MS/MS		By MS/MS	By matching
AALCHFCIDMLNAK	DSPLLKYSAKDYFFKAALCHFCIDMLNAKL	KAALCHFCIDMLNAKLAVQKYEELFPAFSD	K	A	A	A	K	L	3	0	1	1	2	0	0	0	1	1	2	1	1	1	0	0	0	0	0	0	0	0	14	0	1662.768	P54920	P54920	209	222	NAPA	Alpha-soluble NSF attachment protein	yes	yes	3	2.9321E-05	83.729				By MS/MS
AALEALGSCLNNK	CRGLELIASENFCSRAALEALGSCLNNKYS	SRAALEALGSCLNNKYSEGYPGKRYYGGAE	R	A	A	N	K	Y	3	0	2	0	1	0	1	1	0	0	3	1	0	0	0	1	0	0	0	0	0	0	13	0	1359.6816	P34897	P34897	83	95	SHMT2	Serine hydroxymethyltransferase, mitochondrial	yes	yes	2	4.1213E-07	125.7				By MS/MS
AALEAVGGTVVLE	EIKANVAKAEAEKIKAALEAVGGTVVLE__	IKAALEAVGGTVVLE_______________	K	A	A	L	E	-	3	0	0	0	0	0	2	2	0	0	2	0	0	0	0	0	1	0	0	3	0	0	13	0	1227.6711	P52815	P52815	186	198	MRPL12	39S ribosomal protein L12, mitochondrial	yes	yes	2	4.2344E-06	104.17	By MS/MS	By MS/MS	By matching		By MS/MS
AALEELVK	______________________________	______________________________	R	A	A	V	K	L	2	0	0	0	0	0	2	0	0	0	2	1	0	0	0	0	0	0	0	1	0	0	8	0	871.50148	P12081	P12081	5	12	HARS	Histidine--tRNA ligase, cytoplasmic	yes	yes	2	0.0082246	79.469	By MS/MS	By MS/MS	By MS/MS	By MS/MS	By MS/MS
AALEGTATYR	YAKEADYVAQATRLRAALEGTATYRGDIYF	ATRLRAALEGTATYRGDIYFCTGYDPPMKP	R	A	A	Y	R	G	3	1	0	0	0	0	1	1	0	0	1	0	0	0	0	0	2	0	1	0	0	0	10	0	1051.5298	Q9NRV9	Q9NRV9	153	162	HEBP1	Heme-binding protein 1	yes	yes	2	0.0068526	85.676
AALEPASEPGFAAR	FAPCQPRARGLQEARAALEPASEPGFAARL	RAALEPASEPGFAARLLTQRICLERAEAGP	R	A	A	A	R	L	5	1	0	0	0	0	2	1	0	0	1	0	0	1	2	1	0	0	0	0	0	0	14	0	1385.6939	Q9H7J1	Q9H7J1	143	156	PPP1R3E	Protein phosphatase 1 regulatory subunit 3E	yes	yes	2	0.039379	45.077
AALGPLVTGLYDVQAFK	______________________________	LGPLVTGLYDVQAFKFGDFVLKSGLSSPIY	R	A	A	F	K	F	3	0	0	1	0	1	0	2	0	0	3	1	0	1	1	0	1	0	1	2	0	0	17	0	1761.9665	P11172	P11172	6	22	UMPS	Uridine 5-monophosphate synthase;Orotate phosphoribosyltransferase;Orotidine 5-phosphate decarboxylase	yes	yes	2	0.0078413	64.55	By MS/MS	By matching		By MS/MS
AALGYDYK	GFGGRYGVEKDKWDKAALGYDYKGETEKHE	EKDKWDKAALGYDYKGETEKHESQRDYAKG	K	A	A	Y	K	G	2	0	0	1	0	0	0	1	0	0	1	1	0	0	0	0	0	0	2	0	0	0	8	0	899.43888	P14317	P14317	171	178	HCLS1	Hematopoietic lineage cell-specific protein	yes	yes	2	0.060208	55.531
AALGYDYKGETEKHESQR	GFGGRYGVEKDKWDKAALGYDYKGETEKHE	GYDYKGETEKHESQRDYAKGFGGQYGIQKD	K	A	A	Q	R	D	2	1	0	1	0	1	3	2	1	0	1	2	0	0	0	1	1	0	2	0	0	0	18	2	2080.9814	P14317	P14317	171	188	HCLS1	Hematopoietic lineage cell-specific protein	yes	yes	3;4	0.00065655	55.864	By MS/MS	By matching			By MS/MS
AALLEAGMPECTEDK	KGFIKSIRGVLTQFRAALLEAGMPECTEDK	AALLEAGMPECTEDK_______________	R	A	A	D	K	-	3	0	0	1	1	0	3	1	0	0	2	1	1	0	1	0	1	0	0	0	0	0	15	0	1633.7328	Q9C0C9	Q9C0C9	1278	1292	UBE2O	E2/E3 hybrid ubiquitin-protein ligase UBE2O	yes	yes	2	0.0057142	80.014				By MS/MS
AALLNFDEFAVSK	INIGLTTLPPVHVIKAALLNFDEFAVSKDG	IKAALLNFDEFAVSKDGIEKLLTMMPTEEE	K	A	A	S	K	D	3	0	1	1	0	0	1	0	0	0	2	1	0	2	0	1	0	0	0	1	0	0	13	0	1423.7347	Q9Y613	Q9Y613	718	730	FHOD1	FH1/FH2 domain-containing protein 1	yes	yes	2	1.712E-10	126.67	By MS/MS	By MS/MS	By MS/MS	By MS/MS	By MS/MS
AALLNFDEFAVSKDGIEK	INIGLTTLPPVHVIKAALLNFDEFAVSKDG	LNFDEFAVSKDGIEKLLTMMPTEEERQKIE	K	A	A	E	K	L	3	0	1	2	0	0	2	1	0	1	2	2	0	2	0	1	0	0	0	1	0	0	18	1	1966.0048	Q9Y613	Q9Y613	718	735	FHOD1	FH1/FH2 domain-containing protein 1	yes	yes	3	0.0025062	61.648	By matching
AALNEIESR	DVFSENLLADVKGARAALNEIESRHRELLR	DVKGARAALNEIESRHRELLRLESRIRDVH	R	A	A	S	R	H	2	1	1	0	0	0	2	0	0	1	1	0	0	0	0	1	0	0	0	0	0	0	9	0	1001.5142	O75558	O75558	202	210	STX11	Syntaxin-11	yes	yes	2	8.603E-06	147.36	By MS/MS	By MS/MS	By MS/MS	By MS/MS
AALPLTTSDTK	QVVNQVWEAADVLIKAALPLTTSDTKTVSE	VLIKAALPLTTSDTKTVSEWISQMATLPQA	K	A	A	T	K	T	2	0	0	1	0	0	0	0	0	0	2	1	0	0	1	1	3	0	0	0	0	0	11	0	1116.6027	Q7Z6Z7	Q7Z6Z7	1498	1508	HUWE1	E3 ubiquitin-protein ligase HUWE1	yes	yes	2	0.02056	55.064	By MS/MS
AALPSHVVTMLDNFPTNLHPMSQLSAAVTALNSESNFAR	TEEQVSWLSKEWAKRAALPSHVVTMLDNFP	SAAVTALNSESNFARAYAQGISRTKYWELI	R	A	A	A	R	A	6	1	4	1	0	1	1	0	2	0	5	0	2	2	3	5	3	0	0	3	0	0	39	0	4151.0568	O75390	O75390	145	183	CS	Citrate synthase, mitochondrial	yes	yes	4	1.2737E-28	98.683		By MS/MS
AALQEELQLCK	FCFTPHTEEGCLSERAALQEELQLCKGLVQ	LSERAALQEELQLCKGLVQALQTKVTQQGL	R	A	A	C	K	G	2	0	0	0	1	2	2	0	0	0	3	1	0	0	0	0	0	0	0	0	0	0	11	0	1301.6649	P49327	P49327	1132	1142	FASN	Fatty acid synthase;[Acyl-carrier-protein] S-acetyltransferase;[Acyl-carrier-protein] S-malonyltransferase;3-oxoacyl-[acyl-carrier-protein] synthase;3-oxoacyl-[acyl-carrier-protein] reductase;3-hydroxyacyl-[acyl-carrier-protein] dehydratase;Enoyl-[acyl-carrier-protein] reductase;Oleoyl-[acyl-carrier-protein] hydrolase	yes	yes	2	1.6274E-10	151.22	By matching		By matching	By matching	By matching
AALSASEGEEVPQDK	RISGLGLTPEQKQKKAALSASEGEEVPQDK	AALSASEGEEVPQDKAPSHVPFLLIGGGTA	K	A	A	D	K	A	3	0	0	1	0	1	3	1	0	0	1	1	0	0	1	2	0	0	0	1	0	0	15	0	1529.7209	O95831	O95831	113	127	AIFM1	Apoptosis-inducing factor 1, mitochondrial	yes	yes	2	0.00081852	75.479	By MS/MS	By matching		By MS/MS
AALSASEGEEVPQDKAPSHVPFLLIGGGTAAFAAAR	RISGLGLTPEQKQKKAALSASEGEEVPQDK	FLLIGGGTAAFAAARSIRARDPGARVLIVS	K	A	A	A	R	S	9	1	0	1	0	1	3	4	1	1	3	1	0	2	3	3	1	0	0	2	0	0	36	1	3534.8107	O95831	O95831	113	148	AIFM1	Apoptosis-inducing factor 1, mitochondrial	yes	yes	4	4.3679E-09	53.867					By MS/MS
AALSEEELEKK	AVKREAALPPVSPLKAALSEEELEKKSKAI	SPLKAALSEEELEKKSKAIIEEYLHLNDMK	K	A	A	K	K	S	2	0	0	0	0	0	4	0	0	0	2	2	0	0	0	1	0	0	0	0	0	0	11	1	1245.6452	Q04637	Q04637	1235	1245	EIF4G1	Eukaryotic translation initiation factor 4 gamma 1	yes	yes	3	0.034265	31.597
AALSGSYVNFGVFR	ALKLKGISICFSMLKAALSGSYVNFGVFRL	KAALSGSYVNFGVFRLYGDDALDNALQTFI	K	A	A	F	R	L	2	1	1	0	0	0	0	2	0	0	1	0	0	2	0	2	0	0	1	2	0	0	14	0	1486.7569	Q9UIA9	Q9UIA9	841	854	XPO7	Exportin-7	yes	yes	2	0.010821	61.353				By MS/MS
AALTGLLHR	SGTSYKDLMPHDLARAALTGLLHRTSVPKE	PHDLARAALTGLLHRTSVPKEVVDYIIFGT	R	A	A	H	R	T	2	1	0	0	0	0	0	1	1	0	3	0	0	0	0	0	1	0	0	0	0	0	9	0	950.56615	P55084	P55084	82	90	HADHB	Trifunctional enzyme subunit beta, mitochondrial;3-ketoacyl-CoA thiolase	yes	yes	2	0.0017755	107.29
AALVAQNYINYQQGTPHR	______________________________	VAQNYINYQQGTPHRVFEVQKVKQASMEDI	R	A	A	H	R	V	3	1	2	0	0	3	0	1	1	1	1	0	0	0	1	0	1	0	2	1	0	0	18	0	2043.0286	Q9BS40	Q9BS40	13	30	LXN	Latexin	yes	yes	3	4.5598E-23	109.04	By MS/MS	By MS/MS	By MS/MS	By matching	By matching
AAMEPIVISAK	PEFSSIPAQISPEGRAAMEPIVISAKTMLE	PEGRAAMEPIVISAKTMLESAGGLIQTARA	R	A	A	A	K	T	3	0	0	0	0	0	1	0	0	2	0	1	1	0	1	1	0	0	0	1	0	0	11	0	1128.6213	Q9Y490	Q9Y490	1594	1604	TLN1	Talin-1	yes	yes	2	1.7526E-08	139.38	By MS/MS	By MS/MS	By MS/MS	By MS/MS	By MS/MS
AAMIWIVGEYAER	TLCENLDSLDEPEARAAMIWIVGEYAERID	ARAAMIWIVGEYAERIDNADELLESFLEGF	R	A	A	E	R	I	3	1	0	0	0	0	2	1	0	2	0	0	1	0	0	0	0	1	1	1	0	0	13	0	1507.7493	Q10567;P63010	Q10567	446	458	AP1B1;AP2B1	AP-1 complex subunit beta-1;AP-2 complex subunit beta	no	no	2	0.00012332	100.15	By matching	By matching	By MS/MS	By MS/MS	By MS/MS
AAMPPQIIQFPEDQK	DATVKKKPAPKTPPKAAMPPQIIQFPEDQK	AAMPPQIIQFPEDQKVRAGESVELFGKVTG	K	A	A	Q	K	V	2	0	0	1	0	3	1	0	0	2	0	1	1	1	3	0	0	0	0	0	0	0	15	0	1711.8603	Q15746	Q15746	1234	1248	MYLK	Myosin light chain kinase, smooth muscle;Myosin light chain kinase, smooth muscle, deglutamylated form	yes	yes	2;3	0.0069066	70.488	By matching	By MS/MS	By matching	By MS/MS	By MS/MS
AAMPPQIIQFPEDQKVR	DATVKKKPAPKTPPKAAMPPQIIQFPEDQK	MPPQIIQFPEDQKVRAGESVELFGKVTGTQ	K	A	A	V	R	A	2	1	0	1	0	3	1	0	0	2	0	1	1	1	3	0	0	0	0	1	0	0	17	1	1967.0299	Q15746	Q15746	1234	1250	MYLK	Myosin light chain kinase, smooth muscle;Myosin light chain kinase, smooth muscle, deglutamylated form	yes	yes	3	0.02744	42.913				By matching	By matching
AANFENHSGKLGATAEK	APPDAPNREEVFDERAANFENHSGKLGATA	NFENHSGKLGATAEKAAAVGTANKSTVEGI	R	A	A	E	K	A	4	0	2	0	0	0	2	2	1	0	1	2	0	1	0	1	1	0	0	0	0	0	17	1	1743.854	P18206	P18206	630	646	VCL	Vinculin	yes	yes	2;3	8.6245E-11	135.58	By MS/MS	By matching			By MS/MS
AANGVVLATEK	ALAAVAGGAPSVGIKAANGVVLATEKKQKS	VGIKAANGVVLATEKKQKSILYDERSVHKV	K	A	A	E	K	K	3	0	1	0	0	0	1	1	0	0	1	1	0	0	0	0	1	0	0	2	0	0	11	0	1071.5924	P25787	P25787	40	50	PSMA2	Proteasome subunit alpha type-2	yes	yes	2	0.0047332	70.908	By MS/MS			By MS/MS
AANILVGENLVCK	MAYVERMNYVHRDLRAANILVGENLVCKVA	LRAANILVGENLVCKVADFGLARLIEDNEY	R	A	A	C	K	V	2	0	2	0	1	0	1	1	0	1	2	1	0	0	0	0	0	0	0	2	0	0	13	0	1399.7493	P07947;P12931	P12931	392	404	YES1;SRC	Tyrosine-protein kinase Yes;Proto-oncogene tyrosine-protein kinase Src	no	no	2	7.8161E-35	221.52	By MS/MS	By MS/MS	By MS/MS	By MS/MS	By MS/MS
AANSLEAFIFETQDK	QDLTLRDLEKQEREKAANSLEAFIFETQDK	AANSLEAFIFETQDKLYQPEYQEVSTEEQR	K	A	A	D	K	L	3	0	1	1	0	1	2	0	0	1	1	1	0	2	0	1	1	0	0	0	0	0	15	0	1682.8152	Q9Y4L1	Q9Y4L1	739	753	HYOU1	Hypoxia up-regulated protein 1	yes	yes	2;3	1.3991E-13	138.24	By MS/MS		By MS/MS	By MS/MS
AANSLEAFIFETQDKLYQPEYQEVSTEEQREEISGK	QDLTLRDLEKQEREKAANSLEAFIFETQDK	QEVSTEEQREEISGKLSAASTWLEDEGVGA	K	A	A	G	K	L	3	1	1	1	0	4	8	1	0	2	2	2	0	2	1	3	2	0	2	1	0	0	36	2	4205.9917	Q9Y4L1	Q9Y4L1	739	774	HYOU1	Hypoxia up-regulated protein 1	yes	yes	4	2.5348E-15	81.91
AANVLLSEHGEVK	LDYLHSEKKIHRDIKAANVLLSEHGEVKLA	IKAANVLLSEHGEVKLADFGVAGQLTDTQI	K	A	A	V	K	L	2	0	1	0	0	0	2	1	1	0	2	1	0	0	0	1	0	0	0	2	0	0	13	0	1365.7252	Q9Y6E0	Q9Y6E0	159	171	STK24	Serine/threonine-protein kinase 24;Serine/threonine-protein kinase 24 36 kDa subunit;Serine/threonine-protein kinase 24 12 kDa subunit	yes	yes	2;3	1.416E-08	142.07	By MS/MS	By MS/MS	By MS/MS	By MS/MS	By MS/MS
AAPDDPSGFAVLASCAR	GIDLGTTSVKAALLRAAPDDPSGFAVLASC	PDDPSGFAVLASCARAARAEAAVESAVAGP	R	A	A	A	R	A	5	1	0	2	1	0	0	1	0	0	1	0	0	1	2	2	0	0	0	1	0	0	17	0	1703.7937	Q9UHJ6	Q9UHJ6	24	40	SHPK	Sedoheptulokinase	yes	yes	2;3	0.0046124	55.314	By MS/MS
AAPEASGTPSSDAVSR	RELRVNRGLDTGRRRAAPEASGTPSSDAVS	APEASGTPSSDAVSRLEEEMRKLQATVQEL	R	A	A	S	R	L	4	1	0	1	0	0	1	1	0	0	0	0	0	0	2	4	1	0	0	1	0	0	16	0	1501.7009	P31146	P31146	417	432	CORO1A	Coronin-1A	yes	yes	2	2.3591E-56	217.09	By MS/MS	By MS/MS	By MS/MS	By MS/MS	By MS/MS
AAPEASGTPSSDAVSRLEEEMR	RELRVNRGLDTGRRRAAPEASGTPSSDAVS	TPSSDAVSRLEEEMRKLQATVQELQKRLDR	R	A	A	M	R	K	4	2	0	1	0	0	4	1	0	0	1	0	1	0	2	4	1	0	0	1	0	0	22	1	2289.0543	P31146	P31146	417	438	CORO1A	Coronin-1A	yes	yes	3	6.095799999999999E-28	114.02	By MS/MS	By MS/MS	By MS/MS	By MS/MS	By MS/MS
AAPEASGTPSSDAVSRLEEEMRK	RELRVNRGLDTGRRRAAPEASGTPSSDAVS	PSSDAVSRLEEEMRKLQATVQELQKRLDRL	R	A	A	R	K	L	4	2	0	1	0	0	4	1	0	0	1	1	1	0	2	4	1	0	0	1	0	0	23	2	2417.1493	P31146	P31146	417	439	CORO1A	Coronin-1A	yes	yes	3;4	1.1848E-07	80.156	By MS/MS	By MS/MS	By MS/MS	By matching	By MS/MS
AAPFSLEYR	______________________________	FSTEERAAPFSLEYRVFLKNEKGQYISPFH	R	A	A	Y	R	V	2	1	0	0	0	0	1	0	0	0	1	0	0	1	1	1	0	0	1	0	0	0	9	0	1052.5291	Q15181	Q15181	10	18	PPA1	Inorganic pyrophosphatase	yes	yes	2	0.0022421	89.752	By MS/MS	By MS/MS	By MS/MS	By MS/MS	By MS/MS
AAPGAGDAAAGSGAEFAGGDGAAR	DGGDSGEGSAGEGERAAPGAGDAAAGSGAE	AGSGAEFAGGDGAARGGGAAAPLSPGATVA	R	A	A	A	R	G	10	1	0	2	0	0	1	7	0	0	0	0	0	1	1	1	0	0	0	0	0	0	24	0	1973.8827	Q5K4L6	Q5K4L6	133	156	SLC27A3	Long-chain fatty acid transport protein 3	yes	yes	2	4.5228E-15	98.694
AAPLDSIHSLAAYYIDCIR	ASRLSIPTYGLQCTRAAPLDSIHSLAAYYI	DSIHSLAAYYIDCIRQVQPEGPYRVAGYSY	R	A	A	I	R	Q	4	1	0	2	1	0	0	0	1	3	2	0	0	0	1	2	0	0	2	0	0	0	19	0	2148.0674	P49327	P49327	2276	2294	FASN	Fatty acid synthase;[Acyl-carrier-protein] S-acetyltransferase;[Acyl-carrier-protein] S-malonyltransferase;3-oxoacyl-[acyl-carrier-protein] synthase;3-oxoacyl-[acyl-carrier-protein] reductase;3-hydroxyacyl-[acyl-carrier-protein] dehydratase;Enoyl-[acyl-carrier-protein] reductase;Oleoyl-[acyl-carrier-protein] hydrolase	yes	yes	3	1.3973E-05	78.661
AAPPAPNAPAAGEDTTETAPAPGTPAR	PRLVQFEQEIERELRAAPPAPNAPAAGEDT	EDTTETAPAPGTPARGPRMTPSDLRNLDEL	R	A	A	A	R	G	9	1	1	1	0	0	2	2	0	0	0	0	0	0	7	0	4	0	0	0	0	0	27	0	2498.2037	Q99501	Q99501	170	196	GAS2L1	GAS2-like protein 1	yes	yes	3	0.056596	28.434	By matching		By matching
AAPSVTLFPPSSEELQANK	______________________________	VTLFPPSSEELQANKATLVCLISDFYPGAV	K	A	A	N	K	A	3	0	1	0	0	1	2	0	0	0	2	1	0	1	3	3	1	0	0	1	0	0	19	0	1985.0106	P0DOY3;P0DOY2;P0CF74;A0M8Q6	P0DOY3	5	23	IGLC6;IGLC7	Ig lambda-6 chain C region;Ig lambda-7 chain C region	yes	no	2;3	3.07E-06	133.15					By matching
AAPTAASDQPDSAATTEK	LEETAQLPSAPQGSRAAPTAASDQPDSAAT	TAASDQPDSAATTEKAKKIKNLKKKLRQVE	R	A	A	E	K	A	6	0	0	2	0	1	1	0	0	0	0	1	0	0	2	2	3	0	0	0	0	0	18	0	1730.7959	Q9BRP8	Q9BRP8	133	150	WIBG	Partner of Y14 and mago	yes	yes	2	1.685E-06	130.07		By MS/MS	By MS/MS	By MS/MS
AAQAGVAVGDWVLSIDGENAGSLTHIEAQNK	FNVPLSISRLTPGGKAAQAGVAVGDWVLSI	GENAGSLTHIEAQNKIRACGERLSLGLSRA	K	A	A	N	K	I	6	0	2	2	0	2	2	4	1	2	2	1	0	0	0	2	1	1	0	3	0	0	31	0	3120.5476	Q9NR12	Q9NR12	39	69	PDLIM7	PDZ and LIM domain protein 7	yes	yes	3	3.565E-122	229.65	By MS/MS	By MS/MS	By MS/MS	By MS/MS	By MS/MS
AAQAPSSFQLLYDLK	EGGKGALALAQAVQRAAQAPSSFQLLYDLK	AAQAPSSFQLLYDLKLPVEDKIRIIAQKIY	R	A	A	L	K	L	3	0	0	1	0	2	0	0	0	0	3	1	0	1	1	2	0	0	1	0	0	0	15	0	1650.8617	P11586	P11586	805	819	MTHFD1	C-1-tetrahydrofolate synthase, cytoplasmic;Methylenetetrahydrofolate dehydrogenase;Methenyltetrahydrofolate cyclohydrolase;Formyltetrahydrofolate synthetase;C-1-tetrahydrofolate synthase, cytoplasmic, N-terminally processed	yes	yes	2	3.9925E-09	129.84	By MS/MS	By MS/MS	By MS/MS	By matching	By MS/MS
AAQASDLEKIHLDEK	LLQDNAKLVPVLSAKAAQASDLEKIHLDEK	AAQASDLEKIHLDEKSFRWLHNEDQMAVEK	K	A	A	E	K	S	3	0	0	2	0	1	2	0	1	1	2	2	0	0	0	1	0	0	0	0	0	0	15	1	1666.8526	P37837	P37837	278	292	TALDO1	Transaldolase	yes	yes	3	3.0944E-05	88.561	By matching		By matching		By MS/MS
AAQDFFSTCR	MRQAGRYLPEFRETRAAQDFFSTCRSPEAC	FRETRAAQDFFSTCRSPEACCELTLQPLRR	R	A	A	C	R	S	2	1	0	1	1	1	0	0	0	0	0	0	0	2	0	1	1	0	0	0	0	0	10	0	1201.5186	P06132	P06132	51	60	UROD	Uroporphyrinogen decarboxylase	yes	yes	2	2.5892E-05	123.35	By MS/MS	By MS/MS	By MS/MS	By MS/MS	By MS/MS
AAQFEPPGR	CRKKRISANSTDPVKAAQFEPPGRQMIAIR	STDPVKAAQFEPPGRQMIAIRKRQLEETNN	K	A	A	G	R	Q	2	1	0	0	0	1	1	1	0	0	0	0	0	1	2	0	0	0	0	0	0	0	9	0	971.48248	P12318;P31995	P12318	256	264	FCGR2A;FCGR2C	Low affinity immunoglobulin gamma Fc region receptor II-a;Low affinity immunoglobulin gamma Fc region receptor II-c	yes	no	2	0.025763	67.169	By matching	By matching	By MS/MS		By matching
AAQKAAAFEEQENETVVVKEK	AAGNAVKRASDNLVKAAQKAAAFEEQENET	AFEEQENETVVVKEKMVGGIAQIIAAQEEM	K	A	A	E	K	M	5	0	1	0	0	2	5	0	0	0	0	3	0	1	0	0	1	0	0	3	0	0	21	2	2318.1754	Q9Y490	Q9Y490	2473	2493	TLN1	Talin-1	yes	yes	3	1.182E-06	89.483	By MS/MS	By MS/MS			By MS/MS
AAQKADVLTTGAGNPVGDK	RDPASDQMQHWKEQRAAQKADVLTTGAGNP	ADVLTTGAGNPVGDKLNVITVGPRGPLLVQ	R	A	A	D	K	L	4	0	1	2	0	1	0	3	0	0	1	2	0	0	1	0	2	0	0	2	0	0	19	1	1811.9377	P04040	P04040	20	38	CAT	Catalase	yes	yes	3	3.2019E-05	58.997		By matching		By MS/MS
AAQKADVLTTGAGNPVGDKLNVITVGPR	RDPASDQMQHWKEQRAAQKADVLTTGAGNP	NPVGDKLNVITVGPRGPLLVQDVVFTDEMA	R	A	A	P	R	G	4	1	2	2	0	1	0	4	0	1	2	2	0	0	2	0	3	0	0	4	0	0	28	2	2761.5086	P04040	P04040	20	47	CAT	Catalase	yes	yes	3;4	3.1029E-63	173.07		By matching		By matching
AAQLCGAGMAAVVDK	DSILVKTVCGVVSRRAAQLCGAGMAAVVDK	AAQLCGAGMAAVVDKIRENRGLDRLNVTVG	R	A	A	D	K	I	5	0	0	1	1	1	0	2	0	0	1	1	1	0	0	0	0	0	0	2	0	0	15	0	1460.7116	P19367	P19367	830	844	HK1	Hexokinase-1	yes	yes	2	3.1188E-05	106.01		By MS/MS		By MS/MS	By MS/MS
AAQVTIQSSGTFSTK	ALSRYGAATFTSARKAAQVTIQSSGTFSTK	AAQVTIQSSGTFSTKFQVENSNRLLLQQVS	K	A	A	T	K	F	2	0	0	0	0	2	0	1	0	1	0	1	0	1	0	3	3	0	0	1	0	0	15	0	1524.7784	CON__ENSEMBL:ENSBTAP00000024146	CON__ENSEMBL:ENSBTAP00000024146	1279	1293			yes	yes	2	1.4898E-06	120.96
AASAAGAAGSAGGSSGAAGAAGGGAGAGTRPGDGGTASAGAAGPGAATK	FAKRDKKKKKERSNRAASAAGAAGSAGGSS	GTASAGAAGPGAATKAVTKDEDEWKELEQK	R	A	A	T	K	A	19	1	0	1	0	0	0	17	0	0	0	1	0	0	2	5	3	0	0	0	0	0	49	0	3668.7123	Q9UKY7	Q9UKY7	28	76	CDV3	Protein CDV3 homolog	yes	yes	3;4	7.163E-208	237.22	By MS/MS	By MS/MS	By MS/MS	By MS/MS	By MS/MS
AASAAQRELVAQGK	EAAKSIAAATSALVKAASAAQRELVAQGKV	KAASAAQRELVAQGKVGAIPANALDDGQWS	K	A	A	G	K	V	5	1	0	0	0	2	1	1	0	0	1	1	0	0	0	1	0	0	0	1	0	0	14	1	1398.7579	Q9Y490	Q9Y490	2362	2375	TLN1	Talin-1	yes	yes	2;3	0.00034912	104.79		By MS/MS	By MS/MS	By MS/MS	By MS/MS
AASAFFTYVSLSQEGR	VDADPVVDSSQKRYRAASAFFTYVSLSQEG	ASAFFTYVSLSQEGRSLPVPQLVPETEDEK	R	A	A	G	R	S	3	1	0	0	0	1	1	1	0	0	1	0	0	2	0	3	1	0	1	1	0	0	16	0	1732.842	O00154	O00154	325	340	ACOT7	Cytosolic acyl coenzyme A thioester hydrolase	yes	yes	2	2.7807E-16	152.14	By MS/MS	By MS/MS	By MS/MS	By MS/MS	By MS/MS
AASAYAVGDVK	GQYFGELALVTNKPRAASAYAVGDVKCLVM	NKPRAASAYAVGDVKCLVMDVQAFERLLGP	R	A	A	V	K	C	4	0	0	1	0	0	0	1	0	0	0	1	0	0	0	1	0	0	1	2	0	0	11	0	1050.5346	P13861	P13861	348	358	PRKAR2A	cAMP-dependent protein kinase type II-alpha regulatory subunit	yes	yes	2	0.0026416	79.974	By MS/MS	By matching	By MS/MS		By MS/MS
AASDIAMTELPPTHPIR	NDRKEAAENSLVAYKAASDIAMTELPPTHP	SDIAMTELPPTHPIRLGLALNFSVFYYEIL	K	A	A	I	R	L	3	1	0	1	0	0	1	0	1	2	1	0	1	0	3	1	2	0	0	0	0	0	17	0	1818.9298	P62258	P62258	154	170	YWHAE	14-3-3 protein epsilon	yes	yes	2;3	3.4011E-51	209.19	By MS/MS	By MS/MS	By MS/MS	By MS/MS	By MS/MS
AASEYEKEITSLQNSFQLR	EELKKVRAELERWRKAASEYEKEITSLQNS	YEKEITSLQNSFQLRCQQCEDQQREEATRL	K	A	A	L	R	C	2	1	1	0	0	2	3	0	0	1	2	1	0	1	0	3	1	0	1	0	0	0	19	1	2213.0964	Q14BN4	Q14BN4	622	640	SLMAP	Sarcolemmal membrane-associated protein	yes	yes	3	0.00027205	61.167
AASIFGGAKPVDTAAR	PKEDDSSASTSQSTRAASIFGGAKPVDTAA	ASIFGGAKPVDTAAREREVEERLQKEQEKL	R	A	A	A	R	E	5	1	0	1	0	0	0	2	0	1	0	1	0	1	1	1	1	0	0	1	0	0	16	0	1530.8154	P23588	P23588	357	372	EIF4B	Eukaryotic translation initiation factor 4B	yes	yes	2;3	7.6126E-05	96.64	By MS/MS	By MS/MS	By MS/MS	By MS/MS	By MS/MS
AATAAADFTAK	KGAVWGATLNKDATKAATAAADFTAKVWDA	DATKAATAAADFTAKVWDAVSGDELMTLAH	K	A	A	A	K	V	6	0	0	1	0	0	0	0	0	0	0	1	0	1	0	0	2	0	0	0	0	0	11	0	1036.5189	Q9Y3F4	Q9Y3F4	74	84	STRAP	Serine-threonine kinase receptor-associated protein	yes	yes	2	3.1479E-10	145.9	By MS/MS	By MS/MS	By MS/MS	By MS/MS	By matching
AATALKDVVK	PWCGHCQRLTPEWKKAATALKDVVKVGAVD	PEWKKAATALKDVVKVGAVDADKHHSLGGQ	K	A	A	V	K	V	3	0	0	1	0	0	0	0	0	0	1	2	0	0	0	0	1	0	0	2	0	0	10	1	1014.6073	Q15084	Q15084	68	77	PDIA6	Protein disulfide-isomerase A6	yes	yes	2	5.2405E-29	229.48	By MS/MS	By MS/MS	By MS/MS	By MS/MS	By MS/MS
AATFGLILDDVSLTHLTFGK	RELVSRQVSDDLTERAATFGLILDDVSLTH	LILDDVSLTHLTFGKEFTEAVEAKQVAQQE	R	A	A	G	K	E	2	0	0	2	0	0	0	2	1	1	4	1	0	2	0	1	3	0	0	1	0	0	20	0	2118.1361	P35232	P35232	158	177	PHB	Prohibitin	yes	yes	3	4.6502E-07	90.972	By MS/MS	By MS/MS		By MS/MS	By MS/MS
AATITATSPGALWGLDR	RGSFGELALMYNTPRAATITATSPGALWGL	TITATSPGALWGLDRVTFRRIIVKNNAKKR	R	A	A	D	R	V	4	1	0	1	0	0	0	2	0	1	2	0	0	0	1	1	3	1	0	0	0	0	17	0	1699.8893	P31323	P31323	233	249	PRKAR2B	cAMP-dependent protein kinase type II-beta regulatory subunit	yes	yes	2;3	2.1099999999999998E-23	165.7	By MS/MS	By MS/MS	By MS/MS	By MS/MS	By MS/MS
AATITPFRK	APVKQKTVAELEAEKAATITPFRKTMSTAS	ELEAEKAATITPFRKTMSTASAYTAGLTGI	K	A	A	R	K	T	2	1	0	0	0	0	0	0	0	1	0	1	0	1	1	0	2	0	0	0	0	0	9	1	1003.5815	Q13423	Q13423	463	471	NNT	NAD(P) transhydrogenase, mitochondrial	yes	yes	2	0.013771	90.37	By matching	By matching		By matching	By matching
AATLILEPAGR	______________________________	______________________________	M	A	A	G	R	C	3	1	0	0	0	0	1	1	0	1	2	0	0	0	1	0	1	0	0	0	0	0	11	0	1110.6397	Q86TX2;Q3I5F7	Q86TX2	2	12	ACOT1;ACOT6	Acyl-coenzyme A thioesterase 1;Putative acyl-coenzyme A thioesterase 6	yes	no	2	0.046774	48.794
AATPLPSLR	RPPEPETGESAGTSRAATPLPSLRVEAEAG	SAGTSRAATPLPSLRVEAEAGGSGARTPPL	R	A	A	L	R	V	2	1	0	0	0	0	0	0	0	0	2	0	0	0	2	1	1	0	0	0	0	0	9	0	924.53927	Q9Y3Q8	Q9Y3Q8	209	217	TSC22D4	TSC22 domain family protein 4	yes	yes	2	0.032534	60.91	By MS/MS		By MS/MS		By MS/MS
AATQFWR	LVVVYYSVDFSFDYRAATQFWRSKVLEVAK	VDFSFDYRAATQFWRSKVLEVAKDFPEYTF	R	A	A	W	R	S	2	1	0	0	0	1	0	0	0	0	0	0	0	1	0	0	1	1	0	0	0	0	7	0	878.43989	P13667	P13667	429	435	PDIA4	Protein disulfide-isomerase A4	yes	yes	2	0.0033296	137.44	By MS/MS	By MS/MS	By MS/MS	By matching	By MS/MS
AATSDLEHYDK	NPDKFESTDLDMLIKAATSDLEHYDKTRHE	MLIKAATSDLEHYDKTRHEEFKKYEMMKEH	K	A	A	D	K	T	2	0	0	2	0	0	1	0	1	0	1	1	0	0	0	1	1	0	1	0	0	0	11	0	1248.5622	P80303	P80303	161	171	NUCB2	Nucleobindin-2;Nesfatin-1	yes	yes	2	0.0062363	67.334
AATSDLEHYDKTR	NPDKFESTDLDMLIKAATSDLEHYDKTRHE	IKAATSDLEHYDKTRHEEFKKYEMMKEHER	K	A	A	T	R	H	2	1	0	2	0	0	1	0	1	0	1	1	0	0	0	1	2	0	1	0	0	0	13	1	1505.711	P80303	P80303	161	173	NUCB2	Nucleobindin-2;Nesfatin-1	yes	yes	3	0.0052646	47.774					By matching
AATSPALFNR	VVFTMNPSSEGLKDRAATSPALFNRCVLNW	GLKDRAATSPALFNRCVLNWFGDWSTEALY	R	A	A	N	R	C	3	1	1	0	0	0	0	0	0	0	1	0	0	1	1	1	1	0	0	0	0	0	10	0	1046.5509	Q14204	Q14204	3079	3088	DYNC1H1	Cytoplasmic dynein 1 heavy chain 1	yes	yes	2	0.068276	49.418					By matching
AATSTLSVCDFLGEK	TKLTWGPYLWFYMLRAATSTLSVCDFLGEK	AATSTLSVCDFLGEKIASVLGISTPKYQYA	R	A	A	E	K	I	2	0	0	1	1	0	1	1	0	0	2	1	0	1	0	2	2	0	0	1	0	0	15	0	1597.7658	Q8N128	Q8N128	106	120	FAM177A1	Protein FAM177A1	yes	yes	2	0.00068282	90.146				By MS/MS
AATVGSLAGQPLQER	IRERLGPLVEQGRVRAATVGSLAGQPLQER	AATVGSLAGQPLQERAQAWGERLRARMEEM	R	A	A	E	R	A	3	1	0	0	0	2	1	2	0	0	2	0	0	0	1	1	1	0	0	1	0	0	15	0	1496.7947	P02649	P02649	210	224	APOE	Apolipoprotein E	yes	yes	2	3.5388E-39	249.2	By MS/MS		By MS/MS		By MS/MS
AAVATFLQSVQVPEFTPK	NLFAQTYGLTGSQDRAAVATFLQSVQVPEF	ATFLQSVQVPEFTPKSGVKIHVSDQELQSA	R	A	A	P	K	S	3	0	0	0	0	2	1	0	0	0	1	1	0	2	2	1	2	0	0	3	0	0	18	0	1932.0357	P22314	P22314	785	802	UBA1	Ubiquitin-like modifier-activating enzyme 1	yes	yes	2;3	1.6974E-37	232.37	By MS/MS	By matching	By MS/MS	By MS/MS	By MS/MS
AAVAWEAGKPLSIEEIEVAPPK	______________________________	GKPLSIEEIEVAPPKAHEVRIKIIATAVCH	K	A	A	P	K	A	5	0	0	0	0	0	4	1	0	2	1	2	0	0	3	1	0	1	0	2	0	0	22	0	2304.2365	P11766	P11766	10	31	ADH5	Alcohol dehydrogenase class-3	yes	yes	2;3	5.5347E-37	158.02		By MS/MS		By matching	By MS/MS
AAVDAGFVPNDMQVGQTGK	YDLADQLHAAVGASRAAVDAGFVPNDMQVG	AGFVPNDMQVGQTGKIVAPELYIAVGISGA	R	A	A	G	K	I	3	0	1	2	0	2	0	3	0	0	0	1	1	1	1	0	1	0	0	3	0	0	19	0	1903.9098	P13804	P13804	250	268	ETFA	Electron transfer flavoprotein subunit alpha, mitochondrial	yes	yes	2	1.3674E-09	114.56
AAVEEGIVLGGGCALLR	NEKKDRVTDALNATRAAVEEGIVLGGGCAL	VEEGIVLGGGCALLRCIPALDSLTPANEDQ	R	A	A	L	R	C	3	1	0	0	1	0	2	4	0	1	3	0	0	0	0	0	0	0	0	2	0	0	17	0	1683.8978	P10809	P10809	430	446	HSPD1	60 kDa heat shock protein, mitochondrial	yes	yes	2;3	1.7803E-16	194.17	By MS/MS	By MS/MS	By MS/MS	By MS/MS	By MS/MS
AAVENLPTFLVELSR	PDRLELEAAQKFLERAAVENLPTFLVELSR	AAVENLPTFLVELSRVLANPGNSQVARVAA	R	A	A	S	R	V	2	1	1	0	0	0	2	0	0	0	3	0	0	1	1	1	1	0	0	2	0	0	15	0	1657.9039	Q14974	Q14974	28	42	KPNB1	Importin subunit beta-1	yes	yes	2;3	4.3763E-10	140.14	By MS/MS	By MS/MS	By MS/MS	By MS/MS	By MS/MS
AAVESLGFILFR	LLHVAVSDVNDDVRRAAVESLGFILFRTPE	VRRAAVESLGFILFRTPEQCPSVVSLLSES	R	A	A	F	R	T	2	1	0	0	0	0	1	1	0	1	2	0	0	2	0	1	0	0	0	1	0	0	12	0	1321.7394	Q99460	Q99460	617	628	PSMD1	26S proteasome non-ATPase regulatory subunit 1	yes	yes	2	2.8751E-06	123.86	By MS/MS	By MS/MS	By MS/MS	By MS/MS	By MS/MS
AAVGQEEIQLR	AIQNVLDMAEKLKDKAAVGQEEIQLRLAQF	LKDKAAVGQEEIQLRLAQFVEHWEKLKELA	K	A	A	L	R	L	2	1	0	0	0	2	2	1	0	1	1	0	0	0	0	0	0	0	0	1	0	0	11	0	1212.6463	P02549	P02549	1783	1793	SPTA1	Spectrin alpha chain, erythrocytic 1	yes	yes	2	3.7882E-11	160.16
AAVGRPLDKHEGALETLLR	AQYCRAAEELSKLRRAAVGRPLDKHEGALE	RPLDKHEGALETLLRYYDQICSIEPKFPFS	R	A	A	L	R	Y	3	2	0	1	0	0	2	2	1	0	4	1	0	0	1	0	1	0	0	1	0	0	19	1	2045.1382	Q8WUM4	Q8WUM4	52	70	PDCD6IP	Programmed cell death 6-interacting protein	yes	yes	4	1.8722E-05	78.012		By matching		By MS/MS
AAVHLEGKIEQAQR	QTKTNRAVANSRPAKAAVHLEGKIEQAQRW	KAAVHLEGKIEQAQRWIDNPTVDDRGVGQA	K	A	A	Q	R	W	3	1	0	0	0	2	2	1	1	1	1	1	0	0	0	0	0	0	0	1	0	0	14	1	1548.8372	P18206	P18206	489	502	VCL	Vinculin	yes	yes	2;3;4	2.3701E-36	197.19	By MS/MS	By MS/MS	By MS/MS	By MS/MS	By MS/MS
AAVLEAMTAFR	AMLWHGAQAGAFDLKAAVLEAMTAFRRAGA	FDLKAAVLEAMTAFRRAGADIIITYYTPQL	K	A	A	F	R	R	4	1	0	0	0	0	1	0	0	0	1	0	1	1	0	0	1	0	0	1	0	0	11	0	1178.6118	P13716	P13716	298	308	ALAD	Delta-aminolevulinic acid dehydratase	yes	yes	2	6.2664E-07	131.44	By MS/MS	By MS/MS	By MS/MS	By MS/MS	By matching
AAVPSGASTGIYEALELR	PTVEVDLFTSKGLFRAAVPSGASTGIYEAL	PSGASTGIYEALELRDNDKTRYMGKGVSKA	R	A	A	L	R	D	4	1	0	0	0	0	2	2	0	1	2	0	0	0	1	2	1	0	1	1	0	0	18	0	1803.9367	P06733;P09104	P06733	33	50	ENO1;ENO2	Alpha-enolase;Gamma-enolase	no	no	2;3	6.8095E-15	162.93	By MS/MS	By MS/MS	By MS/MS	By MS/MS	By MS/MS
AAVPSGASTGIYEALELRDNDK	PTVEVDLFTSKGLFRAAVPSGASTGIYEAL	STGIYEALELRDNDKTRYMGKGVSKAVEHI	R	A	A	D	K	T	4	1	1	2	0	0	2	2	0	1	2	1	0	0	1	2	1	0	1	1	0	0	22	1	2276.1285	P06733	P06733	33	54	ENO1	Alpha-enolase	yes	yes	3	8.989099999999999E-21	134.87	By MS/MS	By MS/MS	By MS/MS	By MS/MS	By MS/MS
AAVPSGASTGIYEALELRDNDKTR	PTVEVDLFTSKGLFRAAVPSGASTGIYEAL	GIYEALELRDNDKTRYMGKGVSKAVEHINK	R	A	A	T	R	Y	4	2	1	2	0	0	2	2	0	1	2	1	0	0	1	2	2	0	1	1	0	0	24	2	2533.2772	P06733	P06733	33	56	ENO1	Alpha-enolase	yes	yes	3;4	8.754E-26	131.59	By MS/MS	By MS/MS	By MS/MS	By MS/MS	By MS/MS
AAVSQQGEQLQTER	RERMQQLDRENQELRAAVSQQGEQLQTERE	RAAVSQQGEQLQTERERGRTAAEDNVRLTC	R	A	A	E	R	E	2	1	0	0	0	4	2	1	0	0	1	0	0	0	0	1	1	0	0	1	0	0	14	0	1543.759	Q9BQS8	Q9BQS8	265	278	FYCO1	FYVE and coiled-coil domain-containing protein 1	yes	yes	2	0.011918	60.434
AAVTSLFAK	LATTQTDTMLSAEEKAAVTSLFAKVKVDEV	LSAEEKAAVTSLFAKVKVDEVGGEALGRLL	K	A	A	A	K	V	3	0	0	0	0	0	0	0	0	0	1	1	0	1	0	1	1	0	0	1	0	0	9	0	906.51747	CON__Q3SX09	CON__Q3SX09	64	72			yes	yes	2	0.0012179	95.531	By matching
AAWEVDSGRR	EMAMKVELARMSYQRAAWEVDSGRRNTYYA	MSYQRAAWEVDSGRRNTYYASIAKAFAGDI	R	A	A	R	R	N	2	2	0	1	0	0	1	1	0	0	0	0	0	0	0	1	0	1	0	1	0	0	10	1	1145.5578	P11310	P11310	340	349	ACADM	Medium-chain specific acyl-CoA dehydrogenase, mitochondrial	yes	yes	3	2.9654E-05	114.5	By MS/MS	By matching	By MS/MS	By matching	By matching
AAYDIEVNTR	EIEMAKAQRDYELKKAAYDIEVNTRRAQAD	YELKKAAYDIEVNTRRAQADLAYQLQVAKT	K	A	A	T	R	R	2	1	1	1	0	0	1	0	0	1	0	0	0	0	0	0	1	0	1	1	0	0	10	0	1150.5619	O75955	O75955	221	230	FLOT1	Flotillin-1	yes	yes	2	0.035667	55.064	By matching	By matching	By matching	By matching	By matching
AAYDVSSFSFFQR	LSVLYKGEAKVVLLKAAYDVSSFSFFQRSS	LKAAYDVSSFSFFQRSSVQEFMTFTSQLIV	K	A	A	Q	R	S	2	1	0	1	0	1	0	0	0	0	0	0	0	3	0	3	0	0	1	1	0	0	13	0	1523.7045	O15498	O15498	21	33	YKT6	Synaptobrevin homolog YKT6	yes	yes	2	0.00020356	89.171	By matching		By MS/MS	By MS/MS
AAYEAELGDAR	TESEEVVSREVSGIKAAYEAELGDARKTLD	SGIKAAYEAELGDARKTLDSVAKERARLQL	K	A	A	A	R	K	4	1	0	1	0	0	2	1	0	0	1	0	0	0	0	0	0	0	1	0	0	0	11	0	1164.5411	P02545	P02545	79	89	LMNA	Prelamin-A/C;Lamin-A/C	yes	yes	2	0.02531	66.962			By MS/MS
AAYFGIYDTAK	YQGFNVSVQGIIIYRAAYFGIYDTAKGMLP	IIYRAAYFGIYDTAKGMLPDPKNTHIVISW	R	A	A	A	K	G	3	0	0	1	0	0	0	1	0	1	0	1	0	1	0	0	1	0	2	0	0	0	11	0	1218.5921	P05141	P05141	189	199	SLC25A5	ADP/ATP translocase 2;ADP/ATP translocase 2, N-terminally processed	yes	yes	2	0.00023342	103.7	By MS/MS	By MS/MS	By MS/MS	By MS/MS	By MS/MS
AAYFGVYDTAK	YQGFSVSVQGIIIYRAAYFGVYDTAKGMLP	IIYRAAYFGVYDTAKGMLPDPKNTHIVVSW	R	A	A	A	K	G	3	0	0	1	0	0	0	1	0	0	0	1	0	1	0	0	1	0	2	1	0	0	11	0	1204.5764	P12236;P12235	P12236	189	199	SLC25A6;SLC25A4	ADP/ATP translocase 3;ADP/ATP translocase 3, N-terminally processed;ADP/ATP translocase 1	yes	no	2	0.00035699	97.965		By MS/MS		By MS/MS
AAYIYFTDFCPDNLFNK	CFLHDFASKSENKYKAAYIYFTDFCPDNLF	YIYFTDFCPDNLFNKIKASCSKSIRRCKEI	K	A	A	N	K	I	2	0	2	2	1	0	0	0	0	1	1	1	0	3	1	0	1	0	2	0	0	0	17	0	2097.9506	O00186	O00186	105	121	STXBP3	Syntaxin-binding protein 3	yes	yes	2	6.8983E-05	88.441	By MS/MS	By MS/MS		By MS/MS
AAYNLVR	______________________________	KIDKEACRAAYNLVRDDGSAVIWVTFKYDG	R	A	A	V	R	D	2	1	1	0	0	0	0	0	0	0	1	0	0	0	0	0	0	0	1	1	0	0	7	0	805.44464	Q14019	Q14019	12	18	COTL1	Coactosin-like protein	yes	yes	2	0.00011125	175.34	By MS/MS	By MS/MS	By MS/MS	By MS/MS	By MS/MS
AAYNLVRDDGSAVIWVTFK	______________________________	LVRDDGSAVIWVTFKYDGSTIVPGEQGAEY	R	A	A	F	K	Y	3	1	1	2	0	0	0	1	0	1	1	1	0	1	0	1	1	1	1	3	0	0	19	1	2124.1004	Q14019	Q14019	12	30	COTL1	Coactosin-like protein	yes	yes	3	7.4904E-07	99.407			By MS/MS
AAYPDLENPPLLVTPSQQAK	NIISRLQEVFGHAIKAAYPDLENPPLLVTP	LENPPLLVTPSQQAKFGDYQCNSAMGISQM	K	A	A	A	K	F	3	0	1	1	0	2	1	0	0	0	3	1	0	0	4	1	1	0	1	1	0	0	20	0	2151.1212	P54136	P54136	90	109	RARS	Arginine--tRNA ligase, cytoplasmic	yes	yes	2;3	0.0013244	57.136					By matching
AAYVLFYQR	DSSVSTASEDQIVSKAAYVLFYQRQDTFSG	DQIVSKAAYVLFYQRQDTFSGTGFFPLDRE	K	A	A	Q	R	Q	2	1	0	0	0	1	0	0	0	0	1	0	0	1	0	0	0	0	2	1	0	0	9	0	1129.592	Q9Y4E8;P51784	Q9Y4E8	924	932	USP15;USP11	Ubiquitin carboxyl-terminal hydrolase 15;Ubiquitin carboxyl-terminal hydrolase 11	no	no	2	0.013045	81.297	By MS/MS	By MS/MS	By MS/MS	By MS/MS	By matching
ACADATLSQITNNIDPVGR	QEAEQLKNQIRDARKACADATLSQITNNID	ATLSQITNNIDPVGRIQMRTRRTLRGHLAK	K	A	C	G	R	I	3	1	2	2	1	1	0	1	0	2	1	0	0	0	1	1	2	0	0	1	0	0	19	0	2014.9742	P62873	P62873	24	42	GNB1	Guanine nucleotide-binding protein G(I)/G(S)/G(T) subunit beta-1	yes	yes	2;3	4.456E-79	300.07	By MS/MS	By MS/MS	By MS/MS	By MS/MS	By MS/MS
ACAELHQNVNVK	FPDEFHLQTLNPFLRACAELHQNVNVKNII	FLRACAELHQNVNVKNIIIALIDRLALFAH	R	A	C	V	K	N	2	0	2	0	1	1	1	0	1	0	1	1	0	0	0	0	0	0	0	2	0	0	12	0	1381.6772	Q96QK1	Q96QK1	285	296	VPS35	Vacuolar protein sorting-associated protein 35	yes	yes	2	4.8219E-05	103.7				By MS/MS
ACANDLLVDEFLK	KAFILKCFEPDPDKRACANDLLVDEFLKVS	KRACANDLLVDEFLKVSSKKKKTQPKLSAL	R	A	C	L	K	V	2	0	1	2	1	0	1	0	0	0	3	1	0	1	0	0	0	0	0	1	0	0	13	0	1506.7388	Q99683	Q99683	927	939	MAP3K5	Mitogen-activated protein kinase kinase kinase 5	yes	yes	2	7.2257E-05	93.058	By matching	By matching
ACANPAAGSVILLENLR	DVLFLKDCVGPEVEKACANPAAGSVILLEN	ANPAAGSVILLENLRFHVEEEGKGKDASGN	K	A	C	L	R	F	4	1	2	0	1	0	1	1	0	1	3	0	0	0	1	1	0	0	0	1	0	0	17	0	1767.9302	P00558	P00558	107	123	PGK1	Phosphoglycerate kinase 1	yes	yes	2;3	6.6564E-67	294.81	By MS/MS	By MS/MS	By MS/MS	By MS/MS	By MS/MS
ACDFLLSR	GQTYRDGTACAEVSRACDFLLSRQMADGGW	ACAEVSRACDFLLSRQMADGGWGEDFESCE	R	A	C	S	R	Q	1	1	0	1	1	0	0	0	0	0	2	0	0	1	0	1	0	0	0	0	0	0	8	0	980.47495	P48449	P48449	615	622	LSS	Lanosterol synthase	yes	yes	2	0.071761	60.59
ACEAFEAQECER	TLDKVREEWQSEHIKACEAFEAQECERINF	HIKACEAFEAQECERINFFRNALWLHVNQL	K	A	C	E	R	I	3	1	0	0	2	1	4	0	0	0	0	0	0	1	0	0	0	0	0	0	0	0	12	0	1498.5817	Q9H939	Q9H939	212	223	PSTPIP2	Proline-serine-threonine phosphatase-interacting protein 2	yes	yes	2	6.4791E-19	199.11	By MS/MS	By MS/MS	By MS/MS	By MS/MS
ACEFAGFQCQIQFGPHNEQK	RDDILNGSHPVSFDKACEFAGFQCQIQFGP	GFQCQIQFGPHNEQKHKAGFLDLKDFLPKE	K	A	C	Q	K	H	2	0	1	0	2	4	2	2	1	1	0	1	0	3	1	0	0	0	0	0	0	0	20	0	2395.0474	Q9Y490	Q9Y490	235	254	TLN1	Talin-1	yes	yes	2;3	2.8577E-131	274.09	By MS/MS	By MS/MS	By MS/MS	By MS/MS	By MS/MS
ACETIAAQDTSSPVFGGQSPGAASSWGPPEQAAK	LRPQLCVCKPGTKGKACETIAAQDTSSPVF	PGAASSWGPPEQAAKHTSSKKADTLPRVSP	K	A	C	A	K	H	7	0	0	1	1	3	2	4	0	1	0	1	0	1	4	5	2	1	0	1	0	0	34	0	3359.5364	Q14766	Q14766	217	250	LTBP1	Latent-transforming growth factor beta-binding protein 1	yes	yes	3	1.0674E-17	94.261	By MS/MS			By MS/MS	By MS/MS
ACGDSTLTQITAGLDPVGR	QEAEQLRNQIRDARKACGDSTLTQITAGLD	STLTQITAGLDPVGRIQMRTRRTLRGHLAK	K	A	C	G	R	I	2	1	0	2	1	1	0	3	0	1	2	0	0	0	1	1	3	0	0	1	0	0	19	0	1930.9418	P62879	P62879	24	42	GNB2	Guanine nucleotide-binding protein G(I)/G(S)/G(T) subunit beta-2	yes	yes	2;3	1.3569E-15	147.18	By MS/MS	By MS/MS		By MS/MS
ACGNFGIPCELR	MGSTSDLGHCEKIKKACGNFGIPCELRVTS	IKKACGNFGIPCELRVTSAHKGPDETLRIK	K	A	C	L	R	V	1	1	1	0	2	0	1	2	0	1	1	0	0	1	1	0	0	0	0	0	0	0	12	0	1392.6278	P22234	P22234	287	298	PAICS	Multifunctional protein ADE2;Phosphoribosylaminoimidazole-succinocarboxamide synthase;Phosphoribosylaminoimidazole carboxylase	yes	yes	2	2.9231E-16	166.19	By MS/MS	By MS/MS	By MS/MS	By MS/MS	By MS/MS
ACGVDYEVK	PCSVTLQPGPEDTGKACGVDYEVKAFCAEN	PEDTGKACGVDYEVKAFCAENLEEKIHKRN	K	A	C	V	K	A	1	0	0	1	1	0	1	1	0	0	0	1	0	0	0	0	0	0	1	2	0	0	9	0	1039.4644	P49407	P49407	139	147	ARRB1	Beta-arrestin-1	yes	yes	2	5.835E-05	133.55	By MS/MS	By MS/MS	By MS/MS	By MS/MS	By MS/MS
ACIDSNEDGDLSK	PVYDCLVWHDGEVWRACIDSNEDGDLSKST	WRACIDSNEDGDLSKSTVLRNYKEAQEYGS	R	A	C	S	K	S	1	0	1	3	1	0	1	1	0	1	1	1	0	0	0	2	0	0	0	0	0	0	13	0	1422.5933	P29144	P29144	208	220	TPP2	Tripeptidyl-peptidase 2	yes	yes	2	6.6211E-09	135.86	By MS/MS	By MS/MS	By MS/MS	By MS/MS
ACILMHSFEEQIVEPTLK				A	C	L	K		1	0	0	0	1	1	3	0	1	2	2	1	1	1	1	1	1	0	0	1	0	0	18	0	2144.0646		REV__Q6P3R8					yes	yes	4	0.0039755	42.338			By MS/MS
ACLDTAVENMPSLK	EDPLLSGLLDSPALKACLDTAVENMPSLKM	KACLDTAVENMPSLKMKVVEVLAGHGHLYS	K	A	C	L	K	M	2	0	1	1	1	0	1	0	0	0	2	1	1	0	1	1	1	0	0	1	0	0	14	0	1547.7324	P49327	P49327	1226	1239	FASN	Fatty acid synthase;[Acyl-carrier-protein] S-acetyltransferase;[Acyl-carrier-protein] S-malonyltransferase;3-oxoacyl-[acyl-carrier-protein] synthase;3-oxoacyl-[acyl-carrier-protein] reductase;3-hydroxyacyl-[acyl-carrier-protein] dehydratase;Enoyl-[acyl-carrier-protein] reductase;Oleoyl-[acyl-carrier-protein] hydrolase	yes	yes	2	2.3725999999999996E-19	158.05
ACLDYPVTSVLPPASLCK	ECLKNVSCLWCNTNKACLDYPVTSVLPPAS	DYPVTSVLPPASLCKLSSARWGVCWVNFEA	K	A	C	C	K	L	2	0	0	1	2	0	0	0	0	0	3	1	0	0	3	2	1	0	1	2	0	0	18	0	1989.9904	P53801	P53801	65	82	PTTG1IP	Pituitary tumor-transforming gene 1 protein-interacting protein	yes	yes	2;3	1.1453E-06	132.47		By MS/MS	By MS/MS	By MS/MS
ACLISLGYDIGNDPQGEAEFAR	FDRDHSGTLGPEEFKACLISLGYDIGNDPQ	YDIGNDPQGEAEFARIMSIVDPNRLGVVTF	K	A	C	A	R	I	3	1	1	2	1	1	2	3	0	2	2	0	0	1	1	1	0	0	1	0	0	0	22	0	2395.1114	P12814	P12814	773	794	ACTN1	Alpha-actinin-1	yes	yes	2;3	6.0014E-28	194.48		By matching		By MS/MS
ACLISLGYDVENDR	FDKDHGGALGPEEFKACLISLGYDVENDRQ	KACLISLGYDVENDRQGEAEFNRIMSLVDP	K	A	C	D	R	Q	1	1	1	2	1	0	1	1	0	1	2	0	0	0	0	1	0	0	1	1	0	0	14	0	1623.7563	O43707	O43707	792	805	ACTN4	Alpha-actinin-4	yes	yes	2	7.62E-05	101.95				By MS/MS
ACLISLGYDVENDRQGEAEFNR	FDKDHGGALGPEEFKACLISLGYDVENDRQ	YDVENDRQGEAEFNRIMSLVDPNHSGLVTF	K	A	C	N	R	I	2	2	2	2	1	1	3	2	0	1	2	0	0	1	0	1	0	0	1	1	0	0	22	1	2555.1711	O43707	O43707	792	813	ACTN4	Alpha-actinin-4	yes	yes	3	8.750699999999999E-21	135.04				By MS/MS
ACNAIEDAQSTR	CVRKVYLKDTATAERACNAIEDAQSTRQQQ	AERACNAIEDAQSTRQQQKLMKQSSVRLLR	R	A	C	T	R	Q	3	1	1	1	1	1	1	0	0	1	0	0	0	0	0	1	1	0	0	0	0	0	12	0	1334.5885	Q709C8	Q709C8	3722	3733	VPS13C	Vacuolar protein sorting-associated protein 13C	yes	yes	2	0.00048365	86.624				By MS/MS
ACNCLLLK	TVTNPKRIERAVEEKACNCLLLKVNQIGSV	ERAVEEKACNCLLLKVNQIGSVTEAIQACK	K	A	C	L	K	V	1	0	1	0	2	0	0	0	0	0	3	1	0	0	0	0	0	0	0	0	0	0	8	0	990.49906	P09104	P09104	336	343	ENO2	Gamma-enolase	no	no	2	0.00018109	143.02	By MS/MS	By MS/MS	By MS/MS	By MS/MS
ACNQLGQFLQHR	SLIIHYDSEPNLLVRACNQLGQFLQHRETN	LVRACNQLGQFLQHRETNLRYLALESMCTL	R	A	C	H	R	E	1	1	1	0	1	3	0	1	1	0	2	0	0	1	0	0	0	0	0	0	0	0	12	0	1470.715	O95782;O94973	O95782	330	341	AP2A1;AP2A2	AP-2 complex subunit alpha-1;AP-2 complex subunit alpha-2	yes	no	3	0.00028598	80.979	By matching	By MS/MS		By MS/MS
ACSAIHAVNLR	EIYYWIGGEATLDKKACSAIHAVNLRNYLG	LDKKACSAIHAVNLRNYLGAECRTVREEMG	K	A	C	L	R	N	3	1	1	0	1	0	0	0	1	1	1	0	0	0	0	1	0	0	0	1	0	0	11	0	1210.6241	Q13045	Q13045	559	569	FLII	Protein flightless-1 homolog	yes	yes	2;3	3.6099E-05	99.442	By matching	By matching	By matching	By MS/MS	By matching
ACTILLR	GDEYFTFITDCKDPKACTILLRGASKEILS	ITDCKDPKACTILLRGASKEILSEVERNLQ	K	A	C	L	R	G	1	1	0	0	1	0	0	0	0	1	2	0	0	0	0	0	1	0	0	0	0	0	7	0	845.47931	P49368	P49368	371	377	CCT3	T-complex protein 1 subunit gamma	yes	yes	2	0.0022589	146.21	By MS/MS	By MS/MS	By MS/MS	By MS/MS	By MS/MS
ACYLSINPQKDEALETEK	HTSAEFEVVRTIKERACYLSINPQKDEALE	LSINPQKDEALETEKVQYTLPDGSTLDVGP	R	A	C	E	K	V	2	0	1	1	1	1	3	0	0	1	2	2	0	0	1	1	1	0	1	0	0	0	18	1	2108.0096	P42025	P42025	221	238	ACTR1B	Beta-centractin	yes	yes	3	0.00028161	51.798				By MS/MS
ACYLSINPQKDETLETEK	HSSSEFEIVKAIKERACYLSINPQKDETLE	LSINPQKDETLETEKAQYYLPDGSTIEIGP	R	A	C	E	K	A	1	0	1	1	1	1	3	0	0	1	2	2	0	0	1	1	2	0	1	0	0	0	18	1	2138.0201	P61163	P61163	221	238	ACTR1A	Alpha-centractin	yes	yes	3	3.3325E-59	166.48	By MS/MS	By MS/MS	By MS/MS	By MS/MS	By MS/MS
ACYLSINPQKDETLETEKAQYYLPDGSTIEIGPSR	HSSSEFEIVKAIKERACYLSINPQKDETLE	YYLPDGSTIEIGPSRFRAPELLFRPDLIGE	R	A	C	S	R	F	2	1	1	2	1	2	4	2	0	3	3	2	0	0	3	3	3	0	3	0	0	0	35	2	3985.9255	P61163	P61163	221	255	ACTR1A	Alpha-centractin	yes	yes	4	0.032121	20.92
ADAASSLTVDVTPPTAK	PTSNAPSDPATTTAKADAASSLTVDVTPPT	AASSLTVDVTPPTAKAPTTVEDRVGDSTPV	K	A	D	A	K	A	4	0	0	2	0	0	0	0	0	0	1	1	0	0	2	2	3	0	0	2	0	0	17	0	1642.8414	Q9H8Y8	Q9H8Y8	404	420	GORASP2	Golgi reassembly-stacking protein 2	yes	yes	2	4.3882E-31	178.32	By MS/MS	By MS/MS	By MS/MS		By MS/MS
ADALQAGASQFETSAAK	KVLERDQKLSELDDRADALQAGASQFETSA	ALQAGASQFETSAAKLKRKYWWKNCKMWAI	R	A	D	A	K	L	6	0	0	1	0	2	1	1	0	0	1	1	0	1	0	2	1	0	0	0	0	0	17	0	1664.8006	Q15836;P63027	Q15836	50	66	VAMP3;VAMP2	Vesicle-associated membrane protein 3;Vesicle-associated membrane protein 2	yes	no	2;3	1.1694E-18	156.08
ADAVQDSEMVELVELEIR	ARQIGVEHVVVYVNKADAVQDSEMVELVEL	VQDSEMVELVELEIRELLTEFGYKGEETPV	K	A	D	I	R	E	2	1	0	2	0	1	4	0	0	1	2	0	1	0	0	1	0	0	0	3	0	0	18	0	2044.9987	P49411	P49411	183	200	TUFM	Elongation factor Tu, mitochondrial	yes	yes	2;3	1.1666999999999998E-19	142.57	By MS/MS			By MS/MS	By MS/MS
ADAVTLDGGFIYEAGLAPYK	RDSPIQCIQAIAENRADAVTLDGGFIYEAG	LDGGFIYEAGLAPYKLRPVAAEVYGTERQP	R	A	D	Y	K	L	4	0	0	2	0	0	1	3	0	1	2	1	0	1	1	0	1	0	2	1	0	0	20	0	2070.031	P02788	P02788	73	92	LTF	Lactotransferrin;Lactoferricin-H;Kaliocin-1;Lactoferroxin-A;Lactoferroxin-B;Lactoferroxin-C	yes	yes	2;3	0.0039181	59.898			By MS/MS
ADCASGIFLAAEK	KELLYFLDSCEPEFKADCASGIFLAAEKYA	FKADCASGIFLAAEKYAPSKRWHIDTIMRV	K	A	D	E	K	Y	4	0	0	1	1	0	1	1	0	1	1	1	0	1	0	1	0	0	0	0	0	0	13	0	1351.6442	O43747	O43747	398	410	AP1G1	AP-1 complex subunit gamma-1	yes	yes	2	0.015225	53.967				By MS/MS
ADCLVPSEIRK	KALHEKVNIVPLIAKADCLVPSEIRKLKER	LIAKADCLVPSEIRKLKERIREEIDKFGIH	K	A	D	R	K	L	1	1	0	1	1	0	1	0	0	1	1	1	0	0	1	1	0	0	0	1	0	0	11	1	1286.6653	Q99719	Q99719	191	201	SEPT5	Septin-5	yes	yes	3	0.0043029	58.172	By matching	By MS/MS	By matching	By MS/MS	By matching
ADDADEFGYSR	AKSARLNLWRYGDFRADDADEFGYSR____	GDFRADDADEFGYSR_______________	R	A	D	S	R	-	2	1	0	3	0	0	1	1	0	0	0	0	0	1	0	1	0	0	1	0	0	0	11	0	1244.4946	Q7KZF4	Q7KZF4	900	910	SND1	Staphylococcal nuclease domain-containing protein 1	yes	yes	2	4.1864E-11	172.69	By matching		By MS/MS	By matching	By matching
ADDGRPFPQVIK	CIGGVILFHETLYQKADDGRPFPQVIKSKG	YQKADDGRPFPQVIKSKGGVVGIKVDKGVV	K	A	D	I	K	S	1	1	0	2	0	1	0	1	0	1	0	1	0	1	2	0	0	0	0	1	0	0	12	0	1341.7041	P04075	P04075	88	99	ALDOA	Fructose-bisphosphate aldolase A	yes	yes	2;3	1.5269E-06	119.53	By MS/MS	By MS/MS	By MS/MS	By MS/MS	By MS/MS
ADDKETCFAEEGKK	AVMDDFAAFVEKCCKADDKETCFAEEGKKL	KADDKETCFAEEGKKLVAASQAALGL____	K	A	D	K	K	L	2	0	0	2	1	0	3	1	0	0	0	3	0	1	0	0	1	0	0	0	0	0	14	2	1626.7196	CON__P02768-1;P02768	CON__P02768-1	585	598	ALB	Serum albumin	yes	no	3	0.0040254	68.044	By matching		By MS/MS	By MS/MS
ADDPSSYMEVVQAANTSGNWEELVK	LQKGMVKEAIDSYIKADDPSSYMEVVQAAN	VQAANTSGNWEELVKYLQMARKKARESYVE	K	A	D	V	K	Y	3	0	2	2	0	1	3	1	0	0	1	1	1	0	1	3	1	1	1	3	0	0	25	0	2739.2334	Q00610	Q00610	1131	1155	CLTC	Clathrin heavy chain 1	yes	yes	2;3	2.2271E-55	182.77	By MS/MS	By MS/MS	By MS/MS	By MS/MS	By MS/MS
ADEASELACPTPK	VRQLTLRKLQELSSKADEASELACPTPKED	SKADEASELACPTPKEDGLAQQQTQLNLRS	K	A	D	P	K	E	3	0	0	1	1	0	2	0	0	0	1	1	0	0	2	1	1	0	0	0	0	0	13	0	1387.6289	P49327	P49327	2194	2206	FASN	Fatty acid synthase;[Acyl-carrier-protein] S-acetyltransferase;[Acyl-carrier-protein] S-malonyltransferase;3-oxoacyl-[acyl-carrier-protein] synthase;3-oxoacyl-[acyl-carrier-protein] reductase;3-hydroxyacyl-[acyl-carrier-protein] dehydratase;Enoyl-[acyl-carrier-protein] reductase;Oleoyl-[acyl-carrier-protein] hydrolase	yes	yes	2	3.3249E-06	118.4	By MS/MS		By MS/MS
ADECSTWIFHGSYSILNTSSSNSLTFGDGVLER	TTGCSGLLPENYITKADECSTWIFHGSYSI	SSSNSLTFGDGVLERRPYEDQGLGETTPLT	K	A	D	E	R	R	1	1	2	2	1	0	2	3	1	2	3	0	0	2	0	7	3	1	1	1	0	0	33	0	3649.6631	Q8TF42	Q8TF42	317	349	UBASH3B	Ubiquitin-associated and SH3 domain-containing protein B	yes	yes	3	6.4307E-06	49.453				By MS/MS
ADEDPIMGFHQMFLLK	TPDSCIISMVVGQLKADEDPIMGFHQMFLL	DEDPIMGFHQMFLLKNINDAWVCTNDMFRL	K	A	D	L	K	N	1	0	0	2	0	1	1	1	1	1	2	1	2	2	1	0	0	0	0	0	0	0	16	0	1890.9008	P61970	P61970	91	106	NUTF2	Nuclear transport factor 2	yes	yes	3	6.4506E-07	95.631		By matching			By matching
ADEGISFR	SDPKRTIAQDYGVLKADEGISFRGLFIIDD	QDYGVLKADEGISFRGLFIIDDKGILRQIT	K	A	D	F	R	G	1	1	0	1	0	0	1	1	0	1	0	0	0	1	0	1	0	0	0	0	0	0	8	0	893.4243	Q06830	Q06830	121	128	PRDX1	Peroxiredoxin-1	yes	yes	2	8.5507E-05	175.86	By MS/MS	By MS/MS	By matching	By matching	By matching
ADEHVIDQGDDGDNFYVIER	QLSQVLDAMFERIVKADEHVIDQGDDGDNF	IDQGDDGDNFYVIERGTYDILVTKDNQTRS	K	A	D	E	R	G	1	1	1	5	0	1	2	2	1	2	0	0	0	1	0	0	0	0	1	2	0	0	20	0	2306.0087	P13861	P13861	162	181	PRKAR2A	cAMP-dependent protein kinase type II-alpha regulatory subunit	yes	yes	3	2.2146E-10	92.492	By MS/MS		By MS/MS
ADELNQTGQILVEQMGK	KLKALEKEQRERIPRADELNQTGQILVEQM	ELNQTGQILVEQMGKEGLPTEEIKNVLEKV	R	A	D	G	K	E	1	0	1	1	0	3	2	2	0	1	2	1	1	0	0	0	1	0	0	1	0	0	17	0	1872.9251	P46939	P46939	745	761	UTRN	Utrophin	yes	yes	2	0.014955	45.257
ADEVVWVR	PDRVLVRVRDLTIQKADEVVWVRARVHTSR	RDLTIQKADEVVWVRARVHTSRAKGKQCFL	K	A	D	V	R	A	1	1	0	1	0	0	1	0	0	0	0	0	0	0	0	0	0	1	0	3	0	0	8	0	972.50288	P14868	P14868	56	63	DARS	Aspartate--tRNA ligase, cytoplasmic	yes	yes	2	0.00071939	126.28	By matching		By matching		By matching
ADEWLMK	ADFCIIHYAGKVDYKADEWLMKNMDPLNDN	YAGKVDYKADEWLMKNMDPLNDNIATLLHQ	K	A	D	M	K	N	1	0	0	1	0	0	1	0	0	0	1	1	1	0	0	0	0	1	0	0	0	0	7	0	891.41604	P35579;P35580	P35579	581	587	MYH9;MYH10	Myosin-9;Myosin-10	yes	no	2	0.0099951	89.369	By MS/MS	By MS/MS	By MS/MS	By MS/MS	By MS/MS
ADFCIIHYAGK	GTHPKFQKPKQLKDKADFCIIHYAGKVDYK	LKDKADFCIIHYAGKVDYKADEWLMKNMDP	K	A	D	G	K	V	2	0	0	1	1	0	0	1	1	2	0	1	0	1	0	0	0	0	1	0	0	0	11	0	1293.6176	P35579;P35580	P35579	566	576	MYH9;MYH10	Myosin-9;Myosin-10	yes	no	2;3	2.918E-11	171.56	By MS/MS	By MS/MS	By MS/MS	By MS/MS	By MS/MS
ADFDNTVAIHPTSSEELVTLR	MLQGFAVAVKMGATKADFDNTVAIHPTSSE	VAIHPTSSEELVTLR_______________	K	A	D	L	R	-	2	1	1	2	0	0	2	0	1	1	2	0	0	1	1	2	3	0	0	2	0	0	21	0	2314.1441	P00390	P00390	502	522	GSR	Glutathione reductase, mitochondrial	yes	yes	2;3	8.1371E-43	189.86	By MS/MS	By MS/MS	By MS/MS	By MS/MS	By MS/MS
ADFLEQPVLGFVR	KIPPDSEATLVLVGRADFLEQPVLGFVRLQ	GRADFLEQPVLGFVRLQEAAELEAVELPVP	R	A	D	V	R	L	1	1	0	1	0	1	1	1	0	0	2	0	0	2	1	0	0	0	0	2	0	0	13	0	1489.7929	P02730	P02730	234	246	SLC4A1	Band 3 anion transport protein	yes	yes	2	1.028E-08	166.66			By matching
ADFSGMSQTDLSLSK	VLRNLGMTDAFELGKADFSGMSQTDLSLSK	ADFSGMSQTDLSLSKVVHKSFVEVNEEGTE	K	A	D	S	K	V	1	0	0	2	0	1	0	1	0	0	2	1	1	1	0	4	1	0	0	0	0	0	15	0	1585.7294	P35237	P35237	300	314	SERPINB6	Serpin B6	yes	yes	2	3.5411000000000004E-35	192.68	By MS/MS	By MS/MS	By matching	By MS/MS	By MS/MS
ADFSPFGNSQGPSR	WIQTVEDLHERVPEKADFSPFGNSQGPSRV	KADFSPFGNSQGPSRVAQFLVIYAPRRGIL	K	A	D	S	R	V	1	1	1	1	0	1	0	2	0	0	0	0	0	2	2	3	0	0	0	0	0	0	14	0	1465.6586	Q9H2M9	Q9H2M9	447	460	RAB3GAP2	Rab3 GTPase-activating protein non-catalytic subunit	yes	yes	2	0.0015957	68.536				By matching	By matching
ADFVLAANSYDLAIK	LANRKRECGNAHYQRADFVLAANSYDLAIK	ADFVLAANSYDLAIKAITSSAKVDMTFEEE	R	A	D	I	K	A	4	0	1	2	0	0	0	0	0	1	2	1	0	1	0	1	0	0	1	1	0	0	15	0	1609.8352	Q14318	Q14318	235	249	FKBP8	Peptidyl-prolyl cis-trans isomerase FKBP8	yes	yes	2	0.023129	48.741	By matching
ADGILVPGGFGIR	EDPVKFHEAWQKLCKADGILVPGGFGIRGT	CKADGILVPGGFGIRGTLGKLQAISWARTK	K	A	D	I	R	G	1	1	0	1	0	0	0	4	0	2	1	0	0	1	1	0	0	0	0	1	0	0	13	0	1270.7034	Q9NRF8	Q9NRF8	364	376	CTPS2	CTP synthase 2	yes	yes	2	0.050829	44.309	By matching	By matching	By matching	By matching	By matching
ADGLAVIGVLMK	WNSAKYSSLAEAASKADGLAVIGVLMKVGE	ASKADGLAVIGVLMKVGEANPKLQKVLDAL	K	A	D	M	K	V	2	0	0	1	0	0	0	2	0	1	2	1	1	0	0	0	0	0	0	2	0	0	12	0	1185.6791	P00915	P00915	139	150	CA1	Carbonic anhydrase 1	yes	yes	2	1.5615E-05	134.25			By MS/MS
ADGYEPPVQESV	SGKATGDETGAKVERADGYEPPVQESV___	VERADGYEPPVQESV_______________	R	A	D	S	V	-	1	0	0	1	0	1	2	1	0	0	0	0	0	0	2	1	0	0	1	2	0	0	12	0	1289.5776	P61247	P61247	253	264	RPS3A	40S ribosomal protein S3a	yes	yes	2	0.0061379	65.157
ADHQPLTEASYVNLPTIALCNTDSPLR	AAFREPRLLVVTDPRADHQPLTEASYVNLP	NLPTIALCNTDSPLRYVDIAIPCNNKGAHS	R	A	D	L	R	Y	3	1	2	2	1	1	1	0	1	1	4	0	0	0	3	2	3	0	1	1	0	0	27	0	2995.4709	P08865	P08865	129	155	RPSA	40S ribosomal protein SA	yes	yes	3	1.0715E-34	138.92	By MS/MS
ADIEVACYGYEGIDAVK	NNINRRLTPQAVKIRADIEVACYGYEGIDA	IEVACYGYEGIDAVKEALRAGLNCSTENMP	R	A	D	V	K	E	3	0	0	2	1	0	2	2	0	2	0	1	0	0	0	0	0	0	2	2	0	0	17	0	1871.8611	P05198	P05198	193	209	EIF2S1	Eukaryotic translation initiation factor 2 subunit 1	yes	yes	2	0.00023219	76.533	By MS/MS	By MS/MS
ADIGAPSGFK	SPADKKRSGKKKISKADIGAPSGFKHVSHV	KKISKADIGAPSGFKHVSHVGWDPQNGFDV	K	A	D	F	K	H	2	0	0	1	0	0	0	2	0	1	0	1	0	1	1	1	0	0	0	0	0	0	10	0	961.4869	P42768	P42768	236	245	WAS	Wiskott-Aldrich syndrome protein	yes	yes	2	0.00015061	111.06	By MS/MS	By MS/MS	By MS/MS	By MS/MS	By MS/MS
ADINAVNEHGNVPLHYACFWGQDQVAEDLVANGALVSICNK	SHGHRDIVQKLLQYKADINAVNEHGNVPLH	EDLVANGALVSICNKYGEMPVDKAKAPLRE	K	A	D	N	K	Y	6	0	5	3	2	2	2	3	2	2	3	1	0	1	1	1	0	1	1	5	0	0	41	0	4508.1278	Q13418	Q13418	91	131	ILK	Integrin-linked protein kinase	yes	yes	4	6.8929E-17	79.359		By MS/MS	By MS/MS	By matching
ADINTQADPYTTTK	LVISDLRMEDAGDYKADINTQADPYTTTKR	KADINTQADPYTTTKRYNLQIYRRLGKPKI	K	A	D	T	K	R	2	0	1	2	0	1	0	0	0	1	0	1	0	0	1	0	4	0	1	0	0	0	14	0	1537.726	Q9UIB8	Q9UIB8	109	122	CD84	SLAM family member 5	yes	yes	2	1.1866E-06	124.1		By MS/MS	By MS/MS	By MS/MS
ADIWSLGITAIELAR	WMAPEVIKQSAYDSKADIWSLGITAIELAR	ADIWSLGITAIELARGEPPHSELHPMKVLF	K	A	D	A	R	G	3	1	0	1	0	0	1	1	0	3	2	0	0	0	0	1	1	1	0	0	0	0	15	0	1627.8934	Q9Y6E0	Q9Y6E0	212	226	STK24	Serine/threonine-protein kinase 24;Serine/threonine-protein kinase 24 36 kDa subunit;Serine/threonine-protein kinase 24 12 kDa subunit	yes	yes	2	0.0048356	60.49
ADKDQANDGLSSALLILYLDSAR	MPNASNLDKVLTDIKADKDQANDGLSSALL	GLSSALLILYLDSARNLPSGKKISSNPNPV	K	A	D	A	R	N	4	1	1	4	0	1	0	1	0	1	5	1	0	0	0	3	0	0	1	0	0	0	23	1	2448.2496	A0FGR8	A0FGR8	524	546	ESYT2	Extended synaptotagmin-2	yes	yes	3	0.045661	25.935	By matching	By matching	By matching	By matching
ADLAEEYSKDR	LIALVNDPQPEHPLRADLAEEYSKDRKKFC	HPLRADLAEEYSKDRKKFCKNAEEFTKKYG	R	A	D	D	R	K	2	1	0	2	0	0	2	0	0	0	1	1	0	0	0	1	0	0	1	0	0	0	11	1	1295.5994	P68036	P68036	123	133	UBE2L3	Ubiquitin-conjugating enzyme E2 L3	yes	yes	2;3	1.7306E-09	147.12	By MS/MS	By MS/MS	By MS/MS	By MS/MS	By MS/MS
ADLATAPPHVTVVR	VVDLEGSLKVVYPSKADLATAPPHVTVVR_	KADLATAPPHVTVVR_______________	K	A	D	V	R	-	3	1	0	1	0	0	0	0	1	0	1	0	0	0	2	0	2	0	0	3	0	0	14	0	1445.7991	Q8N1G4	Q8N1G4	570	583	LRRC47	Leucine-rich repeat-containing protein 47	yes	yes	3	0.015461	42.52	By matching	By MS/MS	By matching	By MS/MS	By matching
ADLDGVGVK	RFIFWSSEVAGSLYRADLDGVGVKALLETS	AGSLYRADLDGVGVKALLETSEKITAVSLD	R	A	D	V	K	A	1	0	0	2	0	0	0	2	0	0	1	1	0	0	0	0	0	0	0	2	0	0	9	0	872.46035	P01133	P01133	185	193	EGF	Pro-epidermal growth factor;Epidermal growth factor	yes	yes	2	0.081447	49.57
ADLEAQRDVTYEEAK	NLTNPNTVIILIGNKADLEAQRDVTYEEAK	ADLEAQRDVTYEEAKQFAEENGLLFLEASA	K	A	D	A	K	Q	3	1	0	2	0	1	3	0	0	0	1	1	0	0	0	0	1	0	1	1	0	0	15	1	1736.8217	P61106	P61106	126	140	RAB14	Ras-related protein Rab-14	yes	yes	2	0.00014159	108.37
ADLEMQIESLKEELAYLK	INGLRRVLDELTLARADLEMQIESLKEELA	EMQIESLKEELAYLKKNHEEEMNALRGQVG	R	A	D	L	K	K	2	0	0	1	0	1	4	0	0	1	4	2	1	0	0	1	0	0	1	0	0	0	18	1	2122.0868	CON__P02533;P02533	CON__P02533	233	250	KRT14	Keratin, type I cytoskeletal 14	yes	no	3	2.4171E-05	90.714
ADLEMQIESLKEELAYLKK	INGLRRVLDELTLARADLEMQIESLKEELA	MQIESLKEELAYLKKNHEEEMNALRGQVGG	R	A	D	K	K	N	2	0	0	1	0	1	4	0	0	1	4	3	1	0	0	1	0	0	1	0	0	0	19	2	2250.1817	CON__P02533;P02533	CON__P02533	233	251	KRT14	Keratin, type I cytoskeletal 14	yes	no	3;4	6.9491E-07	108.56
ADLEMQIESLTEELAYLKK	INGLRRVLDELTLTKADLEMQIESLTEELA	MQIESLTEELAYLKKNHEEEMKDLRNVSTG	K	A	D	K	K	N	2	0	0	1	0	1	4	0	0	1	4	2	1	0	0	1	1	0	1	0	0	0	19	1	2223.1345	P13645;CON__P13645	P13645	267	285	KRT10	Keratin, type I cytoskeletal 10	yes	no	2;3	3.4713E-79	232.95	By MS/MS	By MS/MS	By MS/MS		By MS/MS
ADLESESFRPNLSDPSELLLPDQIEK	TTREDINSKQVATVKADLESESFRPNLSDP	LSDPSELLLPDQIEKLTKHLPPRTIGYPWT	K	A	D	E	K	L	1	1	1	3	0	1	4	0	0	1	5	1	0	1	3	4	0	0	0	0	0	0	26	0	2941.4557	Q8N573	Q8N573	697	722	OXR1	Oxidation resistance protein 1	yes	yes	3	0.018434	23.917		By MS/MS	By MS/MS	By matching
ADLFYDVEALDLESPK	RHHFPRHPNVFGFCRADLFYDVEALDLESP	DLFYDVEALDLESPKNLVINCEVFDPQEHE	R	A	D	P	K	N	2	0	0	3	0	0	2	0	0	0	3	1	0	1	1	1	0	0	1	1	0	0	16	0	1823.8829	P04196	P04196	220	235	HRG	Histidine-rich glycoprotein	yes	yes	3	0.020909	25.167
ADLIAYLK	GTKMIFVGIKKKEERADLIAYLKKATNE__	IKKKEERADLIAYLKKATNE__________	R	A	D	L	K	K	2	0	0	1	0	0	0	0	0	1	2	1	0	0	0	0	0	0	1	0	0	0	8	0	905.52222	P99999	P99999	93	100	CYCS	Cytochrome c	yes	yes	2	0.0038854	91.626	By MS/MS	By MS/MS	By MS/MS	By MS/MS	By MS/MS
ADLIAYLKK	GTKMIFVGIKKKEERADLIAYLKKATNE__	KKKEERADLIAYLKKATNE___________	R	A	D	K	K	A	2	0	0	1	0	0	0	0	0	1	2	2	0	0	0	0	0	0	1	0	0	0	9	1	1033.6172	P99999	P99999	93	101	CYCS	Cytochrome c	yes	yes	2	0.0038447	103.83		By matching		By matching	By matching
ADLINNLGTIAK	DRTLTIVDTGIGMTKADLINNLGTIAKSGT	MTKADLINNLGTIAKSGTKAFMEALQAGAD	K	A	D	A	K	S	2	0	2	1	0	0	0	1	0	2	2	1	0	0	0	0	1	0	0	0	0	0	12	0	1241.698	P07900;Q14568;P08238;Q58FF8	P07900	101	112	HSP90AA1;HSP90AA2P;HSP90AB1;HSP90AB2P	Heat shock protein HSP 90-alpha;Heat shock protein HSP 90-alpha A2;Heat shock protein HSP 90-beta;Putative heat shock protein HSP 90-beta 2	no	no	2	2.0482E-16	213.81	By MS/MS	By MS/MS	By MS/MS	By MS/MS	By MS/MS
ADLLGIVSELQLK	KDQLRTQVVRLQAEKADLLGIVSELQLKLN	EKADLLGIVSELQLKLNSSGSSEDSFVEIR	K	A	D	L	K	L	1	0	0	1	0	1	1	1	0	1	4	1	0	0	0	1	0	0	0	1	0	0	13	0	1397.813	Q96CV9	Q96CV9	155	167	OPTN	Optineurin	yes	yes	2	0.0016206	72.006		By MS/MS
ADLLLSTQPGREEGSPLELER	LQASDLPASASLPAKADLLLSTQPGREEGS	TQPGREEGSPLELERLKLEPHEGLLLRFPY	K	A	D	E	R	L	1	2	0	1	0	1	4	2	0	0	5	0	0	0	2	2	1	0	0	0	0	0	21	1	2309.1863	P08195	P08195	593	613	SLC3A2	4F2 cell-surface antigen heavy chain	yes	yes	3	2.2665E-07	92.31	By matching		By matching		By matching
ADLPDQREVNER	NAYCENPDIVLIGNKADLPDQREVNERQAR	GNKADLPDQREVNERQARELADKYGIPYFE	K	A	D	E	R	Q	1	2	1	2	0	1	2	0	0	0	1	0	0	0	1	0	0	0	0	1	0	0	12	1	1440.6957	O00194	O00194	135	146	RAB27B	Ras-related protein Rab-27B	yes	yes	3	0.0070317	59.57
ADLSAMSAER	VLRHLGIVDAFQQGKADLSAMSAERDLCLS	FQQGKADLSAMSAERDLCLSKFVHKSFVEV	K	A	D	E	R	D	3	1	0	1	0	0	1	0	0	0	1	0	1	0	0	2	0	0	0	0	0	0	10	0	1049.4812	P50453	P50453	298	307	SERPINB9	Serpin B9	yes	yes	2	0.0036038	81.338
ADLSGITGAR	DILLQLGIEEAFTSKADLSGITGARNLAVS	AFTSKADLSGITGARNLAVSQVVHKAVLDV	K	A	D	A	R	N	2	1	0	1	0	0	0	2	0	1	1	0	0	0	0	1	1	0	0	0	0	0	10	0	959.50361	P01011	P01011	341	350	SERPINA3	Alpha-1-antichymotrypsin;Alpha-1-antichymotrypsin His-Pro-less	yes	yes	2	7.9783E-05	115.82	By MS/MS		By MS/MS		By MS/MS
ADLTALFLPR	SGKVKRDAEKKDQMKADLTALFLPRQPPMS	KDQMKADLTALFLPRQPPMSLAEAEQLMEE	K	A	D	P	R	Q	2	1	0	1	0	0	0	0	0	0	3	0	0	1	1	0	1	0	0	0	0	0	10	0	1115.6339	Q13045	Q13045	875	884	FLII	Protein flightless-1 homolog	yes	yes	2	4.4442999999999995E-21	230.09	By MS/MS	By MS/MS	By MS/MS	By MS/MS	By MS/MS
ADLTEYLSTHYK	QAVEGPSENVRKLSRADLTEYLSTHYKAPR	LSRADLTEYLSTHYKAPRMVLAAAGGVEHQ	R	A	D	Y	K	A	1	0	0	1	0	0	1	0	1	0	2	1	0	0	0	1	2	0	2	0	0	0	12	0	1439.6933	P31930	P31930	214	225	UQCRC1	Cytochrome b-c1 complex subunit 1, mitochondrial	yes	yes	2;3	3.1753E-16	157.24	By MS/MS	By MS/MS	By MS/MS	By MS/MS	By MS/MS
ADMEAEAPTFQALEDFSAELIDSGHHASPEIEK	LTGIEILLERHQEHRADMEAEAPTFQALED	ELIDSGHHASPEIEKKLQAVKLERDDLEKA	R	A	D	E	K	K	6	0	0	3	0	1	6	1	2	2	2	1	1	2	2	3	1	0	0	0	0	0	33	0	3584.6253	P02549	P02549	1336	1368	SPTA1	Spectrin alpha chain, erythrocytic 1	yes	yes	4	1.7059E-08	65.301
ADMGGAATICSAIVSAAK	GGISIKASANMDLMRADMGGAATICSAIVS	GGAATICSAIVSAAKLNLPINIIGLAPLCE	R	A	D	A	K	L	6	0	0	1	1	0	0	2	0	2	0	1	1	0	0	2	1	0	0	1	0	0	18	0	1692.8175	P28838	P28838	304	321	LAP3	Cytosol aminopeptidase	yes	yes	2	0.0019267	53.252	By matching		By MS/MS	By MS/MS
ADMVIEAVFEDLSLK	FSNLTGQLDYQGFEKADMVIEAVFEDLSLK	ADMVIEAVFEDLSLKHRVLKEVEAVIPDHC	K	A	D	L	K	H	2	0	0	2	0	0	2	0	0	1	2	1	1	1	0	1	0	0	0	2	0	0	15	0	1678.8488	P40939	P40939	441	455	HADHA	Trifunctional enzyme subunit alpha, mitochondrial;Long-chain enoyl-CoA hydratase;Long chain 3-hydroxyacyl-CoA dehydrogenase	yes	yes	2	9.6228E-05	95.018
ADNFEYSDPVDGSISR	GKQFSANDKVYTVEKADNFEYSDPVDGSIS	DNFEYSDPVDGSISRNQGLRLIFTDGSRIV	K	A	D	S	R	N	1	1	1	3	0	0	1	1	0	1	0	0	0	1	1	3	0	0	1	1	0	0	16	0	1770.7697	P36871	P36871	471	486	PGM1	Phosphoglucomutase-1	yes	yes	2	2.3719E-42	198.74	By MS/MS	By MS/MS	By MS/MS	By MS/MS	By MS/MS
ADNIEVFAQGHGIIQVDK	TVHSVRRALENTAVKADNIEVFAQGHGIIQ	IEVFAQGHGIIQVDKAYDYLVQNTSFANKL	K	A	D	D	K	A	2	0	1	2	0	2	1	2	1	3	0	1	0	1	0	0	0	0	0	2	0	0	18	0	1952.9956	P29144	P29144	489	506	TPP2	Tripeptidyl-peptidase 2	yes	yes	2;3	0.00013787	77.08	By matching	By matching	By matching	By matching	By MS/MS
ADPAAASHPLLLNGDATVAQK	______________________________	SHPLLLNGDATVAQKNPGSVAENNLCSQYE	K	A	D	Q	K	N	6	0	1	2	0	1	0	1	1	0	3	1	0	0	2	1	1	0	0	1	0	0	21	0	2059.0698	P20591	P20591	11	31	MX1	Interferon-induced GTP-binding protein Mx1;Interferon-induced GTP-binding protein Mx1, N-terminally processed	yes	yes	3	0.089211	16.299
ADPEELFTK	RRATLPHPGGSTNLKADPEELFTKLEKIGK	GSTNLKADPEELFTKLEKIGKGSFGEVFKG	K	A	D	T	K	L	1	0	0	1	0	0	2	0	0	0	1	1	0	1	1	0	1	0	0	0	0	0	9	0	1048.5077	Q9Y6E0	Q9Y6E0	30	38	STK24	Serine/threonine-protein kinase 24;Serine/threonine-protein kinase 24 36 kDa subunit;Serine/threonine-protein kinase 24 12 kDa subunit	yes	yes	2	0.074278	52.255
ADPEELFTKLEK	RRATLPHPGGSTNLKADPEELFTKLEKIGK	NLKADPEELFTKLEKIGKGSFGEVFKGIDN	K	A	D	E	K	I	1	0	0	1	0	0	3	0	0	0	2	2	0	1	1	0	1	0	0	0	0	0	12	1	1418.7293	Q9Y6E0	Q9Y6E0	30	41	STK24	Serine/threonine-protein kinase 24;Serine/threonine-protein kinase 24 36 kDa subunit;Serine/threonine-protein kinase 24 12 kDa subunit	yes	yes	2;3	0.0085528	60.518	By matching	By matching	By matching	By matching	By matching
ADPQEAINCLMR	DAATCFVDAGNAFKKADPQEAINCLMRAIE	FKKADPQEAINCLMRAIEIYTDMGRFTIAA	K	A	D	M	R	A	2	1	1	1	1	1	1	0	0	1	1	0	1	0	1	0	0	0	0	0	0	0	12	0	1416.649	P54920	P54920	95	106	NAPA	Alpha-soluble NSF attachment protein	yes	yes	2	0.0034474	67.563
ADPSLNPEQLK	CKEEKLAISREANSKADPSLNPEQLKKLQD	ANSKADPSLNPEQLKKLQDKIEKCKQDVLK	K	A	D	L	K	K	1	0	1	1	0	1	1	0	0	0	2	1	0	0	2	1	0	0	0	0	0	0	11	0	1210.6194	Q9UNF0	Q9UNF0	178	188	PACSIN2	Protein kinase C and casein kinase substrate in neurons protein 2	yes	yes	2	2.096E-07	138.08	By MS/MS	By MS/MS	By MS/MS	By matching	By matching
ADPSLNPEQLKK	CKEEKLAISREANSKADPSLNPEQLKKLQD	NSKADPSLNPEQLKKLQDKIEKCKQDVLKT	K	A	D	K	K	L	1	0	1	1	0	1	1	0	0	0	2	2	0	0	2	1	0	0	0	0	0	0	12	1	1338.7143	Q9UNF0	Q9UNF0	178	189	PACSIN2	Protein kinase C and casein kinase substrate in neurons protein 2	yes	yes	2;3	5.9671E-05	128.81	By MS/MS	By MS/MS	By MS/MS		By MS/MS
ADPSQFELLK	KEIAITHHVKEGHEKADPSQFELLKVLGQG	EGHEKADPSQFELLKVLGQGSFGKVFLVKK	K	A	D	L	K	V	1	0	0	1	0	1	1	0	0	0	2	1	0	1	1	1	0	0	0	0	0	0	10	0	1146.5921	P51812	P51812	63	72	RPS6KA3	Ribosomal protein S6 kinase alpha-3	no	no	2	0.012275	76.827		By MS/MS	By MS/MS	By matching	By MS/MS
ADQELMTYSHDNIICGITSVSFSK	ATGSDDATCRLFDLRADQELMTYSHDNIIC	HDNIICGITSVSFSKSGRLLLAGYDDFNCN	R	A	D	S	K	S	1	0	1	2	1	1	1	1	1	3	1	1	1	1	0	4	2	0	1	1	0	0	24	0	2715.252	P62873	P62873	257	280	GNB1	Guanine nucleotide-binding protein G(I)/G(S)/G(T) subunit beta-1	yes	yes	3	5.9234E-34	141.53	By matching			By MS/MS
ADQFLVGTSR	VPDQYGTIRAVAEGKADQFLVGTSRNFILR	VAEGKADQFLVGTSRNFILRGTFNDGFQIE	K	A	D	S	R	N	1	1	0	1	0	1	0	1	0	0	1	0	0	1	0	1	1	0	0	1	0	0	10	0	1092.5564	Q9HC35	Q9HC35	563	572	EML4	Echinoderm microtubule-associated protein-like 4	yes	yes	2	0.016393	67.704		By MS/MS			By MS/MS
ADQIETQQLMR	ALKNHEDKMRVVLNKADQIETQQLMRVYGA	VLNKADQIETQQLMRVYGALMWSLGKIVNT	K	A	D	M	R	V	1	1	0	1	0	3	1	0	0	1	1	0	1	0	0	0	1	0	0	0	0	0	11	0	1331.6503	Q9H4M9;Q9NZN3	Q9NZN3	221	231	EHD1;EHD3	EH domain-containing protein 1;EH domain-containing protein 3	no	no	2	1.4444E-20	226.76	By MS/MS	By MS/MS	By MS/MS	By MS/MS	By MS/MS
ADRDESSPYAAMLAAQDVAQR	GKETICRVTGGMKVKADRDESSPYAAMLAA	SPYAAMLAAQDVAQRCKELGITALHIKLRA	K	A	D	Q	R	C	6	2	0	3	0	2	1	0	0	0	1	0	1	0	1	2	0	0	1	1	0	0	21	1	2264.0492	P62263	P62263	64	84	RPS14	40S ribosomal protein S14	yes	yes	3	9.9404E-05	52.853
ADRTQTGHVLGNPQR	IDHKPRDGFHLVKDKADRTQTGHVLGNPQR	ADRTQTGHVLGNPQRRDVVTCDRGLPPVVF	K	A	D	Q	R	R	1	2	1	1	0	2	0	2	1	0	1	0	0	0	1	0	2	0	0	1	0	0	15	1	1648.8394	Q63HN8	Q63HN8	4550	4564	RNF213	E3 ubiquitin-protein ligase RNF213	yes	yes	4	0.093329	17.744	By MS/MS		By MS/MS		By MS/MS
ADSVVDLLSYNVQGSGETTYDHK	TSTDHFSLRARYHMKADSVVDLLSYNVQGS	SYNVQGSGETTYDHKNTFTLSYDGSLRHKF	K	A	D	H	K	N	1	0	1	3	0	1	1	2	1	0	2	1	0	0	0	3	2	0	2	3	0	0	23	0	2497.1609	P04114	P04114	1393	1415	APOB	Apolipoprotein B-100;Apolipoprotein B-48	yes	yes	3	1.1487E-21	138.04	By matching				By matching
ADTLDPALLRPGR	FDQNVNVKVIMATNRADTLDPALLRPGRLD	NRADTLDPALLRPGRLDRKIEFPLPDRRQK	R	A	D	G	R	L	2	2	0	2	0	0	0	1	0	0	3	0	0	0	2	0	1	0	0	0	0	0	13	0	1393.7678	P43686	P43686	314	326	PSMC4	26S protease regulatory subunit 6B	yes	yes	3	0.00025509	60.161		By matching	By matching	By matching	By MS/MS
ADTLTDEINFLR	DVDAAYMNKVELQAKADTLTDEINFLRALY	QAKADTLTDEINFLRALYDAELSQMQTHIS	K	A	D	L	R	A	1	1	1	2	0	0	1	0	0	1	2	0	0	1	0	0	2	0	0	0	0	0	12	0	1406.7042	CON__P02538;P02538;CON__P04259;P04259	CON__P04259	288	299	KRT6A;KRT6B	Keratin, type II cytoskeletal 6A;Keratin, type II cytoskeletal 6B	no	no	2;3	7.6E-53	265.94			By MS/MS		By matching
ADTLTLEER	KRLSKVVNIVPVIAKADTLTLEERVHFKQR	VPVIAKADTLTLEERVHFKQRITADLLSNG	K	A	D	E	R	V	1	1	0	1	0	0	2	0	0	0	2	0	0	0	0	0	2	0	0	0	0	0	9	0	1046.5244	Q9UHD8	Q9UHD8	446	454	SEPT9	Septin-9	yes	yes	2	0.009223	74.92	By matching		By matching	By matching
ADTLTPEECQQFK	KRLHEKVNIIPLIAKADTLTPEECQQFKKQ	AKADTLTPEECQQFKKQIMKEIQEHKIKIY	K	A	D	F	K	K	1	0	0	1	1	2	2	0	0	0	1	1	0	1	1	0	2	0	0	0	0	0	13	0	1565.7032	Q16181	Q16181	196	208	SEPT7	Septin-7	yes	yes	2	4.9772E-05	100.58	By matching	By matching	By matching	By matching	By matching
ADTLTPEECQQFKK	KRLHEKVNIIPLIAKADTLTPEECQQFKKQ	KADTLTPEECQQFKKQIMKEIQEHKIKIYE	K	A	D	K	K	Q	1	0	0	1	1	2	2	0	0	0	1	2	0	1	1	0	2	0	0	0	0	0	14	1	1693.7981	Q16181	Q16181	196	209	SEPT7	Septin-7	yes	yes	2;3	1.3235E-26	191.05	By MS/MS	By MS/MS	By MS/MS	By MS/MS	By MS/MS
ADTPSLGEGPEK	AQLAHAVLAKLNAFKADTPSLGEGPEKTRS	AFKADTPSLGEGPEKTRSQLLIMDRAADPV	K	A	D	E	K	T	1	0	0	1	0	0	2	2	0	0	1	1	0	0	2	1	1	0	0	0	0	0	12	0	1199.567	Q15833	Q15833	214	225	STXBP2	Syntaxin-binding protein 2	yes	yes	2	3.9809E-11	141.95	By MS/MS	By MS/MS	By MS/MS	By MS/MS	By MS/MS
ADVFHAYLSLLK	PALISRFKEREENVKADVFHAYLSLLKQTR	NVKADVFHAYLSLLKQTRPVQSWLCDPDAM	K	A	D	L	K	Q	2	0	0	1	0	0	0	0	1	0	3	1	0	1	0	1	0	0	1	1	0	0	12	0	1375.75	Q86VP6	Q86VP6	392	403	CAND1	Cullin-associated NEDD8-dissociated protein 1	yes	yes	3	0.00035939	79.633	By MS/MS	By MS/MS	By MS/MS	By MS/MS	By MS/MS
ADVIPVHYYLIPPPTK	LAGSLTLSKTELGKKADVIPVHYYLIPPPT	DVIPVHYYLIPPPTKTKNGSKDKEKDSEKE	K	A	D	T	K	T	1	0	0	1	0	0	0	0	1	2	1	1	0	0	4	0	1	0	2	2	0	0	16	0	1822.0029	P29144	P29144	984	999	TPP2	Tripeptidyl-peptidase 2	yes	yes	3	0.00030101	66.826		By MS/MS			By matching
ADVLTTGAGNPVGDK	SDQMQHWKEQRAAQKADVLTTGAGNPVGDK	ADVLTTGAGNPVGDKLNVITVGPRGPLLVQ	K	A	D	D	K	L	2	0	1	2	0	0	0	3	0	0	1	1	0	0	1	0	2	0	0	2	0	0	15	0	1413.71	P04040	P04040	24	38	CAT	Catalase	yes	yes	2	8.0258E-14	146.16	By MS/MS	By MS/MS	By MS/MS	By MS/MS	By MS/MS
ADVLTTGAGNPVGDKLNVITVGPR	SDQMQHWKEQRAAQKADVLTTGAGNPVGDK	NPVGDKLNVITVGPRGPLLVQDVVFTDEMA	K	A	D	P	R	G	2	1	2	2	0	0	0	4	0	1	2	1	0	0	2	0	3	0	0	4	0	0	24	1	2363.2809	P04040	P04040	24	47	CAT	Catalase	yes	yes	2;3	1.3191E-68	199.89	By MS/MS	By MS/MS	By MS/MS	By MS/MS	By MS/MS
ADVYRDILACGR	EIPKGEMVTILAQSRADVYRDILACGRGDS	QSRADVYRDILACGRGDSFFIRSHFECEKE	R	A	D	G	R	G	2	2	0	2	1	0	0	1	0	1	1	0	0	0	0	0	0	0	1	1	0	0	12	1	1407.6929	Q9UDY2	Q9UDY2	592	603	TJP2	Tight junction protein ZO-2	yes	yes	3	0.00069004	70.563				By matching
AEAAALTETAK	NKESLFYKMVQQLGKAEAAALTETAKQVYF	QLGKAEAAALTETAKQVYFKRNYPHIGHTD	K	A	E	A	K	Q	5	0	0	0	0	0	2	0	0	0	1	1	0	0	0	0	2	0	0	0	0	0	11	0	1074.5557	O15439	O15439	1279	1289	ABCC4	Multidrug resistance-associated protein 4	yes	yes	2	0.0046395	71.349
AEAAASALADADADLEER	PSTGGSLSVAAGGKKAEAAASALADADADL	AASALADADADLEERLKNLRRD________	K	A	E	E	R	L	8	1	0	3	0	0	3	0	0	0	2	0	0	0	0	1	0	0	0	0	0	0	18	0	1787.8174	O43633	O43633	198	215	CHMP2A	Charged multivesicular body protein 2a	yes	yes	2	1.121E-06	115.12	By MS/MS	By MS/MS	By matching	By matching	By matching
AEAAVESAVAGPQGR	PSGFAVLASCARAARAEAAVESAVAGPQGR	AEAAVESAVAGPQGREQDVSRILQALHECL	R	A	E	G	R	E	5	1	0	0	0	1	2	2	0	0	0	0	0	0	1	1	0	0	0	2	0	0	15	0	1411.7056	Q9UHJ6	Q9UHJ6	44	58	SHPK	Sedoheptulokinase	yes	yes	2	3.6683E-08	125.22	By matching	By MS/MS		By MS/MS	By MS/MS
AEAEEDGDLQCLCVK	FLALLLLPVVVAFARAEAEEDGDLQCLCVK	AEAEEDGDLQCLCVKTTSQVRPRHITSLEV	R	A	E	V	K	T	2	0	0	2	2	1	3	1	0	0	2	1	0	0	0	0	0	0	0	1	0	0	15	0	1735.7393	P10720	P10720	34	48	PF4V1	Platelet factor 4 variant;Platelet factor 4 variant(4-74);Platelet factor 4 variant(5-74);Platelet factor 4 variant(6-74)	yes	yes	2	5.8884E-45	265.12	By MS/MS	By MS/MS	By MS/MS	By MS/MS	By MS/MS
AEAENTSEVSTVLK	LYSRSGSLSGRSSLKAEAENTSEVSTVLKL	KAEAENTSEVSTVLKLDNTVVGQTSWKPCG	K	A	E	L	K	L	2	0	1	0	0	0	3	0	0	0	1	1	0	0	0	2	2	0	0	2	0	0	14	0	1476.7308	Q16512	Q16512	383	396	PKN1	Serine/threonine-protein kinase N1	yes	yes	2	0.00016848	110.86
AEAESLYQSK	AEVKAQNEDIAQKSKAEAESLYQSKYEELQ	AQKSKAEAESLYQSKYEELQITAGRHGDSV	K	A	E	S	K	Y	2	0	0	0	0	1	2	0	0	0	1	1	0	0	0	2	0	0	1	0	0	0	10	0	1124.535	CON__P04264;P04264	CON__P04264	367	376	KRT1	Keratin, type II cytoskeletal 1	yes	no	2	0.03431	55.064
AEAESWYQTK	AEVKAQYEEIAQRSRAEAESWYQTKYEELQ	AQRSRAEAESWYQTKYEELQVTAGRHGDDL	R	A	E	T	K	Y	2	0	0	0	0	1	2	0	0	0	0	1	0	0	0	1	1	1	1	0	0	0	10	0	1211.5459	CON__P02538;P02538;CON__O95678;O95678;CON__Q8VED5;CON__P04259;P04259	CON__P04259	350	359	KRT6A;KRT75;KRT6B	Keratin, type II cytoskeletal 6A;Keratin, type II cytoskeletal 75;Keratin, type II cytoskeletal 6B	no	no	2	3.0021E-08	141.48			By MS/MS
AEAETLPSLSITK	IHELFVPENKLDHVRAEAETLPSLSITKLD	VRAEAETLPSLSITKLDLQWVQVLSEGWAT	R	A	E	T	K	L	2	0	0	0	0	0	2	0	0	1	2	1	0	0	1	2	2	0	0	0	0	0	13	0	1358.7293	O95340	O95340	239	251	PAPSS2	Bifunctional 3-phosphoadenosine 5-phosphosulfate synthase 2;Sulfate adenylyltransferase;Adenylyl-sulfate kinase	yes	yes	2	0.00031133	83
AEAGDNLGALVR	TVVTGIEMFHKSLERAEAGDNLGALVRGLK	LERAEAGDNLGALVRGLKREDLRRGLVMVK	R	A	E	V	R	G	3	1	1	1	0	0	1	2	0	0	2	0	0	0	0	0	0	0	0	1	0	0	12	0	1184.6149	P49411	P49411	316	327	TUFM	Elongation factor Tu, mitochondrial	yes	yes	2	1.2831E-07	130.53	By MS/MS	By MS/MS	By MS/MS	By MS/MS	By MS/MS
AEAGGGWEGSASYK	KQPVFGANYIKGTVKAEAGGGWEGSASYKL	KAEAGGGWEGSASYKLTFTAGGAIEFGQRM	K	A	E	Y	K	L	3	0	0	0	0	0	2	4	0	0	0	1	0	0	0	2	0	1	1	0	0	0	14	0	1368.5946	Q969T9	Q969T9	98	111	WBP2	WW domain-binding protein 2	yes	yes	2	3.3533E-13	143.17	By matching	By MS/MS	By MS/MS	By MS/MS	By MS/MS
AEAGPEGVAPAPEGEK	KENGDKSEAQKPSEKAEAGPEGVAPAPEGE	EAGPEGVAPAPEGEKKQKPARKRRMVEEIG	K	A	E	E	K	K	4	0	0	0	0	0	4	3	0	0	0	1	0	0	3	0	0	0	0	1	0	0	16	0	1507.7155	Q9Y4L1	Q9Y4L1	670	685	HYOU1	Hypoxia up-regulated protein 1	yes	yes	2	1.8536E-06	109.84	By MS/MS	By MS/MS	By MS/MS	By MS/MS	By MS/MS
AEAGPEGVAPAPEGEKK	KENGDKSEAQKPSEKAEAGPEGVAPAPEGE	AGPEGVAPAPEGEKKQKPARKRRMVEEIGV	K	A	E	K	K	Q	4	0	0	0	0	0	4	3	0	0	0	2	0	0	3	0	0	0	0	1	0	0	17	1	1635.8104	Q9Y4L1	Q9Y4L1	670	686	HYOU1	Hypoxia up-regulated protein 1	yes	yes	2;3	6.1882E-07	110.38	By MS/MS	By MS/MS	By MS/MS	By MS/MS	By MS/MS
AEAGRPYEYYK	IYPKIGDKLDIICPRAEAGRPYEYYKLYLV	ICPRAEAGRPYEYYKLYLVRPEQAAACSTV	R	A	E	Y	K	L	2	1	0	0	0	0	2	1	0	0	0	1	0	0	1	0	0	0	3	0	0	0	11	0	1345.6303	P98172	P98172	67	77	EFNB1	Ephrin-B1	yes	yes	2	0.066848	45.997
AEAGSGGPGFTFTFR	YGREGLTGTGTGPSRAEAGSGGPGFTFTFR	AEAGSGGPGFTFTFRSPEEVFREFFGSGDP	R	A	E	F	R	S	2	1	0	0	0	0	1	4	0	0	0	0	0	3	1	1	2	0	0	0	0	0	15	0	1500.6997	P25686	P25686	83	97	DNAJB2	DnaJ homolog subfamily B member 2	yes	yes	2	0.0013523	83.314	By matching	By MS/MS		By MS/MS	By matching
AEAGVPAEFSIWTR	GGAHKVRAGGPGLERAEAGVPAEFSIWTRE	RAEAGVPAEFSIWTREAGAGGLAIAVEGPS	R	A	E	T	R	E	3	1	0	0	0	0	2	1	0	1	0	0	0	1	1	1	1	1	0	1	0	0	14	0	1532.7623	P21333	P21333	2251	2264	FLNA	Filamin-A	yes	yes	2;3	1.1074E-26	197.73	By MS/MS	By MS/MS	By MS/MS	By MS/MS	By MS/MS
AEALPLQR	LQPEDKRLLLVGAPRAEALPLQRANRTGGL	LLVGAPRAEALPLQRANRTGGLYSCDITAR	R	A	E	Q	R	A	2	1	0	0	0	1	1	0	0	0	2	0	0	0	1	0	0	0	0	0	0	0	8	0	896.50797	P23229	P23229	69	76	ITGA6	Integrin alpha-6;Integrin alpha-6 heavy chain;Integrin alpha-6 light chain;Processed integrin alpha-6	yes	yes	2	0.00014082	146.94	By MS/MS	By MS/MS	By MS/MS	By MS/MS	By matching
AEALTEPLNA	KRQESQLRKPENTTRAEALTEPLNA_____	ENTTRAEALTEPLNA_______________	R	A	E	N	A	-	3	0	1	0	0	0	2	0	0	0	2	0	0	0	1	0	1	0	0	0	0	0	10	0	1027.5186	Q9NX76	Q9NX76	174	183	CMTM6	CKLF-like MARVEL transmembrane domain-containing protein 6	yes	yes	2	3.2603E-08	167.24	By MS/MS	By MS/MS	By MS/MS	By MS/MS	By MS/MS
AEAQVELR	QNPNSKIVLLDVPVRAEAQVELRGNSFPAS	LLDVPVRAEAQVELRGNSFPASLVVAAEEG	R	A	E	L	R	G	2	1	0	0	0	1	2	0	0	0	1	0	0	0	0	0	0	0	0	1	0	0	8	0	914.48214	P08514	P08514	775	782	ITGA2B	Integrin alpha-IIb;Integrin alpha-IIb heavy chain;Integrin alpha-IIb light chain, form 1;Integrin alpha-IIb light chain, form 2	yes	yes	2	0.0092737	87.696
AEASQELLAQLNR	AAQFLLSEQDLERSRAEASQELLAQLNRAV	SRAEASQELLAQLNRAVQVVVHTGDITEDL	R	A	E	N	R	A	3	1	1	0	0	2	2	0	0	0	3	0	0	0	0	1	0	0	0	0	0	0	13	0	1441.7525	P41226	P41226	88	100	UBA7	Ubiquitin-like modifier-activating enzyme 7	yes	yes	2;3	1.5916000000000002E-62	269.33	By MS/MS	By MS/MS	By MS/MS	By MS/MS	By MS/MS
AECLNPSQPSR	AFSSQLCWVDAGTNRAECLNPSQPSRRKAL	GTNRAECLNPSQPSRRKALEGLQYPFAVTS	R	A	E	S	R	R	1	1	1	0	1	1	1	0	0	0	1	0	0	0	2	2	0	0	0	0	0	0	11	0	1257.5772	P14543	P14543	1133	1143	NID1	Nidogen-1	yes	yes	2	0.033882	52.79	By matching	By matching		By matching
AEDAPLSSGEDPNSR	TQPQPPPAGLPQNARAEDAPLSSGEDPNSR	AEDAPLSSGEDPNSRLAPLTTPKPRKLPPN	R	A	E	S	R	L	2	1	1	2	0	0	2	1	0	0	1	0	0	0	2	3	0	0	0	0	0	0	15	0	1543.675	Q9BW04	Q9BW04	275	289	SARG	Specifically androgen-regulated gene protein	yes	yes	2	9.8015E-06	110.66			By MS/MS
AEDEEEINAELTAK	TKIQLEAKIKEVTERAEDEEEINAELTAKK	RAEDEEEINAELTAKKRKLEDECSELKKDI	R	A	E	A	K	K	3	0	1	1	0	0	5	0	0	1	1	1	0	0	0	0	1	0	0	0	0	0	14	0	1560.7155	Q9Y623;P12882;Q9UKX2	Q9Y623	930	943	MYH4;MYH1;MYH2	Myosin-4;Myosin-1;Myosin-2	no	no	2	4.7997E-10	140.78
AEDEEELLR	DADLLIQLEAFEEAKAEDEEELLRVSGGVD	AFEEAKAEDEEELLRVSGGVDMSSHQEVFA	K	A	E	L	R	V	1	1	0	1	0	0	4	0	0	0	2	0	0	0	0	0	0	0	0	0	0	0	9	0	1102.5142	Q27J81	Q27J81	253	261	INF2	Inverted formin-2	yes	yes	2	0.00079079	99.802
AEDGSVIDYELIDQDAR	GDFRKLMVALAKGRRAEDGSVIDYELIDQD	DGSVIDYELIDQDARDLYDAGVKRKGTDVP	R	A	E	A	R	D	2	1	0	4	0	1	2	1	0	2	1	0	0	0	0	1	0	0	1	1	0	0	17	0	1907.8749	P07355	P07355	180	196	ANXA2	Annexin A2	yes	yes	2	0.019889	54.7	By MS/MS		By matching
AEDLFVEFAHK	VHRQKLLEKQLPLQKAEDLFVEFAHKASAL	PLQKAEDLFVEFAHKASALNNWCEKMEENL	K	A	E	H	K	A	2	0	0	1	0	0	2	0	1	0	1	1	0	2	0	0	0	0	0	1	0	0	11	0	1304.6401	P02549	P02549	2041	2051	SPTA1	Spectrin alpha chain, erythrocytic 1	yes	yes	3	0.064408	22.329
AEDLPLR	SAELAAALLSIYMERAEDLPLRKGTKHLSP	LLSIYMERAEDLPLRKGTKHLSPYATLTVG	R	A	E	L	R	K	1	1	0	1	0	0	1	0	0	0	2	0	0	0	1	0	0	0	0	0	0	0	7	0	812.43922	Q9BSJ8	Q9BSJ8	807	813	ESYT1	Extended synaptotagmin-1	yes	yes	2	0.074889	97.071
AEDLPLRK	SAELAAALLSIYMERAEDLPLRKGTKHLSP	LSIYMERAEDLPLRKGTKHLSPYATLTVGD	R	A	E	R	K	G	1	1	0	1	0	0	1	0	0	0	2	1	0	0	1	0	0	0	0	0	0	0	8	1	940.53418	Q9BSJ8	Q9BSJ8	807	814	ESYT1	Extended synaptotagmin-1	yes	yes	2	0.035958	83.364	By matching	By MS/MS	By MS/MS		By MS/MS
AEEDEILNR	DGGTVSQEEEDRKPKAEEDEILNRSPRNRK	EDRKPKAEEDEILNRSPRNRKPRRE_____	K	A	E	N	R	S	1	1	1	1	0	0	3	0	0	1	1	0	0	0	0	0	0	0	0	0	0	0	9	0	1087.5146	P27824	P27824	574	582	CANX	Calnexin	yes	yes	2	1.4492E-11	221.33	By MS/MS	By MS/MS	By MS/MS	By MS/MS	By MS/MS
AEEDKIPLLVVGNK	FTATAEFREQILRVKAEEDKIPLLVVGNKS	KAEEDKIPLLVVGNKSDLEERRQVPVEEAR	K	A	E	N	K	S	1	0	1	1	0	0	2	1	0	1	2	2	0	0	1	0	0	0	0	2	0	0	14	1	1523.8559	P11234	P11234	116	129	RALB	Ras-related protein Ral-B	yes	yes	3	4.825E-05	85.45	By matching	By MS/MS	By MS/MS	By MS/MS	By matching
AEEDVEPECIMEK	MASFLKGAHVTINARAEEDVEPECIMEKVA	ARAEEDVEPECIMEKVAKASGANYSFHKES	R	A	E	E	K	V	1	0	0	1	1	0	5	0	0	1	0	1	1	0	1	0	0	0	0	1	0	0	13	0	1577.6589	Q9UJU6	Q9UJU6	119	131	DBNL	Drebrin-like protein	yes	yes	2	6.69E-13	145.55	By MS/MS	By MS/MS	By MS/MS	By MS/MS	By MS/MS
AEEEEALQSSCEAR				A	E	A	R		3	1	0	0	1	1	5	0	0	0	1	0	0	0	0	2	0	0	0	0	0	0	14	0	1607.6733		REV__P35580					yes	yes	2	0.00012476	96.331	By MS/MS	By MS/MS
AEEEFNIEK	IEQEANEKAEEIDAKAEEEFNIEKGRLVQT	EEIDAKAEEEFNIEKGRLVQTQRLKIMEYY	K	A	E	E	K	G	1	0	1	0	0	0	4	0	0	1	0	1	0	1	0	0	0	0	0	0	0	0	9	0	1107.5084	P36543;Q96A05	P36543	34	42	ATP6V1E1;ATP6V1E2	V-type proton ATPase subunit E 1;V-type proton ATPase subunit E 2	yes	no	2	0.00019533	112.84	By MS/MS			By MS/MS
AEEEQAGSAPGAGSTATK	QRCEDHDKARFLVAKAEEEQAGSAPGAGST	EQAGSAPGAGSTATKTLDKRRRLEEEAKNK	K	A	E	T	K	T	5	0	0	0	0	1	3	3	0	0	0	1	0	0	1	2	2	0	0	0	0	0	18	0	1660.754	Q92619	Q92619	426	443	HMHA1	Minor histocompatibility protein HA-1;Minor histocompatibility antigen HA-1	yes	yes	2	0.00069963	63.727
AEEFSEAQDMYYLETSAK	NKIDLAERREVSQQRAEEFSEAQDMYYLET	FSEAQDMYYLETSAKESDNVEKLFLDLACR	R	A	E	A	K	E	3	0	0	1	0	1	4	0	0	0	1	1	1	1	0	2	1	0	2	0	0	0	18	0	2110.9041	Q15771	Q15771	137	154	RAB30	Ras-related protein Rab-30	yes	yes	2	4.5423E-10	121.28
AEEIANEMIEAAK	DFTAKGAMSTQQIKKAEEIANEMIEAAKAV	KKAEEIANEMIEAAKAVYTQDCPLAAAKAI	K	A	E	A	K	A	4	0	1	0	0	0	4	0	0	2	0	1	1	0	0	0	0	0	0	0	0	0	13	0	1417.6759	P49588	P49588	652	664	AARS	Alanine--tRNA ligase, cytoplasmic	yes	yes	2	0.048055	47.559
AEELGLPILGVLR	VSDGAAAILLARRSKAEELGLPILGVLRSY	SKAEELGLPILGVLRSYAVVGVPPDIMGIG	K	A	E	L	R	S	1	1	0	0	0	0	2	2	0	1	4	0	0	0	1	0	0	0	0	1	0	0	13	0	1378.8184	P09110	P09110	293	305	ACAA1	3-ketoacyl-CoA thiolase, peroxisomal	yes	yes	2	5.3949E-06	113.22	By MS/MS	By MS/MS	By MS/MS	By MS/MS	By matching
AEELLLK	FSDLGFEVKCFNDLKAEELLLKIHEVSTVS	VKCFNDLKAEELLLKIHEVSTVSHADADCF	K	A	E	L	K	I	1	0	0	0	0	0	2	0	0	0	3	1	0	0	0	0	0	0	0	0	0	0	7	0	814.48002	P55212	P55212	93	99	CASP6	Caspase-6;Caspase-6 subunit p18;Caspase-6 subunit p11	yes	yes	2	0.028982	81.381
AEELQPGFSK	PLSATVEDALQSFLKAEELQPGFSKAGRVY	QSFLKAEELQPGFSKAGRVYISKCYRELGK	K	A	E	S	K	A	1	0	0	0	0	1	2	1	0	0	1	1	0	1	1	1	0	0	0	0	0	0	10	0	1104.5451	Q96TC7	Q96TC7	409	418	RMDN3	Regulator of microtubule dynamics protein 3	yes	yes	2	0.0057879	88.948
AEERAEVSELK	EVARKLVILEGELERAEERAEVSELKCGDL	ELERAEERAEVSELKCGDLEEELKNVTNNL	R	A	E	L	K	C	2	1	0	0	0	0	4	0	0	0	1	1	0	0	0	1	0	0	0	1	0	0	11	1	1259.6357	P67936	P67936	143	153	TPM4	Tropomyosin alpha-4 chain	yes	yes	2;3	1.3488E-11	179.57	By MS/MS	By MS/MS	By MS/MS	By MS/MS	By MS/MS
AEESTAIIAVVQK	QKSSDKEFSVQSSARAEESTAIIAVVQKMI	ARAEESTAIIAVVQKMIENYEALFMVPPDL	R	A	E	Q	K	M	3	0	0	0	0	1	2	0	0	2	0	1	0	0	0	1	1	0	0	2	0	0	13	0	1357.7453	O43182	O43182	581	593	ARHGAP6	Rho GTPase-activating protein 6	yes	yes	2	4.7569999999999995E-36	201.33	By MS/MS	By MS/MS	By MS/MS	By MS/MS	By MS/MS
AEEWGVQYVETSAK	LEERRQVPVEEARSKAEEWGVQYVETSAKT	KAEEWGVQYVETSAKTRANVDKVFFDLMRE	K	A	E	A	K	T	2	0	0	0	0	1	3	1	0	0	0	1	0	0	0	1	1	1	1	2	0	0	14	0	1595.7468	P11234	P11234	147	160	RALB	Ras-related protein Ral-B	yes	yes	2	8.6911E-09	130.01	By matching	By MS/MS	By MS/MS	By MS/MS	By MS/MS
AEEYEFLTPVEEAPK	KIDKTDYMVGSYGPRAEEYEFLTPVEEAPK	AEEYEFLTPVEEAPKGMLARGSYSIKSRFT	R	A	E	P	K	G	2	0	0	0	0	0	5	0	0	0	1	1	0	1	2	0	1	0	1	1	0	0	15	0	1750.8301	P52565	P52565	153	167	ARHGDIA	Rho GDP-dissociation inhibitor 1	yes	yes	2;3	3.6135000000000004E-45	221.6	By MS/MS	By MS/MS	By MS/MS	By MS/MS	By MS/MS
AEEYEFLTPVEEAPKGMLAR	KIDKTDYMVGSYGPRAEEYEFLTPVEEAPK	FLTPVEEAPKGMLARGSYSIKSRFTDDDKT	R	A	E	A	R	G	3	1	0	0	0	0	5	1	0	0	2	1	1	1	2	0	1	0	1	1	0	0	20	1	2279.1144	P52565	P52565	153	172	ARHGDIA	Rho GDP-dissociation inhibitor 1	yes	yes	3	4.6288E-06	78.516	By matching				By MS/MS
AEFFADVVPAVR	QGHMWRAAFTAGRMKAEFFADVVPAVRKWR	RMKAEFFADVVPAVRKWREAGMKVYIYSSG	K	A	E	V	R	K	3	1	0	1	0	0	1	0	0	0	0	0	0	2	1	0	0	0	0	3	0	0	12	0	1319.6874	Q9UHY7	Q9UHY7	129	140	ENOPH1	Enolase-phosphatase E1	yes	yes	2	0.00034783	90.15	By matching	By MS/MS	By MS/MS
AEFKKETFDVTLEPLSFK	AYLSANITFYTGVPKAEFKKETFDVTLEPL	KKETFDVTLEPLSFKKEAVLIQAGEYMGQL	K	A	E	F	K	K	1	0	0	1	0	0	3	0	0	0	2	3	0	3	1	1	2	0	0	1	0	0	18	2	2128.1092	P00488	P00488	567	584	F13A1	Coagulation factor XIII A chain	yes	yes	3;4	2.2151E-05	88.992	By MS/MS	By MS/MS	By MS/MS	By MS/MS	By MS/MS
AEFTVETR	YGPGIEPTGNMVKKRAEFTVETRSAGQGEV	GNMVKKRAEFTVETRSAGQGEVLVYVEDPA	R	A	E	T	R	S	1	1	0	0	0	0	2	0	0	0	0	0	0	1	0	0	2	0	0	1	0	0	8	0	951.46616	P21333	P21333	302	309	FLNA	Filamin-A	yes	yes	2	8.7626E-05	172.15	By MS/MS	By MS/MS	By MS/MS	By MS/MS	By MS/MS
AEFVEVTK	LKAWSVARLSQKFPKAEFVEVTKLVTDLTK	LSQKFPKAEFVEVTKLVTDLTKVHKECCHG	K	A	E	T	K	L	1	0	0	0	0	0	2	0	0	0	0	1	0	1	0	0	1	0	0	2	0	0	8	0	921.48075	CON__P02769	CON__P02769	249	256			yes	yes	2	0.0016564	107.9	By MS/MS	By MS/MS		By MS/MS	By MS/MS
AEFWLDLQPQAK	GVSVLAERCKKNNGKAEFWLDLQPQAKVLM	NGKAEFWLDLQPQAKVLMSVQYFLEDVDCK	K	A	E	A	K	V	2	0	0	1	0	2	1	0	0	0	2	1	0	1	1	0	0	1	0	0	0	0	12	0	1444.7351	Q05655	Q05655	102	113	PRKCD	Protein kinase C delta type;Protein kinase C delta type regulatory subunit;Protein kinase C delta type catalytic subunit	yes	yes	2	3.8733E-05	122.26		By MS/MS	By MS/MS	By MS/MS	By MS/MS
AEGDVAALNR	GLQRELDGERERREKAEGDVAALNRRIQLV	ERREKAEGDVAALNRRIQLVEEELDRAQER	K	A	E	N	R	R	3	1	1	1	0	0	1	1	0	0	1	0	0	0	0	0	0	0	0	1	0	0	10	0	1014.5094	P67936	P67936	45	54	TPM4	Tropomyosin alpha-4 chain	yes	yes	2	1.4581E-21	239.76	By MS/MS	By MS/MS	By MS/MS	By MS/MS	By matching
AEGDVAALNRR	GLQRELDGERERREKAEGDVAALNRRIQLV	RREKAEGDVAALNRRIQLVEEELDRAQERL	K	A	E	R	R	I	3	2	1	1	0	0	1	1	0	0	1	0	0	0	0	0	0	0	0	1	0	0	11	1	1170.6105	P67936	P67936	45	55	TPM4	Tropomyosin alpha-4 chain	yes	yes	2;3	4.2398E-26	238.51	By MS/MS	By MS/MS	By MS/MS	By MS/MS	By MS/MS
AEGGQCPSLLFDLR	PSQEETGGVFLCPWRAEGGQCPSLLFDLRD	RAEGGQCPSLLFDLRDETRNVGSQTLQTFK	R	A	E	L	R	D	1	1	0	1	1	1	1	2	0	0	3	0	0	1	1	1	0	0	0	0	0	0	14	0	1561.7559	P08514	P08514	91	104	ITGA2B	Integrin alpha-IIb;Integrin alpha-IIb heavy chain;Integrin alpha-IIb light chain, form 1;Integrin alpha-IIb light chain, form 2	yes	yes	2;3	7.6785E-76	283.35	By MS/MS	By MS/MS	By MS/MS	By MS/MS	By MS/MS
AEGGQCPSLLFDLRDETR	PSQEETGGVFLCPWRAEGGQCPSLLFDLRD	GQCPSLLFDLRDETRNVGSQTLQTFKARQG	R	A	E	T	R	N	1	2	0	2	1	1	2	2	0	0	3	0	0	1	1	1	1	0	0	0	0	0	18	1	2062.9742	P08514	P08514	91	108	ITGA2B	Integrin alpha-IIb;Integrin alpha-IIb heavy chain;Integrin alpha-IIb light chain, form 1;Integrin alpha-IIb light chain, form 2	yes	yes	2;3	1.4321E-131	244.97	By MS/MS	By MS/MS	By MS/MS	By MS/MS	By MS/MS
AEGIPVEMVVIGDDSAFTVLKK	TGDRLNFGLAREQARAEGIPVEMVVIGDDS	MVVIGDDSAFTVLKKAGRRGLCGTVLIHKV	R	A	E	K	K	A	2	0	0	2	0	0	2	2	0	2	1	2	1	1	1	1	1	0	0	4	0	0	22	1	2317.2239	Q3LXA3	Q3LXA3	127	148	DAK	Bifunctional ATP-dependent dihydroxyacetone kinase/FAD-AMP lyase (cyclizing);ATP-dependent dihydroxyacetone kinase;FAD-AMP lyase (cyclizing)	yes	yes	3	4.8946E-05	47.808	By MS/MS	By MS/MS		By MS/MS	By matching
AEGSDVANAVLDGADCIMLSGETAK	TQMLESMIKKPRPTRAEGSDVANAVLDGAD	LDGADCIMLSGETAKGDYPLEAVRMQHLIA	R	A	E	A	K	G	5	0	1	3	1	0	2	3	0	1	2	1	1	0	0	2	1	0	0	2	0	0	25	0	2493.1363	P14618	P14618	343	367	PKM	Pyruvate kinase PKM	yes	yes	2;3	2.0486999999999998E-296	277.94	By MS/MS	By MS/MS	By MS/MS	By MS/MS	By MS/MS
AEGSDVANAVLDGADCIMLSGETAKGDYPLEAVR	TQMLESMIKKPRPTRAEGSDVANAVLDGAD	SGETAKGDYPLEAVRMQHLIAREAEAAIYH	R	A	E	V	R	M	6	1	1	4	1	0	3	4	0	1	3	1	1	0	1	2	1	0	1	3	0	0	34	1	3493.6341	P14618	P14618	343	376	PKM	Pyruvate kinase PKM	yes	yes	3;4	1.2167E-196	269.93	By MS/MS	By MS/MS	By MS/MS	By MS/MS	By MS/MS
AEGTFPGKI	SLCPTSWVTDWDEQRAEGTFPGKI______	DWDEQRAEGTFPGKI_______________	R	A	E	K	I	-	1	0	0	0	0	0	1	2	0	1	0	1	0	1	1	0	1	0	0	0	0	0	9	1	918.48108	P14854	P14854	78	86	COX6B1	Cytochrome c oxidase subunit 6B1	yes	yes	2	0.078304	73.26
AEHDSILAEK	PEYIYTRLEMYNILKAEHDSILAEKAEKDS	YNILKAEHDSILAEKAEKDSKPIKVTLPDG	K	A	E	E	K	A	2	0	0	1	0	0	2	0	1	1	1	1	0	0	0	1	0	0	0	0	0	0	10	0	1111.551	P26639	P26639	66	75	TARS	Threonine--tRNA ligase, cytoplasmic	yes	yes	2	3.389E-08	182.65	By MS/MS	By MS/MS	By MS/MS	By MS/MS	By MS/MS
AEHPTWGDEQLFQTTR	TLWLREHNRVCDLLKAEHPTWGDEQLFQTT	EHPTWGDEQLFQTTRLILIGETIKIVIEEY	K	A	E	T	R	L	1	1	0	1	0	2	2	1	1	0	1	0	0	1	1	0	3	1	0	0	0	0	16	0	1914.886	P23219	P23219	317	332	PTGS1	Prostaglandin G/H synthase 1	yes	yes	2;3	1.0498E-23	180.18	By MS/MS	By MS/MS	By MS/MS	By MS/MS	By matching
AEIDMLDIR	LGTDDNTLIRVMVSRAEIDMLDIRAHFKRL	RVMVSRAEIDMLDIRAHFKRLYGKSLYSFI	R	A	E	I	R	A	1	1	0	2	0	0	1	0	0	2	1	0	1	0	0	0	0	0	0	0	0	0	9	0	1074.5379	P09525	P09525	276	284	ANXA4	Annexin A4	yes	yes	2	0.036607	59.35
AEIELFVNR	PVNFCDEEKKSDECKAEIELFVNRLDSVES	KSDECKAEIELFVNRLDSVESVLPYEYTAF	K	A	E	N	R	L	1	1	1	0	0	0	2	0	0	1	1	0	0	1	0	0	0	0	0	1	0	0	9	0	1089.5819	Q99805	Q99805	58	66	TM9SF2	Transmembrane 9 superfamily member 2	yes	yes	2	0.0031735	84.498					By matching
AEIGIAMGSGTAVAK	AMTGDGVNDAPALKKAEIGIAMGSGTAVAK	AEIGIAMGSGTAVAKSAAEMVLSDDNFASI	K	A	E	A	K	S	4	0	0	0	0	0	1	3	0	2	0	1	1	0	0	1	1	0	0	1	0	0	15	0	1374.7177	Q93084;O14983;P16615	Q93084	714	728	ATP2A3;ATP2A1;ATP2A2	Sarcoplasmic/endoplasmic reticulum calcium ATPase 3;Sarcoplasmic/endoplasmic reticulum calcium ATPase 1;Sarcoplasmic/endoplasmic reticulum calcium ATPase 2	no	no	2	3.1074E-06	114.72		By MS/MS	By matching	By matching	By MS/MS
AEIISEIR	FLSCFSQFTEQGNKRAEIISEIRAQLEACQ	TEQGNKRAEIISEIRAQLEACQQERQFEVK	R	A	E	I	R	A	1	1	0	0	0	0	2	0	0	3	0	0	0	0	0	1	0	0	0	0	0	0	8	0	929.5182	Q9Y6K5	Q9Y6K5	837	844	OAS3	2-5-oligoadenylate synthase 3	yes	yes	2	0.060764	55.676	By MS/MS
AEIITVSDGR	ATLLRALQALQQEHKAEIITVSDGRGVKFF	QQEHKAEIITVSDGRGVKFF__________	K	A	E	G	R	G	1	1	0	1	0	0	1	1	0	2	0	0	0	0	0	1	1	0	0	1	0	0	10	0	1059.556	Q9BRG1	Q9BRG1	162	171	VPS25	Vacuolar protein-sorting-associated protein 25	yes	yes	2	0.061494	49.06
AEISCTDNQDGTCSVSYLPVLPGDYSILVK	AGEGGLSLAIEGPSKAEISCTDNQDGTCSV	SYLPVLPGDYSILVKYNEQHVPGSPFTARV	K	A	E	V	K	Y	1	0	1	3	2	1	1	2	0	2	3	1	0	0	2	4	2	0	2	3	0	0	30	0	3300.553	P21333	P21333	1908	1937	FLNA	Filamin-A	yes	yes	3	9.0098E-23	110.33			By matching	By MS/MS	By matching
AEISFEDR	AGAGGLAIAVEGPSKAEISFEDRKDGSCGV	AVEGPSKAEISFEDRKDGSCGVAYVVQEPG	K	A	E	D	R	K	1	1	0	1	0	0	2	0	0	1	0	0	0	1	0	1	0	0	0	0	0	0	8	0	965.44543	P21333	P21333	2281	2288	FLNA	Filamin-A	yes	yes	2	8.8091E-05	196.25	By MS/MS	By MS/MS	By MS/MS	By MS/MS	By MS/MS
AEISFEDRK	AGAGGLAIAVEGPSKAEISFEDRKDGSCGV	VEGPSKAEISFEDRKDGSCGVAYVVQEPGD	K	A	E	R	K	D	1	1	0	1	0	0	2	0	0	1	0	1	0	1	0	1	0	0	0	0	0	0	9	1	1093.5404	P21333	P21333	2281	2289	FLNA	Filamin-A	yes	yes	2;3	1.4754E-06	204.36	By MS/MS	By MS/MS	By MS/MS	By MS/MS	By MS/MS
AEISNAIDQYVTGTIGEDEDLIK	HPQVLSMKFKTGVKRAEISNAIDQYVTGTI	QYVTGTIGEDEDLIKWKALFEEVPELLTEA	R	A	E	I	K	W	2	0	1	3	0	1	3	2	0	4	1	1	0	0	0	1	2	0	1	1	0	0	23	0	2493.2122	P31939	P31939	485	507	ATIC	Bifunctional purine biosynthesis protein PURH;Phosphoribosylaminoimidazolecarboxamide formyltransferase;IMP cyclohydrolase	yes	yes	3	0.046767	20.891		By matching
AEITDAEGLGLK	PSKPPPVELRAAALRAEITDAEGLGLKLED	ALRAEITDAEGLGLKLEDRETVIKELKKSL	R	A	E	L	K	L	2	0	0	1	0	0	2	2	0	1	2	1	0	0	0	0	1	0	0	0	0	0	12	0	1215.6347	Q14203	Q14203	933	944	DCTN1	Dynactin subunit 1	yes	yes	2	1.1825E-05	114.5	By MS/MS	By MS/MS	By MS/MS	By matching	By MS/MS
AEKDEPGAWEETFK	ETPRDGDKPEETQGKAEKDEPGAWEETFKT	KAEKDEPGAWEETFKTHSDSKPYGPMSVGL	K	A	E	F	K	T	2	0	0	1	0	0	4	1	0	0	0	2	0	1	1	0	1	1	0	0	0	0	14	1	1635.7417	Q14697	Q14697	218	231	GANAB	Neutral alpha-glucosidase AB	yes	yes	2;3	6.356200000000001E-20	165.66	By MS/MS	By MS/MS	By MS/MS	By MS/MS	By MS/MS
AEKENPGLTQDIIMK	VNLSAAQTLRAAFIKAEKENPGLTQDIIMK	AEKENPGLTQDIIMKILEKKSVEVNFTESL	K	A	E	M	K	I	1	0	1	1	0	1	2	1	0	2	1	2	1	0	1	0	1	0	0	0	0	0	15	1	1685.8658	Q9BUL8	Q9BUL8	51	65	PDCD10	Programmed cell death protein 10	yes	yes	3	0.0047419	74.966
AEKGFLLLASLR	PVPDDKFQDLVDAVRAEKGFLLLASLRQMK	AVRAEKGFLLLASLRQMKKTRGTLLALERK	R	A	E	L	R	Q	2	1	0	0	0	0	1	1	0	0	4	1	0	1	0	1	0	0	0	0	0	0	12	1	1316.7816	P07996;CON__Q28194	P07996	84	95	THBS1	Thrombospondin-1	yes	no	3	0.00029794	85.554	By MS/MS	By matching	By MS/MS
AELAELPLR	KIFSFAHQTISALIKAELAELPLRLFLQGA	ISALIKAELAELPLRLFLQGALAAGEIGFE	K	A	E	L	R	L	2	1	0	0	0	0	2	0	0	0	3	0	0	0	1	0	0	0	0	0	0	0	9	0	1010.576	Q96QK1	Q96QK1	574	582	VPS35	Vacuolar protein sorting-associated protein 35	yes	yes	2	0.074278	52.255	By matching	By matching	By matching	By matching	By matching
AELANIER	QELDGSLKKIIQQQKAELANIERECLNNKQ	KIIQQQKAELANIERECLNNKQQLMRAREA	K	A	E	E	R	E	2	1	1	0	0	0	2	0	0	1	1	0	0	0	0	0	0	0	0	0	0	0	8	0	914.48214	Q9H2G2	Q9H2G2	984	991	SLK	STE20-like serine/threonine-protein kinase	yes	yes	2	0.003013	95.909	By MS/MS	By MS/MS	By MS/MS
AELEIQKDALEPGQR	PGPTLWASYSLEYGKAELEIQKDALEPGQR	AELEIQKDALEPGQRVVVVDDLLATGGTMN	K	A	E	Q	R	V	2	1	0	1	0	2	3	1	0	1	2	1	0	0	1	0	0	0	0	0	0	0	15	1	1695.8792	P07741	P07741	108	122	APRT	Adenine phosphoribosyltransferase	yes	yes	2;3	1.9629000000000002E-35	176.33	By MS/MS	By MS/MS	By matching	By MS/MS	By matching
AELEKIFQDK	EDLQNQFQKELAEQRAELEKIFQDKNQAER	LAEQRAELEKIFQDKNQAERALRNLESHHQ	R	A	E	D	K	N	1	0	0	1	0	1	2	0	0	1	1	2	0	1	0	0	0	0	0	0	0	0	10	1	1219.6449	O95613	O95613	389	398	PCNT	Pericentrin	yes	yes	3	0.022564	52.79	By MS/MS		By MS/MS		By MS/MS
AELEQHLEQEQEFQVNK	TNELSRKLMQLQHEKAELEQHLEQEQEFQV	LEQHLEQEQEFQVNKLMKKIKKLENDTISK	K	A	E	N	K	L	1	0	1	0	0	4	5	0	1	0	2	1	0	1	0	0	0	0	0	1	0	0	17	0	2097.9967	Q16204	Q16204	157	173	CCDC6	Coiled-coil domain-containing protein 6	yes	yes	3	0.0019739	51.147	By MS/MS	By MS/MS	By MS/MS	By matching	By MS/MS
AELGFLESCLR	LETQKSPEELAALVKAELGFLESCLRVNPK	ALVKAELGFLESCLRVNPKSYGTWHHRCWL	K	A	E	L	R	V	1	1	0	0	1	0	2	1	0	0	3	0	0	1	0	1	0	0	0	0	0	0	11	0	1293.6387	Q92696	Q92696	91	101	RABGGTA	Geranylgeranyl transferase type-2 subunit alpha	yes	yes	2	0.010998	61.78
AELGSQEGYVPK	GDVLKILSNQEEWFKAELGSQEGYVPKNFI	WFKAELGSQEGYVPKNFIDIQFPKWFHEGL	K	A	E	P	K	N	1	0	0	0	0	1	2	2	0	0	1	1	0	0	1	1	0	0	1	1	0	0	12	0	1276.6299	O75791	O75791	37	48	GRAP2	GRB2-related adapter protein 2	yes	yes	2	0.0018499	74.562
AELLDNEKPAAVVAPITTGYTVK	ETEIKNKMQQKSQKKAELLDNEKPAAVVAP	PAAVVAPITTGYTVKISNYGWDQSDKFVKI	K	A	E	V	K	I	4	0	1	1	0	0	2	1	0	1	2	2	0	0	2	0	3	0	1	3	0	0	23	0	2399.2948	Q9HB71	Q9HB71	52	74	CACYBP	Calcyclin-binding protein	yes	yes	3	2.5157E-09	82.477	By MS/MS	By MS/MS	By MS/MS	By MS/MS	By MS/MS
AELNEFLTR	QISKKRKFVADGIFKAELNEFLTRELAEDG	ADGIFKAELNEFLTRELAEDGYSGVEVRVT	K	A	E	T	R	E	1	1	1	0	0	0	2	0	0	0	2	0	0	1	0	0	1	0	0	0	0	0	9	0	1091.5611	P23396	P23396	19	27	RPS3	40S ribosomal protein S3	yes	yes	2	0.0026754	87.308
AELNPWPEYIYTR	GGKKKNKEGSGDGGRAELNPWPEYIYTRLE	GRAELNPWPEYIYTRLEMYNILKAEHDSIL	R	A	E	T	R	L	1	1	1	0	0	0	2	0	0	1	1	0	0	0	2	0	1	1	2	0	0	0	13	0	1650.8042	P26639	P26639	45	57	TARS	Threonine--tRNA ligase, cytoplasmic	yes	yes	2	2.8851E-09	138.99		By matching	By matching	By MS/MS	By matching
AELPPPYTAIASPDASGIPVINCR	VTPTAPPYLQESSPRAELPPPYTAIASPDA	IASPDASGIPVINCRVCQSLINLDGKLHQH	R	A	E	C	R	V	4	1	1	1	1	0	1	1	0	3	1	0	0	0	5	2	1	0	1	1	0	0	24	0	2508.2683	Q8N4L2	Q8N4L2	36	59	TMEM55A	Type 2 phosphatidylinositol 4,5-bisphosphate 4-phosphatase	yes	yes	3	0.02048	27.055	By MS/MS		By matching
AELPPTVSRPPLLR	RGPAGEPMGPEAGSKAELPPTVSRPPLLRG	KAELPPTVSRPPLLRGLSWDSGPEEPGPRL	K	A	E	L	R	G	1	2	0	0	0	0	1	0	0	0	3	0	0	0	4	1	1	0	0	1	0	0	14	0	1544.9039	Q9Y6F6	Q9Y6F6	370	383	MRVI1	Protein MRVI1	yes	yes	3	0.021703	40.552			By MS/MS	By MS/MS
AELQAQIAFLQGER	WARFEVERAQWEVERAELQAQIAFLQGERK	RAELQAQIAFLQGERKGQENLKKDLVRRIK	R	A	E	E	R	K	3	1	0	0	0	3	2	1	0	1	2	0	0	1	0	0	0	0	0	0	0	0	14	0	1572.826	O43815	O43815	75	88	STRN	Striatin	yes	yes	2;3	0.0015458	68.676		By MS/MS		By matching
AELQAQVAFLQGER	WARFEAEKARWEAERAELQAQVAFLQGERK	RAELQAQVAFLQGERKGQENLKTDLVRRIK	R	A	E	E	R	K	3	1	0	0	0	3	2	1	0	0	2	0	0	1	0	0	0	0	0	1	0	0	14	0	1558.8104	Q9NRL3	Q9NRL3	91	104	STRN4	Striatin-4	yes	yes	2	0.00051903	94.122			By matching
AELQELNAR	______________________________	QTGPEKAELQELNARLYDYVCRVRELEREN	K	A	E	A	R	L	2	1	1	0	0	1	2	0	0	0	2	0	0	0	0	0	0	0	0	0	0	0	9	0	1042.5407	O15061	O15061	13	21	SYNM	Synemin	yes	yes	2	0.0071569	77.674	By MS/MS	By MS/MS	By MS/MS	By MS/MS	By MS/MS
AELRDDPIISTHLAK	NRSLADFEKALTDYRAELRDDPIISTHLAK	AELRDDPIISTHLAKLYDNLLEQNLIRVIE	R	A	E	A	K	L	2	1	0	2	0	0	1	0	1	2	2	1	0	0	1	1	1	0	0	0	0	0	15	1	1677.905	O00231	O00231	311	325	PSMD11	26S proteasome non-ATPase regulatory subunit 11	yes	yes	3	0.0001368	82.925					By MS/MS
AELTSQESQISTYEEELAK	RKKCAEEAQLISSLKAELTSQESQISTYEE	SQESQISTYEEELAKAREELSRLQQETAEL	K	A	E	A	K	A	2	0	0	0	0	2	5	0	0	1	2	1	0	0	0	3	2	0	1	0	0	0	19	0	2155.0168	P42566	P42566	431	449	EPS15	Epidermal growth factor receptor substrate 15	yes	yes	2;3	2.0056E-20	186.56	By MS/MS	By MS/MS	By MS/MS	By MS/MS	By MS/MS
AELVAISSSEDEGNLR	THSSSTSWFRKPMTRAELVAISSSEDEGNL	ELVAISSSEDEGNLRFVYELLSWVEEMQMK	R	A	E	L	R	F	2	1	1	1	0	0	3	1	0	1	2	0	0	0	0	3	0	0	0	1	0	0	16	0	1688.8217	Q9UPN3	Q9UPN3	572	587	MACF1	Microtubule-actin cross-linking factor 1, isoforms 1/2/3/5	yes	yes	2	1.4628E-07	114.72	By MS/MS	By matching	By matching	By matching	By matching
AEMELGLR	HLTKDMLLEVKKRMRAEMELGLRKQTHNNA	EVKKRMRAEMELGLRKQTHNNAVVKMLPSF	R	A	E	L	R	K	1	1	0	0	0	0	2	1	0	0	2	0	1	0	0	0	0	0	0	0	0	0	8	0	917.46405	P19367	P19367	493	500	HK1	Hexokinase-1	yes	yes	2	0.020553	54.549
AEMELGLRK	HLTKDMLLEVKKRMRAEMELGLRKQTHNNA	VKKRMRAEMELGLRKQTHNNAVVKMLPSFV	R	A	E	R	K	Q	1	1	0	0	0	0	2	1	0	0	2	1	1	0	0	0	0	0	0	0	0	0	9	1	1045.559	P19367	P19367	493	501	HK1	Hexokinase-1	yes	yes	2	0.092247	42.109		By matching		By matching
AENFFILR	EKILCHKFMRFMMMRAENFFILRRKPVEGY	MRFMMMRAENFFILRRKPVEGYDISFLITN	R	A	E	L	R	R	1	1	1	0	0	0	1	0	0	1	1	0	0	2	0	0	0	0	0	0	0	0	8	0	1008.5393	P59998	P59998	98	105	ARPC4	Actin-related protein 2/3 complex subunit 4	yes	yes	2	5.0465E-05	178.08	By MS/MS	By MS/MS	By MS/MS	By MS/MS	By MS/MS
AENGKLVINGNPITIFQER	FQYDSTHGKFHGTVKAENGKLVINGNPITI	KLVINGNPITIFQERDPSKIKWGDAGAEYV	K	A	E	E	R	D	1	1	3	0	0	1	2	2	0	3	1	1	0	1	1	0	1	0	0	1	0	0	19	1	2112.1328	P04406	P04406	62	80	GAPDH	Glyceraldehyde-3-phosphate dehydrogenase	yes	yes	3	4.4204E-05	69.763	By MS/MS	By MS/MS			By matching
AENGKLVINGNPITIFQERDPSK	FQYDSTHGKFHGTVKAENGKLVINGNPITI	NGNPITIFQERDPSKIKWGDAGAEYVVEST	K	A	E	S	K	I	1	1	3	1	0	1	2	2	0	3	1	2	0	1	2	1	1	0	0	1	0	0	23	2	2539.3395	P04406	P04406	62	84	GAPDH	Glyceraldehyde-3-phosphate dehydrogenase	yes	yes	4	0.031771	27.168	By MS/MS		By MS/MS
AENLAAQLSFYR	RDEMAGEGFFPDQARAENLAAQLSFYRVAG	QARAENLAAQLSFYRVAGREFAVTGCKQVV	R	A	E	Y	R	V	3	1	1	0	0	1	1	0	0	0	2	0	0	1	0	1	0	0	1	0	0	0	12	0	1381.699	Q9NXH8	Q9NXH8	391	402	TOR4A	Torsin-4A	yes	yes	2	1.755E-16	176.48	By matching	By matching	By MS/MS	By MS/MS	By MS/MS
AENLGEVLR	YYSLPFCQPSKITYKAENLGEVLRGDRIVN	SKITYKAENLGEVLRGDRIVNTPFQVLMNS	K	A	E	L	R	G	1	1	1	0	0	0	2	1	0	0	2	0	0	0	0	0	0	0	0	1	0	0	9	0	999.53491	Q92544	Q92544	73	81	TM9SF4	Transmembrane 9 superfamily member 4	yes	yes	2	0.062419	54.722
AENLGEVLRGDR	YYSLPFCQPSKITYKAENLGEVLRGDRIVN	TYKAENLGEVLRGDRIVNTPFQVLMNSEKK	K	A	E	D	R	I	1	2	1	1	0	0	2	2	0	0	2	0	0	0	0	0	0	0	0	1	0	0	12	1	1327.6844	Q92544	Q92544	73	84	TM9SF4	Transmembrane 9 superfamily member 4	yes	yes	3	0.00024636	86.313					By MS/MS
AENNPWVTPIADQFQLGVSHVFEYIR	ELGNLDLTGQKQVFKAENNPWVTPIADQFQ	DQFQLGVSHVFEYIRSETYKYLYGRHMQAN	K	A	E	I	R	S	2	1	2	1	0	2	2	1	1	2	1	0	0	2	2	1	1	1	1	3	0	0	26	0	3029.5036	Q15404	Q15404	213	238	RSU1	Ras suppressor protein 1	yes	yes	3	7.4239E-118	234.21	By MS/MS	By MS/MS		By MS/MS	By MS/MS
AENQVLAMR	KLKDELASTKQKLEKAENQVLAMRKQSEGL	KQKLEKAENQVLAMRKQSEGLTKEYDRLLE	K	A	E	M	R	K	2	1	1	0	0	1	1	0	0	0	1	0	1	0	0	0	0	0	0	1	0	0	9	0	1030.523	P51572	P51572	205	213	BCAP31	B-cell receptor-associated protein 31	yes	yes	2	4.6366E-06	119.41	By MS/MS	By MS/MS	By MS/MS	By MS/MS	By MS/MS
AENYDIPSADR	SNFHMDFIVAASNLRAENYDIPSADRHKSK	SNLRAENYDIPSADRHKSKLIAGKIIPAIA	R	A	E	D	R	H	2	1	1	2	0	0	1	0	0	1	0	0	0	0	1	1	0	0	1	0	0	0	11	0	1249.5575	P22314	P22314	870	880	UBA1	Ubiquitin-like modifier-activating enzyme 1	yes	yes	2	0.00030979	101.38	By matching	By matching	By matching	By MS/MS	By MS/MS
AEPAKIEAFR	EEEGKGKDASGNKVKAEPAKIEAFRASLSK	GNKVKAEPAKIEAFRASLSKLGDVYVNDAF	K	A	E	F	R	A	3	1	0	0	0	0	2	0	0	1	0	1	0	1	1	0	0	0	0	0	0	0	10	1	1130.6084	P00558	P00558	142	151	PGK1	Phosphoglycerate kinase 1	yes	yes	2;3	2.4003E-07	119.68	By MS/MS	By MS/MS	By MS/MS	By MS/MS	By MS/MS
AEPEDHYFLLTEPPLNTPENR	LMERFMEQVIFKYLRAEPEDHYFLLTEPPL	YFLLTEPPLNTPENREYTAEIMFESFNVPG	R	A	E	N	R	E	1	1	2	1	0	0	4	0	1	0	3	0	0	1	4	0	2	0	1	0	0	0	21	0	2481.1812	P61158	P61158	103	123	ACTR3	Actin-related protein 3	yes	yes	2;3	7.9547E-55	190.86	By MS/MS	By MS/MS	By MS/MS	By MS/MS	By MS/MS
AEPIWELPTR	LAPEPKEPLIPASPKAEPIWELPTRAPRLS	PASPKAEPIWELPTRAPRLSIGDLDFSDLG	K	A	E	T	R	A	1	1	0	0	0	0	2	0	0	1	1	0	0	0	2	0	1	1	0	0	0	0	10	0	1210.6346	Q9Y613	Q9Y613	526	535	FHOD1	FH1/FH2 domain-containing protein 1	yes	yes	2	0.0068433	74.464	By matching	By MS/MS	By MS/MS	By MS/MS	By matching
AEPLETFPFDQSK	VTGYNRVILAEFDYKAEPLETFPFDQSKER	YKAEPLETFPFDQSKERLSMYLMKADLMPF	K	A	E	S	K	E	1	0	0	1	0	1	2	0	0	0	1	1	0	2	2	1	1	0	0	0	0	0	13	0	1507.7195	Q9Y6N5	Q9Y6N5	397	409	SQRDL	Sulfide:quinone oxidoreductase, mitochondrial	yes	yes	2	0.0045776	81.625		By matching		By MS/MS
AEPPQCTSLAWSADGQTLFAGYTDNLVR	IVDELKQEVISTSSKAEPPQCTSLAWSADG	DGQTLFAGYTDNLVRVWQVTIGTR______	K	A	E	V	R	V	4	1	1	2	1	2	1	2	0	0	3	0	0	1	2	2	3	1	1	1	0	0	28	0	3067.4345	P63244	P63244	281	308	GNB2L1	Guanine nucleotide-binding protein subunit beta-2-like 1;Guanine nucleotide-binding protein subunit beta-2-like 1, N-terminally processed	yes	yes	3	0.00051212	37.908
AEQDITTLEQSISR	DANRQISEYKFKLSKAEQDITTLEQSISRL	KAEQDITTLEQSISRLEGQVLRYKTAAENA	K	A	E	S	R	L	1	1	0	1	0	2	2	0	0	2	1	0	0	0	0	2	2	0	0	0	0	0	14	0	1589.7897	Q9Y608	Q9Y608	640	653	LRRFIP2	Leucine-rich repeat flightless-interacting protein 2	yes	yes	2;3	1.2541000000000001E-30	213.38	By MS/MS	By MS/MS	By MS/MS	By MS/MS	By MS/MS
AEQEEEFISNTLFK	ENRDLRKASVTIQARAEQEEEFISNTLFKK	RAEQEEEFISNTLFKKIQALQKEKETLAVN	R	A	E	F	K	K	1	0	1	0	0	1	4	0	0	1	1	1	0	2	0	1	1	0	0	0	0	0	14	0	1683.7992	Q16204	Q16204	105	118	CCDC6	Coiled-coil domain-containing protein 6	yes	yes	2	0.00022736	109.24					By MS/MS
AEQENQELPDEGTLEETLTNETR	NIELQTTNTSYEEMKAEQENQELPDEGTLE	PDEGTLEETLTNETRNADDLEVSSDIIEAV	K	A	E	T	R	N	1	1	2	1	0	2	7	1	0	0	3	0	0	0	1	0	4	0	0	0	0	0	23	0	2645.194	P50851	P50851	1021	1043	LRBA	Lipopolysaccharide-responsive and beige-like anchor protein	yes	yes	3	0.024338	26.443
AEQIEDINNTGTESASEEGDDSLLITVVPVK	DMLEKRKIQRELAKRAEQIEDINNTGTESA	EEGDDSLLITVVPVKSYKTSGKMKKNFEDL	R	A	E	V	K	S	2	0	2	3	0	1	5	2	0	3	2	1	0	0	1	3	3	0	0	3	0	0	31	0	3272.5784	Q0ZGT2	Q0ZGT2	147	177	NEXN	Nexilin	yes	yes	3	3.1473E-31	122.09	By MS/MS	By MS/MS	By MS/MS	By MS/MS	By MS/MS
AEQINQAAGEASAVLAK	EGKKQAQILASEAEKAEQINQAAGEASAVL	QINQAAGEASAVLAKAKAKAEAIRILAAAL	K	A	E	A	K	A	6	0	1	0	0	2	2	1	0	1	1	1	0	0	0	1	0	0	0	1	0	0	17	0	1669.8635	Q9UJZ1	Q9UJZ1	234	250	STOML2	Stomatin-like protein 2, mitochondrial	yes	yes	2	3.855E-05	92.856	By MS/MS	By MS/MS	By MS/MS	By MS/MS	By MS/MS
AEQSLHDLQER	EHMKKMMKDLEGLHRAEQSLHDLQERLHKA	GLHRAEQSLHDLQERLHKAQEEHRTVEVEK	R	A	E	E	R	L	1	1	0	1	0	2	2	0	1	0	2	0	0	0	0	1	0	0	0	0	0	0	11	0	1324.6371	Q13586	Q13586	254	264	STIM1	Stromal interaction molecule 1	yes	yes	2;3	1.4098E-10	151.98	By MS/MS	By MS/MS	By MS/MS	By MS/MS	By MS/MS
AEQVIFVR	TTFVCTVTNAVGMGRAEQVIFVRETPNTAG	NAVGMGRAEQVIFVRETPNTAGAGATGGII	R	A	E	V	R	E	1	1	0	0	0	1	1	0	0	1	0	0	0	1	0	0	0	0	0	2	0	0	8	0	960.53927	Q92692	Q92692	340	347	PVRL2	Nectin-2	yes	yes	2	0.021684	71.342
AEQWNVNYVETSAK	LEDKRQVSVEEAKNRAEQWNVNYVETSAKT	RAEQWNVNYVETSAKTRANVDKVFFDLMRE	R	A	E	A	K	T	2	0	2	0	0	1	2	0	0	0	0	1	0	0	0	1	1	1	1	2	0	0	14	0	1637.7686	P11233	P11233	146	159	RALA	Ras-related protein Ral-A	yes	yes	2	0.0001012	98.353	By MS/MS	By matching	By MS/MS	By MS/MS	By MS/MS
AESAALHAGLR	DKANEEIAQVRTKAKAESAALHAGLRKEQM	TKAKAESAALHAGLRKEQMKVESLERALQQ	K	A	E	L	R	K	4	1	0	0	0	0	1	1	1	0	2	0	0	0	0	1	0	0	0	0	0	0	11	0	1094.5833	O75410	O75410	757	767	TACC1	Transforming acidic coiled-coil-containing protein 1	yes	yes	3	0.035408	33.89
AESAPLPVSADDTPEVLNR	EAKVDGETASDSESRAESAPLPVSADDTPE	PLPVSADDTPEVLNRALSNLSSRWKNWWVR	R	A	E	N	R	A	3	1	1	2	0	0	2	0	0	0	2	0	0	0	3	2	1	0	0	2	0	0	19	0	1979.98	O95674	O95674	39	57	CDS2	Phosphatidate cytidylyltransferase 2	yes	yes	2;3	4.2349E-28	135.58	By MS/MS	By MS/MS	By MS/MS	By MS/MS
AESDLFLAEHHK	IYQLGLGYKGTFKFKAESDLFLAEHHKLLL	KFKAESDLFLAEHHKLLLYDGKLSSAIAFT	K	A	E	H	K	L	2	0	0	1	0	0	2	0	2	0	2	1	0	1	0	1	0	0	0	0	0	0	12	0	1395.6783	P50851	P50851	394	405	LRBA	Lipopolysaccharide-responsive and beige-like anchor protein	yes	yes	3	0.0036332	39.73
AESEQEAYLRED	IEELRQKTQEEGEERAESEQEAYLRED___	EERAESEQEAYLRED_______________	R	A	E	E	D	-	2	1	0	1	0	1	4	0	0	0	1	0	0	0	0	1	0	0	1	0	0	0	12	1	1438.6212	Q9NR28	Q9NR28	228	239	DIABLO	Diablo homolog, mitochondrial	yes	yes	2	2.7241E-05	122.26
AESFFQTK	SETHLLYVAEKKRPKAESFFQTKALDVSAS	AEKKRPKAESFFQTKALDVSASDDEIARLK	K	A	E	T	K	A	1	0	0	0	0	1	1	0	0	0	0	1	0	2	0	1	1	0	0	0	0	0	8	0	956.46035	P13798	P13798	173	180	APEH	Acylamino-acid-releasing enzyme	yes	yes	2	0.00039187	135.77	By MS/MS	By MS/MS	By MS/MS	By MS/MS	By MS/MS
AESLQQEVEALKER	AIEMATLDKEMAEERAESLQQEVEALKERV	RAESLQQEVEALKERVDELTTDLEILKAEI	R	A	E	E	R	V	2	1	0	0	0	2	4	0	0	0	2	1	0	0	0	1	0	0	0	1	0	0	14	1	1628.837	Q14203	Q14203	318	331	DCTN1	Dynactin subunit 1	yes	yes	3	2.0627E-13	137.8					By MS/MS
AESQNTFEETELELKK	GLLAIDQVLPEESQKAESQNTFEETELELK	ESQNTFEETELELKKCFPSDETCEKPVDET	K	A	E	K	K	C	1	0	1	0	0	1	5	0	0	0	2	2	0	1	0	1	2	0	0	0	0	0	16	1	1894.916	Q5JSH3	Q5JSH3	124	139	WDR44	WD repeat-containing protein 44	yes	yes	3	6.7845E-32	151.72	By matching	By MS/MS	By MS/MS	By MS/MS	By MS/MS
AESTFLFLVGQDDHNWK	PLEGPDQKSFIPVERAESTFLFLVGQDDHN	STFLFLVGQDDHNWKSEFYANEACKRLQAH	R	A	E	W	K	S	1	0	1	2	0	1	1	1	1	0	2	1	0	2	0	1	1	1	0	1	0	0	17	0	2005.9534	Q86TX2;P49753	Q86TX2	314	330	ACOT1;ACOT2	Acyl-coenzyme A thioesterase 1;Acyl-coenzyme A thioesterase 2, mitochondrial	yes	no	3	0.070878	22.475		By MS/MS			By MS/MS
AESTPEIAEQR	VYLQNWSHVLSYVSKAESTPEIAEQRGERD	YVSKAESTPEIAEQRGERDSQTQAILTKLK	K	A	E	Q	R	G	2	1	0	0	0	1	3	0	0	1	0	0	0	0	1	1	1	0	0	0	0	0	11	0	1229.5888	Q13098	Q13098	225	235	GPS1	COP9 signalosome complex subunit 1	yes	yes	2	0.00030122	111.65	By MS/MS	By MS/MS	By MS/MS	By MS/MS
AESVAAPITVR	KPGEVMVKVHVVDLKAESVAAPITVRAYLN	VDLKAESVAAPITVRAYLNQTVTEFKQLIS	K	A	E	V	R	A	3	1	0	0	0	0	1	0	0	1	0	0	0	0	1	1	1	0	0	2	0	0	11	0	1112.619	Q96K76	Q96K76	725	735	USP47	Ubiquitin carboxyl-terminal hydrolase 47	yes	yes	2	0.052763	49.06	By matching	By matching		By matching	By matching
AETEEGPDVLR	QEAAAILMARLAIYRAETEEGPDVLRWLDR	AIYRAETEEGPDVLRWLDRQLIRLCQKFGE	R	A	E	L	R	W	1	1	0	1	0	0	3	1	0	0	1	0	0	0	1	0	1	0	0	1	0	0	11	0	1214.5779	Q15436	Q15436	534	544	SEC23A	Protein transport protein Sec23A	yes	yes	2	5.2491E-11	155.07	By matching	By matching	By matching	By matching
AETLAGAMPNEAGGHPDAR	AAAETEKQVALAQGRAETLAGAMPNEAGGH	AGAMPNEAGGHPDARQLWDSPETAPAARTP	R	A	E	A	R	Q	5	1	1	1	0	0	2	3	1	0	1	0	1	0	2	0	1	0	0	0	0	0	19	0	1863.8534	Q9Y613	Q9Y613	463	481	FHOD1	FH1/FH2 domain-containing protein 1	yes	yes	3	0.031998	36.127				By matching
AETSLGIPGPSEISTEVK	TVATVGQGISNVIEKAETSLGIPGPSEIST	SLGIPGPSEISTEVKYVAGETNAKENENSS	K	A	E	V	K	Y	1	0	0	0	0	0	3	2	0	2	1	1	0	0	2	3	2	0	0	1	0	0	18	0	1813.9309	Q9NRY5	Q9NRY5	114	131	FAM114A2	Protein FAM114A2	yes	yes	2	0.067901	33.782
AEVAAIYEPPQIGTQNSLELLEDPKAEVVDEIAAK	YGRYTEHKDIPLGIRAEVAAIYEPPQIGTQ	LEDPKAEVVDEIAAKLGLRKVGWIFTDLVS	R	A	E	A	K	L	6	0	1	2	0	2	6	1	0	3	3	2	0	0	3	1	1	0	1	3	0	0	35	1	3749.9251	Q8TAT6	Q8TAT6	268	302	NPLOC4	Nuclear protein localization protein 4 homolog	yes	yes	3;4	3.1402E-08	56.164	By MS/MS	By MS/MS	By MS/MS	By matching	By MS/MS
AEVAELLVHSGDFLVR	KPLHEQLWYHGAIPRAEVAELLVHSGDFLV	EVAELLVHSGDFLVRESQGKQEYVLSVLWD	R	A	E	V	R	E	2	1	0	1	0	0	2	1	1	0	3	0	0	1	0	1	0	0	0	3	0	0	16	0	1753.9363	P07332	P07332	468	483	FES	Tyrosine-protein kinase Fes/Fps	yes	yes	3	9.4964E-06	97.836		By MS/MS
AEVDDVIQVR	GEYEEHLGILGPIIRAEVDDVIQVRFKNLA	GPIIRAEVDDVIQVRFKNLASRPYSLHAHG	R	A	E	V	R	F	1	1	0	2	0	1	1	0	0	1	0	0	0	0	0	0	0	0	0	3	0	0	10	0	1142.5932	P12259;CON__Q28107	P12259	1650	1659	F5	Coagulation factor V;Coagulation factor V heavy chain;Coagulation factor V light chain	no	no	2	0.00074789	98.582	By matching	By matching	By matching	By matching	By matching
AEVIWTSSDHQVLSGK	TSEHELTCQAEGYPKAEVIWTSSDHQVLSG	EVIWTSSDHQVLSGKTTTTNSKREEKLFNV	K	A	E	G	K	T	1	0	0	1	0	1	1	1	1	1	1	1	0	0	0	3	1	1	0	2	0	0	16	0	1755.8792	Q9NZQ7	Q9NZQ7	163	178	CD274	Programmed cell death 1 ligand 1	yes	yes	3	8.3938E-05	63.918	By MS/MS
AEVSELK	KLVILEGELERAEERAEVSELKCGDLEEEL	ELERAEERAEVSELKCGDLEEELKNVTNNL	R	A	E	L	K	C	1	0	0	0	0	0	2	0	0	0	1	1	0	0	0	1	0	0	0	1	0	0	7	0	774.41233	P67936	P67936	147	153	TPM4	Tropomyosin alpha-4 chain	no	no	2	0.011866	108.24				By MS/MS
AEVSELKCGDLEEELK	KLVILEGELERAEERAEVSELKCGDLEEEL	EVSELKCGDLEEELKNVTNNLKSLEAASEK	R	A	E	L	K	N	1	0	0	1	1	0	5	1	0	0	3	2	0	0	0	1	0	0	0	1	0	0	16	1	1847.8823	P67936	P67936	147	162	TPM4	Tropomyosin alpha-4 chain	yes	yes	3	6.0763E-08	94.203			By MS/MS	By MS/MS
AEVSELKCGDLEEELKNVTNNLK	KLVILEGELERAEERAEVSELKCGDLEEEL	GDLEEELKNVTNNLKSLEAASEKYSEKEDK	R	A	E	L	K	S	1	0	3	1	1	0	5	1	0	0	4	3	0	0	0	1	1	0	0	2	0	0	23	2	2631.3062	P67936	P67936	147	169	TPM4	Tropomyosin alpha-4 chain	yes	yes	3;4	4.1418E-61	196.55	By MS/MS	By MS/MS	By matching	By MS/MS	By MS/MS
AEVTEEVEDGKEEDEEEETENSLPIPASK	VDSNKPIRELIAEAKAEVTEEVEDGKEEDE	EEEETENSLPIPASKRASSDLSIASSEEDK	K	A	E	S	K	R	2	0	1	2	0	0	11	1	0	1	1	2	0	0	2	2	2	0	0	2	0	0	29	1	3231.4314	Q9H2G2	Q9H2G2	309	337	SLK	STE20-like serine/threonine-protein kinase	yes	yes	3	0.00027829	38.843	By MS/MS	By MS/MS
AEVVETTQVYTEEETR	PETGLRLLPLKGAEKAEVVETTQVYTEEET	EVVETTQVYTEEETRRAFEETQIDIPGGGS	K	A	E	T	R	R	1	1	0	0	0	1	5	0	0	0	0	0	0	0	0	0	4	0	1	3	0	0	16	0	1882.8796	Q15149	Q15149	3686	3701	PLEC	Plectin	yes	yes	2	3.9627E-06	107.18
AEVVETTQVYTEEETRR	PETGLRLLPLKGAEKAEVVETTQVYTEEET	VVETTQVYTEEETRRAFEETQIDIPGGGSH	K	A	E	R	R	A	1	2	0	0	0	1	5	0	0	0	0	0	0	0	0	0	4	0	1	3	0	0	17	1	2038.9807	Q15149	Q15149	3686	3702	PLEC	Plectin	yes	yes	3	4.6207E-12	128.9		By MS/MS		By MS/MS	By matching
AEWSDSAQGSESHSL	WRKKSSGGKGGSYSKAEWSDSAQGSESHSL	AEWSDSAQGSESHSL_______________	K	A	E	S	L	-	2	0	0	1	0	1	2	1	1	0	1	0	0	0	0	5	0	1	0	0	0	0	15	0	1589.6594	P13747	P13747	344	358	HLA-E	HLA class I histocompatibility antigen, alpha chain E	yes	yes	2	7.374800000000001E-30	185.18		By MS/MS	By MS/MS	By MS/MS	By MS/MS
AEYEFDSPYWDDISDSAK	FYDENDAKLFEQILKAEYEFDSPYWDDISD	EFDSPYWDDISDSAKDFIRHLMEKDPEKRF	K	A	E	A	K	D	2	0	0	4	0	0	2	0	0	1	0	1	0	1	1	3	0	1	2	0	0	0	18	0	2136.88	Q14012;Q8IU85	Q14012	233	250	CAMK1;CAMK1D	Calcium/calmodulin-dependent protein kinase type 1;Calcium/calmodulin-dependent protein kinase type 1D	yes	no	2	7.028E-27	157.52	By MS/MS	By MS/MS	By MS/MS	By MS/MS	By MS/MS
AEYEFDSPYWDDISDSAKDFIR	FYDENDAKLFEQILKAEYEFDSPYWDDISD	PYWDDISDSAKDFIRHLMEKDPEKRFTCEQ	K	A	E	I	R	H	2	1	0	5	0	0	2	0	0	2	0	1	0	2	1	3	0	1	2	0	0	0	22	1	2668.1605	Q14012;Q8IU85	Q14012	233	254	CAMK1;CAMK1D	Calcium/calmodulin-dependent protein kinase type 1;Calcium/calmodulin-dependent protein kinase type 1D	yes	no	3	1.7437E-07	81.356
AEYEGDGIPTVFVAVAGR	VTSAHKGPDETLRIKAEYEGDGIPTVFVAV	EGDGIPTVFVAVAGRSNGLGPVMSGNTAYP	K	A	E	G	R	S	3	1	0	1	0	0	2	3	0	1	0	0	0	1	1	0	1	0	1	3	0	0	18	0	1849.921	P22234	P22234	314	331	PAICS	Multifunctional protein ADE2;Phosphoribosylaminoimidazole-succinocarboxamide synthase;Phosphoribosylaminoimidazole carboxylase	yes	yes	2	1.5446E-05	95.417	By MS/MS	By MS/MS		By MS/MS
AEYSPCRGNTLSR	PVGSCFLAQPESGRRAEYSPCRGNTLSRIY	RRAEYSPCRGNTLSRIYVENDFSWDKRYCE	R	A	E	S	R	I	1	2	1	0	1	0	1	1	0	0	1	0	0	0	1	2	1	0	1	0	0	0	13	1	1509.6994	P08514	P08514	172	184	ITGA2B	Integrin alpha-IIb;Integrin alpha-IIb heavy chain;Integrin alpha-IIb light chain, form 1;Integrin alpha-IIb light chain, form 2	yes	yes	3	0.003638	53.252	By matching
AFAAGADIK	EDPAVGAIVLTGGDKAFAAGADIKEMQNLS	LTGGDKAFAAGADIKEMQNLSFQDCYSSKF	K	A	F	I	K	E	4	0	0	1	0	0	0	1	0	1	0	1	0	1	0	0	0	0	0	0	0	0	9	0	862.45487	P30084	P30084	93	101	ECHS1	Enoyl-CoA hydratase, mitochondrial	yes	yes	2	0.013215	69.598		By MS/MS	By MS/MS	By MS/MS	By MS/MS
AFAAQEDLEK	AKKKKEEEATEWQHKAFAAQEDLEKTKEEL	EWQHKAFAAQEDLEKTKEELKTVMSAPPPP	K	A	F	E	K	T	3	0	0	1	0	1	2	0	0	0	1	1	0	1	0	0	0	0	0	0	0	0	10	0	1120.5401	P35241	P35241	449	458	RDX	Radixin	yes	yes	2	0.0095073	78.192	By MS/MS
AFAHITGGGLLENIPR	YSHSLLPVLRSGHVKAFAHITGGGLLENIP	FAHITGGGLLENIPRVLPEKLGVDLDAQTW	K	A	F	P	R	V	2	1	1	0	0	0	1	3	1	2	2	0	0	1	1	0	1	0	0	0	0	0	16	0	1664.8998	P22102	P22102	677	692	GART	Trifunctional purine biosynthetic protein adenosine-3;Phosphoribosylamine--glycine ligase;Phosphoribosylformylglycinamidine cyclo-ligase;Phosphoribosylglycinamide formyltransferase	yes	yes	3	0.00035579	66.285			By MS/MS		By MS/MS
AFAMIIDKLEEDINSSMTNSTAASRPPVTLR	ERIITLTGPTNAIFKAFAMIIDKLEEDINS	MTNSTAASRPPVTLRLVVPATQCGSLIGKG	K	A	F	L	R	L	4	2	2	2	0	0	2	0	0	3	2	1	2	1	2	4	3	0	0	1	0	0	31	1	3377.6959	Q15365	Q15365	71	101	PCBP1	Poly(rC)-binding protein 1	yes	yes	3;4	2.9516E-41	131.57		By MS/MS		By MS/MS	By MS/MS
AFAMIIDKLEEDISSSMTNSTAASRPPVTLR	ERIITLAGPTNAIFKAFAMIIDKLEEDISS	MTNSTAASRPPVTLRLVVPASQCGSLIGKG	K	A	F	L	R	L	4	2	1	2	0	0	2	0	0	3	2	1	2	1	2	5	3	0	0	1	0	0	31	1	3350.685	Q15366	Q15366	71	101	PCBP2	Poly(rC)-binding protein 2	yes	yes	3	5.7273E-11	81.292
AFASPVENPDNYCFCTEK	NLKGIPVYRFVLPSKAFASPVENPDNYCFC	SPVENPDNYCFCTEKIISKNCTSYGVLDIS	K	A	F	E	K	I	2	0	2	1	2	0	2	0	0	0	0	1	0	2	2	1	1	0	1	1	0	0	18	0	2147.8928	P16671	P16671	299	316	CD36	Platelet glycoprotein 4	yes	yes	2;3	8.868100000000001E-70	216.84	By MS/MS	By MS/MS	By matching	By MS/MS	By MS/MS
AFAVGVQQVLLK	NVSKEYNEFAEVFLKAFAVGVQQVLLKVLY	FLKAFAVGVQQVLLKVLYQYKEKQYMAPRV	K	A	F	L	K	V	2	0	0	0	0	2	0	1	0	0	2	1	0	1	0	0	0	0	0	3	0	0	12	0	1271.7602	O95373	O95373	295	306	IPO7	Importin-7	yes	yes	2	5.2009E-08	137	By MS/MS	By MS/MS	By MS/MS	By MS/MS	By MS/MS
AFCAENLEEK	PEDTGKACGVDYEVKAFCAENLEEKIHKRN	DYEVKAFCAENLEEKIHKRNSVRLVIRKVQ	K	A	F	E	K	I	2	0	1	0	1	0	3	0	0	0	1	1	0	1	0	0	0	0	0	0	0	0	10	0	1209.5336	P49407	P49407	148	157	ARRB1	Beta-arrestin-1	yes	yes	2	4.7203E-10	154.35	By MS/MS	By MS/MS	By MS/MS	By MS/MS	By MS/MS
AFCDDAVGLR	LAGLSKLPSVPQIAKAFCDDAVGLRFNPVL	PQIAKAFCDDAVGLRFNPVLYPKASQMIVS	K	A	F	L	R	F	2	1	0	2	1	0	0	1	0	0	1	0	0	1	0	0	0	0	0	1	0	0	10	0	1122.5128	Q684P5	Q684P5	226	235	RAP1GAP2	Rap1 GTPase-activating protein 2	yes	yes	2	9.4944E-05	113.71	By matching	By MS/MS	By MS/MS	By MS/MS	By MS/MS
AFCEPGNVENNGVLSFIK	DLLDRKEDVKKKLKKAFCEPGNVENNGVLS	EPGNVENNGVLSFIKHVLFPLKSEFVILRD	K	A	F	I	K	H	1	0	3	0	1	0	2	2	0	1	1	1	0	2	1	1	0	0	0	2	0	0	18	0	1993.9568	P54577	P54577	248	265	YARS	Tyrosine--tRNA ligase, cytoplasmic;Tyrosine--tRNA ligase, cytoplasmic, N-terminally processed	yes	yes	2	0.00070386	86.772	By MS/MS	By MS/MS		By MS/MS
AFCGFEDPR	LVDKIMVDRINLAQKAFCGFEDPRTKTKMS	INLAQKAFCGFEDPRTKTKMSAAQALKKGW	K	A	F	P	R	T	1	1	0	1	1	0	1	1	0	0	0	0	0	2	1	0	0	0	0	0	0	0	9	0	1097.46	Q15149	Q15149	4492	4500	PLEC	Plectin	yes	yes	2	0.012224	70.919	By MS/MS	By MS/MS		By MS/MS	By matching
AFDCPETEYPVK	LPAENKYIATDFTLKAFDCPETEYPVKIVN	TLKAFDCPETEYPVKIVNTPQGCLWYKKDN	K	A	F	V	K	I	1	0	0	1	1	0	2	0	0	0	0	1	0	1	2	0	1	0	1	1	0	0	12	0	1454.6388	O43847	O43847	671	682	NRD1	Nardilysin	yes	yes	2	0.0016468	76.228
AFDEVKVDK	WIKALNEGINRGKNKAFDEVKVDKSCALEH	NRGKNKAFDEVKVDKSCALEHVTRDRVRGG	K	A	F	D	K	S	1	0	0	2	0	0	1	0	0	0	0	2	0	1	0	0	0	0	0	2	0	0	9	1	1049.5393	Q8TD55	Q8TD55	125	133	PLEKHO2	Pleckstrin homology domain-containing family O member 2	yes	yes	2	0.0013967	111.46	By matching	By MS/MS	By MS/MS	By MS/MS	By matching
AFDLIVDRPVTLVR	RRTPVQPNPIVYMMKAFDLIVDRPVTLVRE	KAFDLIVDRPVTLVREFIERQHAKNRYYYY	K	A	F	V	R	E	1	2	0	2	0	0	0	0	0	1	2	0	0	1	1	0	1	0	0	3	0	0	14	0	1612.9301	O96000	O96000	30	43	NDUFB10	NADH dehydrogenase [ubiquinone] 1 beta subcomplex subunit 10	yes	yes	3	3.1794E-09	108.17	By MS/MS	By MS/MS	By matching	By matching	By MS/MS
AFDLVPPEAVPEQKDPDPEFPTVK	SVHGVGHSFVQSAFKAFDLVPPEAVPEQKD	VPEQKDPDPEFPTVKYPNPEEGKGVLTLSF	K	A	F	V	K	Y	2	0	0	3	0	1	3	0	0	0	1	2	0	2	6	0	1	0	0	3	0	0	24	1	2664.3323	Q96G03	Q96G03	269	292	PGM2	Phosphoglucomutase-2	yes	yes	3	6.3215E-06	60.747	By MS/MS	By matching	By MS/MS	By MS/MS	By MS/MS
AFDSGIIPMEFVNK	RFGGALDAAAKMFSKAFDSGIIPMEFVNKM	KAFDSGIIPMEFVNKMKKEGKLIMGIGHRV	K	A	F	N	K	M	1	0	1	1	0	0	1	1	0	2	0	1	1	2	1	1	0	0	0	1	0	0	14	0	1566.7752	P53396	P53396	949	962	ACLY	ATP-citrate synthase	yes	yes	2	1.4276E-05	124.67	By MS/MS	By MS/MS	By MS/MS	By MS/MS	By MS/MS
AFEDDDITHVEGSVDPIR	LSHISACDGIFHLTRAFEDDDITHVEGSVD	DDDITHVEGSVDPIRDIEIIHEELQLKDEE	R	A	F	I	R	D	1	1	0	4	0	0	2	1	1	2	0	0	0	1	1	1	1	0	0	2	0	0	18	0	2013.928	Q9NTK5	Q9NTK5	126	143	OLA1	Obg-like ATPase 1	yes	yes	3	5.9604E-05	71.558
AFEDELR	GKDLTSVLILQRKHKAFEDELRGLDAHLEQ	LILQRKHKAFEDELRGLDAHLEQIFQEAHG	K	A	F	L	R	G	1	1	0	1	0	0	2	0	0	0	1	0	0	1	0	0	0	0	0	0	0	0	7	0	878.4134	P11277	P11277	681	687	SPTB	Spectrin beta chain, erythrocytic	yes	yes	2	0.050695	74.415
AFEESLSTLK	DSKSIATEIILEIKKAFEESLSTLKWMDEE	LEIKKAFEESLSTLKWMDEETRKSAKEKAD	K	A	F	L	K	W	1	0	0	0	0	0	2	0	0	0	2	1	0	1	0	2	1	0	0	0	0	0	10	0	1123.5761	P42892	P42892	474	483	ECE1	Endothelin-converting enzyme 1	yes	yes	2	0.00025032	108.98	By MS/MS	By MS/MS	By MS/MS	By MS/MS	By MS/MS
AFEETQIDIPGGGSHGGSTMSLWEVMQSDLIPEEQR	VVETTQVYTEEETRRAFEETQIDIPGGGSH	LWEVMQSDLIPEEQRAQLMADFQAGRVTKE	R	A	F	Q	R	A	1	1	0	2	0	3	5	5	1	3	2	0	2	1	2	4	2	1	0	1	0	0	36	0	3930.804	Q15149	Q15149	3703	3738	PLEC	Plectin	yes	yes	3	0.055668	15.923
AFELMHSGK	DEFVTHNLSFDEINKAFELMHSGKSIRTVV	FDEINKAFELMHSGKSIRTVVKI_______	K	A	F	G	K	S	1	0	0	0	0	0	1	1	1	0	1	1	1	1	0	1	0	0	0	0	0	0	9	0	1018.4906	P11766	P11766	358	366	ADH5	Alcohol dehydrogenase class-3	yes	yes	2	0.013452	71.501	By MS/MS	By MS/MS	By MS/MS	By matching
AFEVSENGNLVVSGK	TGTVSLEVRLLEASRAFEVSENGNLVVSGK	AFEVSENGNLVVSGKVYQWDDPDPRLFDHP	R	A	F	G	K	V	1	0	2	0	0	0	2	2	0	0	1	1	0	1	0	2	0	0	0	3	0	0	15	0	1548.7784	P49327	P49327	943	957	FASN	Fatty acid synthase;[Acyl-carrier-protein] S-acetyltransferase;[Acyl-carrier-protein] S-malonyltransferase;3-oxoacyl-[acyl-carrier-protein] synthase;3-oxoacyl-[acyl-carrier-protein] reductase;3-hydroxyacyl-[acyl-carrier-protein] dehydratase;Enoyl-[acyl-carrier-protein] reductase;Oleoyl-[acyl-carrier-protein] hydrolase	yes	yes	2	2.0169E-14	153.63		By MS/MS	By MS/MS		By MS/MS
AFFAGSQR	RQRSGGMERPFVLARAFFAGSQRFGAVWTG	RPFVLARAFFAGSQRFGAVWTGDNTAEWDH	R	A	F	Q	R	F	2	1	0	0	0	1	0	1	0	0	0	0	0	2	0	1	0	0	0	0	0	0	8	0	882.4348	Q14697	Q14697	603	610	GANAB	Neutral alpha-glucosidase AB	yes	yes	2	0.00012664	148.33	By MS/MS	By MS/MS	By MS/MS	By MS/MS	By MS/MS
AFFESHPAPSAER	SVEGFAVDKMAGEVKAFFESHPAPSAERTI	VKAFFESHPAPSAERTIQQCCENILLNAAW	K	A	F	E	R	T	3	1	0	0	0	0	2	0	1	0	0	0	0	2	2	2	0	0	0	0	0	0	13	0	1444.6735	P55786	P55786	870	882	NPEPPS	Puromycin-sensitive aminopeptidase	yes	yes	2;3	3.9273E-07	125.75	By matching	By MS/MS	By MS/MS	By matching	By MS/MS
AFFSEVER	RDPSKQYGLKMKTSRAFFSEVERRFDAMPF	LKMKTSRAFFSEVERRFDAMPFTLRAFEDE	R	A	F	E	R	R	1	1	0	0	0	0	2	0	0	0	0	0	0	2	0	1	0	0	0	1	0	0	8	0	983.47125	Q9UQ80	Q9UQ80	264	271	PA2G4	Proliferation-associated protein 2G4	yes	yes	2	0.0039748	120.62	By MS/MS	By MS/MS	By MS/MS
AFGDVVVK	NKCAEYWPSMEEGTRAFGDVVVKINQHKRC	SMEEGTRAFGDVVVKINQHKRCPDYIIQKL	R	A	F	V	K	I	1	0	0	1	0	0	0	1	0	0	0	1	0	1	0	0	0	0	0	3	0	0	8	0	833.4647	P08575	P08575	775	782	PTPRC	Receptor-type tyrosine-protein phosphatase C	yes	yes	2	0.084009	50.632
AFGFSHLEALLDDSKELQR	SYIRKTRPDGNCFYRAFGFSHLEALLDDSK	SHLEALLDDSKELQRFKAVSAKSKEDLVSQ	R	A	F	Q	R	F	2	1	0	2	0	1	2	1	1	0	4	1	0	2	0	2	0	0	0	0	0	0	19	1	2175.096	Q96FW1	Q96FW1	95	113	OTUB1	Ubiquitin thioesterase OTUB1	yes	yes	3;4	8.7396E-28	162.15		By MS/MS	By MS/MS
AFGGPGAGCISEGR	MEQLLRAELRTATLRAFGGPGAGCISEGRA	RAFGGPGAGCISEGRAYDTDAGPVFVKVNR	R	A	F	G	R	A	2	1	0	0	1	0	1	5	0	1	0	0	0	1	1	1	0	0	0	0	0	0	14	0	1334.6037	Q9H479	Q9H479	16	29	FN3K	Fructosamine-3-kinase	yes	yes	2	5.4982E-09	134.2	By MS/MS	By MS/MS	By MS/MS	By MS/MS	By MS/MS
AFGHHAVSLLDGGLR	DQGLYSAPRVWWMFRAFGHHAVSLLDGGLR	AFGHHAVSLLDGGLRHWLRQNLPLSSGKSQ	R	A	F	L	R	H	2	1	0	1	0	0	0	3	2	0	3	0	0	1	0	1	0	0	0	1	0	0	15	0	1548.8161	P25325	P25325	119	133	MPST	3-mercaptopyruvate sulfurtransferase	yes	yes	3	0.00017558	80.746
AFGPGLQGGSAGSPAR	FPLEAVAPTKPSKVKAFGPGLQGGSAGSPA	FGPGLQGGSAGSPARFTIDTKGAGTGGLGL	K	A	F	A	R	F	3	1	0	0	0	1	0	5	0	0	1	0	0	1	2	2	0	0	0	0	0	0	16	0	1428.711	P21333	P21333	1072	1087	FLNA	Filamin-A	yes	yes	2;3	1.0745E-86	237.27	By MS/MS	By MS/MS	By MS/MS	By MS/MS	By MS/MS
AFGVAFVK	FRHRSSQETRDKSERAFGVAFVKLMNPDGT	TRDKSERAFGVAFVKLMNPDGTTLQDGRHD	R	A	F	V	K	L	2	0	0	0	0	0	0	1	0	0	0	1	0	2	0	0	0	0	0	2	0	0	8	0	837.47487	Q9H7D0	Q9H7D0	546	553	DOCK5	Dedicator of cytokinesis protein 5	yes	yes	2	0.016204	75.311			By MS/MS	By MS/MS
AFHNEAQVNPER	VNAAQDSTDLVAKLRAFHNEAQVNPERKNL	KLRAFHNEAQVNPERKNLKWIGLDLSNGKP	R	A	F	E	R	K	2	1	2	0	0	1	2	0	1	0	0	0	0	1	1	0	0	0	0	1	0	0	12	0	1410.664	P17987	P17987	469	480	TCP1	T-complex protein 1 subunit alpha	yes	yes	2;3	2.5303E-11	147.12	By MS/MS	By MS/MS	By MS/MS	By MS/MS	By MS/MS
AFHNEAQVNPERK	VNAAQDSTDLVAKLRAFHNEAQVNPERKNL	LRAFHNEAQVNPERKNLKWIGLDLSNGKPR	R	A	F	R	K	N	2	1	2	0	0	1	2	0	1	0	0	1	0	1	1	0	0	0	0	1	0	0	13	1	1538.759	P17987	P17987	469	481	TCP1	T-complex protein 1 subunit alpha	yes	yes	2;3	0.00036815	77.64	By matching	By MS/MS	By MS/MS	By MS/MS	By MS/MS
AFHPTYEEK	LYGLALRFFKEKDGKAFHPTYEEKLKLVAL	KEKDGKAFHPTYEEKLKLVALHKQVLMGPY	K	A	F	E	K	L	1	0	0	0	0	0	2	0	1	0	0	1	0	1	1	0	1	0	1	0	0	0	9	0	1120.5189	Q9H3P7	Q9H3P7	101	109	ACBD3	Golgi resident protein GCP60	yes	yes	2;3	0.019058	66.073	By MS/MS		By MS/MS		By MS/MS
AFHYESNNDLEK	VETLTAAGTLIAKVKAFHYESNNDLEKQEF	KVKAFHYESNNDLEKQEFEKALETIAVAFS	K	A	F	E	K	Q	1	0	2	1	0	0	2	0	1	0	1	1	0	1	0	1	0	0	1	0	0	0	12	0	1465.6474	Q92619	Q92619	189	200	HMHA1	Minor histocompatibility protein HA-1;Minor histocompatibility antigen HA-1	yes	yes	2	0.011834	60.064
AFHYESNNDLEKQEFEK	VETLTAAGTLIAKVKAFHYESNNDLEKQEF	HYESNNDLEKQEFEKALETIAVAFSSTVSE	K	A	F	E	K	A	1	0	2	1	0	1	4	0	1	0	1	2	0	2	0	1	0	0	1	0	0	0	17	1	2126.9545	Q92619	Q92619	189	205	HMHA1	Minor histocompatibility protein HA-1;Minor histocompatibility antigen HA-1	yes	yes	3;4	5.4858999999999994E-52	176.33	By MS/MS	By matching	By matching		By MS/MS
AFIDVTAAAENIR	LEEYSKLNYLDILMRAFIDVTAAAENIRLP	MRAFIDVTAAAENIRLPNAGTQVRVTVFPS	R	A	F	I	R	L	4	1	1	1	0	0	1	0	0	2	0	0	0	1	0	0	1	0	0	1	0	0	13	0	1389.7252	P23229	P23229	1016	1028	ITGA6	Integrin alpha-6;Integrin alpha-6 heavy chain;Integrin alpha-6 light chain;Processed integrin alpha-6	yes	yes	2;3	2.1527E-25	188.99	By MS/MS	By MS/MS	By MS/MS	By MS/MS	By MS/MS
AFIISFK	VPKLLSPLVKDWAPKAFIISFKLETDPAIV	LVKDWAPKAFIISFKLETDPAIVINRARKA	K	A	F	F	K	L	1	0	0	0	0	0	0	0	0	2	0	1	0	2	0	1	0	0	0	0	0	0	7	0	824.47963	Q9HAB8	Q9HAB8	225	231	PPCS	Phosphopantothenate--cysteine ligase	yes	yes	2	0.04343	74.415	By MS/MS	By MS/MS	By MS/MS	By MS/MS	By MS/MS
AFISNVK	SNAIKEFGFSGLNVKAFISNVKTALAATNP	GFSGLNVKAFISNVKTALAATNPAVRTAAI	K	A	F	V	K	T	1	0	1	0	0	0	0	0	0	1	0	1	0	1	0	1	0	0	0	1	0	0	7	0	777.43849	Q14008	Q14008	755	761	CKAP5	Cytoskeleton-associated protein 5	yes	yes	2	0.024327	86.086	By MS/MS			By MS/MS	By MS/MS
AFKDIDIEDLEELDPDFIMAK	RERLEQIKKTELGAKAFKDIDIEDLEELDP	IEDLEELDPDFIMAKQVEQLEKEKKELQER	K	A	F	A	K	Q	2	0	0	5	0	0	3	0	0	3	2	2	1	2	1	0	0	0	0	0	0	0	21	1	2466.1876	Q14152	Q14152	652	672	EIF3A	Eukaryotic translation initiation factor 3 subunit A	yes	yes	3	0.045831	28.65
AFLAELEQNSPK	PTKTETVKAQAESNKAFLAELEQNSPKIQK	SNKAFLAELEQNSPKIQKVKEALAGLLVTY	K	A	F	P	K	I	2	0	1	0	0	1	2	0	0	0	2	1	0	1	1	1	0	0	0	0	0	0	12	0	1345.6878	Q9UPN3	Q9UPN3	4512	4523	MACF1	Microtubule-actin cross-linking factor 1, isoforms 1/2/3/5	yes	yes	2	1.6544E-09	137.69
AFLASPEYVNLPINGNGKQ	LSAYVGRLSARPKLKAFLASPEYVNLPING	SPEYVNLPINGNGKQ_______________	K	A	F	K	Q	-	2	0	3	0	0	1	1	2	0	1	2	1	0	1	2	1	0	0	1	1	0	0	19	1	2031.0425	P09211	P09211	192	210	GSTP1	Glutathione S-transferase P	yes	yes	3	0.010719	22.435
AFLDALQNQAEASSK	ELVSNLGTIARSGSKAFLDALQNQAEASSK	AFLDALQNQAEASSKIIGQFGVGFYSAFMV	K	A	F	S	K	I	4	0	1	1	0	2	1	0	0	0	2	1	0	1	0	2	0	0	0	0	0	0	15	0	1591.7842	Q12931	Q12931	182	196	TRAP1	Heat shock protein 75 kDa, mitochondrial	yes	yes	2	7.893E-06	118.87
AFLEENNLDYIIR	SKRGVSCQFGPDVTKAFLEENNLDYIIRSH	TKAFLEENNLDYIIRSHEVKAEGYEVAHGG	K	A	F	I	R	S	1	1	2	1	0	0	2	0	0	2	2	0	0	1	0	0	0	0	1	0	0	0	13	0	1608.8148	P53041	P53041	413	425	PPP5C	Serine/threonine-protein phosphatase 5	yes	yes	2	7.8973E-05	115.78	By matching	By matching	By matching
AFLEETNAK	SVSVKVNAGPMAYARAFLEETNAKKYPDNQ	PMAYARAFLEETNAKKYPDNQVKLLKEIFR	R	A	F	A	K	K	2	0	1	0	0	0	2	0	0	0	1	1	0	1	0	0	1	0	0	0	0	0	9	0	1021.508	Q96BY6	Q96BY6	2079	2087	DOCK10	Dedicator of cytokinesis protein 10	yes	yes	2	0.043631	56.659		By MS/MS
AFLFDVVSK	ENLLNIFISNSGIEKAFLFDVVSKIYIATD	NSGIEKAFLFDVVSKIYIATDSSPVDMQSY	K	A	F	S	K	I	1	0	0	1	0	0	0	0	0	0	1	1	0	2	0	1	0	0	0	2	0	0	9	0	1024.5593	Q9HB90;Q9NQL2	Q9HB90	259	267	RRAGC;RRAGD	Ras-related GTP-binding protein C;Ras-related GTP-binding protein D	yes	no	2	0.012224	70.919	By MS/MS	By MS/MS	By MS/MS	By MS/MS	By MS/MS
AFLHVPAK	RLPLEGNTMRKTEAKAFLHVPAKVIIGLAF	MRKTEAKAFLHVPAKVIIGLAFDCVDKMVY	K	A	F	A	K	V	2	0	0	0	0	0	0	0	1	0	1	1	0	1	1	0	0	0	0	1	0	0	8	0	881.51232	P14543	P14543	971	978	NID1	Nidogen-1	yes	yes	2	0.062575	64.776	By matching	By matching	By matching	By matching	By matching
AFLQGGQEATDIALLLR	QSALDCMSVEVGRLRAFLQGGQEATDIALL	LQGGQEATDIALLLRDLETSCSDIRQFCKK	R	A	F	L	R	D	3	1	0	1	0	2	1	2	0	1	4	0	0	1	0	0	1	0	0	0	0	0	17	0	1814.989	Q14203	Q14203	769	785	DCTN1	Dynactin subunit 1	yes	yes	2;3	3.267E-23	195.68	By MS/MS	By MS/MS	By matching	By MS/MS	By MS/MS
AFLSDMIK	LRNSPQCPESMEVRRAFLSDMIKLFNNSRE	ESMEVRRAFLSDMIKLFNNSRENRRSLLQC	R	A	F	I	K	L	1	0	0	1	0	0	0	0	0	1	1	1	1	1	0	1	0	0	0	0	0	0	8	0	923.47864	P50851	P50851	841	848	LRBA	Lipopolysaccharide-responsive and beige-like anchor protein	yes	yes	2	0.085969	50.703
AFLTLAEDILR	RFFETSAKANINIEKAFLTLAEDILRKTPV	NIEKAFLTLAEDILRKTPVKEPNSENVDIS	K	A	F	L	R	K	2	1	0	1	0	0	1	0	0	1	3	0	0	1	0	0	1	0	0	0	0	0	11	0	1260.7078	P61026	P61026	162	172	RAB10	Ras-related protein Rab-10	yes	yes	2	1.2135E-26	233.46	By MS/MS	By MS/MS	By MS/MS	By MS/MS	By MS/MS
AFLTLAEDILRK	RFFETSAKANINIEKAFLTLAEDILRKTPV	IEKAFLTLAEDILRKTPVKEPNSENVDISS	K	A	F	R	K	T	2	1	0	1	0	0	1	0	0	1	3	1	0	1	0	0	1	0	0	0	0	0	12	1	1388.8028	P61026	P61026	162	173	RAB10	Ras-related protein Rab-10	yes	yes	3	0.0005793	65.179
AFMTADLPNELIELLEK	LSETQDPEEVSVTVKAFMTADLPNELIELL	MTADLPNELIELLEKIVLDNSVFSEHRNLQ	K	A	F	E	K	I	2	0	1	1	0	0	3	0	0	1	4	1	1	1	1	0	1	0	0	0	0	0	17	0	1946.0071	Q00610;P53675	Q00610	994	1010	CLTC;CLTCL1	Clathrin heavy chain 1;Clathrin heavy chain 2	no	no	2	2.9071E-15	126.83			By matching
AFNADFH	IGAGTSEVRRLVIGRAFNADFH________	VRRLVIGRAFNADFH_______________	R	A	F	F	H	-	2	0	1	1	0	0	0	0	1	0	0	0	0	2	0	0	0	0	0	0	0	0	7	0	820.3504	P26440	P26440	420	426	IVD	Isovaleryl-CoA dehydrogenase, mitochondrial	yes	yes	2	0.013218	105.42	By MS/MS	By MS/MS	By matching	By matching	By MS/MS
AFNDPFIQK	HANNTVSNFKRFHGRAFNDPFIQKEKENLS	KRFHGRAFNDPFIQKEKENLSYDLVPLKNG	R	A	F	Q	K	E	1	0	1	1	0	1	0	0	0	1	0	1	0	2	1	0	0	0	0	0	0	0	9	0	1078.5447	Q92598	Q92598	74	82	HSPH1	Heat shock protein 105 kDa	yes	yes	2	0.0035605	96.492
AFNFLNEIK	IVYLCITDDDFERSRAFNFLNEIKKRFQTT	DFERSRAFNFLNEIKKRFQTTYGSRAQTAL	R	A	F	I	K	K	1	0	2	0	0	0	1	0	0	1	1	1	0	2	0	0	0	0	0	0	0	0	9	0	1094.576	P51809	P51809	75	83	VAMP7	Vesicle-associated membrane protein 7	yes	yes	2	8.0709E-06	149.65	By MS/MS	By MS/MS	By MS/MS	By MS/MS	By MS/MS
AFPCWDEPAIK	RYAAVTQFEATDARRAFPCWDEPAIKATFD	DARRAFPCWDEPAIKATFDISLVVPKDRVA	R	A	F	I	K	A	2	0	0	1	1	0	1	0	0	1	0	1	0	1	2	0	0	1	0	0	0	0	11	0	1332.6173	P55786	P55786	187	197	NPEPPS	Puromycin-sensitive aminopeptidase	yes	yes	2	0.0071613	66.435		By MS/MS
AFPFHIIFDR	NGTQESRISPYTFCKAFPFHIIFDRDLVVT	YTFCKAFPFHIIFDRDLVVTQCGNAIYRVL	K	A	F	D	R	D	1	1	0	1	0	0	0	0	1	2	0	0	0	3	1	0	0	0	0	0	0	0	10	0	1261.6608	Q02153	Q02153	216	225	GUCY1B3	Guanylate cyclase soluble subunit beta-1	yes	yes	3	0.02279	51.092
AFPNPYADYNK	______________________________	MAQRAFPNPYADYNKSLAEGYFDAAGRLTP	R	A	F	N	K	S	2	0	2	1	0	0	0	0	0	0	0	1	0	1	2	0	0	0	2	0	0	0	11	0	1298.5932	O43813	O43813	5	15	LANCL1	LanC-like protein 1	yes	yes	2	0.0032748	76.465	By matching	By MS/MS
AFQAVQNLPTKK	IRELPQPLLSVEYLKAFQAVQNLPTKKQQL	YLKAFQAVQNLPTKKQQLQALNLLVILLPD	K	A	F	K	K	Q	2	0	1	0	0	2	0	0	0	0	1	2	0	1	1	0	1	0	0	1	0	0	12	1	1343.7561	Q8N392	Q8N392	422	433	ARHGAP18	Rho GTPase-activating protein 18	yes	yes	2;3	7.4581E-05	123.79	By MS/MS	By MS/MS	By matching	By MS/MS	By matching
AFQELVLEPAQR	SSGQRRQWERAQSRRAFQELVLEPAQRRAR	SRRAFQELVLEPAQRRARLEGLRYTAVLKQ	R	A	F	Q	R	R	2	1	0	0	0	2	2	0	0	0	2	0	0	1	1	0	0	0	0	1	0	0	12	0	1399.746	Q6ZNJ1	Q6ZNJ1	1765	1776	NBEAL2	Neurobeachin-like protein 2	yes	yes	2	4.8024E-07	120.09
AFQGLLDTYSVWR	GERAAFVAYALAFPRAFQGLLDTYSVWRSG	PRAFQGLLDTYSVWRSGLPNFLAVALALGE	R	A	F	W	R	S	1	1	0	1	0	1	0	1	0	0	2	0	0	1	0	1	1	1	1	1	0	0	13	0	1554.7831	Q6XQN6	Q6XQN6	282	294	NAPRT	Nicotinate phosphoribosyltransferase	yes	yes	2	1.206E-09	153.12	By MS/MS	By MS/MS	By matching	By MS/MS
AFQHQSSCSFSCEEGFALVGPEVVQCTASGVWTAPAPVCK	KIPERGNMTCLHSAKAFQHQSSCSFSCEEG	CTASGVWTAPAPVCKAVQCQHLEAPSEGTM	K	A	F	C	K	A	5	0	0	0	4	3	3	3	1	0	1	1	0	3	3	5	2	1	0	5	0	0	40	0	4384.965	P16109	P16109	281	320	SELP	P-selectin	yes	yes	4	1.9172E-16	75.954	By MS/MS	By MS/MS		By MS/MS
AFQSLLTEVNK	MAQALSLNTEEDIHRAFQSLLTEVNKAGTQ	DIHRAFQSLLTEVNKAGTQYLLRTANRLFG	R	A	F	N	K	A	1	0	1	0	0	1	1	0	0	0	2	1	0	1	0	1	1	0	0	1	0	0	11	0	1248.6714	P50453	P50453	69	79	SERPINB9	Serpin B9	yes	yes	2	3.6162E-10	166.66	By MS/MS	By matching	By MS/MS	By matching	By MS/MS
AFQYVETHGEVCPANWTPDSPTIKPSPAASK	LPVGRSVEETLRLVKAFQYVETHGEVCPAN	TPDSPTIKPSPAASKEYFQKVNQ_______	K	A	F	S	K	E	4	0	1	1	1	1	2	1	1	1	0	2	0	1	5	3	3	1	1	2	0	0	31	0	3384.6085	P30048	P30048	218	248	PRDX3	Thioredoxin-dependent peroxide reductase, mitochondrial	yes	yes	3;4	2.0430000000000003E-41	132.76	By MS/MS	By MS/MS	By MS/MS	By MS/MS	By MS/MS
AFREEFGAEPELAVSAPGR	LRQPQVAELLAEARRAFREEFGAEPELAVS	EFGAEPELAVSAPGRVNLIGEHTDYNQGLV	R	A	F	G	R	V	4	2	0	0	0	0	4	2	0	0	1	0	0	2	2	1	0	0	0	1	0	0	19	1	2032.0014	P51570	P51570	19	37	GALK1	Galactokinase	yes	yes	3	7.4581E-06	73.21	By MS/MS	By MS/MS	By matching		By MS/MS
AFSAVDTDGNGTINAQELGAALK	MAGELTPEEEAQYKKAFSAVDTDGNGTINA	GNGTINAQELGAALKATGKNLSEAQLRKLI	K	A	F	L	K	A	5	0	2	2	0	1	1	3	0	1	2	1	0	1	0	1	2	0	0	1	0	0	23	0	2262.1128	Q9NZT1	Q9NZT1	16	38	CALML5	Calmodulin-like protein 5	yes	yes	2;3	8.405E-12	105.14
AFSDPFVEAEK	NAKNTVQGFKRFHGRAFSDPFVEAEKSNLA	FHGRAFSDPFVEAEKSNLAYDIVQLPTGLT	R	A	F	E	K	S	2	0	0	1	0	0	2	0	0	0	0	1	0	2	1	1	0	0	0	1	0	0	11	0	1238.5819	P34932	P34932	74	84	HSPA4	Heat shock 70 kDa protein 4	yes	yes	2	2.1753E-07	137.95	By MS/MS	By MS/MS	By MS/MS	By MS/MS	By matching
AFSFSLPRPGR	GSAPSPSPMHSHHHRAFSFSLPRPGRRGSR	HHHRAFSFSLPRPGRRGSRPPEIREEEVQT	R	A	F	G	R	R	1	2	0	0	0	0	0	1	0	0	1	0	0	2	2	2	0	0	0	0	0	0	11	0	1233.6618	Q7LDG7	Q7LDG7	574	584	RASGRP2	RAS guanyl-releasing protein 2	yes	yes	3	0.017095	38.634		By MS/MS
AFSGYLGTDQSK	FAPICNPVLCPWGKKAFSGYLGTDQSKWKA	GKKAFSGYLGTDQSKWKAYDATHLVKSYPG	K	A	F	S	K	W	1	0	0	1	0	1	0	2	0	0	1	1	0	1	0	2	1	0	1	0	0	0	12	0	1272.5986	P10768	P10768	187	198	ESD	S-formylglutathione hydrolase	yes	yes	2	9.8339E-17	180.67	By MS/MS	By MS/MS	By MS/MS	By MS/MS	By MS/MS
AFSIDIIR	RLEQDQTTAQLQVQKAFSIDIIRHKDSMDE	AQLQVQKAFSIDIIRHKDSMDELFSHRSEI	K	A	F	I	R	H	1	1	0	1	0	0	0	0	0	3	0	0	0	1	0	1	0	0	0	0	0	0	8	0	933.52837	Q9UPN3	Q9UPN3	5716	5723	MACF1	Microtubule-actin cross-linking factor 1, isoforms 1/2/3/5	yes	yes	2	0.002032	104.21	By MS/MS	By MS/MS	By MS/MS	By MS/MS	By MS/MS
AFSITQGLLK	GEHPPDLDLPENLVRAFSITQGLLKDRLLC	ENLVRAFSITQGLLKDRLLCSGHDVSDGGL	R	A	F	L	K	D	1	0	0	0	0	1	0	1	0	1	2	1	0	1	0	1	1	0	0	0	0	0	10	0	1076.623	O15067	O15067	891	900	PFAS	Phosphoribosylformylglycinamidine synthase	yes	yes	2	0.0049336	78.516	By matching
AFSPTTVNTGR	SLFIATNICETIVWKAFSPTTVNTGRGMEF	IVWKAFSPTTVNTGRGMEFEGAIIALFHLL	K	A	F	G	R	G	1	1	1	0	0	0	0	1	0	0	0	0	0	1	1	1	3	0	0	1	0	0	11	0	1149.5778	P61619	P61619	195	205	SEC61A1	Protein transport protein Sec61 subunit alpha isoform 1	yes	yes	2	0.0013794	85.731
AFSVFLFNTENK	NCHLNENIEKGLLHRAFSVFLFNTENKLLL	LHRAFSVFLFNTENKLLLQQRSDAKITFPG	R	A	F	N	K	L	1	0	2	0	0	0	1	0	0	0	1	1	0	3	0	1	1	0	0	1	0	0	12	0	1415.7085	Q13907	Q13907	53	64	IDI1	Isopentenyl-diphosphate Delta-isomerase 1	yes	yes	2	0.00034945	90.108
AFSVNIFK	NSYKCNAEEHVRVTKAFSVNIFKVWVQAFK	EHVRVTKAFSVNIFKVWVQAFKVEGGQFGS	K	A	F	F	K	V	1	0	1	0	0	0	0	0	0	1	0	1	0	2	0	1	0	0	0	1	0	0	8	0	924.5069	P11279	P11279	349	356	LAMP1	Lysosome-associated membrane glycoprotein 1	yes	yes	2	0.049348	70.912		By matching
AFTEAATGSSADFVK	TLSKCGLVMLNNLVKAFTEAATGSSADFVK	AFTEAATGSSADFVKDLAPFMILNSLGLTI	K	A	F	V	K	D	4	0	0	1	0	0	1	1	0	0	0	1	0	2	0	2	2	0	0	1	0	0	15	0	1500.7096	Q96RL7	Q96RL7	1859	1873	VPS13A	Vacuolar protein sorting-associated protein 13A	yes	yes	2	2.1363E-27	168.3	By MS/MS	By MS/MS		By MS/MS
AFTGFIVEADTPGIQIGR	LLARSDPDPKAPANKAFTGFIVEADTPGIQ	GFIVEADTPGIQIGRKELNMGQRCSDTRGI	K	A	F	G	R	K	2	1	0	1	0	1	1	3	0	3	0	0	0	2	1	0	2	0	0	1	0	0	18	0	1890.984	P11310	P11310	218	235	ACADM	Medium-chain specific acyl-CoA dehydrogenase, mitochondrial	yes	yes	2;3	1.4377E-45	184.03	By matching		By MS/MS
AFTGREFDELNPSAQR	RRIGIFGQDEDVTSKAFTGREFDELNPSAQ	FTGREFDELNPSAQRDACLNARCFARVEPS	K	A	F	Q	R	D	2	2	1	1	0	1	2	1	0	0	1	0	0	2	1	1	1	0	0	0	0	0	16	1	1836.8755	P16615	P16615	651	666	ATP2A2	Sarcoplasmic/endoplasmic reticulum calcium ATPase 2	yes	yes	3	5.6086E-08	95.751
AFTHTAQYDEAISDYFR	SKDTSLETRRQLALKAFTHTAQYDEAISDY	THTAQYDEAISDYFRKQYSKGVSQMPLRYG	K	A	F	F	R	K	3	1	0	2	0	1	1	0	1	1	0	0	0	2	0	1	2	0	2	0	0	0	17	0	2033.9119	P31939	P31939	178	194	ATIC	Bifunctional purine biosynthesis protein PURH;Phosphoribosylaminoimidazolecarboxamide formyltransferase;IMP cyclohydrolase	yes	yes	3	6.4093E-17	147.64	By MS/MS	By matching	By MS/MS
AFTKPEEACSFILSADFPALVVK	KEFMDRHGIPTAQWKAFTKPEEACSFILSA	CSFILSADFPALVVKASGLAAGKGVIVAKS	K	A	F	V	K	A	4	0	0	1	1	0	2	0	0	1	2	2	0	3	2	2	1	0	0	2	0	0	23	0	2539.3032	P22102	P22102	126	148	GART	Trifunctional purine biosynthetic protein adenosine-3;Phosphoribosylamine--glycine ligase;Phosphoribosylformylglycinamidine cyclo-ligase;Phosphoribosylglycinamide formyltransferase	yes	yes	3	0.095085	13.072	By matching
AFTPFSGPK	RTVEEIEACMAGCDKAFTPFSGPK______	MAGCDKAFTPFSGPK_______________	K	A	F	P	K	-	1	0	0	0	0	0	0	1	0	0	0	1	0	2	2	1	1	0	0	0	0	0	9	0	950.48617	P12955	P12955	485	493	PEPD	Xaa-Pro dipeptidase	yes	yes	2	0.0011805	95.741	By matching		By matching		By matching
AFTSWTANTGIEACR	LSELPELHALTAGLKAFTSWTANTGIEACR	AFTSWTANTGIEACRMACGGHGYSHCSGLP	K	A	F	C	R	M	3	1	1	0	1	0	1	1	0	1	0	0	0	1	0	1	3	1	0	0	0	0	15	0	1683.7675	Q15067	Q15067	379	393	ACOX1	Peroxisomal acyl-coenzyme A oxidase 1	yes	yes	2	2.5116E-09	134.13		By MS/MS			By MS/MS
AFTYTVAASGGGGVNMGSHQK	GGVDNLHVLDFQKYKAFTYTVAASGGGGVN	AASGGGGVNMGSHQKWKVGEIEFEGLMRTL	K	A	F	Q	K	W	3	0	1	0	0	1	0	5	1	0	0	1	1	1	0	2	2	0	1	2	0	0	21	0	2038.9531	Q9UEY8	Q9UEY8	343	363	ADD3	Gamma-adducin	yes	yes	3	0.00011822	55.337
AFVAGVLPFK	INLTERGCVTKIYGRAFVAGVLPFKVAKDM	KIYGRAFVAGVLPFKVAKDMAAAAVRCIRK	R	A	F	F	K	V	2	0	0	0	0	0	0	1	0	0	1	1	0	2	1	0	0	0	0	2	0	0	10	0	1047.6117	O00442	O00442	196	205	RTCA	RNA 3-terminal phosphate cyclase	yes	yes	2	0.0096914	68.422	By matching	By matching	By matching	By matching	By MS/MS
AFVDFLSDEIKEER	ACGCGCGSLHTDGDKAFVDFLSDEIKEERK	KAFVDFLSDEIKEERKIQKHKTLPKMSGGW	K	A	F	E	R	K	1	1	0	2	0	0	3	0	0	1	1	1	0	2	0	1	0	0	0	1	0	0	14	1	1696.8308	Q07021	Q07021	81	94	C1QBP	Complement component 1 Q subcomponent-binding protein, mitochondrial	yes	yes	3	3.1004E-09	134.24	By MS/MS		By MS/MS	By MS/MS
AFVGNQLPFIGFTYYR	IEDDKGDVETFPIPKAFVGNQLPFIGFTYY	FVGNQLPFIGFTYYRENLLLSDSPSCRETD	K	A	F	Y	R	E	1	1	1	0	0	1	0	2	0	1	1	0	0	3	1	0	1	0	2	1	0	0	16	0	1891.9621	O75116	O75116	402	417	ROCK2	Rho-associated protein kinase 2	yes	yes	2;3	7.736E-06	102.4	By MS/MS	By MS/MS	By MS/MS	By MS/MS
AFVHWYTSEGMDINEFGEAENNIHDLVSEYQQFQDAK	FNRVSEHFSAMFKRKAFVHWYTSEGMDINE	IHDLVSEYQQFQDAKAVLEEDEEVTEEAEM	K	A	F	A	K	A	3	0	3	3	0	3	5	2	2	2	1	1	1	3	0	2	1	1	2	2	0	0	37	0	4360.9284	Q9H4B7	Q9H4B7	393	429	TUBB1	Tubulin beta-1 chain	yes	yes	4	0	329.88	By MS/MS	By MS/MS	By MS/MS	By MS/MS	By MS/MS
AFVHWYVGEGMEEGEFSEAR	WARLDHKFDLMYAKRAFVHWYVGEGMEEGE	YVGEGMEEGEFSEAREDMAALEKDYEEVGV	R	A	F	A	R	E	2	1	0	0	0	0	5	3	1	0	0	0	1	2	0	1	0	1	1	2	0	0	20	0	2329.011	P68363;P68366;Q71U36;Q9BQE3;Q9NY65	P68363	403	422	TUBA1B;TUBA4A;TUBA1A;TUBA1C;TUBA8	Tubulin alpha-1B chain;Tubulin alpha-4A chain;Tubulin alpha-1A chain;Tubulin alpha-1C chain;Tubulin alpha-8 chain	no	no	2;3	6.8435E-34	183.79	By MS/MS	By MS/MS	By MS/MS	By MS/MS	By MS/MS
AFVHWYVGEGMEEGEFSEAREDLAALEK	WARLDHKFDLMYAKRAFVHWYVGEGMEEGE	GEFSEAREDLAALEKDYEEVGTDSFEEENE	R	A	F	E	K	D	4	1	0	1	0	0	7	3	1	0	2	1	1	2	0	1	0	1	1	2	0	0	28	1	3198.4604	Q9NY65	Q9NY65	403	430	TUBA8	Tubulin alpha-8 chain	no	no	4	0.0029687	40.428
AFVHWYVGEGMEEGEFSEAREDMAALEK	WARLDHKFDLMYAKRAFVHWYVGEGMEEGE	GEFSEAREDMAALEKDYEEVGVDSVEGEGE	R	A	F	E	K	D	4	1	0	1	0	0	7	3	1	0	1	1	2	2	0	1	0	1	1	2	0	0	28	1	3216.4169	P68363;P68366;Q71U36;Q9BQE3	P68363	403	430	TUBA1B;TUBA4A;TUBA1A;TUBA1C	Tubulin alpha-1B chain;Tubulin alpha-4A chain;Tubulin alpha-1A chain;Tubulin alpha-1C chain	no	no	3;4	3.0487E-63	176.44		By MS/MS		By MS/MS	By MS/MS
AFVLSSVDELEQQR	LKQIRLIEKQAPENKAFVLSSVDELEQQRD	KAFVLSSVDELEQQRDEIVSYLCDLAPEAP	K	A	F	Q	R	D	1	1	0	1	0	2	2	0	0	0	2	0	0	1	0	2	0	0	0	2	0	0	14	0	1619.8155	P04275	P04275	1437	1450	VWF	von Willebrand factor;von Willebrand antigen 2	yes	yes	2	4.4168E-07	125.74	By matching			By MS/MS	By matching
AFVNLPTENELTFNAEEYSDISEMR	RQVSNGHIAYFPAMKAFVNLPTENELTFNA	LTFNAEEYSDISEMRSLSELLGPYGMKFLS	K	A	F	M	R	S	2	1	3	1	0	0	5	0	0	1	2	0	1	2	1	2	2	0	1	1	0	0	25	0	2918.328	Q9Y2A7	Q9Y2A7	813	837	NCKAP1	Nck-associated protein 1	yes	yes	3	7.6954E-17	99.999	By MS/MS		By MS/MS	By matching
AFVPPLAEDLLAR	ESAEQAHEWVKCIAKAFVPPLAEDLLARDF	AKAFVPPLAEDLLARDFERLGRLPYKAGLS	K	A	F	A	R	D	3	1	0	1	0	0	1	0	0	0	3	0	0	1	2	0	0	0	0	1	0	0	13	0	1410.7871	Q96P48	Q96P48	848	860	ARAP1	Arf-GAP with Rho-GAP domain, ANK repeat and PH domain-containing protein 1	yes	yes	2;3	0.00031133	83	By MS/MS	By MS/MS	By matching	By matching
AFVVDMMER	DGSSRLSEAEFEVLKAFVVDMMERLRISQK	EFEVLKAFVVDMMERLRISQKWVRVAVVEY	K	A	F	E	R	L	1	1	0	1	0	0	1	0	0	0	0	0	2	1	0	0	0	0	0	2	0	0	9	0	1096.5045	P04275	P04275	1298	1306	VWF	von Willebrand factor;von Willebrand antigen 2	yes	yes	2	0.018834	54.549
AFYAELYHIISSNLEK	EAAYGELRAMVLDLRAFYAELYHIISSNLE	FYAELYHIISSNLEKIVNPKGEEKPSMY__	R	A	F	E	K	I	2	0	1	0	0	0	2	0	1	2	2	1	0	1	0	2	0	0	2	0	0	0	16	0	1896.9622	Q9UL46	Q9UL46	211	226	PSME2	Proteasome activator complex subunit 2	yes	yes	2;3	5.3212E-08	147.72	By MS/MS	By MS/MS	By MS/MS	By MS/MS	By MS/MS
AFYMEEGVPYCER	HCFTCAACKTPIRNRAFYMEEGVPYCERDY	NRAFYMEEGVPYCERDYEKMFGTKCHGCDF	R	A	F	E	R	D	1	1	0	0	1	0	3	1	0	0	0	0	1	1	1	0	0	0	2	1	0	0	13	0	1649.6854	Q9NR12	Q9NR12	378	390	PDLIM7	PDZ and LIM domain protein 7	yes	yes	2	7.988E-13	143.5	By MS/MS	By MS/MS	By matching	By MS/MS	By MS/MS
AFYMEEGVPYCERDYEK	HCFTCAACKTPIRNRAFYMEEGVPYCERDY	YMEEGVPYCERDYEKMFGTKCHGCDFKIDA	R	A	F	E	K	M	1	1	0	1	1	0	4	1	0	0	0	1	1	1	1	0	0	0	3	1	0	0	17	1	2184.9132	Q9NR12	Q9NR12	378	394	PDLIM7	PDZ and LIM domain protein 7	yes	yes	3	1.1947E-06	108.34					By matching
AFYPEEISSMVLTK	GDKPKVQVSYKGETKAFYPEEISSMVLTKM	KAFYPEEISSMVLTKMKEIAEAYLGYPVTN	K	A	F	T	K	M	1	0	0	0	0	0	2	0	0	1	1	1	1	1	1	2	1	0	1	1	0	0	14	0	1613.8011	P0DMV9;P0DMV8	P0DMV9	113	126	HSPA1B;HSPA1A	Heat shock 70 kDa protein 1B;Heat shock 70 kDa protein 1A	no	no	2;3	1.146E-13	133.07	By MS/MS	By MS/MS	By MS/MS	By MS/MS	By MS/MS
AFYSLGNYIVASEIAK	QWRKIFDDEPTIIRRAFYSLGNYIVASEIA	FYSLGNYIVASEIAKESAKSPVIVDRYWHS	R	A	F	A	K	E	3	0	1	0	0	0	1	1	0	2	1	1	0	1	0	2	0	0	2	1	0	0	16	0	1744.9036	Q5EBM0	Q5EBM0	305	320	CMPK2	UMP-CMP kinase 2, mitochondrial	yes	yes	2	8.4378E-07	111.12	By MS/MS
AFYVNVLNEEQR	RRFNTANDDNVTQVRAFYVNVLNEEQRKRL	QVRAFYVNVLNEEQRKRLCENIAGHLKDAQ	R	A	F	Q	R	K	1	1	2	0	0	1	2	0	0	0	1	0	0	1	0	0	0	0	1	2	0	0	12	0	1480.731	P04040	P04040	445	456	CAT	Catalase	yes	yes	2;3	1.7419E-33	234.81	By MS/MS	By MS/MS	By MS/MS	By MS/MS	By MS/MS
AGAAPYVQAFDSLLAGPVAEYLK	HTSDMHRGYADSPSKAGAAPYVQAFDSLLA	AFDSLLAGPVAEYLKISKEIGGDVQKHAEM	K	A	G	L	K	I	6	0	0	1	0	1	1	2	0	0	3	1	0	1	2	1	0	0	2	2	0	0	23	0	2350.2209	Q01518	Q01518	38	60	CAP1	Adenylyl cyclase-associated protein 1	yes	yes	2	0.048487	44.925		By MS/MS
AGAGSATLSMAYAGAR	TGRIQEAGTEVVKAKAGAGSATLSMAYAGA	GAGSATLSMAYAGARFVFSLVDAMNGKEGV	K	A	G	A	R	F	6	1	0	0	0	0	0	3	0	0	1	0	1	0	0	2	1	0	1	0	0	0	16	0	1453.6984	P40926	P40926	242	257	MDH2	Malate dehydrogenase, mitochondrial	yes	yes	2	9.931400000000001E-57	224.42	By MS/MS	By MS/MS		By MS/MS
AGAIAPCEVTVPAQNTGLGPEK	IRDMLLANKVPAAARAGAIAPCEVTVPAQN	EVTVPAQNTGLGPEKTSFFQALGITTKISR	R	A	G	E	K	T	4	0	1	0	1	1	2	3	0	1	1	1	0	0	3	0	2	0	0	2	0	0	22	0	2179.0943	P05388;Q8NHW5	P05388	113	134	RPLP0;RPLP0P6	60S acidic ribosomal protein P0;60S acidic ribosomal protein P0-like	yes	no	3	8.6938E-07	71.853
AGALEMALKR	RFHEEKRLDFEWTLKAGALEMALKRVYTLL	EWTLKAGALEMALKRVYTLLSSWNCLEDFD	K	A	G	K	R	V	3	1	0	0	0	0	1	1	0	0	2	1	1	0	0	0	0	0	0	0	0	0	10	1	1058.5906	P18054	P18054	180	189	ALOX12	Arachidonate 12-lipoxygenase, 12S-type	yes	yes	3	0.0027444	71.451				By MS/MS
AGALNSNDAFVLK	ANSAGATRAVEVLPKAGALNSNDAFVLKTP	PKAGALNSNDAFVLKTPSAAYLWVGTGASE	K	A	G	L	K	T	3	0	2	1	0	0	0	1	0	0	2	1	0	1	0	1	0	0	0	1	0	0	13	0	1318.6881	CON__Q3SX14;P06396	P06396	585	597	GSN	Gelsolin	no	no	2	1.8421E-51	253.54	By MS/MS	By MS/MS	By MS/MS	By MS/MS	By MS/MS
AGALNSNDAFVLKTPSAAYLWVGTGASEAEK	ANSAGATRAVEVLPKAGALNSNDAFVLKTP	AAYLWVGTGASEAEKTGAQELLRVLRAQPV	K	A	G	E	K	T	7	0	2	1	0	0	2	3	0	0	3	2	0	1	1	3	2	1	1	2	0	0	31	1	3137.5669	P06396	P06396	585	615	GSN	Gelsolin	yes	yes	3	5.744E-07	62.284
AGALNSNDAFVLKTPSAAYLWVGTGASEAEKTGAQELLR	ANSAGATRAVEVLPKAGALNSNDAFVLKTP	GASEAEKTGAQELLRVLRAQPVQVAEGSEP	K	A	G	L	R	V	8	1	2	1	0	1	3	4	0	0	5	2	0	1	1	3	3	1	1	2	0	0	39	2	4006.0436	P06396	P06396	585	623	GSN	Gelsolin	yes	yes	4	2.2051E-130	211.59	By MS/MS	By MS/MS			By MS/MS
AGALQCSPSDAYTK	RVQELGHGCAALVTKAGALQCSPSDAYTKK	KAGALQCSPSDAYTKKELIECARRVSEKVS	K	A	G	T	K	K	3	0	0	1	1	1	0	1	0	0	1	1	0	0	1	2	1	0	1	0	0	0	14	0	1467.6664	Q9Y490	Q9Y490	1934	1947	TLN1	Talin-1	yes	yes	2	3.9511E-24	175.15	By MS/MS	By MS/MS	By MS/MS	By MS/MS	By MS/MS
AGALQCSPSDAYTKK	RVQELGHGCAALVTKAGALQCSPSDAYTKK	AGALQCSPSDAYTKKELIECARRVSEKVSH	K	A	G	K	K	E	3	0	0	1	1	1	0	1	0	0	1	2	0	0	1	2	1	0	1	0	0	0	15	1	1595.7614	Q9Y490	Q9Y490	1934	1948	TLN1	Talin-1	yes	yes	2;3	1.7127E-39	208.95	By MS/MS	By MS/MS	By MS/MS	By MS/MS	By MS/MS
AGALQCSPSDAYTKKELIECAR	RVQELGHGCAALVTKAGALQCSPSDAYTKK	PSDAYTKKELIECARRVSEKVSHVLAALQA	K	A	G	A	R	R	4	1	0	1	2	1	2	1	0	1	2	2	0	0	1	2	1	0	1	0	0	0	22	2	2467.1835	Q9Y490	Q9Y490	1934	1955	TLN1	Talin-1	yes	yes	3;4	1.1822E-20	129.84		By MS/MS		By MS/MS
AGASIPSSGAASPR	AVQGAGSLGPGSPVRAGASIPSSGAASPRG	RAGASIPSSGAASPRGFPLGLSAKSGGGPG	R	A	G	P	R	G	4	1	0	0	0	0	0	2	0	1	0	0	0	0	2	4	0	0	0	0	0	0	14	0	1227.6208	Q9P270	Q9P270	52	65	SLAIN2	SLAIN motif-containing protein 2	yes	yes	2	0.016724	56.404		By MS/MS
AGAYDFPSPEWDTVTPEAK	PFWDEDQHRLYQQIKAGAYDFPSPEWDTVT	DFPSPEWDTVTPEAKDLINKMLTINPAKRI	K	A	G	A	K	D	3	0	0	2	0	0	2	1	0	0	0	1	0	1	3	1	2	1	1	1	0	0	19	0	2079.9426	Q13557;Q9UQM7;Q13555;Q13554	Q13557	228	246	CAMK2D;CAMK2A;CAMK2G;CAMK2B	Calcium/calmodulin-dependent protein kinase type II subunit delta;Calcium/calmodulin-dependent protein kinase type II subunit alpha;Calcium/calmodulin-dependent protein kinase type II subunit gamma;Calcium/calmodulin-dependent protein kinase type II subunit beta	yes	no	2	0.00051127	60.628	By MS/MS
AGCAVTSLLASELTK	AAFRRKRGPRQANRKAGCAVTSLLASELTK	AGCAVTSLLASELTKDDAMAAVPAKVSKNS	K	A	G	T	K	D	3	0	0	0	1	0	1	1	0	0	3	1	0	0	0	2	2	0	0	1	0	0	15	0	1519.7916	O60610	O60610	1225	1239	DIAPH1	Protein diaphanous homolog 1	yes	yes	2	1.4898E-06	120.96	By MS/MS	By MS/MS	By matching	By MS/MS
AGDALWLR	RWLDSSRCLMQQGIKAGDALWLRFKYYSFF	LMQQGIKAGDALWLRFKYYSFFDLDPKTDP	K	A	G	L	R	F	2	1	0	1	0	0	0	1	0	0	2	0	0	0	0	0	0	1	0	0	0	0	8	0	900.48175	Q86UX7	Q86UX7	243	250	FERMT3	Fermitin family homolog 3	yes	yes	2	5.2968E-05	186.43	By MS/MS	By MS/MS	By MS/MS	By MS/MS	By MS/MS
AGDIALLYLQEIER	LHVDREQDVITCYEKAGDIALLYLQEIERV	KAGDIALLYLQEIERVILSNIQNRSPKPGP	K	A	G	E	R	V	2	1	0	1	0	1	2	1	0	2	3	0	0	0	0	0	0	0	1	0	0	0	14	0	1602.8617	Q86TV6	Q86TV6	179	192	TTC7B	Tetratricopeptide repeat protein 7B	yes	yes	2	0.0014266	69.01	By MS/MS			By matching
AGDLLEDSPK	EPAKEKNEKGALKRRAGDLLEDSPKRPKEA	ALKRRAGDLLEDSPKRPKEAENPEGEEKEA	R	A	G	P	K	R	1	0	0	2	0	0	1	1	0	0	2	1	0	0	1	1	0	0	0	0	0	0	10	0	1043.5135	P51858	P51858	158	167	HDGF	Hepatoma-derived growth factor	yes	yes	2	0.038041	56.209	By matching	By matching
AGDTTKFDVEVLK	KQFKCSNEEVAAMIRAGDTTKFDVEVLKQL	IRAGDTTKFDVEVLKQLLKLLPEKHEIENL	R	A	G	L	K	Q	1	0	0	2	0	0	1	1	0	0	1	2	0	1	0	0	2	0	0	2	0	0	13	1	1421.7402	Q27J81	Q27J81	661	673	INF2	Inverted formin-2	yes	yes	2;3	3.132E-34	195.25	By MS/MS	By MS/MS	By MS/MS	By MS/MS	By MS/MS
AGDTVIPLYIPQCGECK	AGIVESVGEGVTKLKAGDTVIPLYIPQCGE	DTVIPLYIPQCGECKFCLNPKTNLCQKIRV	K	A	G	C	K	F	1	0	0	1	2	1	1	2	0	2	1	1	0	0	2	0	1	0	1	1	0	0	17	0	1919.9121	P11766	P11766	85	101	ADH5	Alcohol dehydrogenase class-3	yes	yes	2	3.2361E-05	118.87	By MS/MS	By MS/MS	By MS/MS	By MS/MS	By MS/MS
AGEAGKLEEVMQELR	TTTAADATPSGSLARAGEAGKLEEVMQELR	AGEAGKLEEVMQELRALRALVKEQGDRICR	R	A	G	L	R	A	2	1	0	0	0	1	4	2	0	0	2	1	1	0	0	0	0	0	0	1	0	0	15	1	1658.8298	Q9BR76	Q9BR76	447	461	CORO1B	Coronin-1B	yes	yes	2;3	2.2789E-45	187	By MS/MS	By MS/MS	By MS/MS	By MS/MS	By MS/MS
AGEARPGPTAESASGPSEDPSVNFLK	WEMGPPGNWSPRPPRAGEARPGPTAESASG	SASGPSEDPSVNFLKNVGESVAAALSPLGI	R	A	G	L	K	N	4	1	1	1	0	0	3	3	0	0	1	1	0	1	4	4	1	0	0	1	0	0	26	0	2570.2249	Q13501	Q13501	213	238	SQSTM1	Sequestosome-1	yes	yes	3	2.9735E-09	70.449	By MS/MS	By MS/MS
AGESALELWGGPEPGTQLYDWPYR	EASERCHLRGSYTLRAGESALELWGGPEPG	GGPEPGTQLYDWPYRFLRRFGRDKVTFSFE	R	A	G	Y	R	F	2	1	0	1	0	1	3	4	0	0	3	0	0	0	3	1	1	2	2	0	0	0	24	0	2691.2605	O60496	O60496	174	197	DOK2	Docking protein 2	yes	yes	2;3	1.0359E-20	87.319	By MS/MS	By MS/MS	By MS/MS	By MS/MS	By MS/MS
AGESVELFGK	MPPQIIQFPEDQKVRAGESVELFGKVTGTQ	DQKVRAGESVELFGKVTGTQPITCTWMKFR	R	A	G	G	K	V	1	0	0	0	0	0	2	2	0	0	1	1	0	1	0	1	0	0	0	1	0	0	10	0	1035.5237	Q15746	Q15746	1251	1260	MYLK	Myosin light chain kinase, smooth muscle;Myosin light chain kinase, smooth muscle, deglutamylated form	yes	yes	2	1.2893E-06	137.84	By matching	By MS/MS	By MS/MS	By MS/MS	By MS/MS
AGESVLVHGASGGVGLAACQIAR	YFTAYRALIHSACVKAGESVLVHGASGGVG	GASGGVGLAACQIARAYGLKILGTAGTEEG	K	A	G	A	R	A	5	1	0	0	1	1	1	5	1	1	2	0	0	0	0	2	0	0	0	3	0	0	23	0	2179.1168	Q08257	Q08257	148	170	CRYZ	Quinone oxidoreductase	yes	yes	3	0.055794	28.765		By MS/MS
AGEVINQPMMMAAR	PPPPEEKDEEFPEQKAGEVINQPMMMAARQ	KAGEVINQPMMMAARQLHDEARKWSSKPGI	K	A	G	A	R	Q	3	1	1	0	0	1	1	1	0	1	0	0	3	0	1	0	0	0	0	1	0	0	14	0	1517.7153	P18206	P18206	890	903	VCL	Vinculin	yes	yes	2	9.618999999999999E-28	194.06	By MS/MS	By MS/MS	By MS/MS	By MS/MS	By MS/MS
AGFAGDDAPR	EIAALVIDNGSGMCKAGFAGDDAPRAVFPS	SGMCKAGFAGDDAPRAVFPSIVGRPRHQGV	K	A	G	P	R	A	3	1	0	2	0	0	0	2	0	0	0	0	0	1	1	0	0	0	0	0	0	0	10	0	975.44101	P63261;P60709;P68133;P68032;P62736;P63267;Q6S8J3;P0CG38;P0CG39	P63261	19	28	ACTG1;ACTB;ACTA1;ACTC1;ACTA2;ACTG2;POTEE;POTEI;POTEJ	Actin, cytoplasmic 2;Actin, cytoplasmic 2, N-terminally processed;Actin, cytoplasmic 1;Actin, cytoplasmic 1, N-terminally processed;Actin, alpha skeletal muscle;Actin, alpha cardiac muscle 1;Actin, aortic smooth muscle;Actin, gamma-enteric smooth muscle;POTE ankyrin domain family member E;POTE ankyrin domain family member I;POTE ankyrin domain family member J	no	no	2	3.8103E-12	214.81	By MS/MS	By MS/MS	By MS/MS	By MS/MS	By MS/MS
AGFAGDDAPRAVFPSIVGRPR	EIAALVIDNGSGMCKAGFAGDDAPRAVFPS	DAPRAVFPSIVGRPRHQGVMVGMGQKDSYV	K	A	G	P	R	H	4	3	0	2	0	0	0	3	0	1	0	0	0	2	3	1	0	0	0	2	0	0	21	1	2155.1287	P63261;P60709;P68133;P68032;P62736;P63267;Q6S8J3;P0CG38	P63261	19	39	ACTG1;ACTB;ACTA1;ACTC1;ACTA2;ACTG2;POTEE;POTEI	Actin, cytoplasmic 2;Actin, cytoplasmic 2, N-terminally processed;Actin, cytoplasmic 1;Actin, cytoplasmic 1, N-terminally processed;Actin, alpha skeletal muscle;Actin, alpha cardiac muscle 1;Actin, aortic smooth muscle;Actin, gamma-enteric smooth muscle;POTE ankyrin domain family member E;POTE ankyrin domain family member I	no	no	3;4	1.4898E-24	153.14	By MS/MS		By MS/MS	By MS/MS	By MS/MS
AGFAGDQIPK	ANQPVVIDNGSGVIKAGFAGDQIPKYCFPN	SGVIKAGFAGDQIPKYCFPNYVGRPKHVRV	K	A	G	P	K	Y	2	0	0	1	0	1	0	2	0	1	0	1	0	1	1	0	0	0	0	0	0	0	10	0	1002.5134	P42025;P61163	P61163	23	32	ACTR1B;ACTR1A	Beta-centractin;Alpha-centractin	no	no	2	1.5956E-05	124.74	By MS/MS	By MS/MS		By MS/MS	By MS/MS
AGFLDLK	QCQIQFGPHNEQKHKAGFLDLKDFLPKEYV	PHNEQKHKAGFLDLKDFLPKEYVKQKGERK	K	A	G	L	K	D	1	0	0	1	0	0	0	1	0	0	2	1	0	1	0	0	0	0	0	0	0	0	7	0	762.42759	Q9Y490	Q9Y490	257	263	TLN1	Talin-1	yes	yes	1;2	0.0059941	122.98	By MS/MS	By MS/MS	By MS/MS	By MS/MS	By MS/MS
AGFLDLKDFLPK	QCQIQFGPHNEQKHKAGFLDLKDFLPKEYV	KHKAGFLDLKDFLPKEYVKQKGERKIFQAH	K	A	G	P	K	E	1	0	0	2	0	0	0	1	0	0	3	2	0	2	1	0	0	0	0	0	0	0	12	1	1362.7547	Q9Y490	Q9Y490	257	268	TLN1	Talin-1	yes	yes	2;3	1.5094E-15	199.08	By MS/MS	By MS/MS	By MS/MS	By MS/MS	By MS/MS
AGFLDLKDFLPKEYVK	QCQIQFGPHNEQKHKAGFLDLKDFLPKEYV	GFLDLKDFLPKEYVKQKGERKIFQAHKNCG	K	A	G	V	K	Q	1	0	0	2	0	0	1	1	0	0	3	3	0	2	1	0	0	0	1	1	0	0	16	2	1882.024	Q9Y490	Q9Y490	257	272	TLN1	Talin-1	yes	yes	3;4	0.0021709	53.777
AGFWEEFESLQK	VLELNKKQESEDTAKAGFWEEFESLQKQEV	TAKAGFWEEFESLQKQEVKNLHQRLEGQRP	K	A	G	Q	K	Q	1	0	0	0	0	1	3	1	0	0	1	1	0	2	0	1	0	1	0	0	0	0	12	0	1469.6827	P29350	P29350	242	253	PTPN6	Tyrosine-protein phosphatase non-receptor type 6	yes	yes	2	1.7008E-11	150.08	By MS/MS	By MS/MS	By MS/MS	By MS/MS	By MS/MS
AGFWEEFESLQKQEVK	VLELNKKQESEDTAKAGFWEEFESLQKQEV	GFWEEFESLQKQEVKNLHQRLEGQRPENKG	K	A	G	V	K	N	1	0	0	0	0	2	4	1	0	0	1	2	0	2	0	1	0	1	0	1	0	0	16	1	1953.9472	P29350	P29350	242	257	PTPN6	Tyrosine-protein phosphatase non-receptor type 6	yes	yes	3	3.1488E-06	83.966	By MS/MS	By MS/MS	By MS/MS	By MS/MS	By MS/MS
AGGAAGLFAK	______________________________	MAEGKAGGAAGLFAKQVQKKFSRAQEKVLQ	K	A	G	A	K	Q	4	0	0	0	0	0	0	3	0	0	1	1	0	1	0	0	0	0	0	0	0	0	10	0	861.47085	Q9UBW5	Q9UBW5	6	15	BIN2	Bridging integrator 2	yes	yes	2	1.5303E-05	124.83	By MS/MS	By MS/MS	By MS/MS	By MS/MS	By MS/MS
AGGADAVQTVTGGLR	______________________________	AGGADAVQTVTGGLRSLYLRKVLPLEEAYR	R	A	G	L	R	S	3	1	0	1	0	1	0	4	0	0	1	0	0	0	0	0	2	0	0	2	0	0	15	0	1371.7106	Q9H223	Q9H223	15	29	EHD4	EH domain-containing protein 4	yes	yes	2	6.4248E-09	103.91	By matching			By matching
AGGAGVPAFYTPTGYGTLVQEGGSPIK	EVELTPQGTLAERIRAGGAGVPAFYTPTGY	TGYGTLVQEGGSPIKYNKDGSVAIASKPRE	R	A	G	I	K	Y	3	0	0	0	0	1	1	7	0	1	1	1	0	1	3	1	3	0	2	2	0	0	27	0	2594.3017	P55809	P55809	147	173	OXCT1	Succinyl-CoA:3-ketoacid coenzyme A transferase 1, mitochondrial	yes	yes	3	1.4883999999999998E-21	107.17	By MS/MS	By MS/MS	By MS/MS	By MS/MS	By MS/MS
AGGEDRGDGEPVSVVTVR	______________________________	EDRGDGEPVSVVTVRVQYLEDTDPFACANF	M	A	G	V	R	V	1	2	0	2	0	0	2	4	0	0	0	0	0	0	1	1	1	0	0	4	0	0	18	1	1798.881	Q9Y613	Q9Y613	2	19	FHOD1	FH1/FH2 domain-containing protein 1	yes	yes	3	3.8911E-05	86.213	By MS/MS	By MS/MS	By MS/MS	By MS/MS	By MS/MS
AGGEELDEGVAK	TLDFEDDTVQSSGPRAGGEELDEGVAKDNA	GPRAGGEELDEGVAKDNAKIDGATQSSPAE	R	A	G	A	K	D	2	0	0	1	0	0	3	3	0	0	1	1	0	0	0	0	0	0	0	1	0	0	12	0	1173.5513	Q32MZ4	Q32MZ4	691	702	LRRFIP1	Leucine-rich repeat flightless-interacting protein 1	yes	yes	2	0.06988	43.492
AGGEFLLR	TFERFRHAQLLDAAKAGGEFLLRYARVAPP	QLLDAAKAGGEFLLRYARVAPPGKKCAFVL	K	A	G	L	R	Y	1	1	0	0	0	0	1	2	0	0	2	0	0	1	0	0	0	0	0	0	0	0	8	0	861.47085	P51606	P51606	96	103	RENBP	N-acylglucosamine 2-epimerase	yes	yes	2	0.0040807	126.2	By MS/MS	By MS/MS
AGGFEIQEESK	EDLLHGGGLALALVKAGGFEIQEESKQFVA	ALVKAGGFEIQEESKQFVARYGKVSAGEIA	K	A	G	S	K	Q	1	0	0	0	0	1	3	2	0	1	0	1	0	1	0	1	0	0	0	0	0	0	11	0	1193.5564	Q8IXQ6	Q8IXQ6	156	166	PARP9	Poly [ADP-ribose] polymerase 9	yes	yes	2	0.0022489	99.53	By matching
AGGFLMK	HRAHSSMVGVNLPQKAGGFLMKKELNYFAK	VGVNLPQKAGGFLMKKELNYFAKALESPER	K	A	G	M	K	K	1	0	0	0	0	0	0	2	0	0	1	1	1	1	0	0	0	0	0	0	0	0	7	0	722.37853	P00558	P00558	185	191	PGK1	Phosphoglycerate kinase 1	yes	yes	2	0.019509	72.021	By MS/MS	By MS/MS	By MS/MS	By MS/MS	By MS/MS
AGGGAAEQEELHYIPIR	CGDSSPGPSASQGPRAGGGAAEQEELHYIP	GGAAEQEELHYIPIRVLGRGAFGEATLYRR	R	A	G	I	R	V	3	1	0	0	0	1	3	3	1	2	1	0	0	0	1	0	0	0	1	0	0	0	17	0	1809.901	Q8TD19	Q8TD19	40	56	NEK9	Serine/threonine-protein kinase Nek9	yes	yes	3	9.4387E-12	128.9		By matching		By matching	By matching
AGGIETIANEFSDR	GLDVGSQSCYIAVARAGGIETIANEFSDRC	RAGGIETIANEFSDRCTPSVISFGSKNRTI	R	A	G	D	R	C	2	1	1	1	0	0	2	2	0	2	0	0	0	1	0	1	1	0	0	0	0	0	14	0	1478.7001	Q92598	Q92598	20	33	HSPH1	Heat shock protein 105 kDa	yes	yes	2	9.3386E-09	129.16	By MS/MS	By MS/MS		By MS/MS
AGGIETIANEYSDR	GIDLGFQSCYVAVARAGGIETIANEYSDRC	RAGGIETIANEYSDRCTPACISFGPKNRSI	R	A	G	D	R	C	2	1	1	1	0	0	2	2	0	2	0	0	0	0	0	1	1	0	1	0	0	0	14	0	1494.6951	P34932	P34932	20	33	HSPA4	Heat shock 70 kDa protein 4	yes	yes	2	7.7953E-14	153.12	By MS/MS	By MS/MS		By MS/MS	By MS/MS
AGGPGLERAEAGVPAEFSIWTR	FTVGPLGEGGAHKVRAGGPGLERAEAGVPA	RAEAGVPAEFSIWTREAGAGGLAIAVEGPS	R	A	G	T	R	E	4	2	0	0	0	0	3	4	0	1	1	0	0	1	2	1	1	1	0	1	0	0	22	1	2270.1444	P21333	P21333	2243	2264	FLNA	Filamin-A	yes	yes	3	7.6599E-05	56.303	By MS/MS	By matching	By MS/MS	By matching	By MS/MS
AGGSASAMLQPLLDNQVGFK	YSFDPVGSYQRDSFKAGGSASAMLQPLLDN	SAMLQPLLDNQVGFKNMQNVEHVPLSLDRA	K	A	G	F	K	N	3	0	1	1	0	2	0	3	0	0	3	1	1	1	1	2	0	0	0	1	0	0	20	0	2003.0146	P20618	P20618	165	184	PSMB1	Proteasome subunit beta type-1	yes	yes	3	1.0408E-06	53.554	By MS/MS	By MS/MS	By MS/MS	By matching	By matching
AGGVFTPGAAFSK	QAAMTLLSDASHLPKAGGVFTPGAAFSKTK	PKAGGVFTPGAAFSKTKLIDRLNKHGIEFS	K	A	G	S	K	T	3	0	0	0	0	0	0	3	0	0	0	1	0	2	1	1	1	0	0	1	0	0	13	0	1208.619	Q8NBX0	Q8NBX0	395	407	SCCPDH	Saccharopine dehydrogenase-like oxidoreductase	yes	yes	2	3.9527E-07	125.74	By MS/MS	By MS/MS	By MS/MS	By MS/MS
AGHFDKEIVPVLVSTR	KVAVLSQNRTENAQKAGHFDKEIVPVLVST	GHFDKEIVPVLVSTRKGLIEVKTDEFPRHG	K	A	G	T	R	K	1	1	0	1	0	0	1	1	1	1	1	1	0	1	1	1	1	0	0	3	0	0	16	1	1766.9679	Q9BWD1	Q9BWD1	195	210	ACAT2	Acetyl-CoA acetyltransferase, cytosolic	yes	yes	3	0.001647	60.768		By matching
AGHQADEPSFQIR	VELAFLAIAKELKYRAGHQADEPSFQIRDY	YRAGHQADEPSFQIRDYVESQKKRSSCCSF	R	A	G	I	R	D	2	1	0	1	0	2	1	1	1	1	0	0	0	1	1	1	0	0	0	0	0	0	13	0	1454.6902	Q96AX2	Q96AX2	195	207	RAB37	Ras-related protein Rab-37	yes	yes	2;3	0.0004777	72.846		By matching
AGIIQDTWHK	NEGEAQRLIEILSEKAGIIQDTWHKATQKG	ILSEKAGIIQDTWHKATQKGDPVAILKRQL	K	A	G	H	K	A	1	0	0	1	0	1	0	1	1	2	0	1	0	0	0	0	1	1	0	0	0	0	10	0	1167.6037	Q9P2E9	Q9P2E9	678	687	RRBP1	Ribosome-binding protein 1	yes	yes	3	0.0027708	58.699
AGIISTVEVLK	VDRLGLQNDLFSLARAGIISTVEVLKVMEA	SLARAGIISTVEVLKVMEAFVNEPNYTVWS	R	A	G	L	K	V	1	0	0	0	0	0	1	1	0	2	1	1	0	0	0	1	1	0	0	2	0	0	11	0	1128.6754	P55786	P55786	628	638	NPEPPS	Puromycin-sensitive aminopeptidase	yes	yes	2	0.0009488	105.4	By MS/MS	By MS/MS	By MS/MS	By MS/MS	By MS/MS
AGISEAQLTDAETSK	DVNNLDPDLRSLFSRAGISEAQLTDAETSK	AGISEAQLTDAETSKLIYDFIEDQGGLEAV	R	A	G	S	K	L	3	0	0	1	0	1	2	1	0	1	1	1	0	0	0	2	2	0	0	0	0	0	15	0	1519.7366	P42768	P42768	274	288	WAS	Wiskott-Aldrich syndrome protein	yes	yes	2	2.1186E-39	209.19	By MS/MS	By MS/MS	By MS/MS	By MS/MS	By MS/MS
AGKDLVSSLTSGLLTIGDR	GPAVSGAHNTIICARAGKDLVSSLTSGLLT	LVSSLTSGLLTIGDRFGGALDAAAKMFSKA	R	A	G	D	R	F	1	1	0	2	0	0	0	3	0	1	4	1	0	0	0	3	2	0	0	1	0	0	19	1	1902.0422	P53396	P53396	916	934	ACLY	ATP-citrate synthase	yes	yes	3	3.7268E-09	84.499	By matching
AGKEPGLQIWR	ARPNSMVVEHPEFLKAGKEPGLQIWRVEKF	EFLKAGKEPGLQIWRVEKFDLVPVPTNLYG	K	A	G	W	R	V	1	1	0	0	0	1	1	2	0	1	1	1	0	0	1	0	0	1	0	0	0	0	11	1	1253.6881	CON__Q3SX14;P06396	P06396	62	72	GSN	Gelsolin	no	no	2;3	3.8681E-35	203.02	By MS/MS	By MS/MS	By MS/MS	By MS/MS	By MS/MS
AGKLDPHLVLDQLR	NPNFVRCIIPNHEKKAGKLDPHLVLDQLRC	KAGKLDPHLVLDQLRCNGVLEGIRICRQGF	K	A	G	L	R	C	1	1	0	2	0	1	0	1	1	0	4	1	0	0	1	0	0	0	0	1	0	0	14	1	1573.894	P35579;P35580	P35579	680	693	MYH9;MYH10	Myosin-9;Myosin-10	yes	no	2;3;4	1.1996E-18	160.38	By MS/MS	By MS/MS	By MS/MS	By MS/MS	By MS/MS
AGKPVICATQMLESMIK	KVFLAQKMMIGRCNRAGKPVICATQMLESM	KPVICATQMLESMIKKPRPTRAEGSDVANA	R	A	G	I	K	K	2	0	0	0	1	1	1	1	0	2	1	2	2	0	1	1	1	0	0	1	0	0	17	0	1875.962	P14618	P14618	320	336	PKM	Pyruvate kinase PKM	yes	yes	2;3	2.6982E-51	206.95	By MS/MS	By MS/MS	By MS/MS	By MS/MS	By MS/MS
AGKPYCQPCFLK	TFCLRPLTKGSFQERAGKPYCQPCFLKLFG	QERAGKPYCQPCFLKLFG____________	R	A	G	L	K	L	1	0	0	0	2	1	0	1	0	0	1	2	0	1	2	0	0	0	1	0	0	0	12	0	1467.7003	O43294	O43294	447	458	TGFB1I1	Transforming growth factor beta-1-induced transcript 1 protein	yes	yes	2;3	3.2342E-17	149.96	By MS/MS	By MS/MS		By MS/MS
AGLECSDIEK	KYQLLLKDFLRYSEKAGLECSDIEKAVELM	RYSEKAGLECSDIEKAVELMCLVPKRCNDM	K	A	G	E	K	A	1	0	0	1	1	0	2	1	0	1	1	1	0	0	0	1	0	0	0	0	0	0	10	0	1120.507	O60229	O60229	2080	2089	KALRN	Kalirin	yes	yes	2	0.0016282	91.867	By MS/MS	By MS/MS	By matching	By MS/MS
AGLELGAEPETIVNSGLISPEGLAIDHIR	RMVYWTDVAGRTISRAGLELGAEPETIVNS	SGLISPEGLAIDHIRRTMYWTDSVLDKIES	R	A	G	I	R	R	3	1	1	1	0	0	4	4	1	4	4	0	0	0	2	2	1	0	0	1	0	0	29	0	2970.5662	Q14112	Q14112	1169	1197	NID2	Nidogen-2	yes	yes	3	4.5241E-10	74.748				By matching
AGLFSQEQYER	DVDYGETDFHKQDGKAGLFSQEQYERNKSS	QDGKAGLFSQEQYERNKSSSSSSSSSSSSS	K	A	G	E	R	N	1	1	0	0	0	2	2	1	0	0	1	0	0	1	0	1	0	0	1	0	0	0	11	0	1326.6204	Q8WWA1	Q8WWA1	37	47	TMEM40	Transmembrane protein 40	yes	yes	2	2.918E-11	174.41	By MS/MS	By MS/MS	By MS/MS	By MS/MS	By MS/MS
AGLGSGLSLSGLVHPELSR	AGLLLGEAGKQLRRRAGLGSGLSLSGLVHP	SGLSLSGLVHPELSRSGELAVRALEQFATV	R	A	G	S	R	S	1	1	0	0	0	0	1	4	1	0	5	0	0	0	1	4	0	0	0	1	0	0	19	0	1849.0058	P49748	P49748	513	531	ACADVL	Very long-chain specific acyl-CoA dehydrogenase, mitochondrial	yes	yes	3	1.4297E-07	107.65	By MS/MS	By MS/MS	By MS/MS	By MS/MS	By MS/MS
AGLHPPDSQASGQGVPLISVTTLR	PEKQQLYDIPASPKKAGLHPPDSQASGQGV	ASGQGVPLISVTTLRRGGYSTLPNPQKSEW	K	A	G	L	R	R	2	1	0	1	0	2	0	3	1	1	3	0	0	0	3	3	2	0	0	2	0	0	24	0	2400.2761	Q9NQ75	Q9NQ75	204	227	CASS4	Cas scaffolding protein family member 4	yes	yes	3	0.016587	29.269	By matching	By matching	By MS/MS	By MS/MS	By matching
AGLLEPEVFHLNPAK	TNMTVSAIRFLKTLRAGLLEPEVFHLNPAK	AGLLEPEVFHLNPAKSDTITFKRLIRFVPS	R	A	G	A	K	S	2	0	1	0	0	0	2	1	1	0	3	1	0	1	2	0	0	0	0	1	0	0	15	0	1633.8828	P23786	P23786	168	182	CPT2	Carnitine O-palmitoyltransferase 2, mitochondrial	yes	yes	3	0.029408	35.35	By matching	By MS/MS	By matching		By matching
AGLLGTLEEMRDEK	DHTQYKFGHTKVFFKAGLLGTLEEMRDEKL	KAGLLGTLEEMRDEKLAQLITRTQAICRGF	K	A	G	E	K	L	1	1	0	1	0	0	3	2	0	0	3	1	1	0	0	0	1	0	0	0	0	0	14	1	1560.7818	Q9Y623	Q9Y623	771	784	MYH4	Myosin-4	yes	yes	3	0.0047043	59.709
AGLLQSVEAEKDK	GLHLKEEKCQWSKERAGLLQSVEAEKDKIL	ERAGLLQSVEAEKDKILKLSAEILRLEKAV	R	A	G	D	K	I	2	0	0	1	0	1	2	1	0	0	2	2	0	0	0	1	0	0	0	1	0	0	13	1	1386.7355	Q9P1Z2	Q9P1Z2	413	425	CALCOCO1	Calcium-binding and coiled-coil domain-containing protein 1	yes	yes	3	0.015913	49.243	By MS/MS
AGLVDDFEK	PPAIDWAYYKANVAKAGLVDDFEKKFNALK	KANVAKAGLVDDFEKKFNALKVPVPEDKYT	K	A	G	E	K	K	1	0	0	2	0	0	1	1	0	0	1	1	0	1	0	0	0	0	0	1	0	0	9	0	992.48148	O75947	O75947	64	72	ATP5H	ATP synthase subunit d, mitochondrial	yes	yes	2	0.0066615	78.334		By MS/MS
AGLVDDFEKK	PPAIDWAYYKANVAKAGLVDDFEKKFNALK	ANVAKAGLVDDFEKKFNALKVPVPEDKYTA	K	A	G	K	K	F	1	0	0	2	0	0	1	1	0	0	1	2	0	1	0	0	0	0	0	1	0	0	10	1	1120.5764	O75947	O75947	64	73	ATP5H	ATP synthase subunit d, mitochondrial	yes	yes	2;3	0.0031358	64.711	By MS/MS	By MS/MS	By matching	By MS/MS	By matching
AGLVGPEFHEK	DPATSARLTVDEAVRAGLVGPEFHEKLLSA	EAVRAGLVGPEFHEKLLSAEKAVTGYRDPY	R	A	G	E	K	L	1	0	0	0	0	0	2	2	1	0	1	1	0	1	1	0	0	0	0	1	0	0	11	0	1182.6033	Q15149	Q15149	3221	3231	PLEC	Plectin	yes	yes	2;3	0.0010427	76.332	By MS/MS	By MS/MS		By MS/MS
AGMQTPFLIMDR	PGWWLLNTEVGENQRAGMQTPFLIMDRDCR	NQRAGMQTPFLIMDRDCRMPMGLSTGIISD	R	A	G	D	R	D	1	1	0	1	0	1	0	1	0	1	1	0	2	1	1	0	1	0	0	0	0	0	12	0	1378.6737	P12259	P12259	1894	1905	F5	Coagulation factor V;Coagulation factor V heavy chain;Coagulation factor V light chain	yes	yes	2	0.02859	43.282
AGMSAEQAQGLLEK	EDITEPQSILAAAEKAGMSAEQAQGLLEKI	KAGMSAEQAQGLLEKIATPKVKNQLKETTE	K	A	G	E	K	I	3	0	0	0	0	2	2	2	0	0	2	1	1	0	0	1	0	0	0	0	0	0	14	0	1431.7028	Q9Y2Q3	Q9Y2Q3	145	158	GSTK1	Glutathione S-transferase kappa 1	yes	yes	2	1.3799E-35	184.44	By matching	By MS/MS		By MS/MS
AGNAIHAILLYR	MDLLYILPTHIQAARAGNAIHAILLYRRKL	AARAGNAIHAILLYRRKLDREEIKPIRLLG	R	A	G	Y	R	R	3	1	1	0	0	0	0	1	1	2	2	0	0	0	0	0	0	0	1	0	0	0	12	0	1310.7459	P50416	P50416	272	283	CPT1A	Carnitine O-palmitoyltransferase 1, liver isoform	yes	yes	3	0.00013411	71.555
AGNASKDEIDSAVK	FNSIATQGELVRSLKAGNASKDEIDSAVKM	KAGNASKDEIDSAVKMLVSLKMSYKAAAGE	K	A	G	V	K	M	3	0	1	2	0	0	1	1	0	1	0	2	0	0	0	2	0	0	0	1	0	0	14	1	1403.6892	P23381	P23381	28	41	WARS	Tryptophan--tRNA ligase, cytoplasmic;T1-TrpRS;T2-TrpRS	yes	yes	2;3	0.0013374	105.17		By MS/MS		By matching
AGNILFTLDGDIK	LNYLHDNKIIHRDLKAGNILFTLDGDIKLA	LKAGNILFTLDGDIKLADFGVSAKNTRTIQ	K	A	G	I	K	L	1	0	1	2	0	0	0	2	0	2	2	1	0	1	0	0	1	0	0	0	0	0	13	0	1375.7347	Q9H2G2	Q9H2G2	158	170	SLK	STE20-like serine/threonine-protein kinase	yes	yes	2	0.03585	48.741	By matching			By matching
AGNILLNTEGHAK	LEYLHFMRKIHRDIKAGNILLNTEGHAKLA	IKAGNILLNTEGHAKLADFGVAGQLTDTMA	K	A	G	A	K	L	2	0	2	0	0	0	1	2	1	1	2	1	0	0	0	0	1	0	0	0	0	0	13	0	1336.7099	Q13043;Q13188	Q13043	152	164	STK4;STK3	Serine/threonine-protein kinase 4;Serine/threonine-protein kinase 4 37kDa subunit;Serine/threonine-protein kinase 4 18kDa subunit;Serine/threonine-protein kinase 3;Serine/threonine-protein kinase 3 36kDa subunit;Serine/threonine-protein kinase 3 20kDa subunit	no	no	2;3	6.8839E-13	145.25	By MS/MS	By MS/MS		By MS/MS
AGNILLTEPGQVK	LAYLHSHALIHRDIKAGNILLTEPGQVKLA	IKAGNILLTEPGQVKLADFGSASMASPANS	K	A	G	V	K	L	1	0	1	0	0	1	1	2	0	1	2	1	0	0	1	0	1	0	0	1	0	0	13	0	1338.7507	Q9H2K8;Q7L7X3	Q9H2K8	150	162	TAOK3;TAOK1	Serine/threonine-protein kinase TAO3;Serine/threonine-protein kinase TAO1	no	no	2	1.0232E-06	123.63	By MS/MS	By MS/MS	By MS/MS	By MS/MS	By MS/MS
AGNNMLLVGVHGPR	AYVGQKSSFTVDCSKAGNNMLLVGVHGPRT	KAGNNMLLVGVHGPRTPCEEILVKHVGSRL	K	A	G	P	R	T	1	1	2	0	0	0	0	3	1	0	2	0	1	0	1	0	0	0	0	2	0	0	14	0	1433.7562	P21333	P21333	2585	2598	FLNA	Filamin-A	yes	yes	2;3	6.5787E-43	237.92	By MS/MS	By MS/MS	By MS/MS	By MS/MS	By MS/MS
AGNVIFR	ITGDFALVKAWKADRAGNVIFRKSARNFNL	VKAWKADRAGNVIFRKSARNFNLPMCKAAE	R	A	G	F	R	K	1	1	1	0	0	0	0	1	0	1	0	0	0	1	0	0	0	0	0	1	0	0	7	0	775.43407	P55809	P55809	218	224	OXCT1	Succinyl-CoA:3-ketoacid coenzyme A transferase 1, mitochondrial	yes	yes	2	0.02626	88.201		By MS/MS		By MS/MS
AGPCSLSQGNLSPNWPR	MTGSSGDIFESSSLRAGPCSLSQGNLSPNW	PCSLSQGNLSPNWPRWQGSPAELDSDTQGA	R	A	G	P	R	W	1	1	2	0	1	1	0	2	0	0	2	0	0	0	3	3	0	1	0	0	0	0	17	0	1839.8686	O43182	O43182	766	782	ARHGAP6	Rho GTPase-activating protein 6	yes	yes	2	0.010102	62.14
AGPESDAQYQFTGIK	______________________________	AGPESDAQYQFTGIKKYFNSYTLTGRMNCV	M	A	G	I	K	K	2	0	0	1	0	2	1	2	0	1	0	1	0	1	1	1	1	0	1	0	0	0	15	0	1610.7577	Q96IX5	Q96IX5	2	16	USMG5	Up-regulated during skeletal muscle growth protein 5	yes	yes	2	2.8238E-36	199.7	By MS/MS	By MS/MS	By MS/MS	By MS/MS	By MS/MS
AGPESDAQYQFTGIKK	______________________________	GPESDAQYQFTGIKKYFNSYTLTGRMNCVL	M	A	G	K	K	Y	2	0	0	1	0	2	1	2	0	1	0	2	0	1	1	1	1	0	1	0	0	0	16	1	1738.8526	Q96IX5	Q96IX5	2	17	USMG5	Up-regulated during skeletal muscle growth protein 5	yes	yes	3	0.0019154	41.542			By matching	By MS/MS
AGPFDEFQIATMLK	IMEYLGGGSALDLLRAGPFDEFQIATMLKE	RAGPFDEFQIATMLKEILKGLDYLHSEKKI	R	A	G	L	K	E	2	0	0	1	0	1	1	1	0	1	1	1	1	2	1	0	1	0	0	0	0	0	14	0	1566.7752	Q9P289	Q9P289	113	126	STK26	Serine/threonine-protein kinase 26	yes	yes	2	0.0069339	75.78
AGPHCPTAQLIATLK	SQVRPRHITSLEVIKAGPHCPTAQLIATLK	AGPHCPTAQLIATLKNGRKICLDLQAPLYK	K	A	G	L	K	N	3	0	0	0	1	1	0	1	1	1	2	1	0	0	2	0	2	0	0	0	0	0	15	0	1576.8395	P02776;P10720	P02776	63	77	PF4;PF4V1	Platelet factor 4;Platelet factor 4, short form;Platelet factor 4 variant;Platelet factor 4 variant(4-74);Platelet factor 4 variant(5-74);Platelet factor 4 variant(6-74)	no	no	2;3	2.9601999999999995E-87	267.93	By MS/MS	By MS/MS	By MS/MS	By MS/MS	By MS/MS
AGPIWDLR	PRDLFEDELVPLFEKAGPIWDLRLMMDPLT	LVPLFEKAGPIWDLRLMMDPLTGLNRGYAF	K	A	G	L	R	L	1	1	0	1	0	0	0	1	0	1	1	0	0	0	1	0	0	1	0	0	0	0	8	0	926.4974	O60506	O60506	185	192	SYNCRIP	Heterogeneous nuclear ribonucleoprotein Q	no	no	2	0.032381	63.565
AGPLAGGVTTFVALYDYESR	FGGFNSSDTVTSPQRAGPLAGGVTTFVALY	GGVTTFVALYDYESRTETDLSFKKGERLQI	R	A	G	S	R	T	3	1	0	1	0	0	1	3	0	0	2	0	0	1	1	1	2	0	2	2	0	0	20	0	2086.0371	P12931	P12931	79	98	SRC	Proto-oncogene tyrosine-protein kinase Src	yes	yes	3	5.8231E-12	120.9	By MS/MS	By MS/MS		By MS/MS	By MS/MS
AGPVQVLIVK	KTYEWSSEEEEPVKKAGPVQVLIVKDDHSF	EPVKKAGPVQVLIVKDDHSFELDETALNRI	K	A	G	V	K	D	1	0	0	0	0	1	0	1	0	1	1	1	0	0	1	0	0	0	0	3	0	0	10	0	1022.6488	Q8WXF7	Q8WXF7	32	41	ATL1	Atlastin-1	yes	yes	2	0.0032699	98.997
AGQAATLALGDFDR	VCSIQRNRSACRVLRAGQAATLALGDFDRA	RAGQAATLALGDFDRALLRKGMVMVSPEMN	R	A	G	D	R	A	4	1	0	2	0	1	0	2	0	0	2	0	0	1	0	0	1	0	0	0	0	0	14	0	1404.6997	Q9BX10	Q9BX10	471	484	GTPBP2	GTP-binding protein 2	yes	yes	2	3.4769E-24	176.42	By MS/MS	By MS/MS	By MS/MS	By MS/MS	By MS/MS
AGQAVDDFIEK	VSKLKKPRRIILLVKAGQAVDDFIEKLVPL	LLVKAGQAVDDFIEKLVPLLDTGDIIIDGG	K	A	G	E	K	L	2	0	0	2	0	1	1	1	0	1	0	1	0	1	0	0	0	0	0	1	0	0	11	0	1191.5772	P52209	P52209	77	87	PGD	6-phosphogluconate dehydrogenase, decarboxylating	yes	yes	2	2.4728E-11	179.8	By MS/MS	By MS/MS	By MS/MS	By MS/MS	By MS/MS
AGQCVIGLQMGTNK	YSEKQERNFDDATMKAGQCVIGLQMGTNKC	KAGQCVIGLQMGTNKCASQSGMTAYGTRRH	K	A	G	N	K	C	1	0	1	0	1	2	0	3	0	1	1	1	1	0	0	0	1	0	0	1	0	0	14	0	1475.7225	Q99439	Q99439	161	174	CNN2	Calponin-2	yes	yes	2	8.9171E-05	100.09		By matching	By matching	By MS/MS
AGQPLQLLDASWYLPK	LVSAQWVAEALRAPRAGQPLQLLDASWYLP	GQPLQLLDASWYLPKLGRDARREFEERHIP	R	A	G	P	K	L	2	0	0	1	0	2	0	1	0	0	4	1	0	0	2	1	0	1	1	0	0	0	16	0	1798.9618	P25325	P25325	25	40	MPST	3-mercaptopyruvate sulfurtransferase	yes	yes	2	0.0013853	75.479	By MS/MS	By MS/MS	By matching	By matching	By matching
AGQSAAGAAPGGGVDTR	______________________________	QSAAGAAPGGGVDTRDAEMPATEKDLAEDA	R	A	G	T	R	D	5	1	0	1	0	1	0	5	0	0	0	0	0	0	1	1	1	0	0	1	0	0	17	0	1441.691	P21333	P21333	8	24	FLNA	Filamin-A	yes	yes	2;3	2.3337E-86	262.43	By MS/MS	By MS/MS	By MS/MS	By MS/MS	By MS/MS
AGRPLPAALAFVPR	LGRVRFLAEAARSLRAGRPLPAALAFVPRE	RAGRPLPAALAFVPREVLYKLYKDPAGPSR	R	A	G	P	R	E	4	2	0	0	0	0	0	1	0	0	2	0	0	1	3	0	0	0	0	1	0	0	14	0	1434.846	Q5T447	Q5T447	32	45	HECTD3	E3 ubiquitin-protein ligase HECTD3	yes	yes	3	0.020858	38.189
AGSDGESIGNCPFSQR	LKEEDKEPLIELFVKAGSDGESIGNCPFSQ	GSDGESIGNCPFSQRLFMILWLKGVVFSVT	K	A	G	Q	R	L	1	1	1	1	1	1	1	3	0	1	0	0	0	1	1	3	0	0	0	0	0	0	16	0	1680.7162	Q9Y696	Q9Y696	25	40	CLIC4	Chloride intracellular channel protein 4	yes	yes	2	1.4194E-42	246.26	By MS/MS	By MS/MS	By MS/MS	By MS/MS	By MS/MS
AGSEVEWTEDLALDLGPQSR	ELDNPMQQKWTKPARAGSEVEWTEDLALDL	EWTEDLALDLGPQSRELTLKVLRSSSCGDT	R	A	G	S	R	E	2	1	0	2	0	1	3	2	0	0	3	0	0	0	1	2	1	1	0	1	0	0	20	0	2172.0335	O14523	O14523	328	347	C2CD2L	C2 domain-containing protein 2-like	yes	yes	3	0.0266	29.766
AGSPSPQPSGELPR	KRELMKTPSISKKNRAGSPSPQPSGELPRK	RAGSPSPQPSGELPRKDGADAVFPGPSLEP	R	A	G	P	R	K	1	1	0	0	0	1	1	2	0	0	1	0	0	0	4	3	0	0	0	0	0	0	14	0	1378.6841	Q92619	Q92619	21	34	HMHA1	Minor histocompatibility protein HA-1;Minor histocompatibility antigen HA-1	yes	yes	2	4.8269000000000004E-24	172.8	By MS/MS	By MS/MS	By MS/MS	By MS/MS	By MS/MS
AGSPTAPVHDESLVGPVDPSSGQQSR	GTEGGLDASNTERSRAGSPTAPVHDESLVG	SLVGPVDPSSGQQSRDTEVLLVGLEPGTRY	R	A	G	S	R	D	2	1	0	2	0	2	1	3	1	0	1	0	0	0	4	5	1	0	0	3	0	0	26	0	2574.231	Q12913	Q12913	301	326	PTPRJ	Receptor-type tyrosine-protein phosphatase eta	yes	yes	3	1.018E-17	106.35	By MS/MS	By MS/MS	By MS/MS	By matching	By MS/MS
AGTAEAVIPENHEVLAGPDEHPQDTDAR	______________________________	VLAGPDEHPQDTDARDADGEAREREPADQA	K	A	G	A	R	D	5	1	1	3	0	1	4	2	2	1	1	0	0	0	3	0	2	0	0	2	0	0	28	0	2938.3693	Q8N5J2	Q8N5J2	14	41	FAM63A	Protein FAM63A	yes	yes	3;4	4.1169999999999997E-53	170.16	By MS/MS	By MS/MS	By MS/MS	By MS/MS	By MS/MS
AGTEEAIVYSDIDLKK	GHSTVVNPWGEVLAKAGTEEAIVYSDIDLK	GTEEAIVYSDIDLKKLAEIRQQIPVFRQKR	K	A	G	K	K	L	2	0	0	2	0	0	2	1	0	2	1	2	0	0	0	1	1	0	1	1	0	0	16	1	1750.8989	Q9NQR4	Q9NQR4	235	250	NIT2	Omega-amidase NIT2	yes	yes	3	0.0014287	56.407	By MS/MS	By MS/MS
AGTLDLSLTVQGK	KDHSGQVFSVVSNGKAGTLDLSLTVQGKQH	GKAGTLDLSLTVQGKQHVVSVEEALLATGQ	K	A	G	G	K	Q	1	0	0	1	0	1	0	2	0	0	3	1	0	0	0	1	2	0	0	1	0	0	13	0	1301.7191	P07996;CON__Q28194	P07996	125	137	THBS1	Thrombospondin-1	yes	no	2	1.1629999999999998E-19	139.98	By MS/MS		By MS/MS
AGTQIENIDEDFRDGLK	QRKTFTAWCNSHLRKAGTQIENIDEDFRDG	TQIENIDEDFRDGLKLMLLLEVISGERLPK	K	A	G	L	K	L	1	1	1	3	0	1	2	2	0	2	1	1	0	1	0	0	1	0	0	0	0	0	17	1	1919.9225	O43707	O43707	67	83	ACTN4	Alpha-actinin-4	yes	yes	2;3	2.0865E-42	162.41	By MS/MS	By MS/MS	By MS/MS	By MS/MS	By MS/MS
AGTQIENIEEDFR	QRKTFTAWCNSHLRKAGTQIENIEEDFRDG	RKAGTQIENIEEDFRDGLKLMLLLEVISGE	K	A	G	F	R	D	1	1	1	1	0	1	3	1	0	2	0	0	0	1	0	0	1	0	0	0	0	0	13	0	1520.7107	P12814;P35609;Q08043	P12814	48	60	ACTN1;ACTN2;ACTN3	Alpha-actinin-1;Alpha-actinin-2;Alpha-actinin-3	yes	no	2	5.5311000000000003E-42	232	By MS/MS	By MS/MS	By MS/MS	By MS/MS	By matching
AGTQIENIEEDFRDGLK	QRKTFTAWCNSHLRKAGTQIENIEEDFRDG	TQIENIEEDFRDGLKLMLLLEVISGERLAK	K	A	G	L	K	L	1	1	1	2	0	1	3	2	0	2	1	1	0	1	0	0	1	0	0	0	0	0	17	1	1933.9381	P12814	P12814	48	64	ACTN1	Alpha-actinin-1	yes	yes	2;3	1.1768E-85	264.55	By MS/MS	By MS/MS	By MS/MS	By MS/MS	By MS/MS
AGTQYLLR	DIHRAFQSLLTEVNKAGTQYLLRTANRLFG	LLTEVNKAGTQYLLRTANRLFGEKTCQFLS	K	A	G	L	R	T	1	1	0	0	0	1	0	1	0	0	2	0	0	0	0	0	1	0	1	0	0	0	8	0	920.50797	P50453	P50453	80	87	SERPINB9	Serpin B9	yes	yes	2	9.7454E-05	163.34	By MS/MS	By MS/MS	By MS/MS	By MS/MS	By MS/MS
AGVAAPATQVAQVTLQSVQR	ERLVAIRTEYNLRLKAGVAAPATQVAQVTL	PATQVAQVTLQSVQRRPELEDSTLRYLQDL	K	A	G	Q	R	R	5	1	0	0	0	4	0	1	0	0	1	0	0	0	1	1	2	0	0	4	0	0	20	0	1994.0909	Q15149	Q15149	631	650	PLEC	Plectin	yes	yes	3	6.0041E-07	89.028		By MS/MS		By MS/MS
AGVAPLQVK	VRANLPQSFQVDTSKAGVAPLQVKVQGPKG	QVDTSKAGVAPLQVKVQGPKGLVEPVDVVD	K	A	G	V	K	V	2	0	0	0	0	1	0	1	0	0	1	1	0	0	1	0	0	0	0	2	0	0	9	0	881.53345	P21333	P21333	1478	1486	FLNA	Filamin-A	yes	yes	2	0.00042109	107.43	By MS/MS	By MS/MS	By MS/MS	By MS/MS	By MS/MS
AGVLAHLEEER	DSNLYRIGQSKVFFRAGVLAHLEEERDLKI	VFFRAGVLAHLEEERDLKITDVIIGFQACC	R	A	G	E	R	D	2	1	0	0	0	0	3	1	1	0	2	0	0	0	0	0	0	0	0	1	0	0	11	0	1222.6306	P35579;P35580	P35579	765	775	MYH9;MYH10	Myosin-9;Myosin-10	yes	no	2;3	2.6693E-11	192.32	By MS/MS	By MS/MS	By MS/MS	By MS/MS	By MS/MS
AGVLAHLEEERDLK	DSNLYRIGQSKVFFRAGVLAHLEEERDLKI	RAGVLAHLEEERDLKITDVIIGFQACCRGY	R	A	G	L	K	I	2	1	0	1	0	0	3	1	1	0	3	1	0	0	0	0	0	0	0	1	0	0	14	1	1578.8366	P35579;P35580	P35579	765	778	MYH9;MYH10	Myosin-9;Myosin-10	yes	no	2;3;4	2.7827E-23	208.74	By MS/MS	By MS/MS	By MS/MS	By MS/MS	By MS/MS
AGVNFSEFTGVWK	VTVRSIISMFDRENKAGVNFSEFTGVWKYI	NKAGVNFSEFTGVWKYITDWQNVFRTYDRD	K	A	G	W	K	Y	1	0	1	0	0	0	1	2	0	0	0	1	0	2	0	1	1	1	0	2	0	0	13	0	1440.7038	O75340	O75340	78	90	PDCD6	Programmed cell death protein 6	yes	yes	2	9.1767E-05	95.573	By MS/MS	By MS/MS	By matching	By MS/MS
AGVVGPELHEQLLSAEK	DPVRNQRLYVHEAVKAGVVGPELHEQLLSA	VVGPELHEQLLSAEKAVTGYRDPYSGSTIS	K	A	G	E	K	A	2	0	0	0	0	1	3	2	1	0	3	1	0	0	1	1	0	0	0	2	0	0	17	0	1775.9418	Q15149	Q15149	3552	3568	PLEC	Plectin	yes	yes	3	0.0013359	52.52		By MS/MS		By MS/MS
AGVVTPGITEDQLWR	GAQLEASRNIVQNYRAGVVTPGITEDQLWR	AGVVTPGITEDQLWRAKYVYDSAFHPDTGE	R	A	G	W	R	A	1	1	0	1	0	1	1	2	0	1	1	0	0	0	1	0	2	1	0	2	0	0	15	0	1640.8522	Q9BWM7	Q9BWM7	55	69	SFXN3	Sideroflexin-3	yes	yes	2	8.9049E-06	110.86	By matching	By MS/MS	By matching	By MS/MS	By matching
AGVYPEKDQAENEDGAQENTFSMDPQLER	DSQEDVDSWKASFLRAGVYPEKDQAENEDG	GAQENTFSMDPQLERQVETIRNLVDSYVAI	R	A	G	E	R	Q	3	1	2	3	0	3	5	2	0	0	1	1	1	1	2	1	1	0	1	1	0	0	29	1	3267.4262	P50570	P50570	623	651	DNM2	Dynamin-2	yes	yes	3	3.8951E-05	51.22
AGWLDKNPPQGSYIYQK	DGPPGGSTPVTPVIKAGWLDKNPPQGSYIY	WLDKNPPQGSYIYQKRWVRLDTDHLRYFDS	K	A	G	Q	K	R	1	0	1	1	0	2	0	2	0	1	1	2	0	0	2	1	0	1	2	0	0	0	17	1	1963.9792	Q96P48	Q96P48	331	347	ARAP1	Arf-GAP with Rho-GAP domain, ANK repeat and PH domain-containing protein 1	yes	yes	3	0.00016742	58.246
AGYTDKVVIGMDVAASEFFR	ENKEGLELLKTAIGKAGYTDKVVIGMDVAA	KVVIGMDVAASEFFRSGKYDLDFKSPDDPS	K	A	G	F	R	S	3	1	0	2	0	0	1	2	0	1	0	1	1	2	0	1	1	0	1	3	0	0	20	1	2175.067	P06733	P06733	234	253	ENO1	Alpha-enolase	yes	yes	2;3	5.3839E-25	155.88	By MS/MS	By MS/MS	By MS/MS	By MS/MS	By MS/MS
AHAAVWNAQEAQADFAK	NKYDDNVKAYFKRGKAHAAVWNAQEAQADF	AAVWNAQEAQADFAKVLELDPALAPVVSRE	K	A	H	A	K	V	7	0	1	1	0	2	1	0	1	0	0	1	0	1	0	0	0	1	0	1	0	0	17	0	1826.87	O00170	O00170	274	290	AIP	AH receptor-interacting protein	yes	yes	3	0.0001036	70.784
AHATGAGPAGRYDQATDTILTVTENIFSSMGDAGEMVR	TAVTQALNELLQHVKAHATGAGPAGRYDQA	ENIFSSMGDAGEMVRQARILAQATSDLVNA	K	A	H	V	R	Q	6	2	1	3	0	1	2	5	1	2	1	0	2	1	1	2	5	0	1	2	0	0	38	1	3909.8262	Q9Y490	Q9Y490	787	824	TLN1	Talin-1	yes	yes	4	0.03922	19.568	By MS/MS
AHDGGIYAISWSPDSTHLLSASGDK	DGKTGEKVCALGGSKAHDGGIYAISWSPDS	WSPDSTHLLSASGDKTSKIWDVSVNSVVST	K	A	H	D	K	T	3	0	0	3	0	0	0	3	2	2	2	1	0	0	1	5	1	1	1	0	0	0	25	0	2584.2194	O75083	O75083	232	256	WDR1	WD repeat-containing protein 1	yes	yes	2;3;4	6.0492E-99	220.61	By MS/MS	By MS/MS	By MS/MS	By MS/MS	By MS/MS
AHDGGIYAISWSPDSTHLLSASGDKTSK	DGKTGEKVCALGGSKAHDGGIYAISWSPDS	DSTHLLSASGDKTSKIWDVSVNSVVSTFPM	K	A	H	S	K	I	3	0	0	3	0	0	0	3	2	2	2	2	0	0	1	6	2	1	1	0	0	0	28	1	2900.3941	O75083	O75083	232	259	WDR1	WD repeat-containing protein 1	yes	yes	3;4	9.166200000000001E-77	195.09	By MS/MS	By MS/MS		By MS/MS	By MS/MS
AHECLGEALR	ECVLRDDLLEARRPRAHECLGEALRVMHQI	ARRPRAHECLGEALRVMHQIISKYPLLNTV	R	A	H	L	R	V	2	1	0	0	1	0	2	1	1	0	2	0	0	0	0	0	0	0	0	0	0	0	10	0	1154.5502	Q92619	Q92619	150	159	HMHA1	Minor histocompatibility protein HA-1;Minor histocompatibility antigen HA-1	yes	yes	2;3	0.00039634	102.07	By MS/MS	By matching	By matching	By MS/MS	By MS/MS
AHEEQLKEAQAVPATLPELEATK	SLVIRGTQGAEEVLRAHEEQLKEAQAVPAT	AQAVPATLPELEATKASLKKLRAQAEAQQP	R	A	H	T	K	A	5	0	0	0	0	2	5	0	1	0	3	2	0	0	2	0	2	0	0	1	0	0	23	1	2502.2966	Q15149	Q15149	1244	1266	PLEC	Plectin	yes	yes	3;4	9.1217E-07	68.88		By MS/MS		By MS/MS	By matching
AHEPTYFTVDCAEAGQGDVSIGIK	KVKVYGPGVAKTGLKAHEPTYFTVDCAEAG	DCAEAGQGDVSIGIKCAPGVVGPAEADIDF	K	A	H	I	K	C	3	0	0	2	1	1	2	3	1	2	0	1	0	1	1	1	2	0	1	2	0	0	24	0	2564.1853	P21333	P21333	786	809	FLNA	Filamin-A	yes	yes	2;3	8.6424E-68	240.2	By MS/MS	By MS/MS	By MS/MS	By MS/MS	By MS/MS
AHFGLPSVEAEDK	WSIKSFPGGKEYLMRAHFGLPSVEAEDKEG	MRAHFGLPSVEAEDKEGKPPISVKFEIPYF	R	A	H	D	K	E	2	0	0	1	0	0	2	1	1	0	1	1	0	1	1	1	0	0	0	1	0	0	13	0	1398.6779	Q9BXS5	Q9BXS5	358	370	AP1M1	AP-1 complex subunit mu-1	yes	yes	3	0.017771	31.881
AHFGLPSVEAEDKEGKPPISVK	WSIKSFPGGKEYLMRAHFGLPSVEAEDKEG	VEAEDKEGKPPISVKFEIPYFTTSGIQVRY	R	A	H	V	K	F	2	0	0	1	0	0	3	2	1	1	1	3	0	1	3	2	0	0	0	2	0	0	22	1	2334.222	Q9BXS5	Q9BXS5	358	379	AP1M1	AP-1 complex subunit mu-1	yes	yes	4	8.2083E-28	141.97		By matching		By matching	By matching
AHFNLDESGVLSLDR	DSFKKYPDYESKGIKAHFNLDESGVLSLDR	AHFNLDESGVLSLDRVESVFETLVEDSAEE	K	A	H	D	R	V	1	1	1	2	0	0	1	1	1	0	3	0	0	1	0	2	0	0	0	1	0	0	15	0	1671.8216	Q9Y4L1	Q9Y4L1	541	555	HYOU1	Hypoxia up-regulated protein 1	yes	yes	3	8.3035E-07	95.428					By MS/MS
AHGFTFTR	EAGINPTDHLITAYRAHGFTFTRGLSVREI	HLITAYRAHGFTFTRGLSVREILAELTGRK	R	A	H	T	R	G	1	1	0	0	0	0	0	1	1	0	0	0	0	2	0	0	2	0	0	0	0	0	8	0	935.46135	P08559	P08559	120	127	PDHA1	Pyruvate dehydrogenase E1 component subunit alpha, somatic form, mitochondrial	yes	yes	2	0.021586	66.682		By matching	By matching		By matching
AHGGYSVFAGVGER	GKTVLIMELINNVAKAHGGYSVFAGVGERT	KAHGGYSVFAGVGERTREGNDLYHEMIESG	K	A	H	E	R	T	2	1	0	0	0	0	1	4	1	0	0	0	0	1	0	1	0	0	1	2	0	0	14	0	1405.6739	P06576	P06576	226	239	ATP5B	ATP synthase subunit beta, mitochondrial	yes	yes	2;3	3.9344E-30	209.85	By MS/MS	By MS/MS	By MS/MS	By MS/MS	By MS/MS
AHGLEVEPSALEQGFR	RLRHPLGEAYATKARAHGLEVEPSALEQGF	HGLEVEPSALEQGFRQAYRAQSHSFPNYGL	R	A	H	F	R	Q	2	1	0	0	0	1	3	2	1	0	2	0	0	1	1	1	0	0	0	1	0	0	16	0	1738.8638	Q9BSH5	Q9BSH5	35	50	HDHD3	Haloacid dehalogenase-like hydrolase domain-containing protein 3	yes	yes	3	8.0741E-06	71.98	By MS/MS	By MS/MS		By MS/MS
AHGVSSYDTVISR	SDLSQRMICSTQLDRAHGVSSYDTVISRDI	DRAHGVSSYDTVISRDIQAPDGLAVDWIHS	R	A	H	S	R	D	1	1	0	1	0	0	0	1	1	1	0	0	0	0	0	3	1	0	1	2	0	0	13	0	1390.6841	P01130	P01130	459	471	LDLR	Low-density lipoprotein receptor	yes	yes	2	0.0016206	72.006
AHIAQLCEK	ADAILGNQMFTHYDRAHIAQLCEKAGLLQR	FTHYDRAHIAQLCEKAGLLQRALEHFTDLY	R	A	H	E	K	A	2	0	0	0	1	1	1	0	1	1	1	1	0	0	0	0	0	0	0	0	0	0	9	0	1068.5386	Q00610;P53675	Q00610	611	619	CLTC;CLTCL1	Clathrin heavy chain 1;Clathrin heavy chain 2	no	no	2;3	7.4176E-06	169.12	By MS/MS	By MS/MS	By MS/MS	By MS/MS	By MS/MS
AHIKEYFYTSGK	TTPCCFAYIARPLPRAHIKEYFYTSGKCSN	LPRAHIKEYFYTSGKCSNPAVVFVTRKNRQ	R	A	H	G	K	C	1	0	0	0	0	0	1	1	1	1	0	2	0	1	0	1	1	0	2	0	0	0	12	1	1442.7194	P13501	P13501	45	56	CCL5	C-C motif chemokine 5;RANTES(3-68);RANTES(4-68)	yes	yes	2;3	2.051E-18	199.7	By MS/MS	By MS/MS	By MS/MS	By MS/MS	By MS/MS
AHLLSAEFGK	FQDMLHSIDWMDEIKAHLLSAEFGKHLLEV	MDEIKAHLLSAEFGKHLLEVEDLLQKHKLM	K	A	H	G	K	H	2	0	0	0	0	0	1	1	1	0	2	1	0	1	0	1	0	0	0	0	0	0	10	0	1071.5713	P11277	P11277	549	558	SPTB	Spectrin beta chain, erythrocytic	yes	yes	2;3	0.018817	64.485	By matching
AHLLSLVDVMQR	SITTIDVPWNVVPEKAHLLSLVDVMQREGG	PEKAHLLSLVDVMQREGGPSQIGDALGFAV	K	A	H	Q	R	E	1	1	0	1	0	1	0	0	1	0	3	0	1	0	0	1	0	0	0	2	0	0	12	0	1380.7548	P04275	P04275	1752	1763	VWF	von Willebrand factor;von Willebrand antigen 2	yes	yes	3	4.5537E-11	140.07	By MS/MS	By MS/MS	By MS/MS	By MS/MS	By MS/MS
AHLVAVFNEYQR	TDESKFNAVLCSRSRAHLVAVFNEYQRMTG	RSRAHLVAVFNEYQRMTGRDIEKSICREMS	R	A	H	Q	R	M	2	1	1	0	0	1	1	0	1	0	1	0	0	1	0	0	0	0	1	2	0	0	12	0	1445.7415	P50995	P50995	389	400	ANXA11	Annexin A11	yes	yes	3	8.2734E-09	117.67	By matching		By MS/MS	By MS/MS	By MS/MS
AHMGMFTELAILYSK	EELITMLEAALGLERAHMGMFTELAILYSK	AHMGMFTELAILYSKFKPQKMREHLELFWS	R	A	H	S	K	F	2	0	0	0	0	0	1	1	1	1	2	1	2	1	0	1	1	0	1	0	0	0	15	0	1710.8473	Q00610;P53675	Q00610	1312	1326	CLTC;CLTCL1	Clathrin heavy chain 1;Clathrin heavy chain 2	no	no	3	0.014581	42.568
AHNAVVTSAIFAPNPSLMLSLDVQSEK	TSVRRDRNDFWEGIKAHNAVVTSAIFAPNP	PNPSLMLSLDVQSEKSEGNEKSEDAEVLDA	K	A	H	E	K	S	4	0	2	1	0	1	1	0	1	1	3	1	1	1	2	4	1	0	0	3	0	0	27	0	2838.4586	Q5JSH3	Q5JSH3	838	864	WDR44	WD repeat-containing protein 44	yes	yes	3	0.0024657	35.888
AHPEPGTWDSFLEK	KDVAVSYYHFHRMEKAHPEPGTWDSFLEKF	KAHPEPGTWDSFLEKFMAGEVSYGSWYQHV	K	A	H	E	K	F	1	0	0	1	0	0	2	1	1	0	1	1	0	1	2	1	1	1	0	0	0	0	14	0	1612.7522	P0DMN0;P0DMM9	P0DMN0	148	161	SULT1A4;SULT1A3	Sulfotransferase 1A4;Sulfotransferase 1A3	yes	no	2;3	8.3876E-20	142.07	By MS/MS	By MS/MS	By MS/MS	By MS/MS	By MS/MS
AHPNMEAGPPESGESTDALK	LQTFFNIDQISPNKKAHPNMEAGPPESGES	EAGPPESGESTDALKLCPHEEFLRLCKERA	K	A	H	L	K	L	3	0	1	1	0	0	3	2	1	0	1	1	1	0	3	2	1	0	0	0	0	0	20	0	2036.9109	P49662	P49662	88	107	CASP4	Caspase-4;Caspase-4 subunit 1;Caspase-4 subunit 2	yes	yes	3	0.029318	16.409
AHQILVLQEGK	RTVLVIAHRLQTVQRAHQILVLQEGKLQKL	TVQRAHQILVLQEGKLQKLAQL________	R	A	H	G	K	L	1	0	0	0	0	2	1	1	1	1	2	1	0	0	0	0	0	0	0	1	0	0	11	0	1234.7034	Q03519	Q03519	669	679	TAP2	Antigen peptide transporter 2	yes	yes	2;3	0.00042335	90.827	By matching	By MS/MS	By MS/MS	By matching	By MS/MS
AHQITDESLESTR	______________________________	QRAHQITDESLESTRRILGLAIESQDAGIK	R	A	H	T	R	R	1	1	0	1	0	1	2	0	1	1	1	0	0	0	0	2	2	0	0	0	0	0	13	0	1485.7059	O00161	O00161	13	25	SNAP23	Synaptosomal-associated protein 23	yes	yes	2;3	2.8058E-06	120.09	By MS/MS	By MS/MS	By MS/MS	By MS/MS	By MS/MS
AHQITDESLESTRR	______________________________	RAHQITDESLESTRRILGLAIESQDAGIKT	R	A	H	R	R	I	1	2	0	1	0	1	2	0	1	1	1	0	0	0	0	2	2	0	0	0	0	0	14	1	1641.8071	O00161	O00161	13	26	SNAP23	Synaptosomal-associated protein 23	yes	yes	2;3;4	2.033E-30	180.84	By MS/MS	By MS/MS	By MS/MS	By MS/MS	By MS/MS
AHQVVEDGYEFFAK	VAKFLHKHDLDLICRAHQVVEDGYEFFAKR	RAHQVVEDGYEFFAKRQLVTLFSAPNYCGE	R	A	H	A	K	R	2	0	0	1	0	1	2	1	1	0	0	1	0	2	0	0	0	0	1	2	0	0	14	0	1638.7678	P62136;P36873;P62140	P62136	247	260	PPP1CA;PPP1CC;PPP1CB	Serine/threonine-protein phosphatase PP1-alpha catalytic subunit;Serine/threonine-protein phosphatase PP1-gamma catalytic subunit;Serine/threonine-protein phosphatase PP1-beta catalytic subunit	no	no	2;3	6.3339E-30	206.69	By MS/MS	By MS/MS	By MS/MS	By MS/MS	By MS/MS
AHSCPSVWK	QLDLDEAISKHNDIRAHSCPSVWKKTKNS_	KHNDIRAHSCPSVWKKTKNS__________	R	A	H	W	K	K	1	0	0	0	1	0	0	0	1	0	0	1	0	0	1	2	0	1	0	1	0	0	9	0	1070.4967	P07225	P07225	663	671	PROS1	Vitamin K-dependent protein S	yes	yes	2;3	0.00018399	114.5	By MS/MS	By matching	By matching	By MS/MS	By MS/MS
AHSLMELSPSAPPGGSPHLDSSR	LAKKALLALNHGLDKAHSLMELSPSAPPGG	PSAPPGGSPHLDSSRSHSPSSPDPDTPSPV	K	A	H	S	R	S	2	1	0	1	0	0	1	2	2	0	3	0	1	0	4	6	0	0	0	0	0	0	23	0	2329.1121	Q13586	Q13586	593	615	STIM1	Stromal interaction molecule 1	yes	yes	3;4	3.871099999999999E-21	130.05	By MS/MS	By MS/MS	By matching	By MS/MS	By MS/MS
AHSSMVGVNLPQK	LGDVYVNDAFGTAHRAHSSMVGVNLPQKAG	HRAHSSMVGVNLPQKAGGFLMKKELNYFAK	R	A	H	Q	K	A	1	0	1	0	0	1	0	1	1	0	1	1	1	0	1	2	0	0	0	2	0	0	13	0	1366.7027	P00558	P00558	172	184	PGK1	Phosphoglycerate kinase 1	yes	yes	2;3	1.798E-62	268.73	By MS/MS	By MS/MS	By MS/MS	By MS/MS	By MS/MS
AHTDFFEAFK	ECGGKMHLREGEFEKAHTDFFEAFKNYDES	GEFEKAHTDFFEAFKNYDESGSPRRTTCLK	K	A	H	F	K	N	2	0	0	1	0	0	1	0	1	0	0	1	0	3	0	0	1	0	0	0	0	0	10	0	1211.5611	P61201	P61201	254	263	COPS2	COP9 signalosome complex subunit 2	yes	yes	2;3	0.00059498	90.15	By matching	By MS/MS	By matching		By MS/MS
AHTMTDDVTFWK	KTLQIFNIEMKSKMKAHTMTDDVTFWKWIS	KMKAHTMTDDVTFWKWISLNTVALVTDNAV	K	A	H	W	K	W	1	0	0	2	0	0	0	0	1	0	0	1	1	1	0	0	3	1	0	1	0	0	12	0	1450.6551	Q00610	Q00610	101	112	CLTC	Clathrin heavy chain 1	yes	yes	2;3	3.6543E-08	166.66	By matching			By MS/MS	By MS/MS
AHTSSTQLQEELEK	SSLKSAWQTLNEFARAHTSSTQLQEELEKV	RAHTSSTQLQEELEKVANQIKEEEEKQVVE	R	A	H	E	K	V	1	0	0	0	0	2	3	0	1	0	2	1	0	0	0	2	2	0	0	0	0	0	14	0	1599.774	Q9Y6Y8	Q9Y6Y8	891	904	SEC23IP	SEC23-interacting protein	yes	yes	3	0.061628	30.961	By MS/MS				By MS/MS
AHVIVMAATNRPNSIDPALR	IVSQLLTLMDGLKQRAHVIVMAATNRPNSI	MAATNRPNSIDPALRRFGRFDREVDIGIPD	R	A	H	L	R	R	4	2	2	1	0	0	0	0	1	2	1	0	1	0	2	1	1	0	0	2	0	0	20	0	2145.1477	P55072	P55072	339	358	VCP	Transitional endoplasmic reticulum ATPase	yes	yes	3	1.0668E-06	82.482
AHVVPCFDASK	NILFADTHIPGSPFKAHVVPCFDASKVKCS	SPFKAHVVPCFDASKVKCSGPGLERATAGE	K	A	H	S	K	V	2	0	0	1	1	0	0	0	1	0	0	1	0	1	1	1	0	0	0	2	0	0	11	0	1229.5863	P21333	P21333	1152	1162	FLNA	Filamin-A	yes	yes	2;3	2.9705E-05	135.72	By MS/MS	By MS/MS	By MS/MS	By MS/MS	By MS/MS
AHVVPCFDASKVK	NILFADTHIPGSPFKAHVVPCFDASKVKCS	FKAHVVPCFDASKVKCSGPGLERATAGEVG	K	A	H	V	K	C	2	0	0	1	1	0	0	0	1	0	0	2	0	1	1	1	0	0	0	3	0	0	13	1	1456.7497	P21333	P21333	1152	1164	FLNA	Filamin-A	yes	yes	2;3;4	8.5543E-24	148.13	By MS/MS	By MS/MS	By matching	By MS/MS	By MS/MS
AHYGGFTVQNEANK	ELLIEMEDWKGDKVKAHYGGFTVQNEANKY	KAHYGGFTVQNEANKYQISVNKYRGTAGNA	K	A	H	N	K	Y	2	0	2	0	0	1	1	2	1	0	0	1	0	1	0	0	1	0	1	1	0	0	14	0	1534.7165	P02675	P02675	354	367	FGB	Fibrinogen beta chain;Fibrinopeptide B;Fibrinogen beta chain	yes	yes	2;3	1.9572999999999998E-168	322.27	By MS/MS	By MS/MS	By MS/MS	By MS/MS	By MS/MS
AHYGGFTVQNEANKYQISVNK	ELLIEMEDWKGDKVKAHYGGFTVQNEANKY	TVQNEANKYQISVNKYRGTAGNALMDGASQ	K	A	H	N	K	Y	2	0	3	0	0	2	1	2	1	1	0	2	0	1	0	1	1	0	2	2	0	0	21	1	2367.1608	P02675	P02675	354	374	FGB	Fibrinogen beta chain;Fibrinopeptide B;Fibrinogen beta chain	yes	yes	3;4	2.8501000000000002E-229	295.66	By MS/MS	By MS/MS	By MS/MS	By MS/MS	By MS/MS
AIADMLR	CRQEDVIATANLSRRAIADMLRACKEAAYH	ATANLSRRAIADMLRACKEAAYHPEVAPDV	R	A	I	L	R	A	2	1	0	1	0	0	0	0	0	1	1	0	1	0	0	0	0	0	0	0	0	0	7	0	788.42146	Q9Y490	Q9Y490	2211	2217	TLN1	Talin-1	yes	yes	2	0.0064941	107.74	By MS/MS	By MS/MS	By MS/MS	By MS/MS	By MS/MS
AIADTGANVVVTGGK	NFSKGEENLMDAQVKAIADTGANVVVTGGK	AIADTGANVVVTGGKVADMALHYANKYNIM	K	A	I	G	K	V	3	0	1	1	0	0	0	3	0	1	0	1	0	0	0	0	2	0	0	3	0	0	15	0	1371.7358	P50990	P50990	282	296	CCT8	T-complex protein 1 subunit theta	yes	yes	2	1.1297E-13	169.23	By MS/MS	By MS/MS	By MS/MS	By MS/MS	By MS/MS
AIAEGLGSELLVGTTK	ALQEAEIPEHFGAVRAIAEGLGSELLVGTT	IAEGLGSELLVGTTKNALLRGDLAQGFSPV	R	A	I	T	K	N	2	0	0	0	0	0	2	3	0	1	3	1	0	0	0	1	2	0	0	1	0	0	16	0	1557.8614	Q32P44	Q32P44	562	577	EML3	Echinoderm microtubule-associated protein-like 3	yes	yes	2	9.7416E-11	127.37	By MS/MS	By MS/MS	By MS/MS	By matching	By MS/MS
AIAELGIYPAVDPLDSTSR	ATTFAHLDATTVLSRAIAELGIYPAVDPLD	LGIYPAVDPLDSTSRIMDPNIVGSEHYDVA	R	A	I	S	R	I	3	1	0	2	0	0	1	1	0	2	2	0	0	0	2	2	1	0	1	1	0	0	19	0	1987.0262	P06576	P06576	388	406	ATP5B	ATP synthase subunit beta, mitochondrial	yes	yes	2;3	2.9176E-20	180.09	By MS/MS	By MS/MS	By MS/MS	By MS/MS	By MS/MS
AIAFLQQPR	IKFEGAIYRKDVGFRAIAFLQQPRSLTYKE	KDVGFRAIAFLQQPRSLTYKESGVDIAAGN	R	A	I	P	R	S	2	1	0	0	0	2	0	0	0	1	1	0	0	1	1	0	0	0	0	0	0	0	9	0	1042.5924	P22102	P22102	425	433	GART	Trifunctional purine biosynthetic protein adenosine-3;Phosphoribosylamine--glycine ligase;Phosphoribosylformylglycinamidine cyclo-ligase;Phosphoribosylglycinamide formyltransferase	yes	yes	2	0.00040999	107.66	By MS/MS
AIAHYEQSADYYK	SIAEIYETELVDIEKAIAHYEQSADYYKGE	EKAIAHYEQSADYYKGEESNSSANKCLLKV	K	A	I	Y	K	G	3	0	0	1	0	1	1	0	1	1	0	1	0	0	0	1	0	0	3	0	0	0	13	0	1557.71	P54920;Q9H115	P54920	141	153	NAPA;NAPB	Alpha-soluble NSF attachment protein;Beta-soluble NSF attachment protein	yes	no	2	0.0073369	62.303
AIAHYEQSADYYKGEESNSSANK	SIAEIYETELVDIEKAIAHYEQSADYYKGE	ADYYKGEESNSSANKCLLKVAGYAALLEQY	K	A	I	N	K	C	4	0	2	1	0	1	3	1	1	1	0	2	0	0	0	4	0	0	3	0	0	0	23	1	2561.1306	P54920;Q9H115	P54920	141	163	NAPA;NAPB	Alpha-soluble NSF attachment protein;Beta-soluble NSF attachment protein	yes	no	3;4	6.1549E-48	174.71	By MS/MS	By MS/MS	By MS/MS	By MS/MS	By MS/MS
AIAIPVDLDSQVNNLFLK	VESCIRVLSDVAKSRAIAIPVDLDSQVNNL	IPVDLDSQVNNLFLKSHSIVQKTAMNWRLS	R	A	I	L	K	S	2	0	2	2	0	1	0	0	0	2	3	1	0	1	1	1	0	0	0	2	0	0	18	0	1969.0884	Q14643	Q14643	1557	1574	ITPR1	Inositol 1,4,5-trisphosphate receptor type 1	yes	yes	2;3	6.5966E-05	69.331	By MS/MS		By matching	By MS/MS	By MS/MS
AIALQPENPMAHFLLGR	RRIQSGFSFKEHVDKAIALQPENPMAHFLL	ALQPENPMAHFLLGRWCYQVSHLSWLEKKT	K	A	I	G	R	W	3	1	1	0	0	1	1	1	1	1	3	0	1	1	2	0	0	0	0	0	0	0	17	0	1876.9982	Q96TC7	Q96TC7	355	371	RMDN3	Regulator of microtubule dynamics protein 3	yes	yes	3	0.0047842	33.947
AIANECQANFISIK	LFYGPPGCGKTLLAKAIANECQANFISIKG	KAIANECQANFISIKGPELLTMWFGESEAN	K	A	I	I	K	G	3	0	2	0	1	1	1	0	0	3	0	1	0	1	0	1	0	0	0	0	0	0	14	0	1577.7872	P55072	P55072	530	543	VCP	Transitional endoplasmic reticulum ATPase	yes	yes	2;3	1.0607000000000001E-35	224.82	By MS/MS	By MS/MS	By MS/MS	By MS/MS	By MS/MS
AIAQLFEK	HSAVQTKEQYELVHRAIAQLFEKQLQLYEI	QYELVHRAIAQLFEKQLQLYEIHGAQKIAD	R	A	I	E	K	Q	2	0	0	0	0	1	1	0	0	1	1	1	0	1	0	0	0	0	0	0	0	0	8	0	918.51747	Q05209	Q05209	289	296	PTPN12	Tyrosine-protein phosphatase non-receptor type 12	yes	yes	2	0.002317	101.41	By MS/MS	By MS/MS	By MS/MS	By matching	By matching
AIASIPTER	NRNALDTKNLIKEIKAIASIPTERYFFNVS	LIKEIKAIASIPTERYFFNVSDEAALLEKA	K	A	I	E	R	Y	2	1	0	0	0	0	1	0	0	2	0	0	0	0	1	1	1	0	0	0	0	0	9	0	956.5291	P17301	P17301	331	339	ITGA2	Integrin alpha-2	yes	yes	2	0.00075934	100.45	By MS/MS	By MS/MS	By MS/MS	By MS/MS	By MS/MS
AIAVTVQEMVTK	GSFVDYQTTMVRTAKAIAVTVQEMVTKSNT	TAKAIAVTVQEMVTKSNTSPEELGPLANQL	K	A	I	T	K	S	2	0	0	0	0	1	1	0	0	1	0	1	1	0	0	0	2	0	0	3	0	0	12	0	1288.7061	Q9Y490	Q9Y490	1863	1874	TLN1	Talin-1	yes	yes	2	1.8108E-22	177.06	By MS/MS	By MS/MS	By MS/MS	By MS/MS	By MS/MS
AIAVTVQEMVTKSNTSPEELGPLANQLTSDYGR	GSFVDYQTTMVRTAKAIAVTVQEMVTKSNT	ELGPLANQLTSDYGRLASEAKPAAVAAENE	K	A	I	G	R	L	3	1	2	1	0	2	3	2	0	1	3	1	1	0	2	3	4	0	1	3	0	0	33	1	3518.7563	Q9Y490	Q9Y490	1863	1895	TLN1	Talin-1	yes	yes	3	9.3774E-100	198.28	By MS/MS	By MS/MS		By MS/MS	By MS/MS
AICALLNSGGGVIK	TNSCLKRSENSRIIRAICALLNSGGGVIKA	RAICALLNSGGGVIKAEIDDKTYSYQCHGL	R	A	I	I	K	A	2	0	1	0	1	0	0	3	0	2	2	1	0	0	0	1	0	0	0	1	0	0	14	0	1371.7544	P0C7P3	P0C7P3	48	61	SLFN14	Schlafen family member 14	yes	yes	2	0.007541	64.103
AIDIILR	DHLKPSPQFQEQVKKAIDIILRCLHENCVH	QFQEQVKKAIDIILRCLHENCVHKASRVSK	K	A	I	L	R	C	1	1	0	1	0	0	0	0	0	3	1	0	0	0	0	0	0	0	0	0	0	0	7	0	812.51199	Q9Y6K5	Q9Y6K5	437	443	OAS3	2-5-oligoadenylate synthase 3	yes	yes	2	0.056348	117.7
AIDIYEQVGTNAMDSPLLK	LKVAGYAALLEQYQKAIDIYEQVGTNAMDS	YEQVGTNAMDSPLLKYSAKDYFFKAALCHF	K	A	I	L	K	Y	2	0	1	2	0	1	1	1	0	2	2	1	1	0	1	1	1	0	1	1	0	0	19	0	2077.0402	P54920	P54920	181	199	NAPA	Alpha-soluble NSF attachment protein	yes	yes	2;3	1.6223999999999998E-59	201.95	By MS/MS	By MS/MS	By MS/MS	By MS/MS	By MS/MS
AIDLEIK	KEIQKKIEEERARRRAIDLEIKEREAENFH	EEERARRRAIDLEIKEREAENFHEEDDVDV	R	A	I	I	K	E	1	0	0	1	0	0	1	0	0	2	1	1	0	0	0	0	0	0	0	0	0	0	7	0	800.46437	Q0ZGT2	Q0ZGT2	476	482	NEXN	Nexilin	yes	yes	2	0.024796	85.359	By matching	By matching	By matching	By matching	By matching
AIDLEIKER	KEIQKKIEEERARRRAIDLEIKEREAENFH	ERARRRAIDLEIKEREAENFHEEDDVDVRP	R	A	I	E	R	E	1	1	0	1	0	0	2	0	0	2	1	1	0	0	0	0	0	0	0	0	0	0	9	1	1085.6081	Q0ZGT2	Q0ZGT2	476	484	NEXN	Nexilin	yes	yes	2;3	0.00010529	104.01	By MS/MS	By MS/MS	By MS/MS	By MS/MS	By MS/MS
AIDLFTDAIK	KVAAIEALNDGELQKAIDLFTDAIKLNPRL	GELQKAIDLFTDAIKLNPRLAILYAKRASV	K	A	I	I	K	L	2	0	0	2	0	0	0	0	0	2	1	1	0	1	0	0	1	0	0	0	0	0	10	0	1105.6019	P50502;Q8NFI4;Q8IZP2	P50502	133	142	ST13;ST13P5;ST13P4	Hsc70-interacting protein;Putative protein FAM10A5;Putative protein FAM10A4	yes	no	2	9.8743E-05	113.71	By MS/MS	By MS/MS	By MS/MS	By MS/MS	By MS/MS
AIDLLYWR	GPGAPPPLLFLNKQKAIDLLYWRDIKQTGI	LFLNKQKAIDLLYWRDIKQTGIVFGSFLLL	K	A	I	W	R	D	1	1	0	1	0	0	0	0	0	1	2	0	0	0	0	0	0	1	1	0	0	0	8	0	1048.5706	Q16799	Q16799	589	596	RTN1	Reticulon-1	yes	yes	2	0.00084725	122.78	By matching			By MS/MS
AIDLVTK	______________________________	MTTSTLQKAIDLVTKATEEDKAKNYEEALR	K	A	I	T	K	A	1	0	0	1	0	0	0	0	0	1	1	1	0	0	0	0	1	0	0	1	0	0	7	0	758.4538	Q9UN37	Q9UN37	9	15	VPS4A	Vacuolar protein sorting-associated protein 4A	yes	yes	2	0.019057	94.262	By MS/MS	By MS/MS	By MS/MS	By MS/MS	By MS/MS
AIDTIYQTTDFSGIR	GTREAVIAQISSHVKAIDTIYQTTDFSGIR	AIDTIYQTTDFSGIRNISFMVKRIRINTTA	K	A	I	I	R	N	1	1	0	2	0	1	0	1	0	3	0	0	0	1	0	1	3	0	1	0	0	0	15	0	1699.8417	O14672	O14672	252	266	ADAM10	Disintegrin and metalloproteinase domain-containing protein 10	yes	yes	2;3	5.5303E-35	229.16	By MS/MS	By MS/MS	By MS/MS	By MS/MS	By MS/MS
AIDTTQLFSLPK	GLVPKEGALDLSGLRAIDTTQLFSLPKDFW	GLRAIDTTQLFSLPKDFWEQEVRDIRSYLT	R	A	I	P	K	D	1	0	0	1	0	1	0	0	0	1	2	1	0	1	1	1	2	0	0	0	0	0	12	0	1332.7289	Q16822	Q16822	589	600	PCK2	Phosphoenolpyruvate carboxykinase [GTP], mitochondrial	yes	yes	2	0.00019218	111.06	By MS/MS
AIEALKEFNEDGALAVLQQFK	IYVAGLVAHSDLDERAIEALKEFNEDGALA	EFNEDGALAVLQQFKDSDLSHVQNKSAFLC	R	A	I	F	K	D	4	0	1	1	0	2	3	1	0	1	3	2	0	2	0	0	0	0	0	1	0	0	21	1	2333.2267	O60506	O60506	61	81	SYNCRIP	Heterogeneous nuclear ribonucleoprotein Q	yes	yes	3	3.1701E-17	135.27	By MS/MS	By MS/MS	By MS/MS	By MS/MS	By MS/MS
AIEDYINEFSVR	VKMKNAHLKKQNLERAIEDYINEFSVRKCH	LERAIEDYINEFSVRKCHTCQNGGTVILMD	R	A	I	V	R	K	1	1	1	1	0	0	2	0	0	2	0	0	0	1	0	1	0	0	1	1	0	0	12	0	1454.7042	P02748;CON__Q3MHN2	P02748	497	508	C9	Complement component C9;Complement component C9a;Complement component C9b	yes	no	2	0.00018813	94.297
AIEHADGGVAAGVAVLDNPYPV	TLVMNKHVGHLLRTKAIEHADGGVAAGVAV	GVAAGVAVLDNPYPV_______________	K	A	I	P	V	-	5	0	1	2	0	0	1	3	1	1	1	0	0	0	2	0	0	0	1	4	0	0	22	0	2134.0695	P48637	P48637	453	474	GSS	Glutathione synthetase	yes	yes	2;3	2.8259E-11	90.926		By MS/MS	By MS/MS		By MS/MS
AIEINPDSAQPYK	VKLQKPNAAIRDCDRAIEINPDSAQPYKWR	DRAIEINPDSAQPYKWRGKAHRLLGHWEEA	R	A	I	Y	K	W	2	0	1	1	0	1	1	0	0	2	0	1	0	0	2	1	0	0	1	0	0	0	13	0	1444.7198	P50502;Q8NFI4;Q8IZP2	P50502	174	186	ST13;ST13P5;ST13P4	Hsc70-interacting protein;Putative protein FAM10A5;Putative protein FAM10A4	yes	no	2	9.7184E-20	164.97	By MS/MS	By MS/MS	By MS/MS	By MS/MS	By MS/MS
AIEINPDSAQPYKWR	VKLQKPNAAIRDCDRAIEINPDSAQPYKWR	AIEINPDSAQPYKWRGKAHRLLGHWEEAAH	R	A	I	W	R	G	2	1	1	1	0	1	1	0	0	2	0	1	0	0	2	1	0	1	1	0	0	0	15	1	1786.9002	P50502;Q8NFI4	P50502	174	188	ST13;ST13P5	Hsc70-interacting protein;Putative protein FAM10A5	yes	no	3	0.026004	30.133
AIEIYTDMGR	FKKADPQEAINCLMRAIEIYTDMGRFTIAA	NCLMRAIEIYTDMGRFTIAAKHHISIAEIY	R	A	I	G	R	F	1	1	0	1	0	0	1	1	0	2	0	0	1	0	0	0	1	0	1	0	0	0	10	0	1167.5594	P54920	P54920	107	116	NAPA	Alpha-soluble NSF attachment protein	yes	yes	2	0.0017287	88.948	By MS/MS	By MS/MS	By MS/MS	By MS/MS	By MS/MS
AIELNPANAVYFCNR	MKVENFEAAVHFYGKAIELNPANAVYFCNR	AIELNPANAVYFCNRAAAYSKLGNYAGAVQ	K	A	I	N	R	A	3	1	3	0	1	0	1	0	0	1	1	0	0	1	1	0	0	0	1	1	0	0	15	0	1750.8461	O43765	O43765	117	131	SGTA	Small glutamine-rich tetratricopeptide repeat-containing protein alpha	yes	yes	2	7.9849E-06	111.06	By MS/MS	By MS/MS	By MS/MS	By MS/MS	By MS/MS
AIELWYHDPACTTPVLK	LFEWIYPSYMPILQRAIELWYHDPACTTPV	ELWYHDPACTTPVLKLMAELVHNRSQRLQF	R	A	I	L	K	L	2	0	0	1	1	0	1	0	1	1	2	1	0	0	2	0	2	1	1	1	0	0	17	0	2013.003	Q9UIA9	Q9UIA9	757	773	XPO7	Exportin-7	yes	yes	3	0.00094385	55.186	By matching	By MS/MS	By matching	By matching	By matching
AIEMELR	FDFKIKFAETKAHAKAIEMELRQMEVAQAN	AETKAHAKAIEMELRQMEVAQANRHMSLLT	K	A	I	L	R	Q	1	1	0	0	0	0	2	0	0	1	1	0	1	0	0	0	0	0	0	0	0	0	7	0	860.44259	Q14203	Q14203	568	574	DCTN1	Dynactin subunit 1	yes	yes	2	0.080519	62.717
AIENELLAR	LLIAQEKERNIFDQRAIENELLARNIHVIR	NIFDQRAIENELLARNIHVIRRTFEDISEK	R	A	I	A	R	N	2	1	1	0	0	0	2	0	0	1	2	0	0	0	0	0	0	0	0	0	0	0	9	0	1027.5662	P48637	P48637	222	230	GSS	Glutathione synthetase	yes	yes	2	0.00072048	101.25	By MS/MS	By matching	By MS/MS	By matching	By MS/MS
AIEPQKEEADENYNSVNTR	DEIKQLGREIRLQLKAIEPQKEEADENYNS	QKEEADENYNSVNTRMRKTQHGVLSQQFVE	K	A	I	T	R	M	2	1	3	1	0	1	4	0	0	1	0	1	0	0	1	1	1	0	1	1	0	0	19	1	2206.0138	Q12846	Q12846	103	121	STX4	Syntaxin-4	yes	yes	3	2.0882E-06	79.97
AIEQADLLQEEAETPR	LGGEVQETSKKNVLKAIEQADLLQEEAETP	IEQADLLQEEAETPRSVLEEIGLT______	K	A	I	P	R	S	3	1	0	1	0	2	4	0	0	1	2	0	0	0	1	0	1	0	0	0	0	0	16	0	1811.8901	P56377	P56377	133	148	AP1S2	AP-1 complex subunit sigma-2	yes	yes	2	1.8897E-40	182.02	By MS/MS	By MS/MS	By MS/MS	By MS/MS	By MS/MS
AIESGILDRDLANNLK	ALFLPATTEILSWKKAIESGILDRDLANNL	IESGILDRDLANNLKSICIPDVMPHMQLAD	K	A	I	L	K	S	2	1	2	2	0	0	1	1	0	2	3	1	0	0	0	1	0	0	0	0	0	0	16	1	1740.937	Q9UPN3	Q9UPN3	1908	1923	MACF1	Microtubule-actin cross-linking factor 1, isoforms 1/2/3/5	yes	yes	3	0.000486	67.136
AIETQCYVVAAAQCGR	SITGPAHWEVLLRARAIETQCYVVAAAQCG	IETQCYVVAAAQCGRHHEKRASYGHSMVVD	R	A	I	G	R	H	4	1	0	0	2	2	1	1	0	1	0	0	0	0	0	0	1	0	1	2	0	0	16	0	1795.8345	Q86X76	Q86X76	246	261	NIT1	Nitrilase homolog 1	yes	yes	2	3.0912E-05	118.4				By MS/MS
AIFDTPDEDPNYNPLPEERPGGFAWGEGQR	QPGGIRILKTPSILKAIFDTPDEDPNYNPL	PEERPGGFAWGEGQRLGG____________	K	A	I	Q	R	L	2	2	2	3	0	1	4	4	0	1	1	0	0	2	5	0	1	1	1	0	0	0	30	0	3373.5276	Q9GZP9	Q9GZP9	207	236	DERL2	Derlin-2	yes	yes	3	0.00012796	38.386		By MS/MS	By MS/MS		By MS/MS
AIFLADGNVFTTGFSR	VAEKEKAHEGARPMRAIFLADGNVFTTGFS	IFLADGNVFTTGFSRMSERQLALWNPKNMQ	R	A	I	S	R	M	2	1	1	1	0	0	0	2	0	1	1	0	0	3	0	1	2	0	0	1	0	0	16	0	1714.8679	Q9ULV4	Q9ULV4	224	239	CORO1C	Coronin-1C	yes	yes	2;3	1.5051999999999998E-150	322.23	By MS/MS	By MS/MS	By MS/MS	By MS/MS	By MS/MS
AIFLFVDK	FMWIIRKRIQLPSEKAIFLFVDKTVPQSSL	IQLPSEKAIFLFVDKTVPQSSLTMGQLYEK	K	A	I	D	K	T	1	0	0	1	0	0	0	0	0	1	1	1	0	2	0	0	0	0	0	1	0	0	8	0	951.54295	P60520	P60520	75	82	GABARAPL2	Gamma-aminobutyric acid receptor-associated protein-like 2	yes	yes	2	0.026328	67.981		By MS/MS	By MS/MS	By MS/MS
AIFLHPEPFSIENGLLTPTLK	KIGKESGLKTFEQVKAIFLHPEPFSIENGL	EPFSIENGLLTPTLKAKRGELSKYFRTQID	K	A	I	L	K	A	1	0	1	0	0	0	2	1	1	2	4	1	0	2	3	1	2	0	0	0	0	0	21	0	2336.278	Q9ULC5	Q9ULC5	640	660	ACSL5	Long-chain-fatty-acid--CoA ligase 5	yes	yes	3	0.054185	20.814					By matching
AIFMIPTNPPPTFR	MAEGKPPYADIHPMRAIFMIPTNPPPTFRK	RAIFMIPTNPPPTFRKPELWSDNFTDFVKQ	R	A	I	F	R	K	1	1	1	0	0	0	0	0	0	2	0	0	1	2	4	0	2	0	0	0	0	0	14	0	1600.8436	Q13043;Q13188	Q13043	232	245	STK4;STK3	Serine/threonine-protein kinase 4;Serine/threonine-protein kinase 4 37kDa subunit;Serine/threonine-protein kinase 4 18kDa subunit;Serine/threonine-protein kinase 3;Serine/threonine-protein kinase 3 36kDa subunit;Serine/threonine-protein kinase 3 20kDa subunit	no	no	2	0.0076114	51.092		By matching	By matching	By matching	By matching
AIFQTIQNR	IDDEDNPVDEYQIFKAIFQTIQNRNPVWYQ	EYQIFKAIFQTIQNRNPVWYQALTHGLNEE	K	A	I	N	R	N	1	1	1	0	0	2	0	0	0	2	0	0	0	1	0	0	1	0	0	0	0	0	9	0	1089.5931	O95373	O95373	964	972	IPO7	Importin-7	yes	yes	2	6.9897E-06	154.31	By MS/MS	By MS/MS	By MS/MS	By MS/MS	By MS/MS
AIFTGYYGK	NGRWMLTLAKNMEVRAIFTGYYGKGKPVPT	KNMEVRAIFTGYYGKGKPVPTQGSRKGGAL	R	A	I	G	K	G	1	0	0	0	0	0	0	2	0	1	0	1	0	1	0	0	1	0	2	0	0	0	9	0	1018.5124	P09543	P09543	392	400	CNP	2,3-cyclic-nucleotide 3-phosphodiesterase	yes	yes	2	0.07301	51.854	By matching
AIGAVPLIQGEYMIPCEK	SLMVGPVDEVRELQKAIGAVPLIQGEYMIP	AVPLIQGEYMIPCEKVSTLPAITLKLGGKG	K	A	I	E	K	V	2	0	0	0	1	1	2	2	0	3	1	1	1	0	2	0	0	0	1	1	0	0	18	0	1988.0111	P07339	P07339	314	331	CTSD	Cathepsin D;Cathepsin D light chain;Cathepsin D heavy chain	yes	yes	2;3	0.000166	93.959	By MS/MS	By matching	By MS/MS		By MS/MS
AIGDVFQKPYVSGEADAASR	HMDCWRVNGTLAVSRAIGDVFQKPYVSGEA	FQKPYVSGEADAASRALTGSEDYLLLACDG	R	A	I	S	R	A	4	1	0	2	0	1	1	2	0	1	0	1	0	1	1	2	0	0	1	2	0	0	20	0	2080.0225	P49593	P49593	327	346	PPM1F	Protein phosphatase 1F	yes	yes	2;3	1.5726E-42	157.79	By MS/MS	By MS/MS	By MS/MS	By MS/MS	By MS/MS
AIGGEFSDTNAAVEGTPLPK	RSKLRKPKPVPLRKKAIGGEFSDTNAAVEG	FSDTNAAVEGTPLPKASYHFSPEELDENTS	K	A	I	P	K	A	3	0	1	1	0	0	2	3	0	1	1	1	0	1	2	1	2	0	0	1	0	0	20	0	1972.9742	O75410	O75410	242	261	TACC1	Transforming acidic coiled-coil-containing protein 1	yes	yes	2	0.0034639	48.14	By matching		By matching		By matching
AIGGGLSSVGGGSSTIK	SGLGVGGGFSSSSGRAIGGGLSSVGGGSST	GGGLSSVGGGSSTIKYTTTSSSSRKSYKH_	R	A	I	I	K	Y	1	0	0	0	0	0	0	6	0	2	1	1	0	0	0	4	1	0	0	1	0	0	17	0	1446.7678	CON__P02538;P02538	CON__P02538	534	550	KRT6A	Keratin, type II cytoskeletal 6A	no	no	2	3.308E-16	184.34			By matching
AIGNIELGIR	LVVVGEIVTEEHLRRAIGNIELGIRSWDTN	EHLRRAIGNIELGIRSWDTNLIECNLDQEL	R	A	I	I	R	S	1	1	1	0	0	0	1	2	0	3	1	0	0	0	0	0	0	0	0	0	0	0	10	0	1054.6135	P46821	P46821	55	64	MAP1B	Microtubule-associated protein 1B;MAP1B heavy chain;MAP1 light chain LC1	yes	yes	2	0.016204	67.993
AIGSASEGAQSSLQEVYHK	FHMDPSGTFVQCDARAIGSASEGAQSSLQE	ASEGAQSSLQEVYHKSMTLKEAIKSSLIIL	R	A	I	H	K	S	3	0	0	0	0	2	2	2	1	1	1	1	0	0	0	4	0	0	1	1	0	0	19	0	1960.949	P28066	P28066	169	187	PSMA5	Proteasome subunit alpha type-5	yes	yes	2;3	6.0847E-28	158.45	By MS/MS	By MS/MS	By matching	By matching	By matching
AIGTEPDSDVLSEIMHSFAK	YLTQMWHFMCDALIKAIGTEPDSDVLSEIM	PDSDVLSEIMHSFAKCIEVMGDGCLNNEHF	K	A	I	A	K	C	2	0	0	2	0	0	2	1	1	2	1	1	1	1	1	3	1	0	0	1	0	0	20	0	2146.0252	O00410	O00410	756	775	IPO5	Importin-5	yes	yes	3	3.2432E-07	92.993	By MS/MS	By MS/MS	By MS/MS	By MS/MS	By MS/MS
AIGVKPPR	KEMVELPLRHPALFKAIGVKPPRGILLYGP	RHPALFKAIGVKPPRGILLYGPPGTGKTLI	K	A	I	P	R	G	1	1	0	0	0	0	0	1	0	1	0	1	0	0	2	0	0	0	0	1	0	0	8	0	836.52322	P55072	P55072	232	239	VCP	Transitional endoplasmic reticulum ATPase	yes	yes	2	0.00014833	146.21	By MS/MS	By MS/MS	By MS/MS	By MS/MS	By MS/MS
AIGVLTSGGDAQGMNAAVR	GSLRKFLEHLSGAGKAIGVLTSGGDAQGMN	LTSGGDAQGMNAAVRAVVRMGIYVGAKVYF	K	A	I	V	R	A	4	1	1	1	0	1	0	4	0	1	1	0	1	0	0	1	1	0	0	2	0	0	19	0	1786.8996	Q01813;P17858	Q01813	26	44	PFKP;PFKL	ATP-dependent 6-phosphofructokinase, platelet type;ATP-dependent 6-phosphofructokinase, liver type	no	no	2;3	5.2833E-102	273.04	By MS/MS	By MS/MS	By MS/MS	By MS/MS	By MS/MS
AIHNIFR	TEVIYEAMRQVLAARAIHNIFRMTESHLMV	MRQVLAARAIHNIFRMTESHLMVTSQSLRL	R	A	I	F	R	M	1	1	1	0	0	0	0	0	1	2	0	0	0	1	0	0	0	0	0	0	0	0	7	0	869.48717	Q9UKG1;Q8NEU8	Q8NEU8	525	531	APPL1;APPL2	DCC-interacting protein 13-alpha;DCC-interacting protein 13-beta	no	no	2	0.041573	77.496		By MS/MS	By MS/MS	By MS/MS	By matching
AIHSWLTR	IDEELLGDGHSYSPRAIHSWLTRAMYSRRS	GHSYSPRAIHSWLTRAMYSRRSKMNPLWNT	R	A	I	T	R	A	1	1	0	0	0	0	0	0	1	1	1	0	0	0	0	1	1	1	0	0	0	0	8	0	982.53485	P28070	P28070	132	139	PSMB4	Proteasome subunit beta type-4	yes	yes	2	0.059704	55.676	By matching	By matching
AIHYALNCCGLAGGVEQFISDICPK	NKLKTKDEPQRETLKAIHYALNCCGLAGGV	LAGGVEQFISDICPKKDVLETFTVKSCPDA	K	A	I	P	K	K	3	0	1	1	3	1	1	3	1	3	2	1	0	1	1	1	0	0	1	1	0	0	25	0	2792.3084	P21926	P21926	145	169	CD9	CD9 antigen	yes	yes	3	9.6289E-55	173.43	By MS/MS	By MS/MS	By MS/MS	By MS/MS	By MS/MS
AIIEDLEPR	LEKLHEANNELQKKRAIIEDLEPRFNNSSL	ELQKKRAIIEDLEPRFNNSSLKIEELQEAL	R	A	I	P	R	F	1	1	0	1	0	0	2	0	0	2	1	0	0	0	1	0	0	0	0	0	0	0	9	0	1054.5659	Q86VS8	Q86VS8	567	575	HOOK3	Protein Hook homolog 3	yes	yes	2	0.012224	70.919		By MS/MS			By MS/MS
AIIEEYLHLNDMK	LKAALSEEELEKKSKAIIEEYLHLNDMKEA	SKAIIEEYLHLNDMKEAVQCVQELASPSLL	K	A	I	M	K	E	1	0	1	1	0	0	2	0	1	2	2	1	1	0	0	0	0	0	1	0	0	0	13	0	1587.7967	Q04637	Q04637	1248	1260	EIF4G1	Eukaryotic translation initiation factor 4 gamma 1	yes	yes	3	0.00010058	82.543	By MS/MS				By MS/MS
AIIIFVPVPQLK	NITAAKEIEVGGGRKAIIIFVPVPQLKSFQ	GRKAIIIFVPVPQLKSFQKIQVRLVRELEK	K	A	I	L	K	S	1	0	0	0	0	1	0	0	0	3	1	1	0	1	2	0	0	0	0	2	0	0	12	0	1336.8482	P62081	P62081	59	70	RPS7	40S ribosomal protein S7	yes	yes	2	0.022062	49.418
AIKELEEWYAR	LDANSRKQEAEWKEKAIKELEEWYARQDEQ	WKEKAIKELEEWYARQDEQLQKTKANNRVA	K	A	I	A	R	Q	2	1	0	0	0	0	3	0	0	1	1	1	0	0	0	0	0	1	1	0	0	0	11	1	1406.7194	P09496	P09496	139	149	CLTA	Clathrin light chain A	yes	yes	2;3	2.9531999999999996E-38	186.87	By MS/MS	By matching	By matching	By MS/MS	By MS/MS
AIKNDSVVAGGGAIEMELSK	ETERSLHDAIMIVRRAIKNDSVVAGGGAIE	SVVAGGGAIEMELSKYLRDYSRTIPGKQQL	R	A	I	S	K	Y	3	0	1	1	0	0	2	3	0	2	1	2	1	0	0	2	0	0	0	2	0	0	20	1	1988.0248	Q99832	Q99832	399	418	CCT7	T-complex protein 1 subunit eta	yes	yes	3	7.5394E-12	122.53	By MS/MS		By MS/MS	By MS/MS	By MS/MS
AIKQVYEEEYGSSLEDDVVGDTSGYYQR	VLTEIIASRTPEELRAIKQVYEEEYGSSLE	LEDDVVGDTSGYYQRMLVVLLQANRDPDAG	R	A	I	Q	R	M	1	1	0	3	0	2	4	3	0	1	1	1	0	0	0	3	1	0	4	3	0	0	28	1	3199.4469	P08758	P08758	124	151	ANXA5	Annexin A5	yes	yes	3	8.1162E-15	91.175	By MS/MS		By MS/MS	By matching
AILEQQVLSEELTTK	KATSSETKESTDIEKAILEQQVLSEELTTK	AILEQQVLSEELTTKKEQVSEAIKTSQIFL	K	A	I	T	K	K	1	0	0	0	0	2	3	0	0	1	3	1	0	0	0	1	2	0	0	1	0	0	15	0	1700.9196	Q9UPN3	Q9UPN3	1463	1477	MACF1	Microtubule-actin cross-linking factor 1, isoforms 1/2/3/5	yes	yes	2	4.9812E-05	101.95	By MS/MS				By MS/MS
AILEQQVLSEELTTKK	KATSSETKESTDIEKAILEQQVLSEELTTK	ILEQQVLSEELTTKKEQVSEAIKTSQIFLA	K	A	I	K	K	E	1	0	0	0	0	2	3	0	0	1	3	2	0	0	0	1	2	0	0	1	0	0	16	1	1829.0146	Q9UPN3	Q9UPN3	1463	1478	MACF1	Microtubule-actin cross-linking factor 1, isoforms 1/2/3/5	yes	yes	3	8.6539E-05	78.069					By matching
AILESLFSQYSGK	DLIEKYVGQFLASMRAILESLFSQYSGKTI	MRAILESLFSQYSGKTIVERLCNSVFSMAA	R	A	I	G	K	T	1	0	0	0	0	1	1	1	0	1	2	1	0	1	0	3	0	0	1	0	0	0	13	0	1441.7453	O43149	O43149	1007	1019	ZZEF1	Zinc finger ZZ-type and EF-hand domain-containing protein 1	yes	yes	2	0.0048666	63.283	By MS/MS
AILEVLQS	EQPDPGAVAAAAILRAILEVLQS_______	AAAAILRAILEVLQS_______________	R	A	I	Q	S	-	1	0	0	0	0	1	1	0	0	1	2	0	0	0	0	1	0	0	0	1	0	0	8	0	871.50148	Q3LXA3	Q3LXA3	568	575	DAK	Bifunctional ATP-dependent dihydroxyacetone kinase/FAD-AMP lyase (cyclizing);ATP-dependent dihydroxyacetone kinase;FAD-AMP lyase (cyclizing)	yes	yes	2	0.030753	64.776				By MS/MS
AILFAVVAR	______________________________	______________________________	M	A	I	A	R	G	3	1	0	0	0	0	0	0	0	1	1	0	0	1	0	0	0	0	0	2	0	0	9	0	958.59639	P51809	P51809	2	10	VAMP7	Vesicle-associated membrane protein 7	yes	yes	2	0.001417	94.407	By MS/MS	By MS/MS	By MS/MS	By MS/MS	By MS/MS
AILGSVER	SHDGDDKKRPVIVHRAILGSVERMIAILTE	RPVIVHRAILGSVERMIAILTENYGGKWPF	R	A	I	E	R	M	1	1	0	0	0	0	1	1	0	1	1	0	0	0	0	1	0	0	0	1	0	0	8	0	843.48142	P26639	P26639	592	599	TARS	Threonine--tRNA ligase, cytoplasmic	no	no	2	0.0037135	92.47	By matching	By matching	By matching	By matching	By matching
AILILDNDGDR	______________________________	YTVKAILILDNDGDRLFAKYYDDTYPSVKE	K	A	I	D	R	L	1	1	1	3	0	0	0	1	0	2	2	0	0	0	0	0	0	0	0	0	0	0	11	0	1213.6303	P61923	P61923	15	25	COPZ1	Coatomer subunit zeta-1	yes	yes	2	0.00082552	92.062
AILILDNDGDRLFAK	______________________________	AILILDNDGDRLFAKYYDDTYPSVKEQKAF	K	A	I	A	K	Y	2	1	1	3	0	0	0	1	0	2	3	1	0	1	0	0	0	0	0	0	0	0	15	1	1672.9148	P61923	P61923	15	29	COPZ1	Coatomer subunit zeta-1	yes	yes	2;3	1.8845E-06	149.31	By MS/MS	By MS/MS	By MS/MS	By MS/MS	By MS/MS
AILPCIK	IYAYGFEKPSAIQQRAILPCIKGYDVIAQA	KPSAIQQRAILPCIKGYDVIAQAQSGTGKT	R	A	I	I	K	G	1	0	0	0	1	0	0	0	0	2	1	1	0	0	1	0	0	0	0	0	0	0	7	0	813.47825	P60842	P60842	62	68	EIF4A1	Eukaryotic initiation factor 4A-I	yes	yes	2	0.053853	69.39	By MS/MS		By MS/MS	By MS/MS	By MS/MS
AILPYTK	PVAPPEPVEDRRRVRAILPYTKVPDTDEIS	VEDRRRVRAILPYTKVPDTDEISFLKGDMF	R	A	I	T	K	V	1	0	0	0	0	0	0	0	0	1	1	1	0	0	1	0	1	0	1	0	0	0	7	0	804.47454	P20936	P20936	286	292	RASA1	Ras GTPase-activating protein 1	yes	yes	2	0.099064	58.687
AILQQLGLNSTCDDSILVK	LSQIESDRLALLQVRAILQQLGLNSTCDDS	QLGLNSTCDDSILVKTVCGVVSRRAAQLCG	R	A	I	V	K	T	1	0	1	2	1	2	0	1	0	2	4	1	0	0	0	2	1	0	0	1	0	0	19	0	2087.0933	P19367	P19367	802	820	HK1	Hexokinase-1	yes	yes	2;3	1.1551E-59	205.72	By MS/MS	By MS/MS	By MS/MS	By MS/MS	By MS/MS
AILSTKPPGTFLLR	NEGYIMGFISKERERAILSTKPPGTFLLRF	RAILSTKPPGTFLLRFSESSKEGGVTFTWV	R	A	I	L	R	F	1	1	0	0	0	0	0	1	0	1	3	1	0	1	2	1	2	0	0	0	0	0	14	0	1512.9028	P40763	P40763	596	609	STAT3	Signal transducer and activator of transcription 3	yes	yes	3	0.0021029	60.937			By matching	By matching
AILTAAIVDADR	HVPLEAYDSSLPLIKAILTAAIVDADRIAV	LIKAILTAAIVDADRIAVGLEEGLYVIEVT	K	A	I	D	R	I	4	1	0	2	0	0	0	0	0	2	1	0	0	0	0	0	1	0	0	1	0	0	12	0	1227.6823	Q9Y5S2	Q9Y5S2	1242	1253	CDC42BPB	Serine/threonine-protein kinase MRCK beta	yes	yes	2	4.8009E-05	123.75	By matching	By matching		By MS/MS
AILTMDEQEDLPK	ILLSRLKLSNDEIKRAILTMDEQEDLPKDM	KRAILTMDEQEDLPKDMLEQLLKFVPEKSD	R	A	I	P	K	D	1	0	0	2	0	1	2	0	0	1	2	1	1	0	1	0	1	0	0	0	0	0	13	0	1501.7334	Q9Y4D1	Q9Y4D1	713	725	DAAM1	Disheveled-associated activator of morphogenesis 1	yes	yes	2	0.017177	54.608
AILTMDEQEDLPKDMLEQLLK	ILLSRLKLSNDEIKRAILTMDEQEDLPKDM	EQEDLPKDMLEQLLKFVPEKSDIDLLEEHK	R	A	I	L	K	F	1	0	0	3	0	2	3	0	0	1	5	2	2	0	1	0	1	0	0	0	0	0	21	1	2472.2492	Q9Y4D1	Q9Y4D1	713	733	DAAM1	Disheveled-associated activator of morphogenesis 1	yes	yes	3	3.5925E-09	108.92
AILVDLEPGTMDSVR	SVYYNEATGGKYVPRAILVDLEPGTMDSVR	AILVDLEPGTMDSVRSGPFGQIFRPDNFVF	R	A	I	V	R	S	1	1	0	2	0	0	1	1	0	1	2	0	1	0	1	1	1	0	0	2	0	0	15	0	1614.8287	P07437;Q13509;Q9BVA1;Q13885	P07437	63	77	TUBB;TUBB3;TUBB2B;TUBB2A	Tubulin beta chain;Tubulin beta-3 chain;Tubulin beta-2B chain;Tubulin beta-2A chain	no	no	2;3	7.8421E-29	181.31	By MS/MS	By MS/MS	By MS/MS	By MS/MS	By MS/MS
AILYLNTGYQR	YLNETQQLTAELKSKAILYLNTGYQRQLLY	LKSKAILYLNTGYQRQLLYKHFDGSYSTFG	K	A	I	Q	R	Q	1	1	1	0	0	1	0	1	0	1	2	0	0	0	0	0	1	0	2	0	0	0	11	0	1310.6983	CON__ENSEMBL:ENSBTAP00000024146	CON__ENSEMBL:ENSBTAP00000024146	1008	1018			yes	yes	2	1.8072E-06	137.14
AIMKDPDDHTVCHLLFANQTEK	IAGGTGITPMLQVIRAIMKDPDDHTVCHLL	DHTVCHLLFANQTEKDILLRPELEELRNKH	R	A	I	E	K	D	2	0	1	3	1	1	1	0	2	1	2	2	1	1	1	0	2	0	0	1	0	0	22	1	2582.2257	P00387	P00387	193	214	CYB5R3	NADH-cytochrome b5 reductase 3;NADH-cytochrome b5 reductase 3 membrane-bound form;NADH-cytochrome b5 reductase 3 soluble form	yes	yes	4	0.0002718	51.029				By matching
AIMTYVSSFYHAFSGAQK	LDAEDIVGTARPDEKAIMTYVSSFYHAFSG	TYVSSFYHAFSGAQKAETAANRICKVLAVN	K	A	I	Q	K	A	3	0	0	0	0	1	0	1	1	1	0	1	1	2	0	3	1	0	2	1	0	0	18	0	2006.956	O43707;P12814	P12814	237	254	ACTN4;ACTN1	Alpha-actinin-4;Alpha-actinin-1	no	no	2;3	3.2521E-114	278.41	By MS/MS	By MS/MS	By MS/MS	By MS/MS	By MS/MS
AINCATSGVVGLVNCLR	GILADEDSSRPVWLKAINCATSGVVGLVNC	NCATSGVVGLVNCLRREPGGNRLRCVLLSN	K	A	I	L	R	R	2	1	2	0	2	0	0	2	0	1	2	0	0	0	0	1	1	0	0	3	0	0	17	0	1802.9131	P49327	P49327	1445	1461	FASN	Fatty acid synthase;[Acyl-carrier-protein] S-acetyltransferase;[Acyl-carrier-protein] S-malonyltransferase;3-oxoacyl-[acyl-carrier-protein] synthase;3-oxoacyl-[acyl-carrier-protein] reductase;3-hydroxyacyl-[acyl-carrier-protein] dehydratase;Enoyl-[acyl-carrier-protein] reductase;Oleoyl-[acyl-carrier-protein] hydrolase	yes	yes	2;3	7.0722E-06	99.5	By matching		By matching
AINIADELPR	STGVSHFATYVAAMRAINIADELPRSRARK	VAAMRAINIADELPRSRARKLADEQLSSVI	R	A	I	P	R	S	2	1	1	1	0	0	1	0	0	2	1	0	0	0	1	0	0	0	0	0	0	0	10	0	1110.6033	Q8NFV4	Q8NFV4	186	195	ABHD11	Alpha/beta hydrolase domain-containing protein 11	yes	yes	2	0.030919	56.258		By matching		By matching
AINPINTFTK	GPNLLWAKDAAITLKAINPINTFTKFLLDH	AITLKAINPINTFTKFLLDHQGELFPSPDP	K	A	I	T	K	F	1	0	2	0	0	0	0	0	0	2	0	1	0	1	1	0	2	0	0	0	0	0	10	0	1117.6132	Q07960	Q07960	412	421	ARHGAP1	Rho GTPase-activating protein 1	yes	yes	2	0.00031747	107.57	By MS/MS	By MS/MS	By MS/MS	By MS/MS	By MS/MS
AINQGGLTSVAVR	FSPEGRLYQVEYAFKAINQGGLTSVAVRGK	FKAINQGGLTSVAVRGKDCAVIVTQKKVPD	K	A	I	V	R	G	2	1	1	0	0	1	0	2	0	1	1	0	0	0	0	1	1	0	0	2	0	0	13	0	1284.715	P60900	P60900	31	43	PSMA6	Proteasome subunit alpha type-6	yes	yes	2	9.226400000000001E-20	169.37	By MS/MS	By MS/MS	By MS/MS	By MS/MS	By MS/MS
AINQIAAALFTIHK	PAIEGHCNNIHCLAKAINQIAAALFTIHKG	KAINQIAAALFTIHKGSIEDRLKEFLALAS	K	A	I	H	K	G	4	0	1	0	0	1	0	0	1	3	1	1	0	1	0	0	1	0	0	0	0	0	14	0	1509.8667	Q9Y2A7	Q9Y2A7	1035	1048	NCKAP1	Nck-associated protein 1	yes	yes	3	2.4725E-05	101.62	By matching	By matching	By matching	By MS/MS
AINSSGLAHVENEEQYTQALEK	DVDRMVLYKMKKSVKAINSSGLAHVENEEQ	AHVENEEQYTQALEKFGGNCVCRDDPDLGS	K	A	I	E	K	F	3	0	2	0	0	2	4	1	1	1	2	1	0	0	0	2	1	0	1	1	0	0	22	0	2430.1663	O43150	O43150	60	81	ASAP2	Arf-GAP with SH3 domain, ANK repeat and PH domain-containing protein 2	yes	yes	3	2.2632E-50	183.54	By MS/MS	By MS/MS	By MS/MS	By MS/MS	By MS/MS
AINVFVSANR	KSFSDTLKTYFKDGKAINVFVSANRLIHQT	FKDGKAINVFVSANRLIHQTNLILQTFKTV	K	A	I	N	R	L	2	1	2	0	0	0	0	0	0	1	0	0	0	1	0	1	0	0	0	2	0	0	10	0	1089.5931	Q9BUL8	Q9BUL8	187	196	PDCD10	Programmed cell death protein 10	yes	yes	2	3.6271E-08	155.84	By MS/MS	By MS/MS	By MS/MS	By MS/MS	By MS/MS
AIPDLTAPVAAVQAAVSNLVR	SHLVIMHEEGEVDGKAIPDLTAPVAAVQAA	APVAAVQAAVSNLVRVGKETVQTTEDQILK	K	A	I	V	R	V	6	1	1	1	0	1	0	0	0	1	2	0	0	0	2	1	1	0	0	4	0	0	21	0	2075.1739	P18206	P18206	36	56	VCL	Vinculin	yes	yes	2;3	1.0256E-23	194.55	By MS/MS	By MS/MS	By MS/MS	By MS/MS	By MS/MS
AIPNQGEILVIR	FANAQQRSTQLNKKRAIPNQGEILVIRRGW	KKRAIPNQGEILVIRRGWLTINNISLMKGG	R	A	I	I	R	R	1	1	1	0	0	1	1	1	0	3	1	0	0	0	1	0	0	0	0	1	0	0	12	0	1321.7718	P50570	P50570	511	522	DNM2	Dynamin-2	yes	yes	2	8.3068E-06	118.18	By MS/MS	By MS/MS	By MS/MS	By MS/MS	By MS/MS
AIQAELLK	LADLKKAQGIAPEDKAIQAELLKVKQKIKA	GIAPEDKAIQAELLKVKQKIKAQKDKEKAV	K	A	I	L	K	V	2	0	0	0	0	1	1	0	0	1	2	1	0	0	0	0	0	0	0	0	0	0	8	0	884.53312	Q08752	Q08752	342	349	PPID	Peptidyl-prolyl cis-trans isomerase D	yes	yes	2	0.0031265	95.352	By MS/MS	By MS/MS	By matching		By MS/MS
AIQAVLR	VVKLFSEKLLKIQDKAIQAVLRSLCLLYSL	KLLKIQDKAIQAVLRSLCLLYSLYGISQNA	K	A	I	L	R	S	2	1	0	0	0	1	0	0	0	1	1	0	0	0	0	0	0	0	0	1	0	0	7	0	769.48102	Q15067	Q15067	550	556	ACOX1	Peroxisomal acyl-coenzyme A oxidase 1	yes	yes	2	0.083832	61.997	By MS/MS			By MS/MS
AIQDPAFSDGIR	QRAALLKSMLNFLKKAIQDPAFSDGIRHVM	LKKAIQDPAFSDGIRHVMDGSLPTSLKHII	K	A	I	I	R	H	2	1	0	2	0	1	0	1	0	2	0	0	0	1	1	1	0	0	0	0	0	0	12	0	1288.6412	Q7Z6Z7	Q7Z6Z7	518	529	HUWE1	E3 ubiquitin-protein ligase HUWE1	yes	yes	2	0.00115	81.338			By MS/MS
AIQDYLSTQLAQDSEFVK	LQSMDTSGLPEEHLKAIQDYLSTQLAQDSE	DYLSTQLAQDSEFVKTGSSSLPHLKKLTTL	K	A	I	V	K	T	2	0	0	2	0	3	1	0	0	1	2	1	0	1	0	2	1	0	1	1	0	0	18	0	2055.0161	Q92835	Q92835	183	200	INPP5D	Phosphatidylinositol 3,4,5-trisphosphate 5-phosphatase 1	yes	yes	2;3	0.008591	36.284	By MS/MS
AIQEWLK	AGDGDCGTTHSRAARAIQEWLKEGPPPASP	TTHSRAARAIQEWLKEGPPPASPAQLLSKL	R	A	I	L	K	E	1	0	0	0	0	1	1	0	0	1	1	1	0	0	0	0	0	1	0	0	0	0	7	0	886.49125	Q3LXA3	Q3LXA3	414	420	DAK	Bifunctional ATP-dependent dihydroxyacetone kinase/FAD-AMP lyase (cyclizing);ATP-dependent dihydroxyacetone kinase;FAD-AMP lyase (cyclizing)	yes	yes	2	0.015854	99.919	By MS/MS	By MS/MS	By MS/MS	By matching	By matching
AIQGGTSHHLGQNFSK	DYTTTIEAFISASGRAIQGGTSHHLGQNFS	IQGGTSHHLGQNFSKMFEIVFEDPKIPGEK	R	A	I	S	K	M	1	0	1	0	0	2	0	3	2	1	1	1	0	1	0	2	1	0	0	0	0	0	16	0	1680.8332	P07814	P07814	1235	1250	EPRS	Bifunctional glutamate/proline--tRNA ligase;Glutamate--tRNA ligase;Proline--tRNA ligase	yes	yes	3	0.0014786	55.186
AIQLNPSYIR	MKQDKKEMAINDCSKAIQLNPSYIRAILRR	NDCSKAIQLNPSYIRAILRRAELYEKTDKL	K	A	I	I	R	A	1	1	1	0	0	1	0	0	0	2	1	0	0	0	1	1	0	0	1	0	0	0	10	0	1173.6506	Q99614	Q99614	181	190	TTC1	Tetratricopeptide repeat protein 1	yes	yes	2	9.5369E-07	152.47	By MS/MS	By MS/MS	By MS/MS	By MS/MS	By MS/MS
AIQLSGAEQLEALK	SHKDLAGKYRQILEKAIQLSGAEQLEALKA	KAIQLSGAEQLEALKAFVEAMVNENVSLVI	K	A	I	L	K	A	3	0	0	0	0	2	2	1	0	1	3	1	0	0	0	1	0	0	0	0	0	0	14	0	1469.809	Q9BT78	Q9BT78	33	46	COPS4	COP9 signalosome complex subunit 4	yes	yes	2;3	4.836E-14	156.51	By MS/MS	By MS/MS	By MS/MS	By MS/MS	By MS/MS
AIQLTYNPDESSKPNMIDAATLK	HQVENKTSEVKQLIKAIQLTYNPDESSKPN	DESSKPNMIDAATLKSRKMLEEIMKYEASI	K	A	I	L	K	S	3	0	2	2	0	1	1	0	0	2	2	2	1	0	2	2	2	0	1	0	0	0	23	0	2519.2578	P02679	P02679	89	111	FGG	Fibrinogen gamma chain	yes	yes	2;3	1.3458E-90	266.42	By MS/MS	By MS/MS	By MS/MS	By MS/MS	By MS/MS
AIQTLGYFPVGDGDFPHQK	SRIPSSKETNKMKERAIQTLGYFPVGDGDF	LGYFPVGDGDFPHQKLLLQGLMDSVEAKQI	R	A	I	Q	K	L	1	0	0	2	0	2	0	3	1	1	1	1	0	2	2	0	1	0	1	1	0	0	19	0	2089.0269	Q5VYK3	Q5VYK3	861	879	ECM29	Proteasome-associated protein ECM29 homolog	yes	yes	3	0.0035765	45.257
AISAFHGSLSSSQPAEIITQSK	RLSEHCRLYFGALFKAISAFHGSLSSSQPA	SLSSSQPAEIITQSKLVIMVGQKLVDTLCM	K	A	I	S	K	L	3	0	0	0	0	2	1	1	1	3	1	1	0	1	1	6	1	0	0	0	0	0	22	0	2258.1543	Q9NQ75	Q9NQ75	686	707	CASS4	Cas scaffolding protein family member 4	yes	yes	3	6.0052E-28	142.97	By MS/MS	By MS/MS	By MS/MS	By MS/MS	By MS/MS
AISEELDHALNDMTSI	DDLEDELYAQKLKYKAISEELDHALNDMTS	ISEELDHALNDMTSI_______________	K	A	I	S	I	-	2	0	1	2	0	0	2	0	1	2	2	0	1	0	0	2	1	0	0	0	0	0	16	0	1757.8142	P06753;P09493	P09493	269	284	TPM3;TPM1	Tropomyosin alpha-3 chain;Tropomyosin alpha-1 chain	no	no	2	4.662E-06	106.29	By matching	By matching	By MS/MS	By matching	By MS/MS
AISEPNFSVAYANMCRCLMALK	TEERLKGVIDLIFEKAISEPNFSVAYANMC	SVAYANMCRCLMALKVPTTEKPTVTVNFRK	K	A	I	L	K	V	4	1	2	0	2	0	1	0	0	1	2	1	2	1	1	2	0	0	1	1	0	0	22	1	2545.195	Q04637	Q04637	805	826	EIF4G1	Eukaryotic translation initiation factor 4 gamma 1	yes	yes	3;4;5	0.0015605	42.711	By MS/MS	By MS/MS	By MS/MS	By MS/MS	By MS/MS
AISHEHSPSDLEAHFVPLVK	VEETVVRDKAVESLRAISHEHSPSDLEAHF	HSPSDLEAHFVPLVKRLAGGDWFTSRTSAC	R	A	I	V	K	R	2	0	0	1	0	0	2	0	3	1	2	1	0	1	2	3	0	0	0	2	0	0	20	0	2212.1277	P30153	P30153	114	133	PPP2R1A	Serine/threonine-protein phosphatase 2A 65 kDa regulatory subunit A alpha isoform	yes	yes	4	0.00014301	53.536				By matching	By MS/MS
AISKDHLYGTLDPNTR	RLEGVEGVAHIIDPKAISKDHLYGTLDPNT	ISKDHLYGTLDPNTREWTDGLFTHVLRKII	K	A	I	T	R	E	1	1	1	2	0	0	0	1	1	1	2	1	0	0	1	1	2	0	1	0	0	0	16	1	1799.9166	Q14204	Q14204	2258	2273	DYNC1H1	Cytoplasmic dynein 1 heavy chain 1	yes	yes	3	0.057737	33.624
AISPDKDNFYFDVK	QASTLYSNNITKLLKAISPDKDNFYFDVKD	KAISPDKDNFYFDVKDDFDFGTMGHVIRGT	K	A	I	V	K	D	1	0	1	3	0	0	0	0	0	1	0	2	0	2	1	1	0	0	1	1	0	0	14	1	1657.7988	Q13423	Q13423	398	411	NNT	NAD(P) transhydrogenase, mitochondrial	yes	yes	3	4.7287E-05	90.707
AISPDKDNFYFDVKDDFDFGTMGHVIR	QASTLYSNNITKLLKAISPDKDNFYFDVKD	VKDDFDFGTMGHVIRGTVVMKDGKVIFPAP	K	A	I	I	R	G	1	1	1	6	0	0	0	2	1	2	0	2	1	4	1	1	1	0	1	2	0	0	27	2	3148.46	Q13423	Q13423	398	424	NNT	NAD(P) transhydrogenase, mitochondrial	yes	yes	5	0.00014699	41.491
AISQGHQAFLLEGDSSSR	AELQDKMKARTNYEKAISQGHQAFLLEGDS	QGHQAFLLEGDSSSRDVFSCNVGNLQPGSK	K	A	I	S	R	D	2	1	0	1	0	2	1	2	1	1	2	0	0	1	0	4	0	0	0	0	0	0	18	0	1901.9232	O00534	O00534	90	107	VWA5A	von Willebrand factor A domain-containing protein 5A	yes	yes	3	2.0705E-07	102.33	By MS/MS	By MS/MS	By MS/MS		By MS/MS
AITAATLK	KLMEADIAIQGDKVKAITAATLKFTEGKGY	IQGDKVKAITAATLKFTEGKGYQPCDPQVI	K	A	I	L	K	F	3	0	0	0	0	0	0	0	0	1	1	1	0	0	0	0	2	0	0	0	0	0	8	0	787.48035	P11277	P11277	586	593	SPTB	Spectrin beta chain, erythrocytic	yes	yes	2	0.0094845	77.923
AITGFDDPFSGK	LIDFDDRQQIYAAEKAITGFDDPFSGKTVS	AEKAITGFDDPFSGKTVSVSEAIKKNLIDR	K	A	I	G	K	T	1	0	0	2	0	0	0	2	0	1	0	1	0	2	1	1	1	0	0	0	0	0	12	0	1253.5928	P15924	P15924	2092	2103	DSP	Desmoplakin	yes	yes	2	0.021955	49.5
AITIAGIPQSIIECVK	QVQVAGDMLPNSTERAITIAGIPQSIIECV	ITIAGIPQSIIECVKQICVVMLETLSQSPP	R	A	I	V	K	Q	2	0	0	0	1	1	1	1	0	5	0	1	0	0	1	1	1	0	0	1	0	0	16	0	1711.9542	Q15366	Q15366	145	160	PCBP2	Poly(rC)-binding protein 2	yes	yes	2	0.075233	38.875				By matching
AITIAGVPQSVTECVK	QVQVAGDMLPNSTERAITIAGVPQSVTECV	ITIAGVPQSVTECVKQICLVMLETLSQSPQ	R	A	I	V	K	Q	2	0	0	0	1	1	1	1	0	2	0	1	0	0	1	1	2	0	0	3	0	0	16	0	1671.8866	Q15365	Q15365	145	160	PCBP1	Poly(rC)-binding protein 1	yes	yes	2	5.7553E-16	147.87	By MS/MS		By MS/MS	By MS/MS
AITIANQTNCPLYITK	VLSRPEEVEAEAVNRAITIANQTNCPLYIT	ITIANQTNCPLYITKVMSKSSAEVIAQARK	R	A	I	T	K	V	2	0	2	0	1	1	0	0	0	3	1	1	0	0	1	0	3	0	1	0	0	0	16	0	1819.9502	Q16555	Q16555	239	254	DPYSL2	Dihydropyrimidinase-related protein 2	yes	yes	2;3	1.1947E-22	198.32	By MS/MS	By MS/MS	By MS/MS	By MS/MS	By MS/MS
AITSAYYR	IKAQIWDTAGQERYRAITSAYYRGAVGALL	AGQERYRAITSAYYRGAVGALLVYDIAKHL	R	A	I	Y	R	G	2	1	0	0	0	0	0	0	0	1	0	0	0	0	0	1	1	0	2	0	0	0	8	0	943.47633	Q15907;P62491;P57735	Q15907	75	82	RAB11B;RAB11A;RAB25	Ras-related protein Rab-11B;Ras-related protein Rab-11A;Ras-related protein Rab-25	yes	no	2	7.7191E-05	168.74	By MS/MS	By MS/MS	By MS/MS	By MS/MS	By MS/MS
AITSGGITYQDQPWHADCFVCVTCSK	CHETKFAKHCVKCNKAITSGGITYQDQPWH	QPWHADCFVCVTCSKKLAGQRFTAVEDQYY	K	A	I	S	K	K	2	0	0	2	3	2	0	2	1	2	0	1	0	1	1	2	3	1	1	2	0	0	26	0	3000.3204	Q13642	Q13642	168	193	FHL1	Four and a half LIM domains protein 1	yes	yes	3	9.3099E-36	154.71				By MS/MS
AITTSLTTK	LTVLWLFSSVKADSKAITTSLTTKWFSTPL	VKADSKAITTSLTTKWFSTPLLLEASEFLA	K	A	I	T	K	W	1	0	0	0	0	0	0	0	0	1	1	1	0	0	0	1	4	0	0	0	0	0	9	0	934.53351	Q9NYU2	Q9NYU2	46	54	UGGT1	UDP-glucose:glycoprotein glucosyltransferase 1	yes	yes	2	0.0061183	79.059	By MS/MS	By MS/MS	By matching	By MS/MS	By MS/MS
AITVFSPDGHLFQVEYAQEAVK	______________________________	DGHLFQVEYAQEAVKKGSTAVGVRGRDIVV	R	A	I	V	K	K	3	0	0	1	0	2	2	1	1	1	1	1	0	2	1	1	1	0	1	3	0	0	22	0	2448.2325	O14818;Q8TAA3	O14818	6	27	PSMA7;PSMA8	Proteasome subunit alpha type-7;Proteasome subunit alpha type-7-like	yes	no	3	6.4375E-16	123.53	By MS/MS	By MS/MS	By MS/MS	By MS/MS
AITVFSPDGHLFQVEYAQEAVKK	______________________________	GHLFQVEYAQEAVKKGSTAVGVRGRDIVVL	R	A	I	K	K	G	3	0	0	1	0	2	2	1	1	1	1	2	0	2	1	1	1	0	1	3	0	0	23	1	2576.3275	O14818;Q8TAA3	O14818	6	28	PSMA7;PSMA8	Proteasome subunit alpha type-7;Proteasome subunit alpha type-7-like	yes	no	4	5.5004E-16	119.87
AIVAGDQNVEYK	CTTREDSPKCKGCFKAIVAGDQNVEYKGTV	CFKAIVAGDQNVEYKGTVWHKDCFTCSNCK	K	A	I	Y	K	G	2	0	1	1	0	1	1	1	0	1	0	1	0	0	0	0	0	0	1	2	0	0	12	0	1305.6565	Q13642	Q13642	107	118	FHL1	Four and a half LIM domains protein 1	yes	yes	2	1.8564000000000002E-41	179.2	By MS/MS	By MS/MS	By MS/MS	By MS/MS	By MS/MS
AIVAGDQNVEYKGTVWHK	CTTREDSPKCKGCFKAIVAGDQNVEYKGTV	AGDQNVEYKGTVWHKDCFTCSNCKQVIGTG	K	A	I	H	K	D	2	0	1	1	0	1	1	2	1	1	0	2	0	0	0	0	1	1	1	3	0	0	18	1	2014.0272	Q13642	Q13642	107	124	FHL1	Four and a half LIM domains protein 1	yes	yes	3	0.00085435	56.851
AIVAIENPADVSVISSR	INLKRTWEKLLLAARAIVAIENPADVSVIS	VAIENPADVSVISSRNTGQRAVLKFAAATG	R	A	I	S	R	N	3	1	1	1	0	0	1	0	0	3	0	0	0	0	1	3	0	0	0	3	0	0	17	0	1739.9418	P08865	P08865	64	80	RPSA	40S ribosomal protein SA	yes	yes	2;3	2.5499E-23	191.26	By MS/MS	By matching	By MS/MS	By matching	By MS/MS
AIVDGNLK	FLDRESIKLVSIDSKAIVDGNLKLILGLIW	LVSIDSKAIVDGNLKLILGLIWTLILHYSI	K	A	I	L	K	L	1	0	1	1	0	0	0	1	0	1	1	1	0	0	0	0	0	0	0	1	0	0	8	0	828.47052	P21333;O75369;Q14315	P21333	128	135	FLNA;FLNB;FLNC	Filamin-A;Filamin-B;Filamin-C	no	no	2	0.00064257	128.48	By MS/MS	By MS/MS	By MS/MS	By MS/MS	By MS/MS
AIVQHAEMTPLR				A	I	L	R		2	1	0	0	0	1	1	0	1	1	1	0	1	0	1	0	1	0	0	1	0	0	12	0	1364.7235		REV__O75592					yes	yes	3	0.0090097	35.523				By matching
AIVSILNYVIYK	WMEWDKQGCTGKLQRAIVSILNYVIYKNTH	LQRAIVSILNYVIYKNTHIKTVAIPALSSG	R	A	I	Y	K	N	1	0	1	0	0	0	0	0	0	3	1	1	0	0	0	1	0	0	2	2	0	0	12	0	1394.8173	Q8IXQ6	Q8IXQ6	216	227	PARP9	Poly [ADP-ribose] polymerase 9	yes	yes	2	0.00056105	84.615
AIVVTDGER	HIASVLNAWPEDVIKAIVVTDGERILGLGD	PEDVIKAIVVTDGERILGLGDLGCNGMGIP	K	A	I	E	R	I	1	1	0	1	0	0	1	1	0	1	0	0	0	0	0	0	1	0	0	2	0	0	9	0	958.50836	P48163	P48163	147	155	ME1	NADP-dependent malic enzyme	yes	yes	2	0.004519	81.191	By matching		By matching	By matching
AIVWLAGYNATTQEIVRPSELLAGVK	PSEYLSSHLEARLNRAIVWLAGYNATTQEI	TQEIVRPSELLAGVKAYIGFIQSLAQFLGA	R	A	I	V	K	A	4	1	1	0	0	1	2	2	0	2	3	1	0	0	1	1	2	1	1	3	0	0	26	0	2798.5331	P55160	P55160	720	745	NCKAP1L	Nck-associated protein 1-like	yes	yes	3	2.0443E-07	66.383				By MS/MS
AIVWNNDLLWEDYEEK	QEIYSSEWDGHEELKAIVWNNDLLWEDYEE	IVWNNDLLWEDYEEKLADQAVRTMEIYVAQ	K	A	I	E	K	L	1	0	2	2	0	0	3	0	0	1	2	1	0	0	0	0	0	2	1	1	0	0	16	0	2035.9527	Q9UBW5	Q9UBW5	101	116	BIN2	Bridging integrator 2	yes	yes	2;3	9.8691E-51	247.35	By MS/MS	By MS/MS	By MS/MS	By MS/MS	By MS/MS
AIVWNNDLLWEDYEEKLADQAVR	QEIYSSEWDGHEELKAIVWNNDLLWEDYEE	LWEDYEEKLADQAVRTMEIYVAQFSEIKER	K	A	I	V	R	T	3	1	2	3	0	1	3	0	0	1	3	1	0	0	0	0	0	2	1	2	0	0	23	1	2789.3661	Q9UBW5	Q9UBW5	101	123	BIN2	Bridging integrator 2	yes	yes	3	1.3142E-48	183.26	By MS/MS	By MS/MS	By MS/MS	By MS/MS	By MS/MS
AIWAALQTQTSNAAK	NPAKEISYENTQISRAIWAALQTQTSNAAK	AIWAALQTQTSNAAKNFITKMAKEGAAEAL	R	A	I	A	K	N	5	0	1	0	0	2	0	0	0	1	1	1	0	0	0	1	2	1	0	0	0	0	15	0	1572.826	Q9NYU2	Q9NYU2	813	827	UGGT1	UDP-glucose:glycoprotein glucosyltransferase 1	yes	yes	2	8.2126E-54	243.53	By MS/MS	By MS/MS	By MS/MS	By MS/MS	By MS/MS
AIWNVINWENVTER	AYYLQYKNVRPDYLKAIWNVINWENVTERY	KAIWNVINWENVTERYMACKK_________	K	A	I	E	R	Y	1	1	3	0	0	0	2	0	0	2	0	0	0	0	0	0	1	2	0	2	0	0	14	0	1742.874	P04179	P04179	203	216	SOD2	Superoxide dismutase [Mn], mitochondrial	yes	yes	2;3	4.6094E-90	292.33	By MS/MS	By MS/MS	By MS/MS	By MS/MS	By MS/MS
AIYDFEAAEDNELTFK	SSLLTNHQHEGRKVRAIYDFEAAEDNELTF	IYDFEAAEDNELTFKAGEIITVLDDSDPNW	R	A	I	F	K	A	3	0	1	2	0	0	3	0	0	1	1	1	0	2	0	0	1	0	1	0	0	0	16	0	1874.8574	Q92783	Q92783	217	232	STAM	Signal transducing adapter molecule 1	yes	yes	2	6.655E-15	141.73	By MS/MS	By MS/MS	By MS/MS		By MS/MS
AIYDFTDTVIR	QELLDFKDKSAEDAKAIYDFTDTVIRIRNR	EDAKAIYDFTDTVIRIRNRHNDVIPTMAQG	K	A	I	I	R	I	1	1	0	2	0	0	0	0	0	2	0	0	0	1	0	0	2	0	1	1	0	0	11	0	1312.6663	Q15118	Q15118	134	144	PDK1	[Pyruvate dehydrogenase (acetyl-transferring)] kinase isozyme 1, mitochondrial	yes	yes	2	0.00084264	91.867				By MS/MS
AIYDTPCIQAESEK	DQHEGSYLSICKHYRAIYDTPCIQAESEKW	RAIYDTPCIQAESEKWQQALKSVVLYVILA	R	A	I	E	K	W	2	0	0	1	1	1	2	0	0	2	0	1	0	0	1	1	1	0	1	0	0	0	14	0	1623.745	O00232	O00232	249	262	PSMD12	26S proteasome non-ATPase regulatory subunit 12	yes	yes	2	4.0023E-06	116.77
AIYDTPCIQAESEKWQQALK	DQHEGSYLSICKHYRAIYDTPCIQAESEKW	PCIQAESEKWQQALKSVVLYVILAPFDNEQ	R	A	I	L	K	S	3	0	0	1	1	3	2	0	0	2	1	2	0	0	1	1	1	1	1	0	0	0	20	1	2378.1576	O00232	O00232	249	268	PSMD12	26S proteasome non-ATPase regulatory subunit 12	yes	yes	3	0.0001583	58.997
AIYHDLEQSIR	EVQKHLDLSNVAGYKAIYHDLEQSIRAADA	AGYKAIYHDLEQSIRAADAVEDLRWFRANH	K	A	I	I	R	A	1	1	0	1	0	1	1	0	1	2	1	0	0	0	0	1	0	0	1	0	0	0	11	0	1343.6834	Q9UNF0	Q9UNF0	265	275	PACSIN2	Protein kinase C and casein kinase substrate in neurons protein 2	yes	yes	2;3	3.4013E-13	169.52	By MS/MS	By MS/MS	By MS/MS	By MS/MS	By MS/MS
AIYKGPGSEAGP	QSFLEYREVVDGLEKAIYKGPGSEAGP___	LEKAIYKGPGSEAGP_______________	K	A	I	G	P	-	2	0	0	0	0	0	1	3	0	1	0	1	0	0	2	1	0	0	1	0	0	0	12	1	1145.5717	P21964	P21964	260	271	COMT	Catechol O-methyltransferase	yes	yes	2	2.6818E-05	122.33	By MS/MS	By MS/MS	By MS/MS	By MS/MS	By MS/MS
AIYNSGQDHVQNEENYAQVLDK	DQDRTALQKVKKSVKAIYNSGQDHVQNEEN	DHVQNEENYAQVLDKFGSNFLSRDNPDLGT	K	A	I	D	K	F	2	0	3	2	0	3	2	1	1	1	1	1	0	0	0	1	0	0	2	2	0	0	22	0	2534.1674	Q9ULH1	Q9ULH1	80	101	ASAP1	Arf-GAP with SH3 domain, ANK repeat and PH domain-containing protein 1	yes	yes	3	1.7521E-09	86.546	By matching	By matching		By matching	By matching
AKDFSLILDDVAITELSFSR	RAQVSLLIRRELTERAKDFSLILDDVAITE	LILDDVAITELSFSREYTAAVEAKQVAQQE	R	A	K	S	R	E	2	1	0	3	0	0	1	0	0	2	3	1	0	2	0	3	1	0	0	1	0	0	20	1	2239.1736	Q99623	Q99623	172	191	PHB2	Prohibitin-2	yes	yes	3	0.00021503	55.588	By MS/MS	By MS/MS			By MS/MS
AKDINQEVYNFLATAGAK	HLIEAQVGGEKDLRRAKDINQEVYNFLATA	INQEVYNFLATAGAKYGVGFWKPGSGIIHQ	R	A	K	A	K	Y	4	0	2	1	0	1	1	1	0	1	1	2	0	1	0	0	1	0	1	1	0	0	18	1	1952.0003	Q99798	Q99798	143	160	ACO2	Aconitate hydratase, mitochondrial	yes	yes	3	1.5476E-06	87.676	By MS/MS	By MS/MS	By MS/MS	By MS/MS	By MS/MS
AKDIVPGDIVEIAVGDK	GKVYRQDRKSVQRIKAKDIVPGDIVEIAVG	DIVPGDIVEIAVGDKVPADIRLTSIKSTTL	K	A	K	D	K	V	2	0	0	3	0	0	1	2	0	3	0	2	0	0	1	0	0	0	0	3	0	0	17	1	1737.9513	P16615	P16615	142	158	ATP2A2	Sarcoplasmic/endoplasmic reticulum calcium ATPase 2	yes	yes	3	0.007734	46.159				By matching
AKDIVPGDIVEIAVGDKVPADIR	GKVYRQDRKSVQRIKAKDIVPGDIVEIAVG	IVEIAVGDKVPADIRLTSIKSTTLRVDQSI	K	A	K	I	R	L	3	1	0	4	0	0	1	2	0	4	0	2	0	0	2	0	0	0	0	4	0	0	23	2	2389.3217	P16615	P16615	142	164	ATP2A2	Sarcoplasmic/endoplasmic reticulum calcium ATPase 2	yes	yes	3;4	1.7726E-11	104.53	By matching	By MS/MS	By MS/MS	By MS/MS	By MS/MS
AKDPFAHLPK	EEMDECEQALAAEPKAKDPFAHLPKSTFVL	AAEPKAKDPFAHLPKSTFVLDEFKRKYSNE	K	A	K	P	K	S	2	0	0	1	0	0	0	0	1	0	1	2	0	1	2	0	0	0	0	0	0	0	10	1	1122.6186	P26641	P26641	276	285	EEF1G	Elongation factor 1-gamma	yes	yes	2;3	0.00065668	113.18	By MS/MS	By MS/MS	By MS/MS		By MS/MS
AKEALELTDTGLLSGSEER	GKFGRLKDDREKCAKAKEALELTDTGLLSG	LELTDTGLLSGSEERVQVALEELQDLKGVW	K	A	K	E	R	V	2	1	0	1	0	0	4	2	0	0	4	1	0	0	0	2	2	0	0	0	0	0	19	1	2018.0168	Q14204	Q14204	1300	1318	DYNC1H1	Cytoplasmic dynein 1 heavy chain 1	yes	yes	3	3.8973E-05	72.21					By MS/MS
AKEFTNVYIK	RFKSRKEREAELGARAKEFTNVYIKNFGED	ELGARAKEFTNVYIKNFGEDMDDERLKDLF	R	A	K	I	K	N	1	0	1	0	0	0	1	0	0	1	0	2	0	1	0	0	1	0	1	1	0	0	10	1	1211.655	P11940;Q13310	P11940	187	196	PABPC1;PABPC4	Polyadenylate-binding protein 1;Polyadenylate-binding protein 4	yes	no	2;3	6.2595E-06	134.25	By MS/MS	By matching	By matching	By matching	By matching
AKEILQEEEDLAEIVQLVGK	YYDKHFTEFVPLRTKAKEILQEEEDLAEIV	QEEEDLAEIVQLVGKASLAETDKITLEVAK	K	A	K	G	K	A	2	0	0	1	0	2	5	1	0	2	3	2	0	0	0	0	0	0	0	2	0	0	20	1	2253.2104	P38606	P38606	479	498	ATP6V1A	V-type proton ATPase catalytic subunit A	yes	yes	3	2.8052E-17	107.78	By MS/MS	By MS/MS	By MS/MS	By MS/MS	By MS/MS
AKEIYMTFLSSK	EDFKKMQDKTQMQEKAKEIYMTFLSSKASS	QEKAKEIYMTFLSSKASSQVNVEGQSRLNE	K	A	K	S	K	A	1	0	0	0	0	0	1	0	0	1	1	2	1	1	0	2	1	0	1	0	0	0	12	1	1416.7323	O43665	O43665	90	101	RGS10	Regulator of G-protein signaling 10	yes	yes	2;3	0.0001168	75.911	By MS/MS	By MS/MS	By MS/MS	By MS/MS	By MS/MS
AKELLGQGLLLR	KDAHNALLDIQSSGRAKELLGQGLLLRSLQ	SGRAKELLGQGLLLRSLQERNQEQEKVERR	R	A	K	L	R	S	1	1	0	0	0	1	1	2	0	0	5	1	0	0	0	0	0	0	0	0	0	0	12	1	1309.8082	Q99613;B5ME19	Q99613	642	653	EIF3C;EIF3CL	Eukaryotic translation initiation factor 3 subunit C;Eukaryotic translation initiation factor 3 subunit C-like protein	yes	no	3	0.00028569	86.114	By MS/MS			By MS/MS
AKELPTLK	LKGSTVAREASDKEKAKELPTLKDNDFINE	EASDKEKAKELPTLKDNDFINEGQKIYIDD	K	A	K	L	K	D	1	0	0	0	0	0	1	0	0	0	2	2	0	0	1	0	1	0	0	0	0	0	8	1	898.54877	P48426	P48426	227	234	PIP4K2A	Phosphatidylinositol 5-phosphate 4-kinase type-2 alpha	yes	yes	2	0.029616	87.181	By matching	By matching	By matching	By MS/MS	By matching
AKELPTLKDNDFINEGQK	LKGSTVAREASDKEKAKELPTLKDNDFINE	LPTLKDNDFINEGQKIYIDDNNKKVFLEKL	K	A	K	Q	K	I	1	0	2	2	0	1	2	1	0	1	2	3	0	1	1	0	1	0	0	0	0	0	18	2	2059.0586	P48426	P48426	227	244	PIP4K2A	Phosphatidylinositol 5-phosphate 4-kinase type-2 alpha	yes	yes	3	1.3081E-13	133.16
AKELSVMFIETSAK	LADKRQITIEEGEQRAKELSVMFIETSAKT	RAKELSVMFIETSAKTGYNVKQLFRRVASA	R	A	K	A	K	T	2	0	0	0	0	0	2	0	0	1	1	2	1	1	0	2	1	0	0	1	0	0	14	1	1552.8171	Q9NRW1	Q9NRW1	145	158	RAB6B	Ras-related protein Rab-6B	yes	yes	3	0.0031726	54.598
AKENSEESGEFDDLVSALR	AQLKEQRERERKMRKAKENSEESGEFDDLV	SEESGEFDDLVSALRSGEVFDKDLSKLKRN	K	A	K	L	R	S	2	1	1	2	0	0	4	1	0	0	2	1	0	1	0	3	0	0	0	1	0	0	19	1	2094.9706	Q9Y4D1	Q9Y4D1	1023	1041	DAAM1	Disheveled-associated activator of morphogenesis 1	yes	yes	3	4.455E-05	53.278
AKFDVSGLTTEQMLR	PDLPKRNDIFDSLQKAKFDVSGLTTEQMLR	AKFDVSGLTTEQMLRKDQKTIYRQGVKVAI	K	A	K	L	R	K	1	1	0	1	0	1	1	1	0	0	2	1	1	1	0	1	2	0	0	1	0	0	15	1	1694.8662	Q86TP1	Q86TP1	221	235	PRUNE	Protein prune homolog	yes	yes	3	0.00024447	60.549
AKFEELNMDLFR	ESFYEGEDFSETLTRAKFEELNMDLFRSTM	LTRAKFEELNMDLFRSTMKPVQKVLEDSDL	R	A	K	F	R	S	1	1	1	1	0	0	2	0	0	0	2	1	1	2	0	0	0	0	0	0	0	0	12	1	1511.7442	P11021	P11021	325	336	HSPA5	78 kDa glucose-regulated protein	yes	yes	2;3	2.4262E-35	218.18	By MS/MS	By MS/MS	By MS/MS	By MS/MS	By MS/MS
AKFFPEDVSEELIQEITQR	QQDVKKENPLQFKFRAKFFPEDVSEELIQE	PEDVSEELIQEITQRLFFLQVKEAILNDEI	R	A	K	Q	R	L	1	1	0	1	0	2	4	0	0	2	1	1	0	2	1	1	1	0	0	1	0	0	19	1	2278.1481	P35241	P35241	82	100	RDX	Radixin	yes	yes	3	9.9302E-05	49.973	By matching	By matching	By matching	By matching	By matching
AKFYPEDVSEELIQDITQR	AQDVRKESPLLFKFRAKFYPEDVSEELIQD	PEDVSEELIQDITQRLFFLQVKEGILNDDI	R	A	K	Q	R	L	1	1	0	2	0	2	3	0	0	2	1	1	0	1	1	1	1	0	1	1	0	0	19	1	2280.1274	P26038	P26038	82	100	MSN	Moesin	yes	yes	2;3	5.8302E-79	190.8	By MS/MS	By MS/MS	By MS/MS	By MS/MS	By MS/MS
AKIDDPTDSKPEDWDKPEHIPDPDAK	IKDPDASKPEDWDERAKIDDPTDSKPEDWD	EDWDKPEHIPDPDAKKPEDWDEEMDGEWEP	R	A	K	A	K	K	2	0	0	7	0	0	2	0	1	2	0	4	0	0	5	1	1	1	0	0	0	0	26	1	2958.3883	P27797	P27797	223	248	CALR	Calreticulin	yes	yes	3;4;5	9.2144E-56	182.33	By MS/MS	By MS/MS	By MS/MS	By MS/MS	By MS/MS
AKIELLGSYDPQK	LRDLNRKSNQVKTCKAKIELLGSYDPQKQL	CKAKIELLGSYDPQKQLIIEDPYYGNDSDF	K	A	K	Q	K	Q	1	0	0	1	0	1	1	1	0	1	2	2	0	0	1	1	0	0	1	0	0	0	13	1	1460.7875	P24666	P24666	112	124	ACP1	Low molecular weight phosphotyrosine protein phosphatase	yes	yes	2;3	7.1165E-05	93.649		By MS/MS		By MS/MS	By MS/MS
AKIPGTGALASAAAAVSGSK	GLVTNQLSHIKAKIRAKIPGTGALASAAAA	TGALASAAAAVSGSKAKAE___________	R	A	K	S	K	A	7	0	0	0	0	0	0	3	0	1	1	2	0	0	1	3	1	0	0	1	0	0	20	1	1726.9577	O75298	O75298	522	541	RTN2	Reticulon-2	yes	yes	3	2.1238E-07	95.957	By matching	By MS/MS	By matching	By MS/MS	By matching
AKLEEQAQQIR	RDRLDEVKEQVAEVRAKLEEQAQQIRLQAE	AEVRAKLEEQAQQIRLQAEAFQARLKSWFE	R	A	K	I	R	L	2	1	0	0	0	3	2	0	0	1	1	1	0	0	0	0	0	0	0	0	0	0	11	1	1312.7099	P02649	P02649	259	269	APOE	Apolipoprotein E	yes	yes	2;3	1.3939E-14	208.33	By MS/MS	By matching	By MS/MS		By MS/MS
AKLEQLFQDEVAK	KDSLLQRERFIEQEKAKLEQLFQDEVAKAQ	EKAKLEQLFQDEVAKAQQLREEQQRQQQQM	K	A	K	A	K	A	2	0	0	1	0	2	2	0	0	0	2	2	0	1	0	0	0	0	0	1	0	0	13	1	1517.809	Q15149	Q15149	2651	2663	PLEC	Plectin	yes	yes	3	3.895E-19	131.06	By matching	By MS/MS	By matching	By MS/MS	By matching
AKNEILDEVISLSQVTPK	YPRLRELDRNELFEKAKNEILDEVISLSQV	EILDEVISLSQVTPKHWEEILQQSLWERVS	K	A	K	P	K	H	1	0	1	1	0	1	2	0	0	2	2	2	0	0	1	2	1	0	0	2	0	0	18	1	1983.0888	O60313	O60313	597	614	OPA1	Dynamin-like 120 kDa protein, mitochondrial;Dynamin-like 120 kDa protein, form S1	yes	yes	3	0.0074263	42.679	By MS/MS	By MS/MS
AKPALEDLR	YHAKATEHLSTLSEKAKPALEDLRQGLLPV	STLSEKAKPALEDLRQGLLPVLESFKVSFL	K	A	K	L	R	Q	2	1	0	1	0	0	1	0	0	0	2	1	0	0	1	0	0	0	0	0	0	0	9	0	1011.5713	P02647	P02647	231	239	APOA1	Apolipoprotein A-I;Proapolipoprotein A-I;Truncated apolipoprotein A-I	yes	yes	2	0.017443	66.692		By matching
AKPSYLIDK	LTRLYNIKKACGDPKAKPSYLIDKNLESAV	ACGDPKAKPSYLIDKNLESAVKFIVRKFPA	K	A	K	D	K	N	1	0	0	1	0	0	0	0	0	1	1	2	0	0	1	1	0	0	1	0	0	0	9	0	1033.5808	Q9Y2A7	Q9Y2A7	43	51	NCKAP1	Nck-associated protein 1	yes	yes	2	0.0079035	76.679	By MS/MS	By MS/MS	By MS/MS	By MS/MS	By MS/MS
AKQTLENERGELANEVK	EQLEQTKRVKANLEKAKQTLENERGELANE	QTLENERGELANEVKVLLQGKGDSEHKRKK	K	A	K	V	K	V	2	1	2	0	0	1	4	1	0	0	2	2	0	0	0	0	1	0	0	1	0	0	17	2	1927.9963	P35579	P35579	1218	1234	MYH9	Myosin-9	yes	yes	2;3;4	1.1159999999999999E-51	214.65	By MS/MS	By MS/MS	By MS/MS	By MS/MS	By MS/MS
AKSQEEVLPSSTTPSPGGALSPSGQPSSSATEVVLR	CNGPAQAQPSPTTERAKSQEEVLPSSTTPS	PSGQPSSSATEVVLRTRTASEGSEQPKKRA	R	A	K	L	R	T	3	1	0	0	0	2	3	3	0	0	3	1	0	0	5	9	3	0	0	3	0	0	36	1	3537.7798	Q9UBW5	Q9UBW5	355	390	BIN2	Bridging integrator 2	yes	yes	3;4	3.6298E-76	165.13	By MS/MS	By MS/MS	By MS/MS	By MS/MS	By MS/MS
AKVIAAEGEMNASR	QRAMAAEAEASREARAKVIAAEGEMNASRA	RAKVIAAEGEMNASRALKEASMVITESPAA	R	A	K	S	R	A	4	1	1	0	0	0	2	1	0	1	0	1	1	0	0	1	0	0	0	1	0	0	14	1	1445.7297	P27105	P27105	219	232	STOM	Erythrocyte band 7 integral membrane protein	yes	yes	2;3	1.4697E-06	108.35	By MS/MS		By MS/MS		By MS/MS
AKWDTANNPLYK	HDRKEFAKFEEERARAKWDTANNPLYKEAT	RARAKWDTANNPLYKEATSTFTNITYRGT_	R	A	K	Y	K	E	2	0	2	1	0	0	0	0	0	0	1	2	0	0	1	0	1	1	1	0	0	0	12	1	1419.7147	P05106	P05106	763	774	ITGB3	Integrin beta-3	yes	yes	2;3	2.2164E-53	273.54	By MS/MS	By MS/MS	By MS/MS	By MS/MS	By MS/MS
AKWFPEVR	ICFSLVSPASYENVRAKWFPEVRHHCPSTP	ASYENVRAKWFPEVRHHCPSTPIILVGTKL	R	A	K	V	R	H	1	1	0	0	0	0	1	0	0	0	0	1	0	1	1	0	0	1	0	1	0	0	8	1	1031.5553	P15153	P15153	95	102	RAC2	Ras-related C3 botulinum toxin substrate 2	yes	yes	2	0.082117	73.26		By matching		By matching
AKWYPEVR	ICFSLVSPASFENVRAKWYPEVRHHCPNTP	ASFENVRAKWYPEVRHHCPNTPIILVGTKL	R	A	K	V	R	H	1	1	0	0	0	0	1	0	0	0	0	1	0	0	1	0	0	1	1	1	0	0	8	1	1047.5502	P63000;P60763	P63000	95	102	RAC1;RAC3	Ras-related C3 botulinum toxin substrate 1;Ras-related C3 botulinum toxin substrate 3	yes	no	2	0.021818	93.374	By matching	By matching	By matching	By MS/MS	By matching
AKYDEIFLK	PPSKRKTWVVSPAEKAKYDEIFLKTDKDMD	VSPAEKAKYDEIFLKTDKDMDGFVSGLEVR	K	A	K	L	K	T	1	0	0	1	0	0	1	0	0	1	1	2	0	1	0	0	0	0	1	0	0	0	9	1	1125.607	P42566	P42566	226	234	EPS15	Epidermal growth factor receptor substrate 15	yes	yes	2;3	0.044331	68.371	By MS/MS		By MS/MS		By matching
AKYEAEAAFFANLK	LDDVSNKAYEDAEAKAKYEAEAAFFANLKL	KAKYEAEAAFFANLKLSDFNIIDTLGVGGF	K	A	K	L	K	L	5	0	1	0	0	0	2	0	0	0	1	2	0	2	0	0	0	0	1	0	0	0	14	1	1571.7984	Q13976	Q13976	343	356	PRKG1	cGMP-dependent protein kinase 1	yes	yes	3	0.00052632	77.776	By MS/MS	By MS/MS	By MS/MS	By MS/MS
AKYPDRVPVIVEK	DHSLEHRCVESAKIRAKYPDRVPVIVEKVS	IRAKYPDRVPVIVEKVSGSQIVDIDKRKYL	R	A	K	E	K	V	1	1	0	1	0	0	1	0	0	1	0	2	0	0	2	0	0	0	1	3	0	0	13	2	1512.8664	P60520	P60520	23	35	GABARAPL2	Gamma-aminobutyric acid receptor-associated protein-like 2	yes	yes	4	0.0088719	50.222	By MS/MS	By MS/MS		By MS/MS	By MS/MS
ALAAGGVGSIVR	PSDNSSAMLLQWHEKALAAGGVGSIVRVLT	HEKALAAGGVGSIVRVLTARKTV_______	K	A	L	V	R	V	3	1	0	0	0	0	0	3	0	1	1	0	0	0	0	1	0	0	0	2	0	0	12	0	1069.6244	O15511	O15511	132	143	ARPC5	Actin-related protein 2/3 complex subunit 5	yes	yes	2	3.1871E-16	156.83	By MS/MS	By MS/MS	By MS/MS	By MS/MS	By MS/MS
ALADYIR	GMMMKREYRGQRSVKALADYIRQQKSDPIQ	YRGQRSVKALADYIRQQKSDPIQEIRDLAE	K	A	L	I	R	Q	2	1	0	1	0	0	0	0	0	1	1	0	0	0	0	0	0	0	1	0	0	0	7	0	820.4443	Q9BS26	Q9BS26	131	137	ERP44	Endoplasmic reticulum resident protein 44	yes	yes	2	0.0033296	137.44	By MS/MS	By MS/MS	By MS/MS	By matching	By MS/MS
ALAEEWSCPFMETSAK	VDLEGEREVSYGEGKALAEEWSCPFMETSA	LAEEWSCPFMETSAKNKASVDELFAEIVRQ	K	A	L	A	K	N	3	0	0	0	1	0	3	0	0	0	1	1	1	1	1	2	1	1	0	0	0	0	16	0	1855.8121	P61225	P61225	133	148	RAP2B	Ras-related protein Rap-2b	yes	yes	2	2.0429E-31	179.6	By MS/MS	By MS/MS	By MS/MS	By MS/MS
ALAELLGPYGMK	QNFSAEEFSDISEMRALAELLGPYGMKFLS	EMRALAELLGPYGMKFLSENLMWHVTSQIV	R	A	L	M	K	F	2	0	0	0	0	0	1	2	0	0	3	1	1	0	1	0	0	0	1	0	0	0	12	0	1261.674	P55160	P55160	839	850	NCKAP1L	Nck-associated protein 1-like	yes	yes	2	6.0685E-05	98.033	By MS/MS	By MS/MS
ALAESWNAAFLESSAK	KDLHMERVISYEEGKALAESWNAAFLESSA	LAESWNAAFLESSAKENQTAVDVFRRIILE	K	A	L	A	K	E	5	0	1	0	0	0	2	0	0	0	2	1	0	1	0	3	0	1	0	0	0	0	16	0	1693.8312	Q15382	Q15382	136	151	RHEB	GTP-binding protein Rheb	yes	yes	2	4.9368999999999997E-23	166.7	By MS/MS	By MS/MS	By MS/MS	By MS/MS	By MS/MS
ALAFHPIEPVLITASEDHTLK	WNPKFTLRSHFDGIRALAFHPIEPVLITAS	IEPVLITASEDHTLKMWNLQKTAPAKKSTS	R	A	L	L	K	M	3	0	0	1	0	0	2	0	2	2	3	1	0	1	2	1	2	0	0	1	0	0	21	0	2301.2369	O43815	O43815	468	488	STRN	Striatin	yes	yes	4	2.0868E-06	74.029	By matching	By matching	By matching	By matching	By matching
ALAFHPVEPVLVTASEDHTLK	WNPKYTLRSHFDGVRALAFHPVEPVLVTAS	VEPVLVTASEDHTLKLWNLQKTVPAKKSAS	R	A	L	L	K	L	3	0	0	1	0	0	2	0	2	0	3	1	0	1	2	1	2	0	0	3	0	0	21	0	2273.2056	Q13033	Q13033	485	505	STRN3	Striatin-3	yes	yes	3;4	1.6281E-07	90.968		By MS/MS		By MS/MS	By MS/MS
ALAGCDFLTISPK	TIVMGASFRNTGEIKALAGCDFLTISPKLL	IKALAGCDFLTISPKLLGELLQDNAKLVPV	K	A	L	P	K	L	2	0	0	1	1	0	0	1	0	1	2	1	0	1	1	1	1	0	0	0	0	0	13	0	1391.7119	P37837	P37837	246	258	TALDO1	Transaldolase	yes	yes	2	3.7695E-09	138.25	By MS/MS	By MS/MS	By MS/MS	By MS/MS	By MS/MS
ALAGGVTLGLAIEPK	SLELELTEVKESLKKALAGGVTLGLAIEPK	ALAGGVTLGLAIEPKSGTSSPQSPVFRHRT	K	A	L	P	K	S	3	0	0	0	0	0	1	3	0	1	3	1	0	0	1	0	1	0	0	1	0	0	15	0	1408.829	Q8N556	Q8N556	646	660	AFAP1	Actin filament-associated protein 1	yes	yes	2	8.4936E-05	96.103	By matching	By matching	By matching
ALAIEEFCK	IIFIPGYLSYMNGTKALAIEEFCKSLGHAC	YMNGTKALAIEEFCKSLGHACIRFDYSGVG	K	A	L	C	K	S	2	0	0	0	1	0	2	0	0	1	1	1	0	1	0	0	0	0	0	0	0	0	9	0	1079.5321	Q9NUJ1	Q9NUJ1	93	101	ABHD10	Mycophenolic acid acyl-glucuronide esterase, mitochondrial	yes	yes	2	0.012895	75.213	By matching	By MS/MS		By MS/MS
ALAKQVATALQNLQTK	ADLRRQGKGDSPEARALAKQVATALQNLQT	LAKQVATALQNLQTKTNRAVANSRPAKAAV	R	A	L	T	K	T	4	0	1	0	0	3	0	0	0	0	3	2	0	0	0	0	2	0	0	1	0	0	16	1	1696.9836	P18206	P18206	461	476	VCL	Vinculin	yes	yes	3	1.5851E-06	108.66					By MS/MS
ALALAPGPPTR	PRSAPCGSLAFSGDRALALAPGPPTRTRHD	SGDRALALAPGPPTRTRHDEYLEVTKAPSL	R	A	L	T	R	T	3	1	0	0	0	0	0	1	0	0	2	0	0	0	3	0	1	0	0	0	0	0	11	0	1062.6186	P78559	P78559	2201	2211	MAP1A	Microtubule-associated protein 1A;MAP1A heavy chain;MAP1 light chain LC2	yes	yes	2	0.0035647	75.378
ALALLEDEER	WCRRSRGLKALRLCRALALLEDEERVVRLG	LRLCRALALLEDEERVVRLGVRACDLPAWV	R	A	L	E	R	V	2	1	0	1	0	0	3	0	0	0	3	0	0	0	0	0	0	0	0	0	0	0	10	0	1157.5928	A0FGR8	A0FGR8	163	172	ESYT2	Extended synaptotagmin-2	yes	yes	2	0.0023206	97.431		By MS/MS	By MS/MS	By MS/MS
ALANSLACQGK	KKENLKAAQEEYVKRALANSLACQGKYTPS	YVKRALANSLACQGKYTPSGQAGAAASESL	R	A	L	G	K	Y	3	0	1	0	1	1	0	1	0	0	2	1	0	0	0	1	0	0	0	0	0	0	11	0	1131.5706	P04075	P04075	332	342	ALDOA	Fructose-bisphosphate aldolase A	yes	yes	2	1.5023000000000002E-70	290.88	By MS/MS	By MS/MS	By MS/MS	By MS/MS	By MS/MS
ALANSLACQGKYTPSGQAGAAASESLFVSNHAY	KKENLKAAQEEYVKRALANSLACQGKYTPS	GAAASESLFVSNHAY_______________	R	A	L	A	Y	-	8	0	2	0	1	2	1	3	1	0	3	1	0	1	1	5	1	0	2	1	0	0	33	1	3340.5783	P04075	P04075	332	364	ALDOA	Fructose-bisphosphate aldolase A	yes	yes	3	0.0088774	28.443	By MS/MS
ALAPEYAK	YLLVEFYAPWCGHCKALAPEYAKAAGKLKA	PWCGHCKALAPEYAKAAGKLKAEGSEIRLA	K	A	L	A	K	A	3	0	0	0	0	0	1	0	0	0	1	1	0	0	1	0	0	0	1	0	0	0	8	0	861.45962	P07237	P07237	58	65	P4HB	Protein disulfide-isomerase	yes	yes	2	0.0010748	116.54	By MS/MS	By MS/MS	By MS/MS	By MS/MS	By MS/MS
ALAPTWEQLALGLEHSETVK	DHFIKFFAPWCGHCKALAPTWEQLALGLEH	WEQLALGLEHSETVKIGKVDCTQHYELCSG	K	A	L	V	K	I	3	0	0	0	0	1	3	1	1	0	4	1	0	0	1	1	2	1	0	1	0	0	20	0	2192.1477	Q8NBS9	Q8NBS9	222	241	TXNDC5	Thioredoxin domain-containing protein 5	yes	yes	3	1.5331E-23	142.98	By matching	By matching	By MS/MS	By matching	By matching
ALAQLSLSR	QGQLCEPLPSLAESRALAQLSLSRLSPEHR	SLAESRALAQLSLSRLSPEHRRLRSPAQYQ	R	A	L	S	R	L	2	1	0	0	0	1	0	0	0	0	3	0	0	0	0	2	0	0	0	0	0	0	9	0	957.56073	Q6XQN6	Q6XQN6	495	503	NAPRT	Nicotinate phosphoribosyltransferase	yes	yes	2	9.614E-06	164.53	By MS/MS	By matching	By matching	By MS/MS	By matching
ALAQQQAVIR	ESGKGSFLQPTAKPRALAQQQAVIRGFTYY	TAKPRALAQQQAVIRGFTYYKAGKQEVTEA	R	A	L	I	R	G	3	1	0	0	0	3	0	0	0	1	1	0	0	0	0	0	0	0	0	1	0	0	10	0	1096.6353	Q68BL7	Q68BL7	280	289	OLFML2A	Olfactomedin-like protein 2A	yes	yes	2	7.5648E-07	136.11
ALASIDSKLNQAK	DEDAWASKDTEAMKRALASIDSKLNQAKGW	KRALASIDSKLNQAKGWLRDPSASPGDAGE	R	A	L	A	K	G	3	0	1	1	0	1	0	0	0	1	2	2	0	0	0	2	0	0	0	0	0	0	13	1	1357.7565	P18206	P18206	269	281	VCL	Vinculin	yes	yes	2;3	1.8070999999999998E-28	247.79	By MS/MS	By MS/MS	By matching	By matching	By MS/MS
ALASILLQDHIR	VLVQKDQHSFELDEKALASILLQDHIRDLD	DEKALASILLQDHIRDLDVVVVSVAGAFRK	K	A	L	I	R	D	2	1	0	1	0	1	0	0	1	2	3	0	0	0	0	1	0	0	0	0	0	0	12	0	1348.7827	Q6DD88	Q6DD88	45	56	ATL3	Atlastin-3	yes	yes	2;3	2.9436E-06	117.09		By MS/MS		By MS/MS	By matching
ALASPEQLAQLPSSGVPR	AERNAALEQENGLLRALASPEQLAQLPSSG	SPEQLAQLPSSGVPRLGPPAPNGPSV____	R	A	L	P	R	L	3	1	0	0	0	2	1	1	0	0	3	0	0	0	3	3	0	0	0	1	0	0	18	0	1819.9792	Q9Y3Q8	Q9Y3Q8	367	384	TSC22D4	TSC22 domain family protein 4	yes	yes	2;3	1.2586E-06	131.13	By MS/MS	By MS/MS	By MS/MS	By MS/MS	By MS/MS
ALASQLQDSLK	ADLAARGEGESPQARALASQLQDSLKDLKA	PQARALASQLQDSLKDLKARMQEAMTQEVS	R	A	L	L	K	D	2	0	0	1	0	2	0	0	0	0	3	1	0	0	0	2	0	0	0	0	0	0	11	0	1172.6401	P18206	P18206	571	581	VCL	Vinculin	yes	yes	2	1.7065E-27	230.73	By MS/MS	By matching	By matching	By MS/MS	By matching
ALASQLQDSLKDLK	ADLAARGEGESPQARALASQLQDSLKDLKA	RALASQLQDSLKDLKARMQEAMTQEVSDVF	R	A	L	L	K	A	2	0	0	2	0	2	0	0	0	0	4	2	0	0	0	2	0	0	0	0	0	0	14	1	1528.8461	P18206	P18206	571	584	VCL	Vinculin	yes	yes	2;3	7.298E-75	313.52	By MS/MS	By MS/MS	By MS/MS	By MS/MS	By MS/MS
ALASQLQDSLKDLKAR	ADLAARGEGESPQARALASQLQDSLKDLKA	LASQLQDSLKDLKARMQEAMTQEVSDVFSD	R	A	L	A	R	M	3	1	0	2	0	2	0	0	0	0	4	2	0	0	0	2	0	0	0	0	0	0	16	2	1755.9843	P18206	P18206	571	586	VCL	Vinculin	yes	yes	4	6.0515E-17	154.07		By matching			By MS/MS
ALAVGGLGSIIR	PTENSSAVLLQWHEKALAVGGLGSIIRVLT	HEKALAVGGLGSIIRVLTARKTV_______	K	A	L	I	R	V	2	1	0	0	0	0	0	3	0	2	2	0	0	0	0	1	0	0	0	1	0	0	12	0	1125.687	Q9BPX5	Q9BPX5	134	145	ARPC5L	Actin-related protein 2/3 complex subunit 5-like protein	yes	yes	2	0.00115	81.338	By MS/MS	By MS/MS	By matching	By MS/MS	By MS/MS
ALAVNPR	KTMLESAGGLIQTARALAVNPRDPPSWSVL	GGLIQTARALAVNPRDPPSWSVLAGHSRTV	R	A	L	P	R	D	2	1	1	0	0	0	0	0	0	0	1	0	0	0	1	0	0	0	0	1	0	0	7	0	739.43407	Q9Y490	Q9Y490	1619	1625	TLN1	Talin-1	yes	yes	2	0.02483	85.306			By matching
ALAVNPRDPPSWSVLAGHSR	KTMLESAGGLIQTARALAVNPRDPPSWSVL	PRDPPSWSVLAGHSRTVSDSIKKLITSMRD	R	A	L	S	R	T	3	2	1	1	0	0	0	1	1	0	2	0	0	0	3	3	0	1	0	2	0	0	20	1	2129.113	Q9Y490	Q9Y490	1619	1638	TLN1	Talin-1	yes	yes	3;4	2.1538E-23	145.88				By MS/MS	By MS/MS
ALCDVGTAISCSR	ALHVKAARARDRDYRALCDVGTAISCSRVF	YRALCDVGTAISCSRVFSSRWGRGFGLVEH	R	A	L	S	R	V	2	1	0	1	2	0	0	1	0	1	1	0	0	0	0	2	1	0	0	1	0	0	13	0	1408.6439	Q9BQB6	Q9BQB6	41	53	VKORC1	Vitamin K epoxide reductase complex subunit 1	yes	yes	2	1.4615E-08	129.16				By matching	By MS/MS
ALCGFTEAAAQAAYLVGVSDPNSQAGQQGLVEPTQFAR	GNLPEFGDAISTASKALCGFTEAAAQAAYL	QAGQQGLVEPTQFARANQAIQMACQSLGEP	K	A	L	A	R	A	8	1	1	1	1	5	2	4	0	0	3	0	0	2	2	2	2	0	1	3	0	0	38	0	3921.8956	Q9Y490	Q9Y490	1432	1469	TLN1	Talin-1	yes	yes	3;4	1.0138999999999999E-188	244.72	By MS/MS	By MS/MS	By MS/MS	By MS/MS	By MS/MS
ALCQITDSTMLQAIER	DMTGKEDNYRGPAVRALCQITDSTMLQAIE	LCQITDSTMLQAIERYMKQAIVDKVPSVSS	R	A	L	E	R	Y	2	1	0	1	1	2	1	0	0	2	2	0	1	0	0	1	2	0	0	0	0	0	16	0	1848.9074	Q9Y678	Q9Y678	127	142	COPG1	Coatomer subunit gamma-1	yes	yes	3	0.014964	39.685
ALDDFVLGSAR	______________________________	PPLRALDDFVLGSARLAAPDPCDPQRWCHR	R	A	L	A	R	L	2	1	0	2	0	0	0	1	0	0	2	0	0	1	0	1	0	0	0	1	0	0	11	0	1162.5982	O60831	O60831	11	21	PRAF2	PRA1 family protein 2	yes	yes	2	6.0959E-08	140.45	By MS/MS	By MS/MS	By MS/MS	By MS/MS	By MS/MS
ALDDISESIK	PEEYEFAPKKAASHRALDDISESIKELQFY	AASHRALDDISESIKELQFYRNNIFKKKID	R	A	L	I	K	E	1	0	0	2	0	0	1	0	0	2	1	1	0	0	0	2	0	0	0	0	0	0	10	0	1089.5554	Q9Y3B8	Q9Y3B8	196	205	REXO2	Oligoribonuclease, mitochondrial	yes	yes	2	0.00033759	108.98	By MS/MS		By matching	By MS/MS	By MS/MS
ALDDISESIKELQFYR	PEEYEFAPKKAASHRALDDISESIKELQFY	LDDISESIKELQFYRNNIFKKKIDEKKRKI	R	A	L	Y	R	N	1	1	0	2	0	1	2	0	0	2	2	1	0	1	0	2	0	0	1	0	0	0	16	1	1925.9735	Q9Y3B8	Q9Y3B8	196	211	REXO2	Oligoribonuclease, mitochondrial	yes	yes	3	7.9037E-05	81.311	By MS/MS		By MS/MS	By MS/MS	By matching
ALDDMISTLK	EQQMHPTVVISAYRKALDDMISTLKKISIP	SAYRKALDDMISTLKKISIPVDISDSDMML	K	A	L	L	K	K	1	0	0	2	0	0	0	0	0	1	2	1	1	0	0	1	1	0	0	0	0	0	10	0	1105.5689	P49368	P49368	129	138	CCT3	T-complex protein 1 subunit gamma	yes	yes	2	0.0077017	72.643		By matching	By matching		By matching
ALDDMISTLKK	EQQMHPTVVISAYRKALDDMISTLKKISIP	AYRKALDDMISTLKKISIPVDISDSDMMLN	K	A	L	K	K	I	1	0	0	2	0	0	0	0	0	1	2	2	1	0	0	1	1	0	0	0	0	0	11	1	1233.6639	P49368	P49368	129	139	CCT3	T-complex protein 1 subunit gamma	yes	yes	3	0.0011437	65.241
ALDELFEAIEQK	EQYTERLQASISAFRALDELFEAIEQKQRE	AFRALDELFEAIEQKQRELADYLCEDAQQL	R	A	L	Q	K	Q	2	0	0	1	0	1	3	0	0	1	2	1	0	1	0	0	0	0	0	0	0	0	12	0	1404.7137	Q27J81	Q27J81	878	889	INF2	Inverted formin-2	yes	yes	2;3	2.8716E-16	196.27	By MS/MS	By MS/MS	By MS/MS	By MS/MS	By MS/MS
ALDEVTSSQPPPLPPPPPPAQETQEPSPILDSEETR	DSSTASTPVAEQIERALDEVTSSQPPPLPP	ETQEPSPILDSEETRAAAPQAWAGPMEEPP	R	A	L	T	R	A	2	1	0	2	0	3	5	0	0	1	3	0	0	0	11	4	3	0	0	1	0	0	36	0	3845.8847	Q16643	Q16643	355	390	DBN1	Drebrin	yes	yes	3;4	2.3818E-10	66.828		By MS/MS	By MS/MS	By MS/MS	By MS/MS
ALDEYYDKHFTEFVPLR	FPSVNWLISYSKYMRALDEYYDKHFTEFVP	DEYYDKHFTEFVPLRTKAKEILQEEEDLAE	R	A	L	L	R	T	1	1	0	2	0	0	2	0	1	0	2	1	0	2	1	0	1	0	2	1	0	0	17	1	2142.0422	P38606	P38606	460	476	ATP6V1A	V-type proton ATPase catalytic subunit A	yes	yes	3;4	4.4545E-17	151.48	By MS/MS	By MS/MS	By MS/MS	By MS/MS	By MS/MS
ALDFAVGEYNK	GGPMDASVEEEGVRRALDFAVGEYNKASND	GVRRALDFAVGEYNKASNDMYHSRALQVVR	R	A	L	N	K	A	2	0	1	1	0	0	1	1	0	0	1	1	0	1	0	0	0	0	1	1	0	0	11	0	1225.5979	P01034	P01034	52	62	CST3	Cystatin-C	yes	yes	2	0.0011978	87.806	By MS/MS		By MS/MS		By matching
ALDFIASK	ERGKMRVHKISNVNKALDFIASKGVKLVSI	KISNVNKALDFIASKGVKLVSIGAEEIVDG	K	A	L	S	K	G	2	0	0	1	0	0	0	0	0	1	1	1	0	1	0	1	0	0	0	0	0	0	8	0	863.47527	O43707;P12814;Q08043	P12814	96	103	ACTN4;ACTN1;ACTN3	Alpha-actinin-4;Alpha-actinin-1;Alpha-actinin-3	no	no	2	0.00042478	134.81	By MS/MS	By MS/MS	By MS/MS	By MS/MS	By MS/MS
ALDGAFTEENR	KEVANSTANLVKTIKALDGAFTEENRAQCR	KTIKALDGAFTEENRAQCRAATAPLLEAVD	K	A	L	N	R	A	2	1	1	1	0	0	2	1	0	0	1	0	0	1	0	0	1	0	0	0	0	0	11	0	1221.5626	Q9Y490	Q9Y490	1545	1555	TLN1	Talin-1	yes	yes	2	1.811E-27	242.83	By MS/MS	By MS/MS	By MS/MS	By MS/MS	By MS/MS
ALDGAFTEENRAQCR	KEVANSTANLVKTIKALDGAFTEENRAQCR	ALDGAFTEENRAQCRAATAPLLEAVDNLSA	K	A	L	C	R	A	3	2	1	1	1	1	2	1	0	0	1	0	0	1	0	0	1	0	0	0	0	0	15	1	1736.79	Q9Y490	Q9Y490	1545	1559	TLN1	Talin-1	yes	yes	2;3	1.5303E-35	162.38	By MS/MS	By matching	By MS/MS	By MS/MS	By MS/MS
ALDIDLDKPLADSEKLPIQK	LPSDEDDKDPNDPYRALDIDLDKPLADSEK	LDKPLADSEKLPIQKHRNTETSKSPEKDVP	R	A	L	Q	K	H	2	0	0	4	0	1	1	0	0	2	4	3	0	0	2	1	0	0	0	0	0	0	20	1	2221.2206	O14617	O14617	801	820	AP3D1	AP-3 complex subunit delta-1	yes	yes	3;4	1.5774E-11	114.34	By MS/MS	By MS/MS	By MS/MS	By MS/MS	By MS/MS
ALDLDSSCKEAADGYQR	EAMKDYTKAMDVYQKALDLDSSCKEAADGY	DLDSSCKEAADGYQRCMMAQYNRHDSPEDV	K	A	L	Q	R	C	3	1	0	3	1	1	1	1	0	0	2	1	0	0	0	2	0	0	1	0	0	0	17	1	1897.8476	P31948	P31948	454	470	STIP1	Stress-induced-phosphoprotein 1	yes	yes	3	3.3652E-32	154.82	By MS/MS	By matching	By MS/MS	By MS/MS	By MS/MS
ALDLFSDNAPPPELLEIINEDIAKR	VDYDGGRTRSDIVSRALDLFSDNAPPPELL	PPELLEIINEDIAKRTCEEHQLCVVAVLPH	R	A	L	K	R	T	3	1	2	3	0	0	3	0	0	3	4	1	0	1	3	1	0	0	0	0	0	0	25	1	2792.4596	Q15084	Q15084	265	289	PDIA6	Protein disulfide-isomerase A6	yes	yes	3	8.222E-17	99.838	By matching	By matching	By matching	By matching	By MS/MS
ALDLLDK	NKVPWNRLFPNADSKALDLLDKMLTFNPHK	LFPNADSKALDLLDKMLTFNPHKRIEVEQA	K	A	L	D	K	M	1	0	0	2	0	0	0	0	0	0	3	1	0	0	0	0	0	0	0	0	0	0	7	0	786.44872	P28482	P28482	286	292	MAPK1	Mitogen-activated protein kinase 1	yes	yes	2	0.0054766	124.37	By MS/MS	By MS/MS	By MS/MS	By MS/MS	By MS/MS
ALDLLDR	TKVAWAKLFPKSDSKALDLLDRMLTFNPNK	LFPKSDSKALDLLDRMLTFNPNKRITVEEA	K	A	L	D	R	M	1	1	0	2	0	0	0	0	0	0	3	0	0	0	0	0	0	0	0	0	0	0	7	0	814.45487	P27361	P27361	303	309	MAPK3	Mitogen-activated protein kinase 3	yes	yes	2	0.082033	85.265
ALDLNLK	LPENLYNDRMFRIKRALDLNLKHQILPKEQ	DRMFRIKRALDLNLKHQILPKEQWTKYEEE	R	A	L	L	K	H	1	0	1	1	0	0	0	0	0	0	3	1	0	0	0	0	0	0	0	0	0	0	7	0	785.4647	P14927	P14927	66	72	UQCRB	Cytochrome b-c1 complex subunit 7	yes	yes	2	0.081705	86.512	By MS/MS	By MS/MS		By MS/MS
ALDLSLYLK	NAFQLVSIGKLSIEKALDLSLYLKHETEIM	KLSIEKALDLSLYLKHETEIMPVFQGLNEL	K	A	L	L	K	H	1	0	0	1	0	0	0	0	0	0	4	1	0	0	0	1	0	0	1	0	0	0	9	0	1034.6012	Q9NZ08	Q9NZ08	657	665	ERAP1	Endoplasmic reticulum aminopeptidase 1	yes	yes	2	0.004251	81.548				By matching	By matching
ALDSNSLENDDLSAPGREPGHFNPESR	ERCEMSEHPSQTVRKALDSNSLENDDLSAP	SAPGREPGHFNPESREDTRGGNEKGKSKED	K	A	L	S	R	E	2	2	3	3	0	0	3	2	1	0	3	0	0	1	3	4	0	0	0	0	0	0	27	1	2923.3333	Q32MZ4	Q32MZ4	763	789	LRRFIP1	Leucine-rich repeat flightless-interacting protein 1	yes	yes	4	1.0543E-06	58.08
ALDTMNFDVIK	GYAYVNFQQPADAERALDTMNFDVIKGKPV	DAERALDTMNFDVIKGKPVRIMWSQRDPSL	R	A	L	I	K	G	1	0	1	2	0	0	0	0	0	1	1	1	1	1	0	0	1	0	0	1	0	0	11	0	1265.6326	P11940;Q13310	P11940	68	78	PABPC1;PABPC4	Polyadenylate-binding protein 1;Polyadenylate-binding protein 4	yes	no	2	4.601E-05	114.5	By MS/MS		By MS/MS	By matching	By matching
ALDTNYCFSSTEK	PLERAQHLQSSRHRRALDTNYCFSSTEKNC	RRALDTNYCFSSTEKNCCVRQLYIDFRKDL	R	A	L	E	K	N	1	0	1	1	1	0	1	0	0	0	1	1	0	1	0	2	2	0	1	0	0	0	13	0	1534.661	P01137	P01137	279	291	TGFB1	Transforming growth factor beta-1;Latency-associated peptide	yes	yes	2	7.7872E-64	226.29
ALDTVLFGPPLLTR	LKMTDRSHRQKLQLKALDTVLFGPPLLTRH	KALDTVLFGPPLLTRHNHLKDFMLVVSIVI	K	A	L	T	R	H	1	1	0	1	0	0	0	1	0	0	4	0	0	1	2	0	2	0	0	1	0	0	14	0	1511.8712	Q13586	Q13586	194	207	STIM1	Stromal interaction molecule 1	yes	yes	2;3	1.4521E-05	110.84	By MS/MS	By MS/MS	By MS/MS	By MS/MS	By MS/MS
ALDVGSGSGILTACFAR	YALELLFDQLHEGAKALDVGSGSGILTACF	DVGSGSGILTACFARMVGCTGKVIGIDHIK	K	A	L	A	R	M	3	1	0	1	1	0	0	3	0	1	2	0	0	1	0	2	1	0	0	1	0	0	17	0	1693.8458	P22061	P22061	82	98	PCMT1	Protein-L-isoaspartate(D-aspartate) O-methyltransferase	yes	yes	2	3.8354E-23	161.48		By MS/MS	By MS/MS	By MS/MS
ALDVMVSTFHK	______________________________	PLEKALDVMVSTFHKYSGKEGDKFKLNKSE	K	A	L	H	K	Y	1	0	0	1	0	0	0	0	1	0	1	1	1	1	0	1	1	0	0	2	0	0	11	0	1246.638	P26447	P26447	8	18	S100A4	Protein S100-A4	yes	yes	2;3	1.0818E-05	119.68	By MS/MS	By MS/MS	By MS/MS	By MS/MS	By MS/MS
ALDVQGIYR	VPFVVTKCTAEIEHRALDVQGIYRVSGSRV	AEIEHRALDVQGIYRVSGSRVRVERLCQAF	R	A	L	Y	R	V	1	1	0	1	0	1	0	1	0	1	1	0	0	0	0	0	0	0	1	1	0	0	9	0	1033.5556	Q9P107	Q9P107	579	587	GMIP	GEM-interacting protein	yes	yes	2	0.035546	61.999
ALDVSASDDEIAR	AEKKRPKAESFFQTKALDVSASDDEIARLK	TKALDVSASDDEIARLKKPDQAIKGDQFVF	K	A	L	A	R	L	3	1	0	3	0	0	1	0	0	1	1	0	0	0	0	2	0	0	0	1	0	0	13	0	1360.647	P13798	P13798	181	193	APEH	Acylamino-acid-releasing enzyme	yes	yes	2	4.8918E-12	143.96	By MS/MS	By MS/MS
ALDYYMLR	SDDDPKKGIWLEAGKALDYYMLRNGDTMEY	IWLEAGKALDYYMLRNGDTMEYRKKQRPLK	K	A	L	L	R	N	1	1	0	1	0	0	0	0	0	0	2	0	1	0	0	0	0	0	2	0	0	0	8	0	1043.511	Q9Y490	Q9Y490	67	74	TLN1	Talin-1	yes	yes	2	5.982E-05	153.15	By MS/MS	By MS/MS	By MS/MS	By MS/MS	By MS/MS
ALEAAALAH	DASNPLLLKRRKKARALEAAALAH______	RRKKARALEAAALAH_______________	R	A	L	A	H	-	5	0	0	0	0	0	1	0	1	0	2	0	0	0	0	0	0	0	0	0	0	0	9	0	865.46577	P49137	P49137	392	400	MAPKAPK2	MAP kinase-activated protein kinase 2	yes	yes	2	3.4007E-05	137.5	By MS/MS	By MS/MS	By matching	By MS/MS	By MS/MS
ALEAFETFKK	VNVKPLVTHRFPLEKALEAFETFKKGLGLK	FPLEKALEAFETFKKGLGLKIMLKCDPSDQ	K	A	L	K	K	G	2	0	0	0	0	0	2	0	0	0	1	2	0	2	0	0	1	0	0	0	0	0	10	1	1182.6285	Q00796	Q00796	331	340	SORD	Sorbitol dehydrogenase	yes	yes	3	0.0031817	68.657		By matching
ALEALVAK	GTICYDSTHYKETWKALEALVAKGLVQALG	HYKETWKALEALVAKGLVQALGLSNFNSRQ	K	A	L	A	K	G	3	0	0	0	0	0	1	0	0	0	2	1	0	0	0	0	0	0	0	1	0	0	8	0	813.496	P14550	P14550	146	153	AKR1A1	Alcohol dehydrogenase [NADP(+)]	yes	yes	2	0.010634	81.784	By matching				By MS/MS
ALEATTEHIR	KTVKAVEDEATKGTRALEATTEHIRQELAV	TKGTRALEATTEHIRQELAVFCSPEPPAKT	R	A	L	I	R	Q	2	1	0	0	0	0	2	0	1	1	1	0	0	0	0	0	2	0	0	0	0	0	10	0	1139.5935	Q9Y490	Q9Y490	2145	2154	TLN1	Talin-1	yes	yes	2;3	7.2721E-15	217.36	By MS/MS	By MS/MS	By MS/MS	By MS/MS	By MS/MS
ALEATTEHIRQELAVFCSPEPPAK	KTVKAVEDEATKGTRALEATTEHIRQELAV	RQELAVFCSPEPPAKTSTPEDFIRMTKGIT	R	A	L	A	K	T	4	1	0	0	1	1	4	0	1	1	2	1	0	1	3	1	2	0	0	1	0	0	24	1	2693.3483	Q9Y490	Q9Y490	2145	2168	TLN1	Talin-1	yes	yes	3;4	8.144199999999999E-117	234.39	By MS/MS	By MS/MS	By MS/MS	By MS/MS	By MS/MS
ALEDLAQELEKENYHDQKR	EAIETDTAAYEERVRALEDLAQELEKENYH	LAQELEKENYHDQKRITARKDNILRLWSYL	R	A	L	K	R	I	2	1	1	2	0	2	4	0	1	0	3	2	0	0	0	0	0	0	1	0	0	0	19	2	2328.1346	P11277	P11277	480	498	SPTB	Spectrin beta chain, erythrocytic	yes	yes	3;4;5	6.5323E-15	135.09	By MS/MS	By MS/MS	By MS/MS	By MS/MS	By MS/MS
ALEEAANSGGLNLSAR	GSGGFNLPLNRGLERALEEAANSGGLNLSA	LEEAANSGGLNLSARKLKEFPRTAAPGHDL	R	A	L	A	R	K	4	1	2	0	0	0	2	2	0	0	3	0	0	0	0	2	0	0	0	0	0	0	16	0	1571.7903	Q9Y2L9	Q9Y2L9	66	81	LRCH1	Leucine-rich repeat and calponin homology domain-containing protein 1	yes	yes	2	1.5732E-07	121.02
ALEEAGFK	DVDRSGTMNSYEMRKALEEAGFKMPCQLHQ	NSYEMRKALEEAGFKMPCQLHQVIVARFAD	K	A	L	F	K	M	2	0	0	0	0	0	2	1	0	0	1	1	0	1	0	0	0	0	0	0	0	0	8	0	863.43888	P17655	P17655	630	637	CAPN2	Calpain-2 catalytic subunit	yes	yes	2	0.0019116	105.39	By MS/MS			By MS/MS
ALEEAMEQK	AEAREKETKALSLARALEEAMEQKAELERL	ALSLARALEEAMEQKAELERLNKQFRTEME	R	A	L	Q	K	A	2	0	0	0	0	1	3	0	0	0	1	1	1	0	0	0	0	0	0	0	0	0	9	0	1047.4907	P35579	P35579	1484	1492	MYH9	Myosin-9	yes	yes	2	6.8048E-06	165.26	By MS/MS	By MS/MS	By MS/MS	By MS/MS	By MS/MS
ALEEAMEQKAELER	AEAREKETKALSLARALEEAMEQKAELERL	RALEEAMEQKAELERLNKQFRTEMEDLMSS	R	A	L	E	R	L	3	1	0	0	0	1	5	0	0	0	2	1	1	0	0	0	0	0	0	0	0	0	14	1	1645.7981	P35579	P35579	1484	1497	MYH9	Myosin-9	yes	yes	2;3	3.3401E-106	315.13	By MS/MS	By MS/MS	By MS/MS	By MS/MS	By MS/MS
ALEEANADLEVK	QNLNDRLASYLDKVRALEEANADLEVKIRD	KVRALEEANADLEVKIRDWYQRQRPSEIKD	R	A	L	V	K	I	3	0	1	1	0	0	3	0	0	0	2	1	0	0	0	0	0	0	0	1	0	0	12	0	1300.6511	CON__P02533;P02533;CON__P08779;P08779	CON__P08779	137	148	KRT14;KRT16	Keratin, type I cytoskeletal 14;Keratin, type I cytoskeletal 16	no	no	2	4.4449E-18	192.1	By MS/MS		By MS/MS		By MS/MS
ALEEANTELEVK	QNLNDRLASYLDKVRALEEANTELEVKIRD	KVRALEEANTELEVKIRDWYQRQAPGPARD	R	A	L	V	K	I	2	0	1	0	0	0	4	0	0	0	2	1	0	0	0	0	1	0	0	1	0	0	12	0	1344.6773	Q04695;CON__Q04695	Q04695	104	115	KRT17	Keratin, type I cytoskeletal 17	no	no	2	3.0145999999999997E-21	202.34
ALEEPANDIKEDAIAPR	GLLAGLVLLYHRRGKALEEPANDIKEDAIA	EEPANDIKEDAIAPRTLPWPKSSDTISKNG	K	A	L	P	R	T	4	1	1	2	0	0	3	0	0	2	1	1	0	0	2	0	0	0	0	0	0	0	17	1	1850.9374	Q96AP7	Q96AP7	277	293	ESAM	Endothelial cell-selective adhesion molecule	yes	yes	2;3	2.3346999999999998E-32	167.44	By MS/MS	By MS/MS	By MS/MS	By MS/MS	By MS/MS
ALEEPAVDMLHTVTDMVR	VNYRTFETIVKQQIKALEEPAVDMLHTVTD	EPAVDMLHTVTDMVRLAFTDVSIKNFEEFF	K	A	L	V	R	L	2	1	0	2	0	0	2	0	1	0	2	0	2	0	1	0	2	0	0	3	0	0	18	0	2025.9863	P20591	P20591	464	481	MX1	Interferon-induced GTP-binding protein Mx1;Interferon-induced GTP-binding protein Mx1, N-terminally processed	yes	yes	2;3	2.8448E-14	130.39	By MS/MS
ALEESNYELEGK	QNLNDRLASYLDKVRALEESNYELEGKIKE	KVRALEESNYELEGKIKEWYEKHGNSHQGE	R	A	L	G	K	I	1	0	1	0	0	0	4	1	0	0	2	1	0	0	0	1	0	0	1	0	0	0	12	0	1380.6409	P13645;CON__P13645;CON__P02535-1	P13645	166	177	KRT10	Keratin, type I cytoskeletal 10	yes	no	2	1.4618E-16	178.08	By MS/MS	By matching	By MS/MS	By MS/MS	By MS/MS
ALEGIISNFGQTPCQLLK	GAVDLDHVTDERERKALEGIISNFGQTPCQ	GIISNFGQTPCQLLKEPHPTRLSAEEAAHR	K	A	L	L	K	E	1	0	1	0	1	2	1	2	0	2	3	1	0	1	1	1	1	0	0	0	0	0	18	0	1988.0401	Q6ZNJ1	Q6ZNJ1	2322	2339	NBEAL2	Neurobeachin-like protein 2	yes	yes	2	0.037833	52.555
ALEGLQYPFAVTSYGK	NRAECLNPSQPSRRKALEGLQYPFAVTSYG	LEGLQYPFAVTSYGKNLYFTDWKMNSVVAL	K	A	L	G	K	N	2	0	0	0	0	1	1	2	0	0	2	1	0	1	1	1	1	0	2	1	0	0	16	0	1742.8879	P14543	P14543	1146	1161	NID1	Nidogen-1	yes	yes	2	1.0018E-06	110.92	By MS/MS	By MS/MS	By MS/MS	By MS/MS	By matching
ALEHFPMLQK	GSNCLKSSYVLSKSRALEHFPMLQKDKLVG	LSKSRALEHFPMLQKDKLVGAIVYYDGQHN	R	A	L	Q	K	D	1	0	0	0	0	1	1	0	1	0	2	1	1	1	1	0	0	0	0	0	0	0	10	0	1212.6325	P43304	P43304	200	209	GPD2	Glycerol-3-phosphate dehydrogenase, mitochondrial	yes	yes	3	0.00064321	95.358
ALEHFTDLYDIK	AHIAQLCEKAGLLQRALEHFTDLYDIKRAV	LQRALEHFTDLYDIKRAVVHTHLLNPEWLV	R	A	L	I	K	R	1	0	0	2	0	0	1	0	1	1	2	1	0	1	0	0	1	0	1	0	0	0	12	0	1463.7296	Q00610	Q00610	626	637	CLTC	Clathrin heavy chain 1	yes	yes	2;3	6.604E-19	199.09	By MS/MS	By MS/MS	By MS/MS	By MS/MS	By MS/MS
ALEHFTDLYDIKR	AHIAQLCEKAGLLQRALEHFTDLYDIKRAV	QRALEHFTDLYDIKRAVVHTHLLNPEWLVN	R	A	L	K	R	A	1	1	0	2	0	0	1	0	1	1	2	1	0	1	0	0	1	0	1	0	0	0	13	1	1619.8308	Q00610	Q00610	626	638	CLTC	Clathrin heavy chain 1	yes	yes	2;3;4	5.3429E-18	176.95	By MS/MS	By MS/MS	By MS/MS	By MS/MS	By MS/MS
ALEIIPR	TIPGKQQLLIGAYAKALEIIPRQLCDNAGF	LLIGAYAKALEIIPRQLCDNAGFDATNILN	K	A	L	P	R	Q	1	1	0	0	0	0	1	0	0	2	1	0	0	0	1	0	0	0	0	0	0	0	7	0	810.49634	Q99832	Q99832	441	447	CCT7	T-complex protein 1 subunit eta	yes	yes	2	0.004783	126.24	By MS/MS	By MS/MS	By MS/MS	By MS/MS	By MS/MS
ALEIYQHQVVVANILESR	KLETDPAIVINRARKALEIYQHQVVVANIL	IYQHQVVVANILESRQSFVFIVTKDSETKL	K	A	L	S	R	Q	2	1	1	0	0	2	2	0	1	2	2	0	0	0	0	1	0	0	1	3	0	0	18	0	2081.1269	Q9HAB8	Q9HAB8	246	263	PPCS	Phosphopantothenate--cysteine ligase	yes	yes	3	0.001585	54.764		By MS/MS
ALEIYQTK	QNQGKYEEVEYYYQRALEIYQTKLGPDDPN	VEYYYQRALEIYQTKLGPDDPNVAKTKNNL	R	A	L	T	K	L	1	0	0	0	0	1	1	0	0	1	1	1	0	0	0	0	1	0	1	0	0	0	8	0	964.52295	Q07866	Q07866	365	372	KLC1	Kinesin light chain 1	yes	yes	2	0.0042672	89.752	By matching		By matching	By matching
ALELDSNLYR	KGFMDGKQACVLMIKALELDSNLYRIGQSK	VLMIKALELDSNLYRIGQSKVFFRAGVLAH	K	A	L	Y	R	I	1	1	1	1	0	0	1	0	0	0	3	0	0	0	0	1	0	0	1	0	0	0	10	0	1192.6088	P35579	P35579	746	755	MYH9	Myosin-9	yes	yes	2	3.6647E-30	258.17	By MS/MS	By MS/MS	By MS/MS	By MS/MS	By MS/MS
ALELEQER	QTKKAQQELEEQTRRALELEQERKRAQSEA	LEEQTRRALELEQERKRAQSEAEKLAKERQ	R	A	L	E	R	K	1	1	0	0	0	1	3	0	0	0	2	0	0	0	0	0	0	0	0	0	0	0	8	0	986.50327	P26038	P26038	372	379	MSN	Moesin	yes	yes	2	4.9819E-05	174.27	By MS/MS	By MS/MS	By MS/MS	By MS/MS	By matching
ALELEQERK	QTKKAQQELEEQTRRALELEQERKRAQSEA	EEQTRRALELEQERKRAQSEAEKLAKERQE	R	A	L	R	K	R	1	1	0	0	0	1	3	0	0	0	2	1	0	0	0	0	0	0	0	0	0	0	9	1	1114.5982	P26038	P26038	372	380	MSN	Moesin	yes	yes	3	0.00028321	95.358	By MS/MS
ALEQFATVVEAK	LVHPELSRSGELAVRALEQFATVVEAKLIK	AVRALEQFATVVEAKLIKHKKGIVNEQFLL	R	A	L	A	K	L	3	0	0	0	0	1	2	0	0	0	1	1	0	1	0	0	1	0	0	2	0	0	12	0	1304.6976	P49748	P49748	539	550	ACADVL	Very long-chain specific acyl-CoA dehydrogenase, mitochondrial	yes	yes	2	0.010392	61.353	By matching	By matching	By matching	By matching
ALEQQVEEMK	DDVGKSVHELEKSKRALEQQVEEMKTQLEE	EKSKRALEQQVEEMKTQLEELEDELQATED	R	A	L	M	K	T	1	0	0	0	0	2	3	0	0	0	1	1	1	0	0	0	0	0	0	1	0	0	10	0	1203.5805	P35579	P35579	1529	1538	MYH9	Myosin-9	yes	yes	2	3.2725E-17	211.27	By MS/MS	By MS/MS	By MS/MS	By MS/MS	By MS/MS
ALEQQVEEMKTQLEELEDELQATEDAK	DDVGKSVHELEKSKRALEQQVEEMKTQLEE	LEELEDELQATEDAKLRLEVNLQAMKAQFE	R	A	L	A	K	L	3	0	0	2	0	4	8	0	0	0	4	2	1	0	0	0	2	0	0	1	0	0	27	1	3146.4813	P35579	P35579	1529	1555	MYH9	Myosin-9	yes	yes	3;4	3.0411E-207	290.66	By MS/MS	By MS/MS	By MS/MS	By MS/MS	By MS/MS
ALEQQVEEMKTQLEELEDELQATEDAKLR	DDVGKSVHELEKSKRALEQQVEEMKTQLEE	ELEDELQATEDAKLRLEVNLQAMKAQFERD	R	A	L	L	R	L	3	1	0	2	0	4	8	0	0	0	5	2	1	0	0	0	2	0	0	1	0	0	29	2	3415.6665	P35579	P35579	1529	1557	MYH9	Myosin-9	yes	yes	3;4	2.1132000000000001E-128	241.06	By MS/MS	By MS/MS	By MS/MS	By MS/MS	By MS/MS
ALESPERPFLAILGGAK	AGGFLMKKELNYFAKALESPERPFLAILGG	ESPERPFLAILGGAKVADKIQLINNMLDKV	K	A	L	A	K	V	3	1	0	0	0	0	2	2	0	1	3	1	0	1	2	1	0	0	0	0	0	0	17	0	1767.9883	P00558	P00558	200	216	PGK1	Phosphoglycerate kinase 1	yes	yes	2;3	3.8416E-42	204.13	By MS/MS	By MS/MS	By MS/MS	By MS/MS	By MS/MS
ALESSIAPIVIFASNR	EVHMLDIECFTYLHRALESSIAPIVIFASN	LESSIAPIVIFASNRGNCVIRGTEDITSPH	R	A	L	N	R	G	3	1	1	0	0	0	1	0	0	3	1	0	0	1	1	3	0	0	0	1	0	0	16	0	1686.9305	Q9Y265	Q9Y265	318	333	RUVBL1	RuvB-like 1	yes	yes	2;3	1.0665E-05	119.76	By MS/MS		By MS/MS	By MS/MS	By MS/MS
ALETMGLWVDCR	TAEATKDCPSPCTCRALETMGLWVDCRGHG	TCRALETMGLWVDCRGHGLTALPALPARTR	R	A	L	C	R	G	1	1	0	1	1	0	1	1	0	0	2	0	1	0	0	0	1	1	0	1	0	0	12	0	1449.6745	P14770	P14770	28	39	GP9	Platelet glycoprotein IX	yes	yes	2;3	1.2230999999999999E-26	222.28	By MS/MS	By MS/MS	By MS/MS	By MS/MS	By MS/MS
ALEVAEYLTPVLK	______________________________	GKALEVAEYLTPVLKESKFKETGVITPEEF	K	A	L	L	K	E	2	0	0	0	0	0	2	0	0	0	3	1	0	0	1	0	1	0	1	2	0	0	13	0	1444.8177	Q9NT62	Q9NT62	12	24	ATG3	Ubiquitin-like-conjugating enzyme ATG3	yes	yes	2	7.7425E-13	143.89	By MS/MS	By MS/MS	By MS/MS	By MS/MS	By MS/MS
ALEVEPDNPEFNIGYAITVYR	FGGKYYQKAKAAFEKALEVEPDNPEFNIGY	DNPEFNIGYAITVYRLDDSDREGSVKSFSL	K	A	L	Y	R	L	2	1	2	1	0	0	3	1	0	2	1	0	0	1	2	0	1	0	2	2	0	0	21	0	2409.1852	Q13325	Q13325	166	186	IFIT5	Interferon-induced protein with tetratricopeptide repeats 5	yes	yes	3	0.00047268	49.973	By MS/MS
ALEVSEDVK	VTQNVEVPETPKASKALEVSEDVKVSKASG	TPKASKALEVSEDVKVSKASGVSKATEVSK	K	A	L	V	K	V	1	0	0	1	0	0	2	0	0	0	1	1	0	0	0	1	0	0	0	2	0	0	9	0	988.50769	Q9UNF1	Q9UNF1	48	56	MAGED2	Melanoma-associated antigen D2	yes	yes	2	0.005698	87.476
ALEVWSVGPPLKPLMFEK	ASAEFGPEQQKELNKALEVWSVGPPLKPLM	VWSVGPPLKPLMFEKDDDSNFHVDFVVAAA	K	A	L	E	K	D	1	0	0	0	0	0	2	1	0	0	3	2	1	1	3	1	0	1	0	2	0	0	18	0	2040.1118	P41226	P41226	793	810	UBA7	Ubiquitin-like modifier-activating enzyme 7	yes	yes	3	0.081634	26.474
ALFEEVPELLTEAEKK	VTGTIGEDEDLIKWKALFEEVPELLTEAEK	LFEEVPELLTEAEKKEWVEKLTEVSISSDA	K	A	L	K	K	E	2	0	0	0	0	0	5	0	0	0	3	2	0	1	1	0	1	0	0	1	0	0	16	1	1844.9771	P31939	P31939	510	525	ATIC	Bifunctional purine biosynthesis protein PURH;Phosphoribosylaminoimidazolecarboxamide formyltransferase;IMP cyclohydrolase	yes	yes	3	2.8354E-06	101.39	By MS/MS	By MS/MS	By MS/MS	By MS/MS	By MS/MS
ALFEEVPELLTEAEKKEWVEK	VTGTIGEDEDLIKWKALFEEVPELLTEAEK	PELLTEAEKKEWVEKLTEVSISSDAFFPFR	K	A	L	E	K	L	2	0	0	0	0	0	7	0	0	0	3	3	0	1	1	0	1	1	0	2	0	0	21	2	2516.305	P31939	P31939	510	530	ATIC	Bifunctional purine biosynthesis protein PURH;Phosphoribosylaminoimidazolecarboxamide formyltransferase;IMP cyclohydrolase	yes	yes	4	0.002508	38.577
ALFLIPR	MAEGAPPLCDMHPMRALFLIPRNPAPRLKS	LCDMHPMRALFLIPRNPAPRLKSKKWSKKF	R	A	L	P	R	N	1	1	0	0	0	0	0	0	0	1	2	0	0	1	1	0	0	0	0	0	0	0	7	0	828.52216	Q9UKE5	Q9UKE5	241	247	TNIK	TRAF2 and NCK-interacting protein kinase	no	no	2	0.01605	99.511	By MS/MS	By MS/MS	By MS/MS	By MS/MS	By MS/MS
ALFLPATTEILSWK	TELAHKILSNRQHIKALFLPATTEILSWKK	KALFLPATTEILSWKKAIESGILDRDLANN	K	A	L	W	K	K	2	0	0	0	0	0	1	0	0	1	3	1	0	1	1	1	2	1	0	0	0	0	14	0	1588.8865	Q9UPN3	Q9UPN3	1893	1906	MACF1	Microtubule-actin cross-linking factor 1, isoforms 1/2/3/5	yes	yes	2	0.00044266	81.865
ALFPGDSEIDQLFR	IWSIGCIFAEMVTRKALFPGDSEIDQLFRI	KALFPGDSEIDQLFRIFRMLGTPSEDTWPG	K	A	L	F	R	I	1	1	0	2	0	1	1	1	0	1	2	0	0	2	1	1	0	0	0	0	0	0	14	0	1606.7991	Q00526;P24941	Q00526	201	214	CDK3;CDK2	Cyclin-dependent kinase 3;Cyclin-dependent kinase 2	yes	no	2	0.00082329	78.653		By MS/MS
ALFQLSR	ADVKEEFVEDAAALKALFQLSRLEERSVLF	VEDAAALKALFQLSRLEERSVLFAVASALV	K	A	L	S	R	L	1	1	0	0	0	1	0	0	0	0	2	0	0	1	0	1	0	0	0	0	0	0	7	0	833.47594	Q9H3U1	Q9H3U1	573	579	UNC45A	Protein unc-45 homolog A	yes	yes	2	0.0075865	118.69	By MS/MS	By MS/MS	By MS/MS	By MS/MS	By MS/MS
ALGALAAALR	RRLQPRKEFVEKARRALGALAAALRERGGR	EKARRALGALAAALRERGGRLGAAAPRVLK	R	A	L	L	R	E	5	1	0	0	0	0	0	1	0	0	3	0	0	0	0	0	0	0	0	0	0	0	10	0	925.5709	Q9Y6K5	Q9Y6K5	32	41	OAS3	2-5-oligoadenylate synthase 3	yes	yes	2	0.011531	75.109
ALGALVDSCAPGLCPDWDSWDASKPVTNAR	QLPITNFSRDWQSGRALGALVDSCAPGLCP	DWDSWDASKPVTNAREAMQQADDWLGIPQV	R	A	L	A	R	E	5	1	1	4	2	0	0	2	0	0	3	1	0	0	3	3	1	2	0	2	0	0	30	0	3228.4968	P21333	P21333	197	226	FLNA	Filamin-A	yes	yes	3;4	3.7062999999999997E-87	189.12	By MS/MS	By MS/MS	By MS/MS	By MS/MS	By MS/MS
ALGDFDYK	SVMIQRVNGSLAVSRALGDFDYKCVHGKGP	GSLAVSRALGDFDYKCVHGKGPTEQLVSPE	R	A	L	Y	K	C	1	0	0	2	0	0	0	1	0	0	1	1	0	1	0	0	0	0	1	0	0	0	8	0	927.4338	P35813	P35813	196	203	PPM1A	Protein phosphatase 1A	yes	yes	2	0.015953	69.984			By MS/MS		By MS/MS
ALGDLISATK	ETQVVLINAVKDVAKALGDLISATKAAAGK	KDVAKALGDLISATKAAAGKVGDDPAVWQL	K	A	L	T	K	A	2	0	0	1	0	0	0	1	0	1	2	1	0	0	0	1	1	0	0	0	0	0	10	0	987.56006	Q9Y490	Q9Y490	2090	2099	TLN1	Talin-1	yes	yes	2	3.9103E-08	158.37	By MS/MS	By MS/MS	By MS/MS	By MS/MS	By MS/MS
ALGEYLER	RSLERLADLLGKIQKALGEYLERERSSFPR	LLGKIQKALGEYLERERSSFPRFYFVGDED	K	A	L	E	R	E	1	1	0	0	0	0	2	1	0	0	2	0	0	0	0	0	0	0	1	0	0	0	8	0	949.4869	Q14204	Q14204	1614	1621	DYNC1H1	Cytoplasmic dynein 1 heavy chain 1	yes	yes	2	0.10162	53.166	By matching			By matching	By matching
ALGHGVDLGHIYGDNLER	QFFKTSGKMGPGFTKALGHGVDLGHIYGDN	HGVDLGHIYGDNLERQYQLRLFKDGKLKYQ	K	A	L	E	R	Q	1	1	1	2	0	0	1	4	2	1	3	0	0	0	0	0	0	0	1	1	0	0	18	0	1934.9599	P23219	P23219	222	239	PTGS1	Prostaglandin G/H synthase 1	yes	yes	2;3;4	2.1334E-47	177.54	By MS/MS	By MS/MS	By MS/MS	By MS/MS	By MS/MS
ALGISPFHEHAEVVFTANDSGPR	EGIYKVEIDTKSYWKALGISPFHEHAEVVF	EHAEVVFTANDSGPRRYTIAALLSPYSYST	K	A	L	P	R	R	3	1	1	1	0	0	2	2	2	1	1	0	0	2	2	2	1	0	0	2	0	0	23	0	2450.1979	P02766	P02766	101	123	TTR	Transthyretin	yes	yes	3;4	2.8445E-12	104.63	By matching	By matching		By MS/MS	By matching
ALGLDSANEK	LKLREYTKAVECCDKALGLDSANEKGLYRR	ECCDKALGLDSANEKGLYRRGEAQLLMNEF	K	A	L	E	K	G	2	0	1	1	0	0	1	1	0	0	2	1	0	0	0	1	0	0	0	0	0	0	10	0	1016.5138	Q13451	Q13451	343	352	FKBP5	Peptidyl-prolyl cis-trans isomerase FKBP5;Peptidyl-prolyl cis-trans isomerase FKBP5, N-terminally processed	yes	yes	2	0.0017961	90.761	By MS/MS	By matching	By MS/MS	By matching
ALGLEESLVQEGR	KAMEEKLEALLEKTKALGLEESLVQEGRAR	TKALGLEESLVQEGRAREQEEKYWRGQDVV	K	A	L	G	R	A	1	1	0	0	0	1	3	2	0	0	3	0	0	0	0	1	0	0	0	1	0	0	13	0	1399.7307	P78559	P78559	1620	1632	MAP1A	Microtubule-associated protein 1A;MAP1A heavy chain;MAP1 light chain LC2	yes	yes	2	1.5041E-09	104.22
ALGQNPTNAEVLK	GDGKILYSQCGDVMRALGQNPTNAEVLKVL	MRALGQNPTNAEVLKVLGNPKSDEMNVKVL	R	A	L	L	K	V	2	0	2	0	0	1	1	1	0	0	2	1	0	0	1	0	1	0	0	1	0	0	13	0	1353.7252	P60660;P14649	P60660	38	50	MYL6;MYL6B	Myosin light polypeptide 6;Myosin light chain 6B	yes	no	2	1.036E-23	212.09	By MS/MS	By MS/MS	By MS/MS	By MS/MS	By MS/MS
ALGQNPTNAEVLKVLGNPKSDEMNVK	GDGKILYSQCGDVMRALGQNPTNAEVLKVL	LKVLGNPKSDEMNVKVLDFEHFLPMLQTVA	R	A	L	V	K	V	2	0	4	1	0	1	2	2	0	0	3	3	1	0	2	1	1	0	0	3	0	0	26	2	2765.4382	P60660	P60660	38	63	MYL6	Myosin light polypeptide 6	yes	yes	4	4.0162E-09	70.345
ALGQNPTNAEVLR	GEMKITYGQCGDVLRALGQNPTNAEVLRVL	LRALGQNPTNAEVLRVLGKPKPEEMNVKML	R	A	L	L	R	V	2	1	2	0	0	1	1	1	0	0	2	0	0	0	1	0	1	0	0	1	0	0	13	0	1381.7314	P12829	P12829	84	96	MYL4	Myosin light chain 4	yes	yes	2	0.0043098	62.633		By matching
ALGTEVIQLFPEK	FLGSELACALGRKARALGTEVIQLFPEKGN	ARALGTEVIQLFPEKGNMGKILPEYLSNWT	R	A	L	E	K	G	1	0	0	0	0	1	2	1	0	1	2	1	0	1	1	0	1	0	0	1	0	0	13	0	1443.7973	O95831	O95831	325	337	AIFM1	Apoptosis-inducing factor 1, mitochondrial	yes	yes	2	1.8145E-23	203.94	By MS/MS	By MS/MS	By MS/MS	By MS/MS	By MS/MS
ALGTHVIHSTHTLPLTVTSQQGVK	ASVPKLYQHSQQPGKALGTHVIHSTHTLPL	THTLPLTVTSQQGVKVKFPPNIVNIHVKHP	K	A	L	V	K	V	1	0	0	0	0	2	0	2	3	1	3	1	0	0	1	2	5	0	0	3	0	0	24	0	2524.3762	Q14766	Q14766	452	475	LTBP1	Latent-transforming growth factor beta-binding protein 1	yes	yes	3;4	7.2513E-27	136.58				By matching
ALGVEQDLALPAIAVIGDQSSGK	EEKVRPCIDLIDSLRALGVEQDLALPAIAV	ALPAIAVIGDQSSGKSSVLEALSGVALPRG	R	A	L	G	K	S	4	0	0	2	0	2	1	3	0	2	3	1	0	0	1	2	0	0	0	2	0	0	23	0	2251.206	P20591;P20592	P20591	61	83	MX1;MX2	Interferon-induced GTP-binding protein Mx1;Interferon-induced GTP-binding protein Mx1, N-terminally processed;Interferon-induced GTP-binding protein Mx2	yes	no	2;3	3.8662E-10	92.01	By MS/MS
ALGYFAVVTGK	SRIQQIIEGKLFPMKALGYFAVVTGKGNSS	FPMKALGYFAVVTGKGNSSESIEAIREYEE	K	A	L	G	K	G	2	0	0	0	0	0	0	2	0	0	1	1	0	1	0	0	1	0	1	2	0	0	11	0	1124.623	O60313	O60313	495	505	OPA1	Dynamin-like 120 kDa protein, mitochondrial;Dynamin-like 120 kDa protein, form S1	yes	yes	2	0.0077798	64.04		By matching		By matching
ALHHGIDLEK	SGAQRIHDPQLLTERALHHGIDLEKIKAYI	LLTERALHHGIDLEKIKAYIDSFRFGAPPH	R	A	L	E	K	I	1	0	0	1	0	0	1	1	2	1	2	1	0	0	0	0	0	0	0	0	0	0	10	0	1131.6037	P14868	P14868	442	451	DARS	Aspartate--tRNA ligase, cytoplasmic	yes	yes	2;3	4.0813E-08	144.12	By MS/MS	By MS/MS	By MS/MS	By MS/MS	By MS/MS
ALHTATFQALQR	LEICFHAEGCGLPPKALHTATFQALQRDLE	PPKALHTATFQALQRDLELQAASSRELIRK	K	A	L	Q	R	D	3	1	0	0	0	2	0	0	1	0	2	0	0	1	0	0	2	0	0	0	0	0	12	0	1355.731	Q70J99	Q70J99	868	879	UNC13D	Protein unc-13 homolog D	yes	yes	2;3	4.982999999999999E-22	169.99		By MS/MS		By MS/MS	By MS/MS
ALIAAQYSGAQVR	AGTLYTYPENWRAFKALIAAQYSGAQVRVL	FKALIAAQYSGAQVRVLSAPPHFHFGQTNR	K	A	L	V	R	V	4	1	0	0	0	2	0	1	0	1	1	0	0	0	0	1	0	0	1	1	0	0	13	0	1346.7306	P26641	P26641	18	30	EEF1G	Elongation factor 1-gamma	yes	yes	2	1.0713E-34	218.47	By MS/MS	By MS/MS	By MS/MS	By MS/MS	By MS/MS
ALIADSGLK	PVVVRLQGTRVDDAKALIADSGLKILACDD	RVDDAKALIADSGLKILACDDLDEAARMVV	K	A	L	L	K	I	2	0	0	1	0	0	0	1	0	1	2	1	0	0	0	1	0	0	0	0	0	0	9	0	886.51238	Q9P2R7	Q9P2R7	418	426	SUCLA2	Succinyl-CoA ligase [ADP-forming] subunit beta, mitochondrial	yes	yes	2	0.025986	63.419		By matching	By matching		By matching
ALIAGGGAPEIELALR	IHDALCVIRCLVKKRALIAGGGAPEIELAL	LIAGGGAPEIELALRLTEYSRTLSGMESYC	R	A	L	L	R	L	4	1	0	0	0	0	2	3	0	2	3	0	0	0	1	0	0	0	0	0	0	0	16	0	1549.8828	P50991	P50991	420	435	CCT4	T-complex protein 1 subunit delta	yes	yes	2	7.9747E-16	176.8	By MS/MS	By MS/MS	By MS/MS	By MS/MS	By MS/MS
ALIAQLPSPAIDHEQLR	WETYEELSPWIEETRALIAQLPSPAIDHEQ	IAQLPSPAIDHEQLRQQQEEMRQLRESIAE	R	A	L	L	R	Q	3	1	0	1	0	2	1	0	1	2	3	0	0	0	2	1	0	0	0	0	0	0	17	0	1871.0265	Q9UPN3	Q9UPN3	5801	5817	MACF1	Microtubule-actin cross-linking factor 1, isoforms 1/2/3/5	yes	yes	3	1.7258E-08	114.59	By MS/MS	By MS/MS	By matching	By MS/MS	By MS/MS
ALIASAGADALAK	KHEEAIHAVACHPSKALIASAGADALAKVF	SKALIASAGADALAKVFV____________	K	A	L	A	K	V	6	0	0	1	0	0	0	1	0	1	2	1	0	0	0	1	0	0	0	0	0	0	13	0	1170.6608	Q9NRL3	Q9NRL3	738	750	STRN4	Striatin-4	yes	yes	2	4.5191E-08	133.23					By MS/MS
ALIDPSSGLPNRLPPGAVPPGAR	RGGMIVDPLRSGFPRALIDPSSGLPNRLPP	LPNRLPPGAVPPGARFDPFGPIGTSPPGPN	R	A	L	A	R	F	3	2	1	1	0	0	0	3	0	1	3	0	0	0	6	2	0	0	0	1	0	0	23	1	2251.2437	Q92530	Q92530	220	242	PSMF1	Proteasome inhibitor PI31 subunit	yes	yes	3	0.00061535	49.089
ALIDQEVK	QEDESGIKQAAENIKALIDQEVKNGIPSNR	QAAENIKALIDQEVKNGIPSNRIILGGFSQ	K	A	L	V	K	N	1	0	0	1	0	1	1	0	0	1	1	1	0	0	0	0	0	0	0	1	0	0	8	0	914.5073	O75608	O75608	98	105	LYPLA1	Acyl-protein thioesterase 1	yes	yes	2	0.00030664	138.24	By MS/MS	By MS/MS	By MS/MS	By MS/MS	By MS/MS
ALIDYENSNK	LNIEAAKDLLYRRTKALIDYENSNKALDKA	YRRTKALIDYENSNKALDKARLKSKDVKLA	K	A	L	N	K	A	1	0	2	1	0	0	1	0	0	1	1	1	0	0	0	1	0	0	1	0	0	0	10	0	1165.5615	Q9Y5X3	Q9Y5X3	315	324	SNX5	Sorting nexin-5	yes	yes	2	0.00026156	108.74	By MS/MS	By MS/MS	By MS/MS		By MS/MS
ALIESYQNLTR	ELQMLLEEEIPSGKRALIESYQNLTRVADY	SGKRALIESYQNLTRVADYCENNYIQATDK	R	A	L	T	R	V	1	1	1	0	0	1	1	0	0	1	2	0	0	0	0	1	1	0	1	0	0	0	11	0	1306.6881	Q8IZP0	Q8IZP0	18	28	ABI1	Abl interactor 1	yes	yes	2	1.2172E-12	196.88	By MS/MS	By MS/MS	By MS/MS	By MS/MS	By MS/MS
ALIEVLQPLIAEHQAR	KDYTSGAMLTGELKKALIEVLQPLIAEHQA	LIEVLQPLIAEHQARRKEVTDEIVKEFMTP	K	A	L	A	R	R	3	1	0	0	0	2	2	0	1	2	3	0	0	0	1	0	0	0	0	1	0	0	16	0	1800.0258	P23381	P23381	433	448	WARS	Tryptophan--tRNA ligase, cytoplasmic;T1-TrpRS;T2-TrpRS	yes	yes	3	2.321E-08	120.66	By MS/MS	By MS/MS	By MS/MS		By MS/MS
ALIFVSHGAGEHSGR	QYLFCRYWKPTGTPKALIFVSHGAGEHSGR	ALIFVSHGAGEHSGRYEELARMLMGLDLLV	K	A	L	G	R	Y	2	1	0	0	0	0	1	3	2	1	1	0	0	1	0	2	0	0	0	1	0	0	15	0	1536.7797	Q99685	Q99685	43	57	MGLL	Monoglyceride lipase	yes	yes	3	3.5662E-14	127.71	By MS/MS	By MS/MS		By MS/MS
ALIFVSHGAGEHSGRYEELAR	QYLFCRYWKPTGTPKALIFVSHGAGEHSGR	HGAGEHSGRYEELARMLMGLDLLVFAHDHV	K	A	L	A	R	M	3	2	0	0	0	0	3	3	2	1	2	0	0	1	0	2	0	0	1	1	0	0	21	1	2298.1505	Q99685	Q99685	43	63	MGLL	Monoglyceride lipase	yes	yes	3	0.0052554	53.779
ALIHSACVK	KQGAAIGIPYFTAYRALIHSACVKAGESVL	YFTAYRALIHSACVKAGESVLVHGASGGVG	R	A	L	V	K	A	2	0	0	0	1	0	0	0	1	1	1	1	0	0	0	1	0	0	0	1	0	0	9	0	997.53789	Q08257	Q08257	139	147	CRYZ	Quinone oxidoreductase	yes	yes	2	0.083985	48.561
ALILGIYK	QESNSLRPVACRHCKALILGIYKQGLKCRA	VACRHCKALILGIYKQGLKCRACGVNCHKQ	K	A	L	Y	K	Q	1	0	0	0	0	0	0	1	0	2	2	1	0	0	0	0	0	0	1	0	0	0	8	0	889.56369	Q7LDG7	Q7LDG7	517	524	RASGRP2	RAS guanyl-releasing protein 2	yes	yes	2	0.010361	76.847	By MS/MS	By MS/MS	By MS/MS	By MS/MS	By MS/MS
ALILVGGYGTR	______________________________	______________________________	K	A	L	T	R	L	1	1	0	0	0	0	0	3	0	1	2	0	0	0	0	0	1	0	1	1	0	0	11	0	1118.6448	Q9Y5P6	Q9Y5P6	3	13	GMPPB	Mannose-1-phosphate guanyltransferase beta	yes	yes	2	0.0042943	72.643	By MS/MS	By MS/MS	By matching	By matching	By MS/MS
ALIPLALEGTDVGQTK	EVEDRGTVVAQGGGRALIPLALEGTDVGQT	LIPLALEGTDVGQTKAAQALAKLTITSNPE	R	A	L	T	K	A	2	0	0	1	0	1	1	2	0	1	3	1	0	0	1	0	2	0	0	1	0	0	16	0	1624.9036	Q9H3U1	Q9H3U1	692	707	UNC45A	Protein unc-45 homolog A	yes	yes	2;3	4.7007E-16	149.38	By MS/MS	By MS/MS	By MS/MS	By MS/MS	By MS/MS
ALIVEPSRELAEQTLNNIK	NAQVTQTKFLPNAPKALIVEPSRELAEQTL	EPSRELAEQTLNNIKQFKKYIDNPKLRELL	K	A	L	I	K	Q	2	1	2	0	0	1	3	0	0	2	3	1	0	0	1	1	1	0	0	1	0	0	19	1	2137.1743	Q92499	Q92499	289	307	DDX1	ATP-dependent RNA helicase DDX1	yes	yes	3	0.041972	32.181
ALKDEEKMELQEIQLK	AADESERGMKVIENRALKDEEKMELQEIQL	LKDEEKMELQEIQLKEAKHIAEEADRKYEE	R	A	L	L	K	E	1	0	0	1	0	2	4	0	0	1	3	3	1	0	0	0	0	0	0	0	0	0	16	2	1944.0238	P06753	P06753	135	150	TPM3	Tropomyosin alpha-3 chain	yes	yes	2;3;4	2.8448E-114	293.25	By MS/MS	By MS/MS	By MS/MS	By MS/MS	By MS/MS
ALKEASMVITESPAALQLR	RAKVIAAEGEMNASRALKEASMVITESPAA	ASMVITESPAALQLRYLQTLTTIAAEKNST	R	A	L	L	R	Y	4	1	0	0	0	1	2	0	0	1	3	1	1	0	1	2	1	0	0	1	0	0	19	1	2027.1085	P27105	P27105	233	251	STOM	Erythrocyte band 7 integral membrane protein	yes	yes	2;3	2.0376000000000002E-20	143.39	By MS/MS	By MS/MS	By MS/MS	By MS/MS	By MS/MS
ALKEDAATFSSLR	AMVTETMMKLRNELKALKEDAATFSSLRAM	LKALKEDAATFSSLRAMFATRCDEYITQLD	K	A	L	L	R	A	3	1	0	1	0	0	1	0	0	0	2	1	0	1	0	2	1	0	0	0	0	0	13	1	1407.7358	Q8TD16;Q96G01	Q8TD16	735	747	BICD2;BICD1	Protein bicaudal D homolog 2;Protein bicaudal D homolog 1	yes	no	3	0.028359	33.616		By matching
ALKEEIGNVQLEK	ANKEKTVQDLKQEIKALKEEIGNVQLEKAQ	IKALKEEIGNVQLEKAQQLSITSKVQELQN	K	A	L	E	K	A	1	0	1	0	0	1	3	1	0	1	2	2	0	0	0	0	0	0	0	1	0	0	13	1	1469.809	Q86UP2	Q86UP2	840	852	KTN1	Kinectin	yes	yes	3	3.5502E-05	97.273	By matching		By MS/MS	By matching	By MS/MS
ALKELADELQER	QRLRESKSRLVQQSKALKELADELQERCQR	QSKALKELADELQERCQRPALGLLEGVRGV	K	A	L	E	R	C	2	1	0	1	0	1	3	0	0	0	3	1	0	0	0	0	0	0	0	0	0	0	12	1	1413.7464	Q8NG06	Q8NG06	228	239	TRIM58	E3 ubiquitin-protein ligase TRIM58	yes	yes	2	0.0035277	90.05	By matching	By matching	By matching	By matching	By matching
ALLADAQLMLDHLK	FESEKRLRKDLKRTKALLADAQLMLDHLKN	KALLADAQLMLDHLKNSAPSKREIAQLKNQ	K	A	L	L	K	N	3	0	0	2	0	1	0	0	1	0	5	1	1	0	0	0	0	0	0	0	0	0	14	0	1550.849	Q92614	Q92614	1663	1676	MYO18A	Unconventional myosin-XVIIIa	yes	yes	3	4.5156E-05	95.264			By matching		By MS/MS
ALLAGGPDEADR	______________________________	EARALLAGGPDEADRGAPAAPGALPALCDP	R	A	L	D	R	G	3	1	0	2	0	0	1	2	0	0	2	0	0	0	1	0	0	0	0	0	0	0	12	0	1183.5833	Q9H3U5	Q9H3U5	10	21	MFSD1	Major facilitator superfamily domain-containing protein 1	yes	yes	2	0.00034783	90.15	By matching	By MS/MS	By matching	By MS/MS	By matching
ALLALNHGLDK	SLVEKLPDSPALAKKALLALNHGLDKAHSL	LAKKALLALNHGLDKAHSLMELSPSAPPGG	K	A	L	D	K	A	2	0	1	1	0	0	0	1	1	0	4	1	0	0	0	0	0	0	0	0	0	0	11	0	1163.6663	Q13586	Q13586	582	592	STIM1	Stromal interaction molecule 1	yes	yes	3	0.001257	73.781		By matching	By matching	By matching
ALLAYAFALAGNQER	KSAKEGSQGSHVYTKALLAYAFALAGNQER	ALLAYAFALAGNQERRTEVLTSLYEEAVKE	K	A	L	E	R	R	5	1	1	0	0	1	1	1	0	0	3	0	0	1	0	0	0	0	1	0	0	0	15	0	1606.8467	CON__ENSEMBL:ENSBTAP00000024146	CON__ENSEMBL:ENSBTAP00000024146	1152	1166			yes	yes	2	6.7697E-07	99.522
ALLDASETTSTR	NRKVEQLQQEYTEMKALLDASETTSTRKIK	EMKALLDASETTSTRKIKEEEKRVNSKFDT	K	A	L	T	R	K	2	1	0	1	0	0	1	0	0	0	2	0	0	0	0	2	3	0	0	0	0	0	12	0	1263.6307	Q14258	Q14258	250	261	TRIM25	E3 ubiquitin/ISG15 ligase TRIM25	yes	yes	2	8.5441E-06	125.75	By MS/MS		By matching	By MS/MS	By MS/MS
ALLDQEGNRR	FDLNPELAEQIKELKALLDQEGNRRHSSLI	IKELKALLDQEGNRRHSSLIDIDSVPTYKW	K	A	L	R	R	H	1	2	1	1	0	1	1	1	0	0	2	0	0	0	0	0	0	0	0	0	0	0	10	1	1170.6105	Q7LDG7	Q7LDG7	105	114	RASGRP2	RAS guanyl-releasing protein 2	yes	yes	2;3	0.00097462	77.282	By MS/MS	By MS/MS	By MS/MS	By MS/MS	By MS/MS
ALLDSLQLGPDSLTVHLIHEVTK	CKRQRSIRPGLSPYRALLDSLQLGPDSLTV	GPDSLTVHLIHEVTKVLLVLELQGLQKNMT	R	A	L	T	K	V	1	0	0	2	0	1	1	1	2	1	6	1	0	0	1	2	2	0	0	2	0	0	23	0	2498.3744	Q14697	Q14697	62	84	GANAB	Neutral alpha-glucosidase AB	yes	yes	3;4	1.298E-15	112.45	By MS/MS	By MS/MS		By matching	By MS/MS
ALLEEYNK	IQQQDQCVEITEESKALLEEYNKTTMLLSK	EITEESKALLEEYNKTTMLLSKQFVQWDEL	K	A	L	N	K	T	1	0	1	0	0	0	2	0	0	0	2	1	0	0	0	0	0	0	1	0	0	0	8	0	978.50221	O75935	O75935	149	156	DCTN3	Dynactin subunit 3	yes	yes	2	0.00030234	138.37	By MS/MS	By MS/MS	By MS/MS	By MS/MS
ALLEFLQR	LLVILLPDANRDTLKALLEFLQRVIDNKEK	ANRDTLKALLEFLQRVIDNKEKNKMTVMNV	K	A	L	Q	R	V	1	1	0	0	0	1	1	0	0	0	3	0	0	1	0	0	0	0	0	0	0	0	8	0	988.57057	Q8N392	Q8N392	456	463	ARHGAP18	Rho GTPase-activating protein 18	yes	yes	2	0.00025025	167.25	By MS/MS	By MS/MS	By MS/MS	By MS/MS	By MS/MS
ALLELVPWR	MEHRLVLDTVNEVSRALLELVPWRAREGLD	VNEVSRALLELVPWRAREGLDKLVSDANEQ	R	A	L	W	R	A	1	1	0	0	0	0	1	0	0	0	3	0	0	0	1	0	0	1	0	1	0	0	9	0	1095.6441	Q9UPN3	Q9UPN3	5628	5636	MACF1	Microtubule-actin cross-linking factor 1, isoforms 1/2/3/5	yes	yes	2	0.0006494	102.72	By matching	By matching	By matching	By matching	By matching
ALLEQKIEEEMLALQNER	DRELRELEQRVSLRRALLEQKIEEEMLALQ	EQKIEEEMLALQNERTERIRSLLERQAREI	R	A	L	E	R	T	2	1	1	0	0	2	5	0	0	1	4	1	1	0	0	0	0	0	0	0	0	0	18	1	2156.1147	Q7L7X3	Q7L7X3	843	860	TAOK1	Serine/threonine-protein kinase TAO1	yes	yes	3	2.8928E-05	89.261				By matching
ALLEVVQSGGK	EAIETDDLTIKLVIKALLEVVQSGGKNIEL	LVIKALLEVVQSGGKNIELAVMRRDQSLKI	K	A	L	G	K	N	1	0	0	0	0	1	1	2	0	0	2	1	0	0	0	1	0	0	0	2	0	0	11	0	1099.6237	O14818;Q8TAA3	O14818	194	204	PSMA7;PSMA8	Proteasome subunit alpha type-7;Proteasome subunit alpha type-7-like	yes	no	2	6.7586E-07	130.66	By matching	By matching	By MS/MS	By MS/MS
ALLFIPR	LAVKHFSVEGQLEFRALLFIPRRAPFDLFE	VEGQLEFRALLFIPRRAPFDLFENKKKKNN	R	A	L	P	R	R	1	1	0	0	0	0	0	0	0	1	2	0	0	1	1	0	0	0	0	0	0	0	7	0	828.52216	P08238	P08238	331	337	HSP90AB1	Heat shock protein HSP 90-beta	yes	yes	2	0.0041211	130.84	By MS/MS	By MS/MS	By MS/MS	By MS/MS	By MS/MS
ALLFVPR	LAVKHFSVEGQLEFRALLFVPRRAPFDLFE	VEGQLEFRALLFVPRRAPFDLFENRKKKNN	R	A	L	P	R	R	1	1	0	0	0	0	0	0	0	0	2	0	0	1	1	0	0	0	0	1	0	0	7	0	814.50651	P07900	P07900	339	345	HSP90AA1	Heat shock protein HSP 90-alpha	yes	yes	2	0.00069039	161.52	By MS/MS	By MS/MS	By MS/MS	By MS/MS	By MS/MS
ALLGLVQDVIGDLHQCQR	QHHQPMVQGIPEAGKALLGLVQDVIGDLHQ	GLVQDVIGDLHQCQRTWDKIFHNTLKIHLF	K	A	L	Q	R	T	1	1	0	2	1	3	0	2	1	1	4	0	0	0	0	0	0	0	0	2	0	0	18	0	2034.068	Q70J99	Q70J99	490	507	UNC13D	Protein unc-13 homolog D	yes	yes	3	2.5359000000000002E-20	146.78		By MS/MS		By MS/MS
ALLGYADNQCKLELQGVK	LLGMKIYEKDEEKQRALLGYADNQCKLELQ	GYADNQCKLELQGVKGGVDHAAAFGRIAFS	R	A	L	V	K	G	2	0	1	1	1	2	1	2	0	0	4	2	0	0	0	0	0	0	1	1	0	0	18	1	2019.0459	Q9HC38	Q9HC38	188	205	GLOD4	Glyoxalase domain-containing protein 4	yes	yes	3	8.916E-05	74.786
ALLIFLEK	GDSTEFMGVNMDVIRALLIFLEKRLHKTHR	VNMDVIRALLIFLEKRLHKTHRLKESVAPV	R	A	L	E	K	R	1	0	0	0	0	0	1	0	0	1	3	1	0	1	0	0	0	0	0	0	0	0	8	0	945.5899	Q9NPQ8	Q9NPQ8	312	319	RIC8A	Synembryn-A	yes	yes	2	0.064442	55.676
ALLLLCGEDD	LYSMIKGDTSGDYKKALLLLCGEDD_____	GDYKKALLLLCGEDD_______________	K	A	L	D	D	-	1	0	0	2	1	0	1	1	0	0	4	0	0	0	0	0	0	0	0	0	0	0	10	0	1117.5325	P08758	P08758	311	320	ANXA5	Annexin A5	yes	yes	2	0.00031346	107.66				By MS/MS
ALLLSTYIK	SLLHSKFHLCSVATRALLLSTYIKFINLFP	CSVATRALLLSTYIKFINLFPETKATIQGV	R	A	L	I	K	F	1	0	0	0	0	0	0	0	0	1	3	1	0	0	0	1	1	0	1	0	0	0	9	0	1020.6219	O95782;O94973	O95782	539	547	AP2A1;AP2A2	AP-2 complex subunit alpha-1;AP-2 complex subunit alpha-2	yes	no	2	0.0014356	94.302	By MS/MS	By MS/MS	By MS/MS	By MS/MS	By MS/MS
ALLQAILQTEDMLK	NGVTDGYLNSLCTVRALLQAILQTEDMLKV	RALLQAILQTEDMLKVYEARLTEEETVCLD	R	A	L	L	K	V	2	0	0	1	0	2	1	0	0	1	4	1	1	0	0	0	1	0	0	0	0	0	14	0	1585.8749	P15924	P15924	772	785	DSP	Desmoplakin	yes	yes	2	5.0026E-07	151.15
ALLQMVQQFGVDFEKR	EYKNFRPDDPTRKTKALLQMVQQFGVDFEK	LLQMVQQFGVDFEKRIEGSGDQVDTLELSG	K	A	L	K	R	I	1	1	0	1	0	3	1	1	0	0	2	1	1	2	0	0	0	0	0	2	0	0	16	1	1907.9928	P50570	P50570	328	343	DNM2	Dynamin-2	yes	yes	3	3.2518E-16	125.28		By MS/MS
ALLTLADGR	LGDDISSETSGDFRKALLTLADGRRDESLK	SGDFRKALLTLADGRRDESLKVDEHLAKQD	K	A	L	G	R	R	2	1	0	1	0	0	0	1	0	0	3	0	0	0	0	0	1	0	0	0	0	0	9	0	928.53418	P12429	P12429	155	163	ANXA3	Annexin A3	yes	yes	2	0.00047311	106.36	By MS/MS	By MS/MS	By MS/MS	By MS/MS	By MS/MS
ALLTLADGRR	LGDDISSETSGDFRKALLTLADGRRDESLK	GDFRKALLTLADGRRDESLKVDEHLAKQDA	K	A	L	R	R	D	2	2	0	1	0	0	0	1	0	0	3	0	0	0	0	0	1	0	0	0	0	0	10	1	1084.6353	P12429	P12429	155	164	ANXA3	Annexin A3	yes	yes	3	1.2195E-08	120.99	By MS/MS		By MS/MS	By MS/MS
ALLTPVAIAAGR	TNVKGIYAVGDVCGKALLTPVAIAAGRKLA	CGKALLTPVAIAAGRKLAHRLFEYKEDSKL	K	A	L	G	R	K	4	1	0	0	0	0	0	1	0	1	2	0	0	0	1	0	1	0	0	1	0	0	12	0	1151.7026	P00390	P00390	380	391	GSR	Glutathione reductase, mitochondrial	yes	yes	2	1.5394E-07	128.36	By MS/MS	By MS/MS	By MS/MS	By MS/MS	By MS/MS
ALLVTASQCQQPAENK	QKHAEMVHTGLKLERALLVTASQCQQPAEN	LLVTASQCQQPAENKLSDLLAPISEQIKEV	R	A	L	N	K	L	3	0	1	0	1	3	1	0	0	0	2	1	0	0	1	1	1	0	0	1	0	0	16	0	1756.8778	Q01518	Q01518	85	100	CAP1	Adenylyl cyclase-associated protein 1	yes	yes	2;3	1.1580000000000001E-243	381.28	By MS/MS	By MS/MS	By MS/MS	By MS/MS	By MS/MS
ALLVTASQCQQPAENKLSDLLAPISEQIK	QKHAEMVHTGLKLERALLVTASQCQQPAEN	NKLSDLLAPISEQIKEVITFREKNRGSKLF	R	A	L	I	K	E	4	0	1	1	1	4	2	0	0	2	5	2	0	0	2	3	1	0	0	1	0	0	29	1	3164.6751	Q01518	Q01518	85	113	CAP1	Adenylyl cyclase-associated protein 1	yes	yes	3;4	1.6029E-28	112.39	By MS/MS		By MS/MS	By MS/MS	By MS/MS
ALLYEAIGYSETAVDPTLLK	VQPETLEEMLTPEEKALLYEAIGYSETAVD	AIGYSETAVDPTLLKTFEALKFFVHLKSMS	K	A	L	L	K	T	3	0	0	1	0	0	2	1	0	1	4	1	0	0	1	1	2	0	2	1	0	0	20	0	2166.146	Q96RL7	Q96RL7	464	483	VPS13A	Vacuolar protein sorting-associated protein 13A	yes	yes	3	0.033323	27.324		By matching			By matching
ALLYEDALYTVLHR	PEIQPPSHHFSPEQRALLYEDALYTVLHRL	RALLYEDALYTVLHRLGHPEPNHVTEASEL	R	A	L	H	R	L	2	1	0	1	0	0	1	0	1	0	4	0	0	0	0	0	1	0	2	1	0	0	14	0	1675.8934	Q70J99	Q70J99	53	66	UNC13D	Protein unc-13 homolog D	yes	yes	2;3	2.2922000000000002E-20	142.57	By MS/MS	By MS/MS	By MS/MS	By MS/MS	By MS/MS
ALMDEVVK	PVGVFEWEAFARGTKALMDEVVKATSRGCI	AFARGTKALMDEVVKATSRGCITIIGGGDT	K	A	L	V	K	A	1	0	0	1	0	0	1	0	0	0	1	1	1	0	0	0	0	0	0	2	0	0	8	0	903.47355	P00558	P00558	354	361	PGK1	Phosphoglycerate kinase 1	yes	yes	2	0.0086504	79.451	By MS/MS	By MS/MS	By MS/MS	By MS/MS	By MS/MS
ALMGLYHGQVLCK	ESQKFGELVMTKESKALMGLYHGQVLCKKN	SKALMGLYHGQVLCKKNKFGAPQKDVKHLA	K	A	L	C	K	K	1	0	0	0	1	1	0	2	1	0	3	1	1	0	0	0	0	0	1	1	0	0	13	0	1488.7581	P40939	P40939	338	350	HADHA	Trifunctional enzyme subunit alpha, mitochondrial;Long-chain enoyl-CoA hydratase;Long chain 3-hydroxyacyl-CoA dehydrogenase	yes	yes	3	0.070853	30.336				By MS/MS
ALMPVLLQGQAR	GRRMLYPGSVYLLQKALMPVLLQGQARLVE	LQKALMPVLLQGQARLVEECNGRRAKLLAC	K	A	L	A	R	L	2	1	0	0	0	2	0	1	0	0	3	0	1	0	1	0	0	0	0	1	0	0	12	0	1295.7384	O95870	O95870	232	243	ABHD16A	Abhydrolase domain-containing protein 16A	yes	yes	2	0.00030286	91.318	By matching	By MS/MS	By matching	By MS/MS	By MS/MS
ALNALCDGLIDELNQALK	GKNNTVGLIQLNRPKALNALCDGLIDELNQ	ALCDGLIDELNQALKTFEEDPAVGAIVLTG	K	A	L	L	K	T	3	0	2	2	1	1	1	1	0	1	5	1	0	0	0	0	0	0	0	0	0	0	18	0	1970.0143	P30084	P30084	57	74	ECHS1	Enoyl-CoA hydratase, mitochondrial	yes	yes	2;3	2.1891E-07	139.89	By MS/MS	By MS/MS		By MS/MS	By MS/MS
ALNEINQFYQK	TEEVKITVDDKHYQKALNEINQFYQKFPQY	HYQKALNEINQFYQKFPQYLQYLYQGPIVL	K	A	L	Q	K	F	1	0	2	0	0	2	1	0	0	1	1	1	0	1	0	0	0	0	1	0	0	0	11	0	1366.6881	CON__P02663	CON__P02663	81	91			yes	yes	2	2.0281E-10	149.82
ALNFGGIGVVVGHELTHAFDDQGR	AGILQAPFYTRSSPKALNFGGIGVVVGHEL	VVGHELTHAFDDQGREYDKDGNLRPWWKNS	K	A	L	G	R	E	2	1	1	2	0	1	1	5	2	1	2	0	0	2	0	0	1	0	0	3	0	0	24	0	2508.251	P42892	P42892	595	618	ECE1	Endothelin-converting enzyme 1	yes	yes	4	6.1277E-09	77.681
ALNFLVNEFLLK	SSPEIQEPIKPLEKRALNFLVNEFLLKNNY	EKRALNFLVNEFLLKNNYKLTSITFSDEND	R	A	L	L	K	N	1	0	2	0	0	0	1	0	0	0	4	1	0	2	0	0	0	0	0	1	0	0	12	0	1419.8126	Q9P260	Q9P260	258	269	KIAA1468	LisH domain and HEAT repeat-containing protein KIAA1468	yes	yes	2	0.00094039	98.249	By MS/MS
ALNLAYSSIYGSYR	DKQPNAQPQYLHGSKALNLAYSSIYGSYRN	KALNLAYSSIYGSYRNFVGPPHFQVICRLL	K	A	L	Y	R	N	2	1	1	0	0	0	0	1	0	1	2	0	0	0	0	3	0	0	3	0	0	0	14	0	1576.7886	Q7L576	Q7L576	893	906	CYFIP1	Cytoplasmic FMR1-interacting protein 1	yes	yes	2	1.8434E-09	138.99	By matching	By matching	By matching	By matching	By matching
ALNRPPTYPTK	NGIKTVIVNMVDVAKALNRPPTYPTKYFGC	DVAKALNRPPTYPTKYFGCELGAQTQFDVK	K	A	L	T	K	Y	1	1	1	0	0	0	0	0	0	0	1	1	0	0	3	0	2	0	1	0	0	0	11	0	1256.6877	P55010	P55010	45	55	EIF5	Eukaryotic translation initiation factor 5	yes	yes	3	0.025691	40.015	By matching	By matching	By matching	By matching	By matching
ALNSIIDVYHK	______________________________	ELEKALNSIIDVYHKYSLIKGNFHAVYRDD	K	A	L	H	K	Y	1	0	1	1	0	0	0	0	1	2	1	1	0	0	0	1	0	0	1	1	0	0	11	0	1271.6874	P05109	P05109	8	18	S100A8	Protein S100-A8;Protein S100-A8, N-terminally processed	yes	yes	3	5.0754E-05	107.06	By matching		By MS/MS
ALNSMGQDLERPLELR	IVDREVTPFFIIYCRALNSMGQDLERPLEL	LNSMGQDLERPLELRVRVLDINDNPPVFSM	R	A	L	L	R	V	1	2	1	1	0	1	2	1	0	0	4	0	1	0	1	1	0	0	0	0	0	0	16	0	1840.9465	Q02413	Q02413	129	144	DSG1	Desmoglein-1	yes	yes	3	0.00031671	66.285	By MS/MS
ALPAPIEK	DWLNGKEYKCKVSNKALPAPIEKTISKAKG	KCKVSNKALPAPIEKTISKAKGQPREPQVY	K	A	L	E	K	T	2	0	0	0	0	0	1	0	0	1	1	1	0	0	2	0	0	0	0	0	0	0	8	0	837.496	P0DOX5;P01857;P01860	P0DOX5	329	336	IGHG1;IGHG3	Ig gamma-1 chain C region;Ig gamma-3 chain C region	no	no	2	0.0038854	91.626	By MS/MS	By MS/MS	By MS/MS	By MS/MS	By MS/MS
ALPATPQLPSR	LPPPPPVSRNGSTSRALPATPQLPSRSGVD	STSRALPATPQLPSRSGVDSPRSGPRPPLP	R	A	L	S	R	S	2	1	0	0	0	1	0	0	0	0	2	0	0	0	3	1	1	0	0	0	0	0	11	0	1149.6506	O43516	O43516	394	404	WIPF1	WAS/WASL-interacting protein family member 1	yes	yes	2	0.003539	88.181	By MS/MS	By MS/MS	By MS/MS	By MS/MS	By MS/MS
ALPAVQQNNLDEDLIR	DAAELVALAQAVNARALPAVQQNNLDEDLI	LPAVQQNNLDEDLIRKLAYVAAGDLAPINA	R	A	L	I	R	K	2	1	2	2	0	2	1	0	0	1	3	0	0	0	1	0	0	0	0	1	0	0	16	0	1807.9428	P22314	P22314	369	384	UBA1	Ubiquitin-like modifier-activating enzyme 1	yes	yes	2	2.5341E-56	251.34	By MS/MS	By MS/MS	By MS/MS	By MS/MS	By MS/MS
ALPAVQQNNLDEDLIRK	DAAELVALAQAVNARALPAVQQNNLDEDLI	PAVQQNNLDEDLIRKLAYVAAGDLAPINAF	R	A	L	R	K	L	2	1	2	2	0	2	1	0	0	1	3	1	0	0	1	0	0	0	0	1	0	0	17	1	1936.0378	P22314	P22314	369	385	UBA1	Ubiquitin-like modifier-activating enzyme 1	yes	yes	2;3	3.6494999999999996E-32	176.23	By MS/MS	By MS/MS	By MS/MS	By MS/MS	By MS/MS
ALPFWNEEIVPQIK	DQLPSCESLKDTIARALPFWNEEIVPQIKE	RALPFWNEEIVPQIKEGKRVLIAAHGNSLR	R	A	L	I	K	E	1	0	1	0	0	1	2	0	0	2	1	1	0	1	2	0	0	1	0	1	0	0	14	0	1682.9032	P18669;P15259;Q8N0Y7	P18669	163	176	PGAM1;PGAM2;PGAM4	Phosphoglycerate mutase 1;Phosphoglycerate mutase 2;Probable phosphoglycerate mutase 4	yes	no	2;3	3.2176E-24	205.32	By MS/MS	By MS/MS	By MS/MS	By MS/MS	By MS/MS
ALPGLSKQEDCCGTVGTSWGFNK	LGRCFQETIGSQCGKALPGLSKQEDCCGTV	EDCCGTVGTSWGFNKCQKCPKKPSYHGYNQ	K	A	L	N	K	C	1	0	1	1	2	1	1	4	0	0	2	2	0	1	1	2	2	1	0	1	0	0	23	1	2511.1522	Q14766	Q14766	571	593	LTBP1	Latent-transforming growth factor beta-binding protein 1	yes	yes	3	3.6214E-05	57.484	By MS/MS			By MS/MS
ALPGQLKPFETLLSQNQGGK	LIYTNYEAGKDDYVKALPGQLKPFETLLSQ	LKPFETLLSQNQGGKTFIVGDQISFADYNL	K	A	L	G	K	T	1	0	1	0	0	3	1	3	0	0	4	2	0	1	2	1	1	0	0	0	0	0	20	0	2125.1532	P09211	P09211	122	141	GSTP1	Glutathione S-transferase P	yes	yes	2;3	1.6434E-131	246.86	By MS/MS	By MS/MS	By MS/MS	By MS/MS	By MS/MS
ALPLALVLHELGAGR	EELLAPADGTVELVRALPLALVLHELGAGR	ALPLALVLHELGAGRSRAGEPLRLGVGAEL	R	A	L	G	R	S	3	1	0	0	0	0	1	2	1	0	5	0	0	0	1	0	0	0	0	1	0	0	15	0	1528.9089	P19971	P19971	394	408	TYMP	Thymidine phosphorylase	yes	yes	2;3	5.8822E-14	136.96	By MS/MS	By MS/MS	By MS/MS	By MS/MS	By MS/MS
ALPLCLHQIAESYFQEEDYEK	LFSLIRGEVEQLDSRALPLCLHQIAESYFQ	HQIAESYFQEEDYEKAMKFIQLERLYHEQL	R	A	L	E	K	A	2	0	0	1	1	2	4	0	1	1	3	1	0	1	1	1	0	0	2	0	0	0	21	0	2582.1999	Q6PJW8	Q6PJW8	188	208	CNST	Consortin	yes	yes	3	2.7141E-13	125.88	By MS/MS	By MS/MS	By MS/MS	By MS/MS	By MS/MS
ALPLLFNLIK	VSLVLGIMAKLLPLRALPLLFNLIKVVPRV	LLPLRALPLLFNLIKVVPRVFGRMVGKSRE	R	A	L	I	K	V	1	0	1	0	0	0	0	0	0	1	4	1	0	1	1	0	0	0	0	0	0	0	10	0	1140.7271	Q86UT6	Q86UT6	548	557	NLRX1	NLR family member X1	yes	yes	2	0.064402	48.561		By matching		By matching
ALPLRPDGFR	GGAEVTRFVLQNASRALPLRPDGFRSAEAA	QNASRALPLRPDGFRSAEAAAAQAEEDLRA	R	A	L	F	R	S	1	2	0	1	0	0	0	1	0	0	2	0	0	1	2	0	0	0	0	0	0	0	10	0	1140.6404	Q9NXH8	Q9NXH8	318	327	TOR4A	Torsin-4A	yes	yes	3	0.00064864	89.029	By matching	By matching	By matching	By matching	By matching
ALPSIPK	TSQSFIIRPQKEGERALPSIPKLANSEKQG	RPQKEGERALPSIPKLANSEKQGMRTHAVS	R	A	L	P	K	L	1	0	0	0	0	0	0	0	0	1	1	1	0	0	2	1	0	0	0	0	0	0	7	0	724.44833	Q05397	Q05397	369	375	PTK2	Focal adhesion kinase 1	yes	yes	2	0.04166	79.939
ALQAAYGASAPSVTSAALR	FWKEHHFEAIALVEKALQAAYGASAPSVTS	AYGASAPSVTSAALRWMYHHSQLQGAHGDA	K	A	L	L	R	W	7	1	0	0	0	1	0	1	0	0	2	0	0	0	1	3	1	0	1	1	0	0	19	0	1803.9479	O43488	O43488	279	297	AKR7A2	Aflatoxin B1 aldehyde reductase member 2	yes	yes	2	6.510399999999999E-36	227.63	By MS/MS	By MS/MS	By MS/MS	By MS/MS	By MS/MS
ALQALEELR	SRVKAEAEAAREKQRALQALEELRLQAEEA	AREKQRALQALEELRLQAEEAERRLRQAEV	R	A	L	L	R	L	2	1	0	0	0	1	2	0	0	0	3	0	0	0	0	0	0	0	0	0	0	0	9	0	1041.5819	Q15149	Q15149	1671	1679	PLEC	Plectin	yes	yes	2	7.8819E-05	130.22	By matching	By MS/MS	By MS/MS	By MS/MS	By matching
ALQALQQEHK	EDEEFHGLDEATLLRALQALQQEHKAEIIT	ATLLRALQALQQEHKAEIITVSDGRGVKFF	R	A	L	H	K	A	2	0	0	0	0	3	1	0	1	0	2	1	0	0	0	0	0	0	0	0	0	0	10	0	1164.6251	Q9BRG1	Q9BRG1	152	161	VPS25	Vacuolar protein-sorting-associated protein 25	yes	yes	2;3	0.00033759	107.15		By MS/MS		By MS/MS	By matching
ALQASALK	CPLLKPWALTFSYGRALQASALKAWGGKKE	LTFSYGRALQASALKAWGGKKENLKAAQEE	R	A	L	L	K	A	3	0	0	0	0	1	0	0	0	0	2	1	0	0	0	1	0	0	0	0	0	0	8	0	800.4756	P04075	P04075	305	312	ALDOA	Fructose-bisphosphate aldolase A	yes	yes	2	0.0032239	94.874			By MS/MS	By MS/MS	By matching
ALQASALNAWR	CPLPRPWALTFSYGRALQASALNAWRGQRD	SYGRALQASALNAWRGQRDNAGAATEEFIK	R	A	L	W	R	G	4	1	1	0	0	1	0	0	0	0	2	0	0	0	0	1	0	1	0	0	0	0	11	0	1199.6411	P09972	P09972	305	315	ALDOC	Fructose-bisphosphate aldolase C	yes	yes	2	1.0008E-05	124.23	By matching	By matching
ALQATVGNSYK	DARDPAFKAANGSLRALQATVGNSYKCNAE	GSLRALQATVGNSYKCNAEEHVRVTKAFSV	R	A	L	Y	K	C	2	0	1	0	0	1	0	1	0	0	1	1	0	0	0	1	1	0	1	1	0	0	11	0	1150.5982	P11279	P11279	327	337	LAMP1	Lysosome-associated membrane glycoprotein 1	yes	yes	2	5.216E-12	185.6	By MS/MS	By MS/MS	By MS/MS	By MS/MS	By MS/MS
ALQDQVSIQSADAQEQVEGLLAENNALR	DQRQGERLEHAAALRALQDQVSIQSADAQE	QEQVEGLLAENNALRTSLAALEQIQTAKTQ	R	A	L	L	R	T	5	1	2	2	0	5	3	1	0	1	4	0	0	0	0	2	0	0	0	2	0	0	28	0	3009.5003	Q4V328	Q4V328	312	339	GRIPAP1	GRIP1-associated protein 1	yes	yes	3	5.8408E-10	72.474	By MS/MS	By MS/MS		By MS/MS	By MS/MS
ALQEAHQQTLDDLQAEEDKVNTLTK	AGLDETIAKLTKEKKALQEAHQQTLDDLQA	DDLQAEEDKVNTLTKAKIKLEQQVDDLEGS	K	A	L	T	K	A	3	0	1	3	0	4	3	0	1	0	4	2	0	0	0	0	3	0	0	1	0	0	25	1	2837.4043	P12882;Q9UKX2	P12882	1002	1026	MYH1;MYH2	Myosin-1;Myosin-2	no	no	3	8.8527E-17	104.33
ALQEALVLSDR	RVHRDGPALSGPQSRALQEALVLSDRAPFA	PQSRALQEALVLSDRAPFAAPSPFAELVLP	R	A	L	D	R	A	2	1	0	1	0	1	1	0	0	0	3	0	0	0	0	1	0	0	0	1	0	0	11	0	1213.6667	P19971	P19971	454	464	TYMP	Thymidine phosphorylase	yes	yes	2	3.6539E-07	153.12	By MS/MS	By MS/MS	By MS/MS	By MS/MS	By MS/MS
ALQEGDLASSR	EFLVNHMDLAKGHIKALQEGDLASSRGIEA	GHIKALQEGDLASSRGIEACTNAADALLQC	K	A	L	S	R	G	2	1	0	1	0	1	1	1	0	0	2	0	0	0	0	2	0	0	0	0	0	0	11	0	1145.5677	Q9NV70	Q9NV70	289	299	EXOC1	Exocyst complex component 1	yes	yes	2	0.00059551	94.692	By matching	By MS/MS	By MS/MS	By MS/MS	By MS/MS
ALQEGEGDLSISADR	HSYGKLVPEAVGDQKALQEGEGDLSISADR	ALQEGEGDLSISADRLSEKRSPNDFALWKA	K	A	L	D	R	L	2	1	0	2	0	1	2	2	0	1	2	0	0	0	0	2	0	0	0	0	0	0	15	0	1559.7427	P49589	P49589	296	310	CARS	Cysteine--tRNA ligase, cytoplasmic	yes	yes	2	1.3698E-08	133.07	By MS/MS	By MS/MS	By MS/MS
ALQFLEEVK	HPRIITEGFEAAKEKALQFLEEVKVSREMD	EAAKEKALQFLEEVKVSREMDRETLIDVAR	K	A	L	V	K	V	1	0	0	0	0	1	2	0	0	0	2	1	0	1	0	0	0	0	0	1	0	0	9	0	1075.5914	P40227	P40227	130	138	CCT6A	T-complex protein 1 subunit zeta	yes	yes	2	8.8259E-05	128.69	By MS/MS	By MS/MS	By MS/MS	By MS/MS	By MS/MS
ALQGASQIIAEIR	EDMAQRRKEAADMLKALQGASQIIAEIRET	LKALQGASQIIAEIRETHLW__________	K	A	L	I	R	E	3	1	0	0	0	2	1	1	0	3	1	0	0	0	0	1	0	0	0	0	0	0	13	0	1368.7725	O00429	O00429	719	731	DNM1L	Dynamin-1-like protein	yes	yes	2;3	3.8939999999999996E-46	223.77	By MS/MS	By MS/MS	By MS/MS	By MS/MS	By MS/MS
ALQGISGLK	GIFAVLKEKCGQIHKALQGISGLKVVGESL	CGQIHKALQGISGLKVVGESLSPAFHLQLE	K	A	L	L	K	V	1	0	0	0	0	1	0	2	0	1	2	1	0	0	0	1	0	0	0	0	0	0	9	0	885.52837	O15269	O15269	376	384	SPTLC1	Serine palmitoyltransferase 1	yes	yes	2	0.010434	77.058
ALQHMTDFAIQFNK	HRQGHIYMEMNFTNKALQHMTDFAIQFNKN	KALQHMTDFAIQFNKNSFGVIPSTPLAIHT	K	A	L	N	K	N	2	0	1	1	0	2	0	0	1	1	1	1	1	2	0	0	1	0	0	0	0	0	14	0	1662.8188	P63010	P63010	746	759	AP2B1	AP-2 complex subunit beta	yes	yes	3	0.0043025	50.897
ALQIPEVYLR	EHIQRLSKVVTANHRALQIPEVYLREAPWP	TANHRALQIPEVYLREAPWPSAQSEIRTIS	R	A	L	L	R	E	1	1	0	0	0	1	1	0	0	1	2	0	0	0	1	0	0	0	1	1	0	0	10	0	1200.6867	Q14C86	Q14C86	1361	1370	GAPVD1	GTPase-activating protein and VPS9 domain-containing protein 1	yes	yes	2	0.0081099	87.616	By MS/MS	By MS/MS	By MS/MS	By MS/MS
ALQQYTLEPSEKPFDLK	YILNGLTVSIPGLERALQQYTLEPSEKPFD	QQYTLEPSEKPFDLKSVPLATAPMAEQRTE	R	A	L	L	K	S	1	0	0	1	0	2	2	0	0	0	3	2	0	1	2	1	1	0	1	0	0	0	17	0	2006.0361	Q9Y678	Q9Y678	561	577	COPG1	Coatomer subunit gamma-1	yes	yes	2;3	5.8865E-17	148.33	By MS/MS	By MS/MS	By MS/MS	By MS/MS	By MS/MS
ALQSLATVFSSSGYQGETDLNDAITEAGK	RCTGPLPKEYQKIGKALQSLATVFSSSGYQ	QGETDLNDAITEAGKTYEEIASLVAEQPKK	K	A	L	G	K	T	4	0	1	2	0	2	2	3	0	1	3	1	0	1	0	4	3	0	1	1	0	0	29	0	2972.4251	Q9Y5X1	Q9Y5X1	441	469	SNX9	Sorting nexin-9	yes	yes	3	6.5146E-07	62.374	By MS/MS				By MS/MS
ALQSVGQIVGEVLK	KELTKQYEKSENDLKALQSVGQIVGEVLKQ	KALQSVGQIVGEVLKQLTEEKFIVKATNGP	K	A	L	L	K	Q	1	0	0	0	0	2	1	2	0	1	2	1	0	0	0	1	0	0	0	3	0	0	14	0	1439.8348	P62333	P62333	49	62	PSMC6	26S protease regulatory subunit 10B	yes	yes	2	0.00097635	89.403
ALQVMTDFAIQFNR	RQVGSISMDLQLTNKALQVMTDFAIQFNRN	KALQVMTDFAIQFNRNSFGLAPATPLQVHA	K	A	L	N	R	N	2	1	1	1	0	2	0	0	0	1	1	0	1	2	0	0	1	0	0	1	0	0	14	0	1652.8345	Q10567	Q10567	755	768	AP1B1	AP-1 complex subunit beta-1	yes	yes	2	1.2909E-05	87.298
ALQYEYASK	AAFSASKAYLDHFSRALQYEYASKGIFVQS	LDHFSRALQYEYASKGIFVQSLIPFYVATS	R	A	L	S	K	G	2	0	0	0	0	1	1	0	0	0	1	1	0	0	0	1	0	0	2	0	0	0	9	0	1071.5237	Q3SXM5	Q3SXM5	231	239	HSDL1	Inactive hydroxysteroid dehydrogenase-like protein 1	yes	yes	2	0.0050835	80.438	By matching	By MS/MS	By matching	By MS/MS	By matching
ALRETLPAEQDLTTK	FMECNLNELVKHGLRALRETLPAEQDLTTK	ALRETLPAEQDLTTKNVSIGIVGKDLEFTI	R	A	L	T	K	N	2	1	0	1	0	1	2	0	0	0	3	1	0	0	1	0	3	0	0	0	0	0	15	1	1684.8996	P25786	P25786	194	208	PSMA1	Proteasome subunit alpha type-1	yes	yes	3	2.9388E-05	101.53	By MS/MS		By MS/MS	By MS/MS	By MS/MS
ALRNLESHHQAAIEK	AELEKIFQDKNQAERALRNLESHHQAAIEK	ALRNLESHHQAAIEKLREDLQSEHGRCLED	R	A	L	E	K	L	3	1	1	0	0	1	2	0	2	1	2	1	0	0	0	1	0	0	0	0	0	0	15	1	1715.9067	O95613	O95613	404	418	PCNT	Pericentrin	yes	yes	3	0.023967	37.156	By MS/MS		By MS/MS	By MS/MS	By MS/MS
ALSAIADLLTNEHER	WTYGRYIRSALRQEKALSAIADLLTNEHER	ALSAIADLLTNEHERVVKAASGALRNLAVD	K	A	L	E	R	V	3	1	1	1	0	0	2	0	1	1	3	0	0	0	0	1	1	0	0	0	0	0	15	0	1651.8529	O60716	O60716	711	725	CTNND1	Catenin delta-1	yes	yes	3	0.00023079	72.175	By matching			By MS/MS	By MS/MS
ALSDHHIYLEGTLLKPNMVTPGHACTQK	RCQYVTEKVLAAVYKALSDHHIYLEGTLLK	LKPNMVTPGHACTQKFSHEEIAMATVTALR	K	A	L	Q	K	F	2	0	1	1	1	1	1	2	3	1	4	2	1	0	2	1	3	0	1	1	0	0	28	0	3130.5692	P04075	P04075	216	243	ALDOA	Fructose-bisphosphate aldolase A	yes	yes	4	0.007134	30.135
ALSEALTELGYK	LEFKVYQHQVVANCRALSEALTELGYKIVT	NCRALSEALTELGYKIVTGGSDNHLILVDL	R	A	L	Y	K	I	2	0	0	0	0	0	2	1	0	0	3	1	0	0	0	1	1	0	1	0	0	0	12	0	1293.6816	P34896	P34896	337	348	SHMT1	Serine hydroxymethyltransferase, cytosolic	yes	yes	2	4.0808E-08	137.95		By matching	By matching	By MS/MS	By matching
ALSNLESIPGGYNALR	RNPAMMQEMMRNQDRALSNLESIPGGYNAL	LSNLESIPGGYNALRRMYTDIQEPMLSAAQ	R	A	L	L	R	R	2	1	2	0	0	0	1	2	0	1	3	0	0	0	1	2	0	0	1	0	0	0	16	0	1673.8737	Q9UMX0;Q9NRR5	Q9UMX0	258	273	UBQLN1;UBQLN4	Ubiquilin-1;Ubiquilin-4	yes	no	2	0.0011283	66.289		By matching	By matching	By matching
ALSNLESIPGGYNALRR	RNPAMMQEMMRNQDRALSNLESIPGGYNAL	SNLESIPGGYNALRRMYTDIQEPMLSAAQE	R	A	L	R	R	M	2	2	2	0	0	0	1	2	0	1	3	0	0	0	1	2	0	0	1	0	0	0	17	1	1829.9748	Q9UMX0;Q9NRR5	Q9UMX0	258	274	UBQLN1;UBQLN4	Ubiquilin-1;Ubiquilin-4	yes	no	3	0.00016425	55.755
ALSNVEGFER	AELAVHLPQGAHYMRALSNVEGFERLICNQ	AHYMRALSNVEGFERLICNQKKENETRVVL	R	A	L	E	R	L	1	1	1	0	0	0	2	1	0	0	1	0	0	1	0	1	0	0	0	1	0	0	10	0	1120.5513	P08514	P08514	693	702	ITGA2B	Integrin alpha-IIb;Integrin alpha-IIb heavy chain;Integrin alpha-IIb light chain, form 1;Integrin alpha-IIb light chain, form 2	yes	yes	2	4.1326000000000004E-29	247.58	By MS/MS	By MS/MS	By MS/MS	By MS/MS	By MS/MS
ALSPLEEWLR	SSAQDPQAVLGALGRALSPLEEWLRLHTYL	GALGRALSPLEEWLRLHTYLAGEAPTLADL	R	A	L	L	R	L	1	1	0	0	0	0	2	0	0	0	3	0	0	0	1	1	0	1	0	0	0	0	10	0	1212.6503	P26640	P26640	138	147	VARS	Valine--tRNA ligase	yes	yes	2	0.0041217	80.239
ALSQLAEVEEK	AAMLGNSEDHTALSRALSQLAEVEEKIDQL	ALSRALSQLAEVEEKIDQLHQEQAFADFYM	R	A	L	E	K	I	2	0	0	0	0	1	3	0	0	0	2	1	0	0	0	1	0	0	0	1	0	0	11	0	1215.6347	O60749;Q13596	O60749	363	373	SNX2;SNX1	Sorting nexin-2;Sorting nexin-1	no	no	2	2.6184E-10	147.75		By matching	By MS/MS	By matching	By MS/MS
ALSSEGKPYVTKEELYQNLTR	TENVKSSEEIESAFRALSSEGKPYVTKEEL	KPYVTKEELYQNLTREQADYCVSHMKPYVD	R	A	L	T	R	E	1	1	1	0	0	1	3	1	0	0	3	2	0	0	1	2	2	0	2	1	0	0	21	1	2425.2489	Q13813	Q13813	2415	2435	SPTAN1	Spectrin alpha chain, non-erythrocytic 1	yes	yes	4	0.0015159	44.105
ALSTDPAAPNLK	KGISMSSSKLLLAAKALSTDPAAPNLKSQL	AAKALSTDPAAPNLKSQLAAAARAVTDSIN	K	A	L	L	K	S	3	0	1	1	0	0	0	0	0	0	2	1	0	0	2	1	1	0	0	0	0	0	12	0	1196.6401	Q9Y490	Q9Y490	1321	1332	TLN1	Talin-1	yes	yes	2	2.8525E-18	195.04	By MS/MS	By MS/MS	By MS/MS	By MS/MS	By MS/MS
ALSTDPAAPNLKSQLAAAAR	KGISMSSSKLLLAAKALSTDPAAPNLKSQL	PAAPNLKSQLAAAARAVTDSINQLITMCTQ	K	A	L	A	R	A	7	1	1	1	0	1	0	0	0	0	3	1	0	0	2	2	1	0	0	0	0	0	20	1	1965.0643	Q9Y490	Q9Y490	1321	1340	TLN1	Talin-1	yes	yes	3	1.1555E-11	120.31	By MS/MS		By MS/MS	By MS/MS	By MS/MS
ALSTDSIER	YSLEGYGTDAVIYIKALSTDSIERLPVYNK	AVIYIKALSTDSIERLPVYNKAAWKHYNTN	K	A	L	E	R	L	1	1	0	1	0	0	1	0	0	1	1	0	0	0	0	2	1	0	0	0	0	0	9	0	990.49819	Q15118	Q15118	391	399	PDK1	[Pyruvate dehydrogenase (acetyl-transferring)] kinase isozyme 1, mitochondrial	yes	yes	2	0.033771	60.436
ALSTGEKGFGYK	ELFADKVPKTAENFRALSTGEKGFGYKGSC	NFRALSTGEKGFGYKGSCFHRIIPGFMCQG	R	A	L	Y	K	G	1	0	0	0	0	0	1	3	0	0	1	2	0	1	0	1	1	0	1	0	0	0	12	1	1256.6401	P62937	P62937	38	49	PPIA	Peptidyl-prolyl cis-trans isomerase A;Peptidyl-prolyl cis-trans isomerase A, N-terminally processed	yes	yes	3	0.0020505	78.692	By MS/MS		By MS/MS		By MS/MS
ALSVAELTQQMFDAR	PGFAPLTAQGSQQYRALSVAELTQQMFDAR	ALSVAELTQQMFDARNTMAACDLRRGRYLT	R	A	L	A	R	N	3	1	0	1	0	2	1	0	0	0	2	0	1	1	0	1	1	0	0	1	0	0	15	0	1678.8349	Q9H4B7	Q9H4B7	283	297	TUBB1	Tubulin beta-1 chain	yes	yes	2;3	2.9117000000000002E-179	357.91	By MS/MS	By MS/MS	By MS/MS	By MS/MS	By MS/MS
ALSVGLVK	SAKITVNEVELLVMKALSVGLVKGSIDEVD	VELLVMKALSVGLVKGSIDEVDKRVHMTWV	K	A	L	V	K	G	1	0	0	0	0	0	0	1	0	0	2	1	0	0	0	1	0	0	0	2	0	0	8	0	785.50109	Q9UNM6	Q9UNM6	314	321	PSMD13	26S proteasome non-ATPase regulatory subunit 13	yes	yes	2	0.0022885	101.69			By MS/MS
ALSVGNIDDALQCYSEAIK	______________________________	GNIDDALQCYSEAIKLDPHNHVLYSNRSAA	K	A	L	I	K	L	3	0	1	2	1	1	1	1	0	2	2	1	0	0	0	2	0	0	1	1	0	0	19	0	2065.999	P31948	P31948	14	32	STIP1	Stress-induced-phosphoprotein 1	yes	yes	2	1.4352E-15	140.82	By MS/MS	By MS/MS		By MS/MS
ALSVVWDR	EVVESGRYIILLLGKALSVVWDRHLSISVV	IILLLGKALSVVWDRHLSISVVLKQTYQEK	K	A	L	D	R	H	1	1	0	1	0	0	0	0	0	0	1	0	0	0	0	1	0	1	0	2	0	0	8	0	944.50797	P04275	P04275	969	976	VWF	von Willebrand factor;von Willebrand antigen 2	yes	yes	2	9.647E-05	166.96	By matching	By MS/MS	By matching	By MS/MS	By matching
ALTALFK	GVMVPAPIQDLEALRALTALFKEQRNRETA	IQDLEALRALTALFKEQRNRETAPRTIFQR	R	A	L	F	K	E	2	0	0	0	0	0	0	0	0	0	2	1	0	1	0	0	1	0	0	0	0	0	7	0	762.46398	Q9UBB4	Q9UBB4	28	34	ATXN10	Ataxin-10	yes	yes	2	0.081817	86.086	By MS/MS
ALTDAGCNLNPLQYIK	TQQAPSEADLEQYKKALTDAGCNLNPLQYI	LTDAGCNLNPLQYIKQWKAFTKMASAPASY	K	A	L	I	K	Q	2	0	2	1	1	1	0	1	0	1	3	1	0	0	1	0	1	0	1	0	0	0	16	0	1789.9033	Q8WVM8	Q8WVM8	479	494	SCFD1	Sec1 family domain-containing protein 1	yes	yes	2	0.072392	35.71	By matching	By matching	By matching	By matching
ALTDFFR	RIFFDDYVACCVKLRALTDFFRKRDHLQQG	VACCVKLRALTDFFRKRDHLQQGSANFIYD	R	A	L	F	R	K	1	1	0	1	0	0	0	0	0	0	1	0	0	2	0	0	1	0	0	0	0	0	7	0	868.4443	P28676	P28676	187	193	GCA	Grancalcin	yes	yes	2	0.009125	114.54	By MS/MS	By MS/MS	By MS/MS	By MS/MS	By MS/MS
ALTDMPQMR	GNFKSQLQKVPPEWKALTDMPQMRMELERP	VPPEWKALTDMPQMRMELERPGGNEITRGG	K	A	L	M	R	M	1	1	0	1	0	1	0	0	0	0	1	0	2	0	1	0	1	0	0	0	0	0	9	0	1061.4998	P02671	P02671	250	258	FGA	Fibrinogen alpha chain;Fibrinopeptide A;Fibrinogen alpha chain	yes	yes	2	9.2969E-06	157.34	By MS/MS	By MS/MS	By MS/MS	By MS/MS	By MS/MS
ALTDSFR	KITFDDYIACCVKLRALTDSFRRRDTAQQG	IACCVKLRALTDSFRRRDTAQQGVVNFPYD	R	A	L	F	R	R	1	1	0	1	0	0	0	0	0	0	1	0	0	1	0	1	1	0	0	0	0	0	7	0	808.40792	P30626	P30626	168	174	SRI	Sorcin	yes	yes	2	0.0025361	143.97	By MS/MS	By MS/MS	By matching	By MS/MS	By MS/MS
ALTELFFVTENR	FEDVTQPGILLPLHRALTELFFVTENRAQE	LHRALTELFFVTENRAQELGVLQDYLLALT	R	A	L	N	R	A	1	1	1	0	0	0	2	0	0	0	2	0	0	2	0	0	2	0	0	1	0	0	12	0	1438.7456	O43149	O43149	2898	2909	ZZEF1	Zinc finger ZZ-type and EF-hand domain-containing protein 1	yes	yes	2	6.1473E-05	100.48	By MS/MS	By MS/MS		By MS/MS
ALTGGIAHLFK	LNLDKMMEQKSTAVKALTGGIAHLFKQNKV	TAVKALTGGIAHLFKQNKVVHVNGYGKITG	K	A	L	F	K	Q	2	0	0	0	0	0	0	2	1	1	2	1	0	1	0	0	1	0	0	0	0	0	11	0	1126.6499	P09622	P09622	133	143	DLD	Dihydrolipoyl dehydrogenase, mitochondrial	yes	yes	3	0.00095474	77.379	By MS/MS	By MS/MS		By MS/MS	By MS/MS
ALTHIDHSLSR	VQGKKGEDVLGSVRRALTHIDHSLSRQNCP	SVRRALTHIDHSLSRQNCPFLAGETESLAD	R	A	L	S	R	Q	1	1	0	1	0	0	0	0	2	1	2	0	0	0	0	2	1	0	0	0	0	0	11	0	1248.6575	P56192	P56192	120	130	MARS	Methionine--tRNA ligase, cytoplasmic	yes	yes	2;3	0.011183	61.65	By matching			By matching
ALTLGALTLPLAR	PQSQELDVQVKDDSRALTLGALTLPLARLL	SRALTLGALTLPLARLLTAPELILDQWFQL	R	A	L	A	R	L	3	1	0	0	0	0	0	1	0	0	5	0	0	0	1	0	2	0	0	0	0	0	13	0	1308.8129	Q9BSJ8	Q9BSJ8	551	563	ESYT1	Extended synaptotagmin-1	yes	yes	2	1.2901E-25	193.52	By MS/MS	By MS/MS	By MS/MS	By MS/MS	By MS/MS
ALTLIAGSPLK	LERLKNEITRLTTVKALTLIAGSPLKIDLR	TTVKALTLIAGSPLKIDLRPVLGEGVPILA	K	A	L	L	K	I	2	0	0	0	0	0	0	1	0	1	3	1	0	0	1	1	1	0	0	0	0	0	11	0	1082.6699	Q86VP6	Q86VP6	631	641	CAND1	Cullin-associated NEDD8-dissociated protein 1	yes	yes	2	2.2838E-11	180.44	By MS/MS	By MS/MS	By matching	By MS/MS	By MS/MS
ALTNEAENWADNEPNNK	IRKNNKTWTWVGTKKALTNEAENWADNEPN	TNEAENWADNEPNNKRNNEDCVEIYIKSPS	K	A	L	N	K	R	3	0	5	1	0	0	3	0	0	0	1	1	0	0	1	0	1	1	0	0	0	0	17	0	1928.85	P16109	P16109	109	125	SELP	P-selectin	yes	yes	2	3.4513E-16	148.18	By MS/MS	By MS/MS	By MS/MS	By MS/MS	By MS/MS
ALTNEAENWADNEPNNKR	IRKNNKTWTWVGTKKALTNEAENWADNEPN	NEAENWADNEPNNKRNNEDCVEIYIKSPSA	K	A	L	K	R	N	3	1	5	1	0	0	3	0	0	0	1	1	0	0	1	0	1	1	0	0	0	0	18	1	2084.9512	P16109	P16109	109	126	SELP	P-selectin	yes	yes	2;3	3.9508000000000004E-101	223.76	By MS/MS	By MS/MS	By MS/MS	By MS/MS	By MS/MS
ALTPQCGSGEDLYILTGTVPSDYR	FQERWYVNLHSLMDRALTPQCGSGEDLYIL	EDLYILTGTVPSDYRVKDKVAVPEFVWLAA	R	A	L	Y	R	V	1	1	0	2	1	1	1	3	0	1	3	0	0	0	2	2	3	0	2	1	0	0	24	0	2612.2428	O94919	O94919	185	208	ENDOD1	Endonuclease domain-containing 1 protein	yes	yes	2;3	1.9131E-54	138.39	By MS/MS	By MS/MS	By MS/MS	By MS/MS	By MS/MS
ALTPQTAETDAIR	EDDAPVIYGLEFQARALTPQTAETDAIRFL	ARALTPQTAETDAIRFLVGTQSLKYDNQIH	R	A	L	I	R	F	3	1	0	1	0	1	1	0	0	1	1	0	0	0	1	0	3	0	0	0	0	0	13	0	1385.7151	Q53HC9	Q53HC9	17	29	TSSC1	Protein TSSC1	yes	yes	2	6.7699E-06	120.68	By MS/MS	By MS/MS	By MS/MS		By MS/MS
ALTQPLGLLR	SSSGLGSPMIVGSPRALTQPLGLLRLLQLV	VGSPRALTQPLGLLRLLQLVSTCVAFSLVA	R	A	L	L	R	L	1	1	0	0	0	1	0	1	0	0	4	0	0	0	1	0	1	0	0	0	0	0	10	0	1080.6655	Q96S97	Q96S97	31	40	MYADM	Myeloid-associated differentiation marker	yes	yes	2	0.00096397	98.009	By matching	By matching	By matching	By MS/MS	By matching
ALTQTGGPHVK	GVFREATTEFSVDARALTQTGGPHVKARVA	VDARALTQTGGPHVKARVANPSGNLTETYV	R	A	L	V	K	A	1	0	0	0	0	1	0	2	1	0	1	1	0	0	1	0	2	0	0	1	0	0	11	0	1107.6037	P21333	P21333	1284	1294	FLNA	Filamin-A	yes	yes	2;3	2.8588E-20	223.84	By MS/MS	By MS/MS	By MS/MS	By MS/MS	By MS/MS
ALTQVLSQANTGGVQSTLLLNNEGSLLAYSGYGDTDAR	______________________________	GSLLAYSGYGDTDARVTAAIASNIWAAYDR	K	A	L	A	R	V	4	1	3	2	0	3	1	5	0	0	7	0	0	0	0	4	4	0	2	2	0	0	38	0	3896.9392	Q9Y2Q5	Q9Y2Q5	6	43	LAMTOR2	Ragulator complex protein LAMTOR2	yes	yes	3;4	1.8006E-14	69.885	By MS/MS	By MS/MS		By MS/MS
ALTSEIALLQSR	STLNSGKKSLETEHKALTSEIALLQSRLKT	EHKALTSEIALLQSRLKTEGSDLCDRVSEM	K	A	L	S	R	L	2	1	0	0	0	1	1	0	0	1	3	0	0	0	0	2	1	0	0	0	0	0	12	0	1300.7351	P04843	P04843	525	536	RPN1	Dolichyl-diphosphooligosaccharide--protein glycosyltransferase subunit 1	yes	yes	2;3	2.7392E-18	224.02	By MS/MS	By matching	By matching	By MS/MS	By MS/MS
ALTSELANAR	TTEAEKNERVQKHLKALTSELANARDESKK	QKHLKALTSELANARDESKKTANDMIHAEN	K	A	L	A	R	D	3	1	1	0	0	0	1	0	0	0	2	0	0	0	0	1	1	0	0	0	0	0	10	0	1044.5564	P26038	P26038	524	533	MSN	Moesin	yes	yes	2	1.2589E-30	241.52	By MS/MS	By MS/MS	By MS/MS	By MS/MS	By MS/MS
ALTSELANARDESK	TTEAEKNERVQKHLKALTSELANARDESKK	KALTSELANARDESKKTANDMIHAENMRLG	K	A	L	S	K	K	3	1	1	1	0	0	2	0	0	0	2	1	0	0	0	2	1	0	0	0	0	0	14	1	1503.7529	P26038	P26038	524	537	MSN	Moesin	yes	yes	2;3	2.6117E-89	336.93	By MS/MS	By MS/MS	By MS/MS	By MS/MS	By MS/MS
ALTSELANARDESKK	TTEAEKNERVQKHLKALTSELANARDESKK	ALTSELANARDESKKTANDMIHAENMRLGR	K	A	L	K	K	T	3	1	1	1	0	0	2	0	0	0	2	2	0	0	0	2	1	0	0	0	0	0	15	2	1631.8479	P26038	P26038	524	538	MSN	Moesin	yes	yes	2;3	8.5624E-20	160.15	By MS/MS	By MS/MS	By MS/MS	By MS/MS	By MS/MS
ALTSFER	QQQVFKGLNDKVKKKALTSFERDSIFSNLT	LNDKVKKKALTSFERDSIFSNLTGQLDYQG	K	A	L	E	R	D	1	1	0	0	0	0	1	0	0	0	1	0	0	1	0	1	1	0	0	0	0	0	7	0	822.42357	P40939	P40939	416	422	HADHA	Trifunctional enzyme subunit alpha, mitochondrial;Long-chain enoyl-CoA hydratase;Long chain 3-hydroxyacyl-CoA dehydrogenase	yes	yes	2	0.0031608	138.85	By MS/MS	By MS/MS	By MS/MS	By MS/MS	By MS/MS
ALTSQLTDEELAQGR	NTRHISDSVFLEAAKALTSQLTDEELAQGR	ALTSQLTDEELAQGRLYPPLANIQEVSINI	K	A	L	G	R	L	2	1	0	1	0	2	2	1	0	0	3	0	0	0	0	1	2	0	0	0	0	0	15	0	1630.8162	P23368	P23368	497	511	ME2	NAD-dependent malic enzyme, mitochondrial	yes	yes	2	1.0964000000000001E-167	322.01	By MS/MS		By matching	By MS/MS	By MS/MS
ALTTKPSSLDQFK	DFNKVMQVVKEQVMRALTTKPSSLDQFKSK	MRALTTKPSSLDQFKSKLQNLSYTEILKIR	R	A	L	F	K	S	1	0	0	1	0	1	0	0	0	0	2	2	0	1	1	2	2	0	0	0	0	0	13	0	1434.7718	Q92556	Q92556	491	503	ELMO1	Engulfment and cell motility protein 1	yes	yes	3	0.037213	35.487
ALTTMGFR	DTDRSGTVDPQELQKALTTMGFRLSPQAVN	DPQELQKALTTMGFRLSPQAVNSIAKRYST	K	A	L	F	R	L	1	1	0	0	0	0	0	1	0	0	1	0	1	1	0	0	2	0	0	0	0	0	8	0	895.45857	P30626	P30626	128	135	SRI	Sorcin	yes	yes	2	0.026773	49.358		By MS/MS	By MS/MS	By MS/MS	By matching
ALTVPELTQQMFDAK	PGFAPLTSRGSQQYRALTVPELTQQMFDAK	ALTVPELTQQMFDAKNMMAACDPRHGRYLT	R	A	L	A	K	N	2	0	0	1	0	2	1	0	0	0	2	1	1	1	1	0	2	0	0	1	0	0	15	0	1690.86	P04350;P68371;Q13509	P68371	283	297	TUBB4A;TUBB4B;TUBB3	Tubulin beta-4A chain;Tubulin beta-4B chain;Tubulin beta-3 chain	no	no	2;3	2.9283E-29	183.99	By MS/MS	By MS/MS	By MS/MS	By MS/MS	By MS/MS
ALTVPELTQQMFDSK	PGFAPLTSRGSQQYRALTVPELTQQMFDSK	ALTVPELTQQMFDSKNMMAACDPRHGRYLT	R	A	L	S	K	N	1	0	0	1	0	2	1	0	0	0	2	1	1	1	1	1	2	0	0	1	0	0	15	0	1706.8549	Q9BVA1;Q13885	Q9BVA1	283	297	TUBB2B;TUBB2A	Tubulin beta-2B chain;Tubulin beta-2A chain	yes	no	2;3	0.00025825	75.462	By MS/MS		By MS/MS		By MS/MS
ALTVPELTQQVFDAK	PGFAPLTSRGSQQYRALTVPELTQQVFDAK	ALTVPELTQQVFDAKNMMAACDPRHGRYLT	R	A	L	A	K	N	2	0	0	1	0	2	1	0	0	0	2	1	0	1	1	0	2	0	0	2	0	0	15	0	1658.8879	P07437	P07437	283	297	TUBB	Tubulin beta chain	yes	yes	2;3	5.4615E-63	220.5	By MS/MS	By MS/MS	By MS/MS	By MS/MS	By MS/MS
ALVADSHPESER	EDYAETVHQLSKTSRALVADSHPESERISM	TSRALVADSHPESERISMRQSKVDKLYAGL	R	A	L	E	R	I	2	1	0	1	0	0	2	0	1	0	1	0	0	0	1	2	0	0	0	1	0	0	12	0	1309.6262	Q01082	Q01082	1657	1668	SPTBN1	Spectrin beta chain, non-erythrocytic 1	yes	yes	2;3	0.0016893	76.465		By MS/MS
ALVAIGTHDLDTLSGPFTYTAK	IELQEKLHQNICRKRALVAIGTHDLDTLSG	HDLDTLSGPFTYTAKRPSDIKFKPLNKTKE	R	A	L	A	K	R	3	0	0	2	0	0	0	2	1	1	3	1	0	1	1	1	4	0	1	1	0	0	22	0	2290.1845	Q9NSD9	Q9NSD9	155	176	FARSB	Phenylalanine--tRNA ligase beta subunit	yes	yes	3	4.0359E-05	56.9	By MS/MS
ALVDALK	HLNPETITILFVKTRALVDALKNWIEGNPK	TILFVKTRALVDALKNWIEGNPKLSFLKPG	R	A	L	L	K	N	2	0	0	1	0	0	0	0	0	0	2	1	0	0	0	0	0	0	0	1	0	0	7	0	728.44324	O95786	O95786	638	644	DDX58	Probable ATP-dependent RNA helicase DDX58	yes	yes	2	0.050695	70.912	By MS/MS
ALVDELEWEIAQVDPK	AWARRSQDLHCGACRALVDELEWEIAQVDP	LVDELEWEIAQVDPKKTIQMGSFRINPDGS	R	A	L	P	K	K	2	0	0	2	0	1	3	0	0	1	2	1	0	0	1	0	0	1	0	2	0	0	16	0	1853.9411	Q9Y2B0	Q9Y2B0	33	48	CNPY2	Protein canopy homolog 2	yes	yes	2;3	0.00094366	85.522	By MS/MS	By MS/MS	By MS/MS	By MS/MS	By MS/MS
ALVDTLK	QYSVSATYELQREDRALVDTLKFVTQAEGA	YELQREDRALVDTLKFVTQAEGAKQTEATM	R	A	L	L	K	F	1	0	0	1	0	0	0	0	0	0	2	1	0	0	0	0	1	0	0	1	0	0	7	0	758.4538	P04114	P04114	1028	1034	APOB	Apolipoprotein B-100;Apolipoprotein B-48	yes	yes	2	0.081612	86.866	By MS/MS
ALVEFTNSPDCLSK	LYETTDTTTRLQAEKALVEFTNSPDCLSKC	KALVEFTNSPDCLSKCQLLLERGSSSYSQL	K	A	L	S	K	C	1	0	1	1	1	0	1	0	0	0	2	1	0	1	1	2	1	0	0	1	0	0	14	0	1579.7552	Q9UIA9	Q9UIA9	33	46	XPO7	Exportin-7	yes	yes	2	1.0514E-13	152.07	By MS/MS	By MS/MS	By MS/MS	By MS/MS	By MS/MS
ALVELLR	AYLRRIKMELQQKDRALVELLREKVGLFAE	MELQQKDRALVELLREKVGLFAEMTHFQAE	R	A	L	L	R	E	1	1	0	0	0	0	1	0	0	0	3	0	0	0	0	0	0	0	0	1	0	0	7	0	812.51199	Q92974	Q92974	603	609	ARHGEF2	Rho guanine nucleotide exchange factor 2	yes	yes	2	0.080874	89.673
ALVEQGFTVPEIK	FAEQYSIQDWAKRMKALVEQGFTVPEIKTI	MKALVEQGFTVPEIKTILGTMPAFEVSLQA	K	A	L	I	K	T	1	0	0	0	0	1	2	1	0	1	1	1	0	1	1	0	1	0	0	2	0	0	13	0	1429.7817	P04114	P04114	2579	2591	APOB	Apolipoprotein B-100;Apolipoprotein B-48	yes	yes	2	1.2259E-08	155.15	By MS/MS		By matching		By matching
ALVEVLGPYEPLLSR	SGSWERDQQVEAAQRALVEVLGPYEPLLSR	ALVEVLGPYEPLLSRVQAALVWERPARSAL	R	A	L	S	R	V	1	1	0	0	0	0	2	1	0	0	4	0	0	0	2	1	0	0	1	2	0	0	15	0	1654.9294	Q86VR2	Q86VR2	41	55	FAM134C	Protein FAM134C	yes	yes	2	0.00038847	80.763		By MS/MS		By matching
ALVGGAVGGLAGAASK	QGPEEFVEGMALGLKALVGGAVGGLAGAAS	LVGGAVGGLAGAASKITGAMAKGVAAMTMD	K	A	L	S	K	I	5	0	0	0	0	0	0	5	0	0	2	1	0	0	0	1	0	0	0	2	0	0	16	0	1297.7354	Q96RL7	Q96RL7	2908	2923	VPS13A	Vacuolar protein sorting-associated protein 13A	yes	yes	2	0.0016657	73.466				By MS/MS
ALVGLCK	KDLYKCSEKDSIRIRALVGLCKLGSAGGTD	EKDSIRIRALVGLCKLGSAGGTDFSMKQFA	R	A	L	C	K	L	1	0	0	0	1	0	0	1	0	0	2	1	0	0	0	0	0	0	0	1	0	0	7	0	759.4313	Q9H3U1	Q9H3U1	498	504	UNC45A	Protein unc-45 homolog A	yes	yes	2	0.048396	72.021				By matching
ALVHERDEAAYGELR	AVAKASKETHVMDYRALVHERDEAAYGELR	ALVHERDEAAYGELRAMVLDLRAFYAELYH	R	A	L	L	R	A	3	2	0	1	0	0	3	1	1	0	2	0	0	0	0	0	0	0	1	1	0	0	15	1	1727.8591	Q9UL46	Q9UL46	189	203	PSME2	Proteasome activator complex subunit 2	yes	yes	3	3.669E-06	102.29	By matching
ALVILAK	______________________________	______________________________	R	A	L	A	K	G	2	0	0	0	0	0	0	0	0	1	2	1	0	0	0	0	0	0	0	1	0	0	7	0	726.50036	Q99497	Q99497	6	12	PARK7	Protein deglycase DJ-1	yes	yes	2	0.016946	97.64	By MS/MS	By MS/MS	By MS/MS	By MS/MS	By MS/MS
ALVITHFVHVAEK	WVQLMILSKPTAPQRALVITHFVHVAEKLL	QRALVITHFVHVAEKLLQLQNFNTLMAVVG	R	A	L	E	K	L	2	0	0	0	0	0	1	0	2	1	1	1	0	1	0	0	1	0	0	3	0	0	13	0	1462.8296	Q7LDG7	Q7LDG7	221	233	RASGRP2	RAS guanyl-releasing protein 2	yes	yes	3;4	0.00031977	75.669		By matching		By MS/MS
ALVLDCHYPEDEVGQEDEAESDIFSIR	PNFVVEVIKNDDGKKALVLDCHYPEDEVGQ	VGQEDEAESDIFSIREVSFQSTGESEWKDT	K	A	L	I	R	E	2	1	0	4	1	1	5	1	1	2	2	0	0	1	1	2	0	0	1	2	0	0	27	0	3135.3979	Q07021	Q07021	181	207	C1QBP	Complement component 1 Q subcomponent-binding protein, mitochondrial	yes	yes	3	1.2616E-21	107.9	By MS/MS	By MS/MS	By MS/MS	By MS/MS	By MS/MS
ALVLIAFAQYLQQCPFEDHVK	EVAHRFKDLGEENFKALVLIAFAQYLQQCP	FAQYLQQCPFEDHVKLVNEVTEFAKTCVAD	K	A	L	V	K	L	3	0	0	1	1	3	1	0	1	1	3	1	0	2	1	0	0	0	1	2	0	0	21	0	2489.2777	CON__P02768-1;P02768	CON__P02768-1	45	65	ALB	Serum albumin	yes	no	3;4	6.8275E-95	188.6	By MS/MS	By MS/MS	By MS/MS	By MS/MS	By MS/MS
ALVLIGNVEK	NKADIAMVICDTPQKALVLIGNVEKGFTPS	DTPQKALVLIGNVEKGFTPSLKVIILMDPF	K	A	L	E	K	G	1	0	1	0	0	0	1	1	0	1	2	1	0	0	0	0	0	0	0	2	0	0	10	0	1054.6386	Q9ULC5	Q9ULC5	191	200	ACSL5	Long-chain-fatty-acid--CoA ligase 5	yes	yes	2	0.0090301	69.825
ALVQIVK	CTNDMFLFKESRITRALVQIVKGLKYMLEV	FKESRITRALVQIVKGLKYMLEVEIGRTTC	R	A	L	V	K	G	1	0	0	0	0	1	0	0	0	1	1	1	0	0	0	0	0	0	0	2	0	0	7	0	769.50617	O76096	O76096	78	84	CST7	Cystatin-F	yes	yes	2	0.082087	85.061
ALVSAQWVAEALR	______________________________	CRALVSAQWVAEALRAPRAGQPLQLLDASW	R	A	L	L	R	A	4	1	0	0	0	1	1	0	0	0	2	0	0	0	0	1	0	1	0	2	0	0	13	0	1412.7776	P25325	P25325	9	21	MPST	3-mercaptopyruvate sulfurtransferase	yes	yes	2	6.4256E-09	136.02	By MS/MS	By MS/MS	By MS/MS	By MS/MS
ALVSEEGEGKNPVDYIQGLLDLK	TMCECMSSYLREQGKALVSEEGEGKNPVDY	GKNPVDYIQGLLDLKSRFDRFLLESFNNDR	K	A	L	L	K	S	1	0	1	2	0	1	3	3	0	1	4	2	0	0	1	1	0	0	1	2	0	0	23	1	2486.2904	Q13618	Q13618	327	349	CUL3	Cullin-3	yes	yes	3	6.982E-07	72.086	By matching		By matching		By matching
ALVSEWKEPQAK	QITSASVRLVSQEPKALVSEWKEPQAKNIS	EPKALVSEWKEPQAKNISVASCNSSQVVVA	K	A	L	A	K	N	2	0	0	0	0	1	2	0	0	0	1	2	0	0	1	1	0	1	0	1	0	0	12	1	1384.7351	Q16531	Q16531	485	496	DDB1	DNA damage-binding protein 1	yes	yes	2;3	0.00068617	71.176	By matching		By MS/MS		By MS/MS
ALWADSGIQNAYDR	MVETRVFLQYLPAIRALWADSGIQNAYDRR	RALWADSGIQNAYDRRREFQLGESVKYFLD	R	A	L	D	R	R	3	1	1	2	0	1	0	1	0	1	1	0	0	0	0	1	0	1	1	0	0	0	14	0	1578.7427	Q14344	Q14344	151	164	GNA13	Guanine nucleotide-binding protein subunit alpha-13	yes	yes	2	2.6441E-19	156.58	By MS/MS	By MS/MS	By matching	By MS/MS	By MS/MS
ALWEETSFQLDR	VNGAVVLEEPVGELRALWEETSFQLDRLQA	ELRALWEETSFQLDRLQAEPRCVAEEERGL	R	A	L	D	R	L	1	1	0	1	0	1	2	0	0	0	2	0	0	1	0	1	1	1	0	0	0	0	12	0	1493.7151	O15067	O15067	1009	1020	PFAS	Phosphoribosylformylglycinamidine synthase	yes	yes	2	0.016274	56.094	By matching	By matching	By matching	By matching	By matching
ALYDAELSQMQTHISDTSVVLSMDNNR	QAKADTLTDEINFLRALYDAELSQMQTHIS	HISDTSVVLSMDNNRNLDLDSIIAEVKAQY	R	A	L	N	R	N	2	1	2	3	0	2	1	0	1	1	3	0	2	0	0	4	2	0	1	2	0	0	27	0	3037.4121	CON__P02538;P02538;CON__P04259;P04259	CON__P04259	300	326	KRT6A;KRT6B	Keratin, type II cytoskeletal 6A;Keratin, type II cytoskeletal 6B	no	no	3	5.0558E-29	125.82			By MS/MS
ALYDFEAVEDNELTFK	SSEIQLNNKVARKVRALYDFEAVEDNELTF	LYDFEAVEDNELTFKHGEIIIVLDDSDANW	R	A	L	F	K	H	2	0	1	2	0	0	3	0	0	0	2	1	0	2	0	0	1	0	1	1	0	0	16	0	1902.8887	O75886	O75886	209	224	STAM2	Signal transducing adapter molecule 2	yes	yes	2	3.017E-06	108.37	By MS/MS	By MS/MS		By matching	By MS/MS
ALYDNCPDCSDELAFSR	GTGIMDCAPKALLARALYDNCPDCSDELAF	YDNCPDCSDELAFSRGDILTILEQHVPESE	R	A	L	S	R	G	2	1	1	3	2	0	1	0	0	0	2	0	0	1	1	2	0	0	1	0	0	0	17	0	2031.8302	Q9NQ75	Q9NQ75	18	34	CASS4	Cas scaffolding protein family member 4	yes	yes	2	5.8945E-06	101.6	By MS/MS		By MS/MS
ALYDTFSAFGNILSCK	GNIFIKNLDKSIDNKALYDTFSAFGNILSC	LYDTFSAFGNILSCKVVCDENGSKGYGFVH	K	A	L	C	K	V	2	0	1	1	1	0	0	1	0	1	2	1	0	2	0	2	1	0	1	0	0	0	16	0	1805.8658	P11940;Q13310	P11940	114	129	PABPC1;PABPC4	Polyadenylate-binding protein 1;Polyadenylate-binding protein 4	yes	no	2	0.0014153	65.395				By matching
ALYDYEGQEHDELSFK	PFDDDATSGTEVRVRALYDYEGQEHDELSF	LYDYEGQEHDELSFKAGDELTKMEDEDEQG	R	A	L	F	K	A	1	0	0	2	0	1	3	1	1	0	2	1	0	1	0	1	0	0	2	0	0	0	16	0	1942.8585	Q9UNF0	Q9UNF0	433	448	PACSIN2	Protein kinase C and casein kinase substrate in neurons protein 2	yes	yes	2;3	6.8472E-42	190.1	By MS/MS	By MS/MS	By MS/MS	By MS/MS	By MS/MS
ALYEQSLHIK	EIQMYTAQKNNKKLKALYEQSLHIKSAIPH	NKKLKALYEQSLHIKSAIPHPLIMGVIREC	K	A	L	I	K	S	1	0	0	0	0	1	1	0	1	1	2	1	0	0	0	1	0	0	1	0	0	0	10	0	1200.6503	P61201	P61201	216	225	COPS2	COP9 signalosome complex subunit 2	yes	yes	3	0.0025955	59.908	By matching		By matching		By MS/MS
ALYFITPTSK	VENIYKNREPVRQMKALYFITPTSKSVDCF	VRQMKALYFITPTSKSVDCFLHDFASKSEN	K	A	L	S	K	S	1	0	0	0	0	0	0	0	0	1	1	1	0	1	1	1	2	0	1	0	0	0	10	0	1139.6227	O00186	O00186	77	86	STXBP3	Syntaxin-binding protein 3	yes	yes	2	1.1038E-06	133.58	By MS/MS	By MS/MS	By MS/MS	By MS/MS	By MS/MS
ALYIQANNCVEAK	SFKMKNMFQVIQPERALYIQANNCVEAKDW	ERALYIQANNCVEAKDWIDILTKVSQCNQK	R	A	L	A	K	D	3	0	2	0	1	1	1	0	0	1	1	1	0	0	0	0	0	0	1	1	0	0	13	0	1492.7344	Q14644	Q14644	654	666	RASA3	Ras GTPase-activating protein 3	yes	yes	2	8.415E-13	142.83	By MS/MS	By MS/MS		By MS/MS	By MS/MS
ALYIVHPTMFIK	DAYREFDRKYKKNIKALYIVHPTMFIKTLL	NIKALYIVHPTMFIKTLLILFKPLISFKFG	K	A	L	I	K	T	1	0	0	0	0	0	0	0	1	2	1	1	1	1	1	0	1	0	1	1	0	0	12	0	1431.7948	Q07960	Q07960	157	168	ARHGAP1	Rho GTPase-activating protein 1	yes	yes	3	0.034568	35.677
ALYLSDNDFEILPPDIGK	ENSLPGNFFYLTTLRALYLSDNDFEILPPD	LSDNDFEILPPDIGKLTKLQILSLRDNDLI	R	A	L	G	K	L	1	0	1	3	0	0	1	1	0	2	3	1	0	1	2	1	0	0	1	0	0	0	18	0	2019.0201	Q15404	Q15404	138	155	RSU1	Ras suppressor protein 1	yes	yes	2;3	2.2294E-37	228.8	By MS/MS	By MS/MS	By MS/MS	By MS/MS	By MS/MS
ALYTFEPR	PPPKPVKPGQVKVFRALYTFEPRTPDELYF	GQVKVFRALYTFEPRTPDELYFEEGDIIYI	R	A	L	P	R	T	1	1	0	0	0	0	1	0	0	0	1	0	0	1	1	0	1	0	1	0	0	0	8	0	995.50763	Q92882	Q92882	19	26	OSTF1	Osteoclast-stimulating factor 1	yes	yes	2	0.00058905	130.04	By MS/MS	By MS/MS	By MS/MS	By MS/MS	By MS/MS
ALYYLQIHPQELR	VASCNSSQVVVAVGRALYYLQIHPQELRQI	GRALYYLQIHPQELRQISHTEMEHEVACLD	R	A	L	L	R	Q	1	1	0	0	0	2	1	0	1	1	3	0	0	0	1	0	0	0	2	0	0	0	13	0	1642.8831	Q16531	Q16531	515	527	DDB1	DNA damage-binding protein 1	yes	yes	3	0.00010058	82.543	By MS/MS	By MS/MS			By MS/MS
AMADPEVQQIMSDPAMR	AQYNRHDSPEDVKRRAMADPEVQQIMSDPA	ADPEVQQIMSDPAMRLILEQMQKDPQALSE	R	A	M	M	R	L	3	1	0	2	0	2	1	0	0	1	0	0	3	0	2	1	0	0	0	1	0	0	17	0	1888.8481	P31948	P31948	489	505	STIP1	Stress-induced-phosphoprotein 1	yes	yes	2	0.0013539	64.199
AMAELAA	LGWDDDYWSVDPLDRAMAELAA________	WSVDPLDRAMAELAA_______________	R	A	M	A	A	-	4	0	0	0	0	0	1	0	0	0	1	0	1	0	0	0	0	0	0	0	0	0	7	0	675.32616	P06396	P06396	776	782	GSN	Gelsolin	yes	yes	1	0.052405	60.404	By matching	By matching	By matching		By matching
AMASINERPVIFALSNPTAQAECTAEEAYTLTEGR	GVAGAGRLFTPDVIRAMASINERPVIFALS	AECTAEEAYTLTEGRCLFASGSPFGPVKLT	R	A	M	G	R	C	7	2	2	0	1	1	5	1	0	2	2	0	1	1	2	2	4	0	1	1	0	0	35	0	3810.8193	P23368	P23368	406	440	ME2	NAD-dependent malic enzyme, mitochondrial	yes	yes	3;4	1.2599E-17	89.577		By MS/MS		By MS/MS	By MS/MS
AMDPAVPNMMIDAAK	KTMLETEEGILLLVRAMDPAVPNMMIDAAK	AMDPAVPNMMIDAAKLLSALCILPQPEDMN	R	A	M	A	K	L	4	0	1	2	0	0	0	0	0	1	0	1	3	0	2	0	0	0	0	1	0	0	15	0	1573.7303	O60610	O60610	247	261	DIAPH1	Protein diaphanous homolog 1	yes	yes	2	0.0089138	48.004
AMDPQDLQNTEVPIATTAK	ELLARLPPTLCTWLKAMDPQDLQNTEVPIA	QDLQNTEVPIATTAKLVNKVIELLPEKHGQ	K	A	M	A	K	L	3	0	1	2	0	2	1	0	0	1	1	1	1	0	2	0	3	0	0	1	0	0	19	0	2041.999	Q9H2M9	Q9H2M9	1341	1359	RAB3GAP2	Rab3 GTPase-activating protein non-catalytic subunit	yes	yes	2	0.014175	46.481
AMEGIFIKPSVEPSAGHDEL	EVHGMPSANTHNTWKAMEGIFIKPSVEPSA	FIKPSVEPSAGHDEL_______________	K	A	M	E	L	-	2	0	0	1	0	0	3	2	1	2	1	1	1	1	2	2	0	0	0	1	0	0	20	0	2126.0354	Q9HCN8	Q9HCN8	202	221	SDF2L1	Stromal cell-derived factor 2-like protein 1	yes	yes	3	9.4817E-07	84.035	By MS/MS	By MS/MS	By MS/MS	By matching	By MS/MS
AMESIGLPK	GLHFRHTDNTVQWLRAMESIGLPKIFYPET	TVQWLRAMESIGLPKIFYPETTDVYDRKNI	R	A	M	P	K	I	1	0	0	0	0	0	1	1	0	1	1	1	1	0	1	1	0	0	0	0	0	0	9	0	944.5001	Q13576	Q13576	119	127	IQGAP2	Ras GTPase-activating-like protein IQGAP2	yes	yes	2	0.0035958	75.854	By MS/MS	By MS/MS	By MS/MS		By MS/MS
AMEVDERPTEQYSDIGGLDK	LILETLPTEYDSRVKAMEVDERPTEQYSDI	ERPTEQYSDIGGLDKQIQELVEAIVLPMNH	K	A	M	D	K	Q	1	1	0	3	0	1	3	2	0	1	1	1	1	0	1	1	1	0	1	1	0	0	20	0	2252.0267	P17980	P17980	174	193	PSMC3	26S protease regulatory subunit 6A	yes	yes	3	1.1267E-13	108.17	By MS/MS		By MS/MS
AMEWITAK	PSPFDRNFGTKISARAMEWITAKLKEARGR	GTKISARAMEWITAKLKEARGRGKKFTTDD	R	A	M	A	K	L	2	0	0	0	0	0	1	0	0	1	0	1	1	0	0	0	1	1	0	0	0	0	8	0	948.47389	Q01813	Q01813	693	700	PFKP	ATP-dependent 6-phosphofructokinase, platelet type	yes	yes	2	0.0021738	85.064		By MS/MS	By MS/MS		By matching
AMGAAQVVVTDLSATR	CGAGPIGMVTLLVAKAMGAAQVVVTDLSAT	MGAAQVVVTDLSATRLSKAKEIGADLVLQI	K	A	M	T	R	L	4	1	0	1	0	1	0	1	0	0	1	0	1	0	0	1	2	0	0	3	0	0	16	0	1588.8243	Q00796	Q00796	194	209	SORD	Sorbitol dehydrogenase	yes	yes	2;3	0.0023592	69.451
AMGDAEIKDGERLPLAVK	IIWAKHSEVQQANLKAMGDAEIKDGERLPL	DAEIKDGERLPLAVKDMGSCEIYPQTIQHN	K	A	M	V	K	D	3	1	0	2	0	0	2	2	0	1	2	2	1	0	1	0	0	0	0	1	0	0	18	2	1912.0088	P35606	P35606	329	346	COPB2	Coatomer subunit beta	yes	yes	4	0.0024183	49.537	By matching		By MS/MS		By MS/MS
AMGIMNSFVNDIFER	KVLKQVHPDTGISSKAMGIMNSFVNDIFER	AMGIMNSFVNDIFERIASEASRLAHYNKRS	K	A	M	E	R	I	1	1	2	1	0	0	1	1	0	2	0	0	2	2	0	1	0	0	0	1	0	0	15	0	1742.812	Q99880;Q99879;Q99877;Q93079;Q8N257;Q5QNW6;Q16778;P62807;P58876;P57053;P33778;P23527;P06899;O60814	Q99880	59	73	HIST1H2BL;HIST1H2BM;HIST1H2BN;HIST1H2BH;HIST3H2BB;HIST2H2BF;HIST2H2BE;HIST1H2BC;HIST1H2BD;H2BFS;HIST1H2BB;HIST1H2BO;HIST1H2BJ;HIST1H2BK	Histone H2B type 1-L;Histone H2B type 1-M;Histone H2B type 1-N;Histone H2B type 1-H;Histone H2B type 3-B;Histone H2B type 2-F;Histone H2B type 2-E;Histone H2B type 1-C/E/F/G/I;Histone H2B type 1-D;Histone H2B type F-S;Histone H2B type 1-B;Histone H2B type 1-O;Histone H2B type 1-J;Histone H2B type 1-K	yes	no	2	7.1282E-14	146.16	By MS/MS	By MS/MS			By MS/MS
AMGNLQIDFADPSR	VVYSNTIQSIMAIVKAMGNLQIDFADPSRA	KAMGNLQIDFADPSRADDARQLFALSCTAE	K	A	M	S	R	A	2	1	1	2	0	1	0	1	0	1	1	0	1	1	1	1	0	0	0	0	0	0	14	0	1533.7246	P04899	P04899	87	100	GNAI2	Guanine nucleotide-binding protein G(i) subunit alpha-2	yes	yes	2	4.7873000000000005E-27	175.15	By MS/MS				By MS/MS
AMGNLQIDFADPSRADDAR	VVYSNTIQSIMAIVKAMGNLQIDFADPSRA	LQIDFADPSRADDARQLFALSCTAEEQGVL	K	A	M	A	R	Q	4	2	1	4	0	1	0	1	0	1	1	0	1	1	1	1	0	0	0	0	0	0	19	1	2061.9538	P04899	P04899	87	105	GNAI2	Guanine nucleotide-binding protein G(i) subunit alpha-2	yes	yes	3	4.0964E-10	120.29	By matching			By matching	By matching
AMGVVVATGVNTEIGK	KKNMLFSGTNIAAGKAMGVVVATGVNTEIG	MGVVVATGVNTEIGKIRDEMVATEQERTPL	K	A	M	G	K	I	2	0	1	0	0	0	1	3	0	1	0	1	1	0	0	0	2	0	0	4	0	0	16	0	1544.8232	P16615	P16615	219	234	ATP2A2	Sarcoplasmic/endoplasmic reticulum calcium ATPase 2	yes	yes	2	1.0088E-22	189.13		By MS/MS	By MS/MS	By MS/MS
AMIEVINHK	DTRLSTMETGTGLIRAMIEVINHKCDLVNY	GTGLIRAMIEVINHKCDLVNYSYGEATHWP	R	A	M	H	K	C	1	0	1	0	0	0	1	0	1	2	0	1	1	0	0	0	0	0	0	1	0	0	9	0	1053.5641	P29144	P29144	313	321	TPP2	Tripeptidyl-peptidase 2	yes	yes	2	0.073719	51.662
AMKDEEKMELQEMQLK	AADESERGMKVIENRAMKDEEKMELQEMQL	MKDEEKMELQEMQLKEAKHIAEDSDRKYEE	R	A	M	L	K	E	1	0	0	1	0	2	4	0	0	0	2	3	3	0	0	0	0	0	0	0	0	0	16	2	1979.9366	CON__Q3SX28;P07951	CON__Q3SX28	134	149	TPM2	Tropomyosin beta chain	no	no	2;3;4	4.5768E-86	269.91	By MS/MS	By MS/MS	By MS/MS	By MS/MS	By MS/MS
AMKPWIQPK	FALPQYLKTVYQHQKAMKPWIQPKTKVIPY	VYQHQKAMKPWIQPKTKVIPYVRYL_____	K	A	M	P	K	T	1	0	0	0	0	1	0	0	0	1	0	2	1	0	2	0	0	1	0	0	0	0	9	0	1097.6056	CON__P02663	CON__P02663	189	197			yes	yes	2	0.0021123	80.229
AMLESIGVPLEK	ELLELRVSYYENVIKAMLESIGVPLEKLKF	VIKAMLESIGVPLEKLKFIKGTDYQLSKEY	K	A	M	E	K	L	1	0	0	0	0	0	2	1	0	1	2	1	1	0	1	1	0	0	0	1	0	0	12	0	1285.6952	P54577	P54577	103	114	YARS	Tyrosine--tRNA ligase, cytoplasmic;Tyrosine--tRNA ligase, cytoplasmic, N-terminally processed	yes	yes	2	0.0015311	77.379	By matching	By matching	By matching	By matching	By matching
AMLSANIR	YFGSLSVEDSLECLRAMLSANIRQNLQICV	DSLECLRAMLSANIRQNLQICVQVASKYHE	R	A	M	I	R	Q	2	1	1	0	0	0	0	0	0	1	1	0	1	0	0	1	0	0	0	0	0	0	8	0	874.46947	Q00610	Q00610	669	676	CLTC	Clathrin heavy chain 1	yes	yes	2	0.0022436	83.377	By MS/MS	By MS/MS	By MS/MS	By matching	By MS/MS
AMLSGPGQFAENETNEVNFR	FIVKREHALTSGTIKAMLSGPGQFAENETN	PGQFAENETNEVNFREIPSHVLSKVCMYFT	K	A	M	F	R	E	2	1	3	0	0	1	3	2	0	0	1	0	1	2	1	1	1	0	0	1	0	0	20	0	2210.0062	Q15369	Q15369	44	63	TCEB1	Transcription elongation factor B polypeptide 1	yes	yes	2;3	2.8307E-53	189.3	By MS/MS	By MS/MS	By MS/MS	By MS/MS	By MS/MS
AMNNSWHPECFR	CCHQCGEFIIGRVIKAMNNSWHPECFRCDL	VIKAMNNSWHPECFRCDLCQEVLADIGFVK	K	A	M	F	R	C	1	1	2	0	1	0	1	0	1	0	0	0	1	1	1	1	0	1	0	0	0	0	12	0	1547.6398	P48059	P48059	85	96	LIMS1	LIM and senescent cell antigen-like-containing domain protein 1	yes	yes	2;3	4.1794E-07	125.75	By MS/MS	By MS/MS	By MS/MS	By MS/MS	By MS/MS
AMPLIFVGGVPR	LVMVGTNHVEYRYGKAMPLIFVGGVPRSGT	YGKAMPLIFVGGVPRSGTTLMRAMLDAHPE	K	A	M	P	R	S	1	1	0	0	0	0	0	2	0	1	1	0	1	1	2	0	0	0	0	2	0	0	12	0	1255.7111	O60704	O60704	67	78	TPST2	Protein-tyrosine sulfotransferase 2	yes	yes	2	0.0092774	59.35
AMQADISQAAQILSSDPSR	ASALQIATHTAFVAKAMQADISQAAQILSS	DISQAAQILSSDPSRTHQALGILSKTYDAA	K	A	M	S	R	T	4	1	0	2	0	3	0	0	0	2	1	0	1	0	1	4	0	0	0	0	0	0	19	0	1987.9633	P42166	P42166	592	610	TMPO	Lamina-associated polypeptide 2, isoform alpha;Thymopoietin;Thymopentin	yes	yes	2	0.0040957	42.095	By matching	By matching		By matching	By MS/MS
AMQDAEVSKSDIGEVILVGGMTR	IVTDLIRRTIAPCQKAMQDAEVSKSDIGEV	KSDIGEVILVGGMTRMPKVQQTVQDLFGRA	K	A	M	T	R	M	2	1	0	2	0	1	2	3	0	2	1	1	2	0	0	2	1	0	0	3	0	0	23	1	2405.193	P38646	P38646	369	391	HSPA9	Stress-70 protein, mitochondrial	yes	yes	3	0.0033689	37.856					By matching
AMQEQLENYDFTK	QREYQISAGDFPEVKAMQEQLENYDFTKFH	VKAMQEQLENYDFTKFHSLKPKLIEAVDNM	K	A	M	T	K	F	1	0	1	1	0	2	2	0	0	0	1	1	1	1	0	0	1	0	1	0	0	0	13	0	1615.7188	Q9H223	Q9H223	361	373	EHD4	EH domain-containing protein 4	yes	yes	2	0.0019494	69.349
AMSTTSISSPQPGK	ESAVHPREIFKQKERAMSTTSISSPQPGKL	RAMSTTSISSPQPGKLRSPFLQKQLTQPET	R	A	M	G	K	L	1	0	0	0	0	1	0	1	0	1	0	1	1	0	2	4	2	0	0	0	0	0	14	0	1390.6762	Q9UJU6	Q9UJU6	267	280	DBNL	Drebrin-like protein	yes	yes	2	5.4048E-06	114.83	By MS/MS	By MS/MS	By MS/MS	By MS/MS	By MS/MS
AMTGVEQWPYR	ASEMAVAHALTEKSKAMTGVEQWPYRAVAQ	EKSKAMTGVEQWPYRAVAQALEVIPRTLIQ	K	A	M	Y	R	A	1	1	0	0	0	1	1	1	0	0	0	0	1	0	1	0	1	1	1	1	0	0	11	0	1336.6234	P49368	P49368	428	438	CCT3	T-complex protein 1 subunit gamma	yes	yes	2	1.0111E-05	120.15	By MS/MS	By MS/MS	By MS/MS	By MS/MS	By MS/MS
AMTSNVASVQCDNSDKFPVYK	NAENVYVWKQGVDVKAMTSNVASVQCDNSD	ASVQCDNSDKFPVYKYPGKGCPTLGDEGDT	K	A	M	Y	K	Y	2	0	2	2	1	1	0	0	0	0	0	2	1	1	1	3	1	0	1	3	0	0	21	1	2360.0777	P07359	P07359	254	274	GP1BA	Platelet glycoprotein Ib alpha chain;Glycocalicin	yes	yes	2;3	2.2954999999999998E-67	211.49	By MS/MS	By MS/MS	By MS/MS	By MS/MS	By MS/MS
AMTSNVASVQCDNSDKFPVYKYPGK	NAENVYVWKQGVDVKAMTSNVASVQCDNSD	CDNSDKFPVYKYPGKGCPTLGDEGDTDLYD	K	A	M	G	K	G	2	0	2	2	1	1	0	1	0	0	0	3	1	1	2	3	1	0	2	3	0	0	25	2	2805.3102	P07359	P07359	254	278	GP1BA	Platelet glycoprotein Ib alpha chain;Glycocalicin	yes	yes	3;4	1.0412E-54	175.77	By matching	By matching	By matching		By MS/MS
AMVASGSELGKK	ENFCVCHLATGDMLRAMVASGSELGKKLKA	MLRAMVASGSELGKKLKATMDAGKLVSDEM	R	A	M	K	K	L	2	0	0	0	0	0	1	2	0	0	1	2	1	0	0	2	0	0	0	1	0	0	12	1	1176.6173	P54819	P54819	52	63	AK2	Adenylate kinase 2, mitochondrial;Adenylate kinase 2, mitochondrial, N-terminally processed	yes	yes	2;3	0.019202	65.305		By MS/MS	By MS/MS	By MS/MS	By matching
AMVDPAQTVEQR	ETVRSCTTESCDFVRAMVDPAQTVEQRLKL	FVRAMVDPAQTVEQRLKLFKLASEKHQHMY	R	A	M	Q	R	L	2	1	0	1	0	2	1	0	0	0	0	0	1	0	1	0	1	0	0	2	0	0	12	0	1343.6503	P50416	P50416	618	629	CPT1A	Carnitine O-palmitoyltransferase 1, liver isoform	yes	yes	2	3.3649E-05	107.24		By MS/MS		By MS/MS
AMVLDLR	ALVHERDEAAYGELRAMVLDLRAFYAELYH	EAAYGELRAMVLDLRAFYAELYHIISSNLE	R	A	M	L	R	A	1	1	0	1	0	0	0	0	0	0	2	0	1	0	0	0	0	0	0	1	0	0	7	0	816.45276	Q9UL46	Q9UL46	204	210	PSME2	Proteasome activator complex subunit 2	yes	yes	2	0.013995	78.616	By MS/MS		By MS/MS
ANCLVQTTEWSACSK	YRLEDTFGPDPTMIRANCLVQTTEWSACSK	ANCLVQTTEWSACSKTCGMGISTRVTNDNA	R	A	N	S	K	T	2	0	1	0	2	1	1	0	0	0	1	1	0	0	0	2	2	1	0	1	0	0	15	0	1753.7764	P29279	P29279	197	211	CTGF	Connective tissue growth factor	yes	yes	2	0.0045513	92.247				By MS/MS
ANCSDNEFTQALTAAIPPESLTR	ETPTIPLGSAVEAIKANCSDNEFTQALTAA	TQALTAAIPPESLTRGVYSEETLRARFYAV	K	A	N	T	R	G	4	1	2	1	1	1	2	0	0	1	2	0	0	1	2	2	3	0	0	0	0	0	23	0	2505.1806	Q16891	Q16891	601	623	IMMT	MICOS complex subunit MIC60	yes	yes	3	0.011284	33.074			By MS/MS
ANDDIIVNWVNR	RYTLNVLEDLGDGQKANDDIIVNWVNRTLS	GQKANDDIIVNWVNRTLSEAGKSTSIQSFK	K	A	N	N	R	T	1	1	3	2	0	0	0	0	0	2	0	0	0	0	0	0	0	1	0	2	0	0	12	0	1427.7157	P13797	P13797	519	530	PLS3	Plastin-3	yes	yes	2	7.7996E-08	133.23	By matching	By matching	By MS/MS	By MS/MS	By matching
ANDDLADAGLEK	SDDHKIETQRDIHQRANDDLADAGLEKLHL	HQRANDDLADAGLEKLHLSFYLTSIYDHSI	R	A	N	E	K	L	3	0	1	3	0	0	1	1	0	0	2	1	0	0	0	0	0	0	0	0	0	0	12	0	1230.5728	Q9HB90;Q9NQL2	Q9HB90	199	210	RRAGC;RRAGD	Ras-related GTP-binding protein C;Ras-related GTP-binding protein D	yes	no	2	0.067219	45.653
ANDTQEFNLSAYFER	ANFYKDSGITYLGIKANDTQEFNLSAYFER	ANDTQEFNLSAYFERAADFIDQALAQKNGR	K	A	N	E	R	A	2	1	2	1	0	1	2	0	0	0	1	0	0	2	0	1	1	0	1	0	0	0	15	0	1803.8064	P51452	P51452	90	104	DUSP3	Dual specificity protein phosphatase 3	yes	yes	2;3	3.2103E-62	247.67	By MS/MS	By matching	By MS/MS	By MS/MS	By MS/MS
ANDTTFGLAAGVFTR	MSILSFDTEAEVLERANDTTFGLAAGVFTR	ANDTTFGLAAGVFTRDIQRAHRVVAELQAG	R	A	N	T	R	D	3	1	1	1	0	0	0	2	0	0	1	0	0	2	0	0	3	0	0	1	0	0	15	0	1539.7682	P49189	P49189	412	426	ALDH9A1	4-trimethylaminobutyraldehyde dehydrogenase	yes	yes	2	0.00022173	91.914	By MS/MS				By MS/MS
ANEHQGIGFLNDPR	FQGREKDFIILSCVRANEHQGIGFLNDPRR	RANEHQGIGFLNDPRRLNVALTRARYGVII	R	A	N	P	R	R	1	1	2	1	0	1	1	2	1	1	1	0	0	1	1	0	0	0	0	0	0	0	14	0	1566.7539	Q92900	Q92900	855	868	UPF1	Regulator of nonsense transcripts 1	yes	yes	3	0.0039734	45.207		By matching
ANENASFLQK	LKERDVEELQLKLTKANENASFLQKSIEDM	LKLTKANENASFLQKSIEDMTVKAEQSQQE	K	A	N	Q	K	S	2	0	2	0	0	1	1	0	0	0	1	1	0	1	0	1	0	0	0	0	0	0	10	0	1120.5513	P30622	P30622	968	977	CLIP1	CAP-Gly domain-containing linker protein 1	yes	yes	2	0.0025694	85.67		By MS/MS	By MS/MS	By MS/MS	By MS/MS
ANFELTSVTQFAAHQENKR	SQSLRLIDPQTQVSRANFELTSVTQFAAHQ	LTSVTQFAAHQENKRLVGFVIRVPESTGEE	R	A	N	K	R	L	3	1	2	0	0	2	2	0	1	0	1	1	0	2	0	1	2	0	0	1	0	0	19	1	2190.0818	Q8NEU8	Q8NEU8	556	574	APPL2	DCC-interacting protein 13-beta	yes	yes	4	4.447E-10	112.55	By matching	By matching	By matching	By matching	By matching
ANFENLAK	TVPVEAVTSKTSNIRANFENLAKEKEQEDR	SKTSNIRANFENLAKEKEQEDRRKAEAERA	R	A	N	A	K	E	2	0	2	0	0	0	1	0	0	0	1	1	0	1	0	0	0	0	0	0	0	0	8	0	905.46068	Q14247	Q14247	352	359	CTTN	Src substrate cortactin	yes	yes	2	0.00060132	129.68	By MS/MS	By MS/MS	By MS/MS	By MS/MS	By MS/MS
ANHEEVLAAGK	LITNKVIMDYESLEKANHEEVLAAGKQAAQ	SLEKANHEEVLAAGKQAAQKLEQFVSILMA	K	A	N	G	K	Q	3	0	1	0	0	0	2	1	1	0	1	1	0	0	0	0	0	0	0	1	0	0	11	0	1137.5778	P00491	P00491	255	265	PNP	Purine nucleoside phosphorylase	yes	yes	3	0.048147	26.012
ANIKDLSQILK	LLRTFCESKRLTTDKANIKDLSQILKKMPQ	TTDKANIKDLSQILKKMPQYQKELNKYSTH	K	A	N	L	K	K	1	0	1	1	0	1	0	0	0	2	2	2	0	0	0	1	0	0	0	0	0	0	11	1	1241.7343	Q15833	Q15833	321	331	STXBP2	Syntaxin-binding protein 2	yes	yes	3	4.778E-07	128.01	By MS/MS	By MS/MS	By MS/MS	By MS/MS	By MS/MS
ANINVENAFFTLAR	LALDYGIKFMETSAKANINVENAFFTLARD	KANINVENAFFTLARDIKAKMDKKLEGNSP	K	A	N	A	R	D	3	1	3	0	0	0	1	0	0	1	1	0	0	2	0	0	1	0	0	1	0	0	14	0	1578.8154	P61006	P61006	154	167	RAB8A	Ras-related protein Rab-8A	yes	yes	2;3	4.2772E-43	240.21	By MS/MS	By MS/MS	By MS/MS	By MS/MS	By MS/MS
ANIQAVSLK	LVRTRRYVRKFVLMRANIQAVSLKIQTLKS	KFVLMRANIQAVSLKIQTLKSNNSMAQAMK	R	A	N	L	K	I	2	0	1	0	0	1	0	0	0	1	1	1	0	0	0	1	0	0	0	1	0	0	9	0	942.54983	O43633	O43633	81	89	CHMP2A	Charged multivesicular body protein 2a	yes	yes	2	0.00016081	117.89		By MS/MS	By MS/MS	By MS/MS	By MS/MS
ANITAIR	TEKGISDLAQHYLMRANITAIRRVRKTDNN	LAQHYLMRANITAIRRVRKTDNNRIARACG	R	A	N	I	R	R	2	1	1	0	0	0	0	0	0	2	0	0	0	0	0	0	1	0	0	0	0	0	7	0	757.44464	P49368	P49368	307	313	CCT3	T-complex protein 1 subunit gamma	yes	yes	2	0.0093166	114.02			By matching
ANITAIRR	TEKGISDLAQHYLMRANITAIRRVRKTDNN	AQHYLMRANITAIRRVRKTDNNRIARACGA	R	A	N	R	R	V	2	2	1	0	0	0	0	0	0	2	0	0	0	0	0	0	1	0	0	0	0	0	8	1	913.54575	P49368	P49368	307	314	CCT3	T-complex protein 1 subunit gamma	yes	yes	2	0.02634	104.75			By MS/MS		By MS/MS
ANIVHLMLSSPEQIQK	DEPNKICEADRVAIKANIVHLMLSSPEQIQ	NIVHLMLSSPEQIQKQLSDAISIIGREDFP	K	A	N	Q	K	Q	1	0	1	0	0	2	1	0	1	2	2	1	1	0	1	2	0	0	0	1	0	0	16	0	1806.9662	P55060	P55060	94	109	CSE1L	Exportin-2	yes	yes	3	0.0016828	53.168
ANLLEIAPHLSAPLPIMLPVYK	DIEQYRMVKEALHERANLLEIAPHLSAPLP	PHLSAPLPIMLPVYKWWQLPYYWVGIKLYD	R	A	N	Y	K	W	3	0	1	0	0	0	1	0	1	2	5	1	1	0	4	1	0	0	1	1	0	0	22	0	2399.3651	P43304	P43304	145	166	GPD2	Glycerol-3-phosphate dehydrogenase, mitochondrial	yes	yes	3	4.1896E-08	81.967
ANLPQSFQVDTSK	KVKCSGPGLSPGMVRANLPQSFQVDTSKAG	VRANLPQSFQVDTSKAGVAPLQVKVQGPKG	R	A	N	S	K	A	1	0	1	1	0	2	0	0	0	0	1	1	0	1	1	2	1	0	0	1	0	0	13	0	1433.7151	P21333	P21333	1465	1477	FLNA	Filamin-A	yes	yes	2;3	5.7299E-75	279.7	By MS/MS	By MS/MS	By MS/MS	By MS/MS	By MS/MS
ANLPQSFQVDTSKAGVAPLQVK	KVKCSGPGLSPGMVRANLPQSFQVDTSKAG	QVDTSKAGVAPLQVKVQGPKGLVEPVDVVD	R	A	N	V	K	V	3	0	1	1	0	3	0	1	0	0	2	2	0	1	2	2	1	0	0	3	0	0	22	1	2297.2379	P21333	P21333	1465	1486	FLNA	Filamin-A	yes	yes	3	1.0829E-36	156.92	By MS/MS	By MS/MS	By MS/MS	By MS/MS	By MS/MS
ANLQIDQINTDLNLER	EEQGNTELINDRLKKANLQIDQINTDLNLE	NLQIDQINTDLNLERSHAQKNENARQQLER	K	A	N	E	R	S	1	1	3	2	0	2	1	0	0	2	3	0	0	0	0	0	1	0	0	0	0	0	16	0	1868.9592	P35579	P35579	1755	1770	MYH9	Myosin-9	yes	yes	2;3	3.6868000000000004E-171	401.32	By MS/MS	By MS/MS	By MS/MS	By MS/MS	By MS/MS
ANNIDYTVHSVR	PNACGGIALILSGLKANNIDYTVHSVRRAL	GLKANNIDYTVHSVRRALENTAVKADNIEV	K	A	N	V	R	R	1	1	2	1	0	0	0	0	1	1	0	0	0	0	0	1	1	0	1	2	0	0	12	0	1387.6844	P29144	P29144	468	479	TPP2	Tripeptidyl-peptidase 2	yes	yes	2;3	6.7051E-06	119.16	By MS/MS	By MS/MS	By MS/MS	By MS/MS	By MS/MS
ANPGAWILR	VDTIVMANLGYFQLKANPGAWILRLRKGRS	GYFQLKANPGAWILRLRKGRSEDIYRIYSH	K	A	N	L	R	L	2	1	1	0	0	0	0	1	0	1	1	0	0	0	1	0	0	1	0	0	0	0	9	0	996.5505	Q9NYU2;Q9NYU1	Q9NYU2	1158	1166	UGGT1;UGGT2	UDP-glucose:glycoprotein glucosyltransferase 1;UDP-glucose:glycoprotein glucosyltransferase 2	yes	no	2	0.00041313	107.59	By MS/MS	By MS/MS	By MS/MS	By MS/MS	By MS/MS
ANQAIQMACQSLGEPGCTQAQVLSAATIVAK	QAGQQGLVEPTQFARANQAIQMACQSLGEP	CTQAQVLSAATIVAKHTSALCNSCRLASAR	R	A	N	A	K	H	7	0	1	0	2	5	1	2	0	2	2	1	1	0	1	2	2	0	0	2	0	0	31	0	3215.5737	Q9Y490	Q9Y490	1470	1500	TLN1	Talin-1	yes	yes	3;4	2.7645999999999998E-87	185.72	By MS/MS	By MS/MS	By MS/MS	By MS/MS	By MS/MS
ANQQFLVYCEIDGSGNGWTVFQK	KGAKQSGLYFIKPLKANQQFLVYCEIDGSG	CEIDGSGNGWTVFQKRLDGSVDFKKNWIQY	K	A	N	Q	K	R	1	0	2	1	1	3	1	3	0	1	1	1	0	2	0	1	1	1	1	2	0	0	23	0	2660.2329	P02679	P02679	200	222	FGG	Fibrinogen gamma chain	yes	yes	3	3.8609E-06	66.045
ANSILFCGR	FCADHPFLFFIRHNRANSILFCGRFSSP__	FIRHNRANSILFCGRFSSP___________	R	A	N	G	R	F	1	1	1	0	1	0	0	1	0	1	1	0	0	1	0	1	0	0	0	0	0	0	9	0	1036.5124	P50453	P50453	364	372	SERPINB9	Serpin B9	yes	yes	2	0.012665	70.332				By MS/MS
ANSWQLVETPEK	IEDISMKFDELYHLKANSWQLVETPEKRKE	HLKANSWQLVETPEKRKEEKKPPPPVPKKP	K	A	N	E	K	R	1	0	1	0	0	1	2	0	0	0	1	1	0	0	1	1	1	1	0	1	0	0	12	0	1400.6936	Q9Y2H0	Q9Y2H0	907	918	DLGAP4	Disks large-associated protein 4	yes	yes	2	0.00029852	82.171
ANTFVAELK	NPNKIFGVTTLDIVRANTFVAELKGLDPAR	TLDIVRANTFVAELKGLDPARVNVPVIGGH	R	A	N	L	K	G	2	0	1	0	0	0	1	0	0	0	1	1	0	1	0	0	1	0	0	1	0	0	9	0	991.53385	P40926	P40926	177	185	MDH2	Malate dehydrogenase, mitochondrial	yes	yes	2	9.9832E-06	135.83	By MS/MS	By MS/MS	By MS/MS	By MS/MS	By MS/MS
ANTTAFLTPLEIK	PKPSVYLSTPSSASKANTTAFLTPLEIKAK	SKANTTAFLTPLEIKAKVETDDVKKNSLDE	K	A	N	I	K	A	2	0	1	0	0	0	1	0	0	1	2	1	0	1	1	0	3	0	0	0	0	0	13	0	1417.7817	Q9Y5K6	Q9Y5K6	558	570	CD2AP	CD2-associated protein	yes	yes	2	0.00020014	87.363	By MS/MS	By MS/MS	By matching	By matching	By MS/MS
ANVDKVFFDLMR	EEWGVQYVETSAKTRANVDKVFFDLMREIR	KTRANVDKVFFDLMREIRTKKMSENKDKNG	R	A	N	M	R	E	1	1	1	2	0	0	0	0	0	0	1	1	1	2	0	0	0	0	0	2	0	0	12	1	1453.7388	P11233;P11234	P11234	163	174	RALA;RALB	Ras-related protein Ral-A;Ras-related protein Ral-B	no	no	3	9.3663E-08	109.84	By MS/MS	By MS/MS	By MS/MS	By MS/MS	By MS/MS
ANVIHATVTSVTLHSTEGK	GGNKLVCSGLLKLTKANVIHATVTSVTLHS	HATVTSVTLHSTEGKALYQVAYENEVGNSS	K	A	N	G	K	A	2	0	1	0	0	0	1	1	2	1	1	1	0	0	0	2	4	0	0	3	0	0	19	0	1964.0327	Q8NBM8	Q8NBM8	259	277	PCYOX1L	Prenylcysteine oxidase-like	yes	yes	3;4	4.5122E-10	113.99			By MS/MS	By MS/MS
ANWYFLLAR	YIINGQKMWITNGGKANWYFLLARSDPDPK	ITNGGKANWYFLLARSDPDPKAPANKAFTG	K	A	N	A	R	S	2	1	1	0	0	0	0	0	0	0	2	0	0	1	0	0	0	1	1	0	0	0	9	0	1152.608	P11310	P11310	198	206	ACADM	Medium-chain specific acyl-CoA dehydrogenase, mitochondrial	yes	yes	2	0.077934	49.442				By matching
ANYDVLESQK	QELMRRKEEIEAQIKANYDVLESQKGIGMN	EAQIKANYDVLESQKGIGMNEPLVDCEGYP	K	A	N	Q	K	G	1	0	1	1	0	1	1	0	0	0	1	1	0	0	0	1	0	0	1	1	0	0	10	0	1165.5615	O00233	O00233	39	48	PSMD9	26S proteasome non-ATPase regulatory subunit 9	yes	yes	2	7.9783E-05	115.82				By MS/MS
APAPASAPPGPSEELLR	LNNHHGGSSSSGGSRAPAPASAPPGPSEEL	APASAPPGPSEELLRQLEQRLQESCSVCLA	R	A	P	L	R	Q	4	1	0	0	0	0	2	1	0	0	2	0	0	0	5	2	0	0	0	0	0	0	17	0	1658.8628	Q9Y6C2	Q9Y6C2	276	292	EMILIN1	EMILIN-1	yes	yes	2;3	2.4981E-14	144.57	By MS/MS	By MS/MS	By MS/MS	By matching	By MS/MS
APASAAASEDAPYPVCTVR	GSATVFMPHVTEAYRAPASAAASEDAPYPV	AAASEDAPYPVCTVRYFPSTAEHTLQWARH	R	A	P	V	R	Y	6	1	0	1	1	0	1	0	0	0	0	0	0	0	3	2	1	0	1	2	0	0	19	0	1931.9047	P41226	P41226	584	602	UBA7	Ubiquitin-like modifier-activating enzyme 7	yes	yes	2;3	3.5758999999999995E-87	232.37	By MS/MS	By MS/MS	By MS/MS	By MS/MS	By MS/MS
APASVPETPTAVTAPHSSSWDTYYQPR	GPRLYKIYRERDSERAPASVPETPTAVTAP	TAPHSSSWDTYYQPRALEKHADSILALASV	R	A	P	P	R	A	4	1	0	1	0	1	1	0	1	0	0	0	0	0	5	4	4	1	2	2	0	0	27	0	2915.3726	O95870	O95870	25	51	ABHD16A	Abhydrolase domain-containing protein 16A	yes	yes	3	1.9731E-42	152.35	By MS/MS	By MS/MS	By MS/MS
APDAGGCLHADPDLGVLCPTGCQLQEALLQQERPIR	RPAKAAATQKKVERKAPDAGGCLHADPDLG	CQLQEALLQQERPIRNSVDELNNNVEAVSQ	K	A	P	I	R	N	4	2	0	3	3	4	2	4	1	1	6	0	0	0	4	0	1	0	0	1	0	0	36	0	3954.9139	P02675	P02675	89	124	FGB	Fibrinogen beta chain;Fibrinopeptide B;Fibrinogen beta chain	yes	yes	4	0.0025739	31.936				By MS/MS	By MS/MS
APDELHYTYLDTFGRPVIVAYK	GAKNIEIDSPYEISRAPDELHYTYLDTFGR	TYLDTFGRPVIVAYKKNLVEQHIQDIVVHY	R	A	P	Y	K	K	2	1	0	2	0	0	1	1	1	1	2	1	0	1	2	0	2	0	3	2	0	0	22	0	2567.306	P04843	P04843	392	413	RPN1	Dolichyl-diphosphooligosaccharide--protein glycosyltransferase subunit 1	yes	yes	4	1.017E-06	70.452	By MS/MS		By matching	By MS/MS	By MS/MS
APDFLPLLNK	VSMKAEDAQRVFREKAPDFLPLLNKGPVIA	VFREKAPDFLPLLNKGPVIALEFNGDGAVE	K	A	P	N	K	G	1	0	1	1	0	0	0	0	0	0	3	1	0	1	2	0	0	0	0	0	0	0	10	0	1126.6386	O75695	O75695	285	294	RP2	Protein XRP2	yes	yes	2	0.00021505	109.71	By matching	By MS/MS		By MS/MS
APDFVFYAPR	SFNDKKFVIKPIDKKAPDFVFYAPRLRINK	PIDKKAPDFVFYAPRLRINKRILALCMGNH	K	A	P	P	R	L	2	1	0	1	0	0	0	0	0	0	0	0	0	2	2	0	0	0	1	1	0	0	10	0	1181.5869	P26038;P15311;P35241	P26038	264	273	MSN;EZR;RDX	Moesin;Ezrin;Radixin	no	no	2;3	5.0086E-07	158.07	By MS/MS	By MS/MS	By MS/MS	By MS/MS	By MS/MS
APDPGFQER	LLALGLRGLQAGARRAPDPGFQERFFQQRL	QAGARRAPDPGFQERFFQQRLDHFNFERFG	R	A	P	E	R	F	1	1	0	1	0	1	1	1	0	0	0	0	0	1	2	0	0	0	0	0	0	0	9	0	1015.4723	Q9UHL4	Q9UHL4	26	34	DPP7	Dipeptidyl peptidase 2	yes	yes	2	0.012713	70.268	By MS/MS	By MS/MS	By MS/MS	By MS/MS	By MS/MS
APEAWDYGQGFVNEEMIR	NKHSARFKLWYTLDRAPEAWDYGQGFVNEE	AWDYGQGFVNEEMIRDHLPPPEEEPLVLMC	R	A	P	I	R	D	2	1	1	1	0	1	3	2	0	1	0	0	1	1	1	0	0	1	1	1	0	0	18	0	2110.9418	P00387	P00387	242	259	CYB5R3	NADH-cytochrome b5 reductase 3;NADH-cytochrome b5 reductase 3 membrane-bound form;NADH-cytochrome b5 reductase 3 soluble form	yes	yes	2	2.1125999999999998E-102	249.66		By MS/MS	By MS/MS	By matching	By MS/MS
APEDAGPQPGSYEIR	AEDAAAQAVETPGWKAPEDAGPQPGSYEIR	APEDAGPQPGSYEIRHYGPAKWVSTSVESM	K	A	P	I	R	H	2	1	0	1	0	1	2	2	0	1	0	0	0	0	3	1	0	0	1	0	0	0	15	0	1585.7372	Q9Y5Z4	Q9Y5Z4	27	41	HEBP2	Heme-binding protein 2	yes	yes	2	2.6738E-09	160.15	By MS/MS	By MS/MS	By MS/MS	By MS/MS	By MS/MS
APEIMLNSK	HTGFLTEYVATRWYRAPEIMLNSKGYTKSI	ATRWYRAPEIMLNSKGYTKSIDIWSVGCIL	R	A	P	S	K	G	1	0	1	0	0	0	1	0	0	1	1	1	1	0	1	1	0	0	0	0	0	0	9	0	1001.5216	P27361;P28482	P28482	195	203	MAPK3;MAPK1	Mitogen-activated protein kinase 3;Mitogen-activated protein kinase 1	no	no	2	0.00032581	99.442	By MS/MS	By MS/MS		By MS/MS	By MS/MS
APELLFQPDLVGDESEGLHEVVAFAIHK	LPDGSTLDVGPARFRAPELLFQPDLVGDES	ESEGLHEVVAFAIHKSDMDLRRTLFANIVL	R	A	P	H	K	S	3	0	0	2	0	1	4	2	2	1	4	1	0	2	2	1	0	0	0	3	0	0	28	0	3059.5604	P42025	P42025	258	285	ACTR1B	Beta-centractin	yes	yes	4	0.016522	23.054		By MS/MS
APEPHVEEDDDDELDSK	______________________________	EPHVEEDDDDELDSKLNYKPPPQKSLKELQ	K	A	P	S	K	L	1	0	0	5	0	0	4	0	1	0	1	1	0	0	2	1	0	0	0	1	0	0	17	0	1938.7967	P52566	P52566	5	21	ARHGDIB	Rho GDP-dissociation inhibitor 2	yes	yes	2;3	1.2239E-75	257.8	By MS/MS	By MS/MS	By MS/MS	By MS/MS	By MS/MS
APEPHVEEDDDDELDSKLNYKPPPQK	______________________________	DELDSKLNYKPPPQKSLKELQEMDKDDESL	K	A	P	Q	K	S	1	0	1	5	0	1	4	0	1	0	2	3	0	0	5	1	0	0	1	1	0	0	26	1	3004.3938	P52566	P52566	5	30	ARHGDIB	Rho GDP-dissociation inhibitor 2	yes	yes	3;4;5	6.1916E-171	288	By matching	By MS/MS	By matching	By MS/MS	By matching
APEVSQHVYQAYETILKN	GNPSCTDLELSLKCRAPEVSQHVYQAYETI	VSQHVYQAYETILKN_______________	R	A	P	K	N	-	2	0	1	0	0	2	2	0	1	1	1	1	0	0	1	1	1	0	2	2	0	0	18	1	2089.048	Q10567	Q10567	932	949	AP1B1	AP-1 complex subunit beta-1	yes	yes	3	1.1088E-05	92.307	By MS/MS	By matching	By matching		By matching
APFAAHGYGAFLTLSILDR	GPALYYMDYLAALAKAPFAAHGYGAFLTLS	AHGYGAFLTLSILDRYYTPTISRERAVELL	K	A	P	D	R	Y	4	1	0	1	0	0	0	2	1	1	3	0	0	2	1	1	1	0	1	0	0	0	19	0	2019.0578	P49721	P49721	127	145	PSMB2	Proteasome subunit beta type-2	yes	yes	3	0.035988	28.083	By matching
APFDLFENK	EGQLEFRALLFIPRRAPFDLFENKKKKNNI	LFIPRRAPFDLFENKKKKNNIKLYVRRVFI	R	A	P	N	K	K	1	0	1	1	0	0	1	0	0	0	1	1	0	2	1	0	0	0	0	0	0	0	9	0	1079.5288	P08238;Q58FF7	P08238	339	347	HSP90AB1;HSP90AB3P	Heat shock protein HSP 90-beta;Putative heat shock protein HSP 90-beta-3	yes	no	2	0.005288	80.165	By matching		By MS/MS		By matching
APFDLFENKK	EGQLEFRALLFIPRRAPFDLFENKKKKNNI	FIPRRAPFDLFENKKKKNNIKLYVRRVFIM	R	A	P	K	K	K	1	0	1	1	0	0	1	0	0	0	1	2	0	2	1	0	0	0	0	0	0	0	10	1	1207.6237	P08238;Q58FF7	P08238	339	348	HSP90AB1;HSP90AB3P	Heat shock protein HSP 90-beta;Putative heat shock protein HSP 90-beta-3	yes	no	3	0.024353	41.689
APFDLFENR	EGQLEFRALLFVPRRAPFDLFENRKKKNNI	LFVPRRAPFDLFENRKKKNNIKLYVRRVFI	R	A	P	N	R	K	1	1	1	1	0	0	1	0	0	0	1	0	0	2	1	0	0	0	0	0	0	0	9	0	1107.5349	P07900	P07900	347	355	HSP90AA1	Heat shock protein HSP 90-alpha	yes	yes	2	7.3793E-06	164.53	By MS/MS	By MS/MS	By MS/MS		By MS/MS
APFDLFENRK	EGQLEFRALLFVPRRAPFDLFENRKKKNNI	FVPRRAPFDLFENRKKKNNIKLYVRRVFIM	R	A	P	R	K	K	1	1	1	1	0	0	1	0	0	0	1	1	0	2	1	0	0	0	0	0	0	0	10	1	1235.6299	P07900	P07900	347	356	HSP90AA1	Heat shock protein HSP 90-alpha	yes	yes	3	0.02962	38.634
APGFAQMLK	______________________________	ALHVPKAPGFAQMLKEGAKHFSGLEEAVYR	K	A	P	L	K	E	2	0	0	0	0	1	0	1	0	0	1	1	1	1	1	0	0	0	0	0	0	0	9	0	961.50552	P50990	P50990	8	16	CCT8	T-complex protein 1 subunit theta	yes	yes	2	2.2882E-05	139.31	By MS/MS	By MS/MS	By MS/MS	By MS/MS	By MS/MS
APGIILLDEATSALDTSNER	GGEKQRVAIARTILKAPGIILLDEATSALD	LLDEATSALDTSNERAIQASLAKVCANRTT	K	A	P	E	R	A	3	1	1	2	0	0	2	1	0	2	3	0	0	0	1	2	2	0	0	0	0	0	20	0	2085.059	Q9NP58	Q9NP58	744	763	ABCB6	ATP-binding cassette sub-family B member 6, mitochondrial	yes	yes	2;3	4.3004E-07	120.14	By MS/MS	By matching	By MS/MS	By matching	By MS/MS
APGIIPR	KGPIGSKTRRRVGLKAPGIIPRISVREPMQ	TRRRVGLKAPGIIPRISVREPMQTGIKAVD	K	A	P	P	R	I	1	1	0	0	0	0	0	1	0	2	0	0	0	0	2	0	0	0	0	0	0	0	7	0	722.44391	P25705	P25705	176	182	ATP5A1	ATP synthase subunit alpha, mitochondrial	yes	yes	2	0.0048562	126.05	By MS/MS	By MS/MS	By MS/MS	By MS/MS	By MS/MS
APGIPSGMETLK	HRAPIFMRVPFLEFKAPGIPSGMETLKDTP	EFKAPGIPSGMETLKDTPAPRLLKTHLPLA	K	A	P	L	K	D	1	0	0	0	0	0	1	2	0	1	1	1	1	0	2	1	1	0	0	0	0	0	12	0	1199.622	P50225	P50225	86	97	SULT1A1	Sulfotransferase 1A1	yes	yes	2	0.019597	53.124		By MS/MS	By matching	By MS/MS	By MS/MS
APGIPSGMETLKDTPAPR	HRAPIFMRVPFLEFKAPGIPSGMETLKDTP	IPSGMETLKDTPAPRLLKTHLPLALLPQTL	K	A	P	P	R	L	2	1	0	1	0	0	1	2	0	1	1	1	1	0	4	1	2	0	0	0	0	0	18	1	1836.9404	P50225	P50225	86	103	SULT1A1	Sulfotransferase 1A1	yes	yes	3	6.7593E-14	126.88	By matching	By MS/MS	By matching	By MS/MS	By MS/MS
APGLKDFQIQVQPVR	EEKRFAGKAGGKLAKAPGLKDFQIQVQPVR	APGLKDFQIQVQPVRMQKLTKLREEHILMR	K	A	P	V	R	M	1	1	0	1	0	3	0	1	0	1	1	1	0	1	2	0	0	0	0	2	0	0	15	1	1694.9468	Q9Y6F6	Q9Y6F6	425	439	MRVI1	Protein MRVI1	yes	yes	3	0.00041338	76.588
APGQLALFSVSDK	______________________________	______________________________	M	A	P	D	K	T	2	0	0	1	0	1	0	1	0	0	2	1	0	1	1	2	0	0	0	1	0	0	13	0	1331.7085	P31939	P31939	2	14	ATIC	Bifunctional purine biosynthesis protein PURH;Phosphoribosylaminoimidazolecarboxamide formyltransferase;IMP cyclohydrolase	yes	yes	2	6.4622E-13	145.91	By MS/MS	By MS/MS	By MS/MS	By MS/MS	By MS/MS
APGQLECETAIAALNSCLR	VSDSIKKLITSMRDKAPGQLECETAIAALN	LECETAIAALNSCLRDLDQASLAAVSQQLA	K	A	P	L	R	D	4	1	1	0	2	1	2	1	0	1	3	0	0	0	1	1	1	0	0	0	0	0	19	0	2072.9983	Q9Y490	Q9Y490	1655	1673	TLN1	Talin-1	yes	yes	3	3.5372E-15	101.49	By matching		By MS/MS	By MS/MS
APHPLKPGGGLEMLK				A	P	L	K		1	0	0	0	0	0	1	3	1	0	3	2	1	0	3	0	0	0	0	0	0	0	15	0	1543.8545		REV__Q5VUB5					yes	yes	2	0.0030444	61.353
APIFTSEHGEK	RRFHTMDELVEHYKKAPIFTSEHGEKLYLV	HYKKAPIFTSEHGEKLYLVRALQ_______	K	A	P	E	K	L	1	0	0	0	0	0	2	1	1	1	0	1	0	1	1	1	1	0	0	0	0	0	11	0	1214.5932	O43639	O43639	362	372	NCK2	Cytoplasmic protein NCK2	yes	yes	3	0.0014441	71.555	By MS/MS	By MS/MS	By MS/MS	By MS/MS	By MS/MS
APIFTSEQGEK	RKFSTMEELVEHYKKAPIFTSEQGEKLYLV	HYKKAPIFTSEQGEKLYLVKHLS_______	K	A	P	E	K	L	1	0	0	0	0	1	2	1	0	1	0	1	0	1	1	1	1	0	0	0	0	0	11	0	1205.5928	P16333	P16333	359	369	NCK1	Cytoplasmic protein NCK1	yes	yes	2	0.0015122	84.213	By matching
APIHFTIEK	QGGIVRVNCSVPEEKAPIHFTIEKLELNEK	SVPEEKAPIHFTIEKLELNEKMVKLKREKN	K	A	P	E	K	L	1	0	0	0	0	0	1	0	1	2	0	1	0	1	1	0	1	0	0	0	0	0	9	0	1054.5811	P16284	P16284	159	167	PECAM1	Platelet endothelial cell adhesion molecule	yes	yes	2;3	7.4176E-06	170.3	By MS/MS	By MS/MS	By MS/MS	By MS/MS	By MS/MS
APIHFTIEKLELNEK	QGGIVRVNCSVPEEKAPIHFTIEKLELNEK	APIHFTIEKLELNEKMVKLKREKNSRDQNF	K	A	P	E	K	M	1	0	1	0	0	0	3	0	1	2	2	2	0	1	1	0	1	0	0	0	0	0	15	1	1780.9723	P16284	P16284	159	173	PECAM1	Platelet endothelial cell adhesion molecule	yes	yes	3;4	7.8297E-06	109.79	By MS/MS	By MS/MS		By MS/MS	By MS/MS
APIIAVTR	KSGRSAHQVARYRPRAPIIAVTRNPQTARQ	VARYRPRAPIIAVTRNPQTARQAHLYRGIF	R	A	P	T	R	N	2	1	0	0	0	0	0	0	0	2	0	0	0	0	1	0	1	0	0	1	0	0	8	0	839.52289	P14618	P14618	448	455	PKM	Pyruvate kinase PKM	yes	yes	2	8.4973E-05	170.73	By MS/MS	By MS/MS	By MS/MS	By MS/MS	By MS/MS
APIQWEER	PEISAAVMKIFDAAKAPIQWEERNVTAIQG	KIFDAAKAPIQWEERNVTAIQGPGGKWMIP	K	A	P	E	R	N	1	1	0	0	0	1	2	0	0	1	0	0	0	0	1	0	0	1	0	0	0	0	8	0	1027.5087	P50213	P50213	59	66	IDH3A	Isocitrate dehydrogenase [NAD] subunit alpha, mitochondrial	yes	yes	2	0.037888	77.923
APIRLPEHVTVQVVVVR	VAILHLLVSLAMHFRAPIRLPEHVTVQVVV	IRLPEHVTVQVVVVRKREGLLHSSHISEEL	R	A	P	V	R	K	1	2	0	0	0	1	1	0	1	1	1	0	0	0	2	0	1	0	0	6	0	0	17	1	1911.1418	Q9HBI1	Q9HBI1	195	211	PARVB	Beta-parvin	yes	yes	4	8.3621E-07	108.36		By MS/MS	By matching	By MS/MS
APLDIPIPDPPPKDDEMETDKQEK	LQEDSLNVADLTSLRAPLDIPIPDPPPKDD	PPPKDDEMETDKQEKKEVHKCGFLPGNEKV	R	A	P	E	K	K	1	0	0	5	0	1	3	0	0	2	1	3	1	0	6	0	1	0	0	0	0	0	24	2	2717.3106	Q9UL46	Q9UL46	62	85	PSME2	Proteasome activator complex subunit 2	yes	yes	4	1.3019E-08	74.579	By MS/MS				By matching
APLDIPVPDPVK	LKEPALNEANLSNLKAPLDIPVPDPVKEKE	NLKAPLDIPVPDPVKEKEKEERKKQQEKED	K	A	P	V	K	E	1	0	0	2	0	0	0	0	0	1	1	1	0	0	4	0	0	0	0	2	0	0	12	0	1259.7125	Q06323	Q06323	59	70	PSME1	Proteasome activator complex subunit 1	yes	yes	2	1.0165E-05	116.23
APLDIPVPDPVKEK	LKEPALNEANLSNLKAPLDIPVPDPVKEKE	KAPLDIPVPDPVKEKEKEERKKQQEKEDKD	K	A	P	E	K	E	1	0	0	2	0	0	1	0	0	1	1	2	0	0	4	0	0	0	0	2	0	0	14	1	1516.8501	Q06323	Q06323	59	72	PSME1	Proteasome activator complex subunit 1	yes	yes	2	0.011905	78.342
APLDLDKYVEIAR	______________________________	______________________________	M	A	P	A	R	L	2	1	0	2	0	0	1	0	0	1	2	1	0	0	1	0	0	0	1	1	0	0	13	1	1501.814	O00743	O00743	2	14	PPP6C	Serine/threonine-protein phosphatase 6 catalytic subunit;Serine/threonine-protein phosphatase 6 catalytic subunit, N-terminally processed	yes	yes	2;3	7.6784E-09	130.07	By MS/MS	By MS/MS	By MS/MS	By MS/MS	By MS/MS
APLIPMEHCTTR	PIDGYLSHTELAPLRAPLIPMEHCTTRFFE	PLRAPLIPMEHCTTRFFETCDLDNDKYIAL	R	A	P	T	R	F	1	1	0	0	1	0	1	0	1	1	1	0	1	0	2	0	2	0	0	0	0	0	12	0	1424.6904	P09486	P09486	257	268	SPARC	SPARC	yes	yes	2;3	5.4462E-05	78.324		By matching	By matching	By matching	By matching
APLVCLPVFVSR	SDEEVNKWLHFYEMKAPLVCLPVFVSRDPG	EMKAPLVCLPVFVSRDPGFDLRLEHTHFFS	K	A	P	S	R	D	1	1	0	0	1	0	0	0	0	0	2	0	0	1	2	1	0	0	0	3	0	0	12	0	1356.7588	Q9H0W9	Q9H0W9	245	256	C11orf54	Ester hydrolase C11orf54	yes	yes	2	0.00042347	108.98	By MS/MS			By MS/MS
APLVLKD	IVEALNGKEVAAQVKAPLVLKD________	KEVAAQVKAPLVLKD_______________	K	A	P	K	D	-	1	0	0	1	0	0	0	0	0	0	2	1	0	0	1	0	0	0	0	1	0	0	7	1	754.45889	Q99497	Q99497	183	189	PARK7	Protein deglycase DJ-1	yes	yes	1;2	0.009578	137.59	By MS/MS	By MS/MS	By MS/MS	By MS/MS	By MS/MS
APMVNPTLGVHEADLLK	GAKEVLASDLVVKVRAPMVNPTLGVHEADL	MVNPTLGVHEADLLKTSGTLISFIYPAQNP	R	A	P	L	K	T	2	0	1	1	0	0	1	1	1	0	3	1	1	0	2	0	1	0	0	2	0	0	17	0	1803.9553	Q13423	Q13423	130	146	NNT	NAD(P) transhydrogenase, mitochondrial	yes	yes	3	1.8113E-23	143.02	By matching	By MS/MS	By MS/MS	By MS/MS	By MS/MS
APNDFNLR	YMNNTVNTMRLWSARAPNDFNLRDFNVGDY	MRLWSARAPNDFNLRDFNVGDYIQAVLDRN	R	A	P	L	R	D	1	1	2	1	0	0	0	0	0	0	1	0	0	1	1	0	0	0	0	0	0	0	8	0	945.46683	P06737	P06737	249	256	PYGL	Glycogen phosphorylase, liver form	yes	yes	2	0.00085724	122.5	By MS/MS	By MS/MS	By MS/MS		By MS/MS
APNVVVTR	KKTLLGDGPVVTDPKAPNVVVTRLTLVCES	PVVTDPKAPNVVVTRLTLVCESAPGPITMD	K	A	P	T	R	L	1	1	1	0	0	0	0	0	0	0	0	0	0	0	1	0	1	0	0	3	0	0	8	0	854.4974	P52566	P52566	64	71	ARHGDIB	Rho GDP-dissociation inhibitor 2	yes	yes	2	7.651E-06	201.49	By MS/MS	By MS/MS	By MS/MS	By MS/MS	By MS/MS
APPGPAGLSGGESLLVK	LELNGAVEPSEGAPRAPPGPAGLSGGESLL	PGPAGLSGGESLLVKQIEEQIKRNAAGKDG	R	A	P	V	K	Q	2	0	0	0	0	0	1	4	0	0	3	1	0	0	3	2	0	0	0	1	0	0	17	0	1548.8512	Q9NRL3	Q9NRL3	222	238	STRN4	Striatin-4	yes	yes	2	2.7184E-11	167.71	By MS/MS	By MS/MS	By MS/MS	By MS/MS	By MS/MS
APPNATLEHFYLTSGK	PLAALLNIKEKTRLRAPPNATLEHFYLTSG	PPNATLEHFYLTSGKQPKQVEVELLSRQSG	R	A	P	G	K	Q	2	0	1	0	0	0	1	1	1	0	2	1	0	1	2	1	2	0	1	0	0	0	16	0	1744.8784	Q96G23	Q96G23	78	93	CERS2	Ceramide synthase 2	yes	yes	2;3	1.1758E-08	105.31	By MS/MS	By MS/MS	By MS/MS	By MS/MS	By MS/MS
APPPSLTDCIGTVDSR	______________________________	PPPSLTDCIGTVDSRAESIDKKISRLDAEL	K	A	P	S	R	A	1	1	0	2	1	0	0	1	0	1	1	0	0	0	3	2	2	0	0	1	0	0	16	0	1684.809	Q9NZZ3	Q9NZZ3	12	27	CHMP5	Charged multivesicular body protein 5	yes	yes	2	0.0020117	77.593	By MS/MS			By MS/MS
APPSVFAEVPQAQPVLVFK	______________________________	VFAEVPQAQPVLVFKLTADFREDPDPRKVN	M	A	P	F	K	L	3	0	0	0	0	2	1	0	0	0	1	1	0	2	4	1	0	0	0	4	0	0	19	0	2023.1142	P17174	P17174	2	20	GOT1	Aspartate aminotransferase, cytoplasmic	yes	yes	2;3	2.6821E-15	140.31	By MS/MS	By MS/MS	By MS/MS	By MS/MS	By matching
APSAEVEMTAYVILAHVTAQPAPNPEDLKR	PQKPRLLTEDIYQPRAPSAEVEMTAYVILA	HVTAQPAPNPEDLKRATSIVKWISKQQNCQ	R	A	P	K	R	A	6	1	1	1	0	1	3	0	1	1	2	1	1	0	4	1	2	0	1	3	0	0	30	1	3217.6441	CON__ENSEMBL:ENSBTAP00000024146	CON__ENSEMBL:ENSBTAP00000024146	1205	1234			yes	yes	4	9.7505E-05	40.454
APSDLYQIILK	EDFTGGVTEWYELRKAPSDLYQIILKALER	ELRKAPSDLYQIILKALERGSLLGCSIDIS	K	A	P	L	K	A	1	0	0	1	0	1	0	0	0	2	2	1	0	0	1	1	0	0	1	0	0	0	11	0	1259.7125	P07384	P07384	230	240	CAPN1	Calpain-1 catalytic subunit	yes	yes	2	2.3655E-13	175.73	By MS/MS	By MS/MS	By MS/MS	By MS/MS	By MS/MS
APSDSAPGCSPCTGGLPANIQLDIDGDRETER	YHPSAYLSGHWLCCRAPSDSAPGCSPCTGG	ANIQLDIDGDRETERIYSLFNLYMSKLEKM	R	A	P	E	R	I	3	2	1	4	2	1	2	4	0	2	2	0	0	0	4	3	2	0	0	0	0	0	32	1	3355.5045	Q14644	Q14644	701	732	RASA3	Ras GTPase-activating protein 3	yes	yes	3;4	4.459899999999999E-52	143.12	By MS/MS			By MS/MS	By MS/MS
APSTPLLTVR	______________________________	______________________________	M	A	P	V	R	G	1	1	0	0	0	0	0	0	0	0	2	0	0	0	2	1	2	0	0	1	0	0	10	0	1053.6182	Q9BY44	Q9BY44	2	11	EIF2A	Eukaryotic translation initiation factor 2A;Eukaryotic translation initiation factor 2A, N-terminally processed	yes	yes	2	0.042943	64.711			By MS/MS	By MS/MS
APSTYGGGLSVSSR	GSSRISSVLAGGSCRAPSTYGGGLSVSSRF	RAPSTYGGGLSVSSRFSSGGACGLGGGYGG	R	A	P	S	R	F	1	1	0	0	0	0	0	3	0	0	1	0	0	0	1	4	1	0	1	1	0	0	14	0	1337.6575	CON__P08779;P08779	CON__P08779	42	55	KRT16	Keratin, type I cytoskeletal 16	yes	no	2;3	5.4324000000000004E-30	207.88			By MS/MS
APSTYGGGLSVSSSR	GSSRISSVLAGGSCRAPSTYGGGLSVSSSR	APSTYGGGLSVSSSRFSSGGAYGLGGGYGG	R	A	P	S	R	F	1	1	0	0	0	0	0	3	0	0	1	0	0	0	1	5	1	0	1	1	0	0	15	0	1424.6896	CON__P02533;P02533	CON__P02533	42	56	KRT14	Keratin, type I cytoskeletal 14	yes	no	2	1.5812E-101	293.31	By MS/MS				By MS/MS
APSVANVGSHCDLSLK	TGEGRVKESITRRRRAPSVANVGSHCDLSL	PSVANVGSHCDLSLKIPEISIQDMTAQVTS	R	A	P	L	K	I	2	0	1	1	1	0	0	1	1	0	2	1	0	0	1	3	0	0	0	2	0	0	16	0	1653.8145	P21333	P21333	2150	2165	FLNA	Filamin-A	yes	yes	3	1.5892E-11	134.14	By MS/MS	By MS/MS		By MS/MS	By MS/MS
APSVANVGSHCDLSLKIPEISIQDMTAQVTSPSGK	TGEGRVKESITRRRRAPSVANVGSHCDLSL	SIQDMTAQVTSPSGKTHEAEIVEGENHTYC	R	A	P	G	K	T	3	0	1	2	1	2	1	2	1	3	2	2	1	0	3	6	2	0	0	3	0	0	35	1	3636.8127	P21333	P21333	2150	2184	FLNA	Filamin-A	yes	yes	4	0.0066748	25.858					By MS/MS
APSVPAAEPEYPK	______________________________	______________________________	M	A	P	P	K	G	3	0	0	0	0	0	2	0	0	0	0	1	0	0	4	1	0	0	1	1	0	0	13	0	1354.6769	P54819	P54819	2	14	AK2	Adenylate kinase 2, mitochondrial;Adenylate kinase 2, mitochondrial, N-terminally processed	yes	yes	2	4.0431E-09	157.97	By MS/MS	By MS/MS	By MS/MS	By MS/MS	By MS/MS
APSYIEIFGR	MTGMRIQIGTQAIERAPSYIEIFGRTMQLN	QAIERAPSYIEIFGRTMQLNLSRSRWFDFP	R	A	P	G	R	T	1	1	0	0	0	0	1	1	0	2	0	0	0	1	1	1	0	0	1	0	0	0	10	0	1151.5975	Q5T4S7	Q5T4S7	2364	2373	UBR4	E3 ubiquitin-protein ligase UBR4	yes	yes	2	0.0023221	103.55	By MS/MS	By MS/MS		By MS/MS	By MS/MS
APTCGLCEVAR	GRKVNCTTQPCPTAKAPTCGLCEVARLRQN	PTAKAPTCGLCEVARLRQNADQCCPEYECV	K	A	P	A	R	L	2	1	0	0	2	0	1	1	0	0	1	0	0	0	1	0	1	0	0	1	0	0	11	0	1232.5642	P04275	P04275	2301	2311	VWF	von Willebrand factor;von Willebrand antigen 2	yes	yes	2	0.0011214	88.681
APTCSLDGALPLGAQIPAVHR	DTDPFACANFPEPRRAPTCSLDGALPLGAQ	DGALPLGAQIPAVHRLLGAPLKLEDCALQV	R	A	P	H	R	L	4	1	0	1	1	1	0	2	1	1	3	0	0	0	3	1	1	0	0	1	0	0	21	0	2143.1208	Q9Y613	Q9Y613	40	60	FHOD1	FH1/FH2 domain-containing protein 1	yes	yes	3	1.703E-12	110.82	By matching			By matching
APTDDDKNIYLTLPPNDHVNSNN	DYETADGGYMTLNPRAPTDDDKNIYLTLPP	IYLTLPPNDHVNSNN_______________	R	A	P	N	N	-	1	0	5	4	0	0	0	0	1	1	2	1	0	0	3	1	2	0	1	1	0	0	23	1	2566.1936	P12318;P31995	P12318	295	317	FCGR2A;FCGR2C	Low affinity immunoglobulin gamma Fc region receptor II-a;Low affinity immunoglobulin gamma Fc region receptor II-c	yes	no	3	1.0971E-05	64.87	By MS/MS		By MS/MS	By MS/MS	By MS/MS
APTIEQMKDVYIVQDLMETDLYK	RFRHENIIGINDIIRAPTIEQMKDVYIVQD	DVYIVQDLMETDLYKLLKTQHLSNDHICYF	R	A	P	Y	K	L	1	0	0	3	0	2	2	0	0	2	2	2	2	0	1	0	2	0	2	2	0	0	23	1	2742.3496	P28482	P28482	92	114	MAPK1	Mitogen-activated protein kinase 1	yes	yes	3	1.2614E-15	119.01	By MS/MS	By MS/MS	By matching	By MS/MS	By MS/MS
APTYFCGQTLTFR	ALRNDSESSGVLYSRAPTYFCGQTLTFRVE	SRAPTYFCGQTLTFRVETVGQPDRRDSIGV	R	A	P	F	R	V	1	1	0	0	1	1	0	1	0	0	1	0	0	2	1	0	3	0	1	0	0	0	13	0	1560.7395	Q8IUI8	Q8IUI8	308	320	CRLF3	Cytokine receptor-like factor 3	yes	yes	2	6.7766E-05	96.948	By matching	By MS/MS	By MS/MS	By matching	By matching
APVAGTCYQAEWDDYVPK	GKFKVASFRKKYELRAPVAGTCYQAEWDDY	AGTCYQAEWDDYVPKLYEQLSGK_______	R	A	P	P	K	L	3	0	0	2	1	1	1	1	0	0	0	1	0	0	2	0	1	1	2	2	0	0	18	0	2068.92	P30086	P30086	162	179	PEBP1	Phosphatidylethanolamine-binding protein 1;Hippocampal cholinergic neurostimulating peptide	yes	yes	2	7.028E-27	157.52	By matching			By MS/MS	By MS/MS
APVDITGQFEK	KFLNEFFLNVKDILRAPVDITGQFEKWGEE	DILRAPVDITGQFEKWGEEEAELNKNFYDK	R	A	P	E	K	W	1	0	0	1	0	1	1	1	0	1	0	1	0	1	1	0	1	0	0	1	0	0	11	0	1203.6136	P49589	P49589	472	482	CARS	Cysteine--tRNA ligase, cytoplasmic	yes	yes	2	0.00062897	94.309	By MS/MS
APVGSVVSVPSQSSASSDK	GQGGDQGSGFGTTGKAPVGSVVSVPSQSSA	SVVSVPSQSSASSDKYAALAELDSVFSSAA	K	A	P	D	K	Y	2	0	0	1	0	1	0	1	0	0	0	1	0	0	2	7	0	0	0	4	0	0	19	0	1787.8901	P52594	P52594	355	373	AGFG1	Arf-GAP domain and FG repeat-containing protein 1	yes	yes	2	4.809E-10	122.42
APVLFFDR	SSQTLHNKMFESILKAPVLFFDRNPIGRIL	MFESILKAPVLFFDRNPIGRILNRFSKDIG	K	A	P	D	R	N	1	1	0	1	0	0	0	0	0	0	1	0	0	2	1	0	0	0	0	1	0	0	8	0	963.5178	O15439	O15439	808	815	ABCC4	Multidrug resistance-associated protein 4	yes	yes	2	0.034173	63.48
APVLFFDRNPIGR	SSQTLHNKMFESILKAPVLFFDRNPIGRIL	LKAPVLFFDRNPIGRILNRFSKDIGHLDDL	K	A	P	G	R	I	1	2	1	1	0	0	0	1	0	1	1	0	0	2	2	0	0	0	0	1	0	0	13	1	1500.8201	O15439	O15439	808	820	ABCC4	Multidrug resistance-associated protein 4	yes	yes	3	0.035788	42.789		By matching
APVLFNK	EVDILISTALIPGKKAPVLFNKEMIESMKE	TALIPGKKAPVLFNKEMIESMKEGSVVVDL	K	A	P	N	K	E	1	0	1	0	0	0	0	0	0	0	1	1	0	1	1	0	0	0	0	1	0	0	7	0	787.45922	Q13423	Q13423	325	331	NNT	NAD(P) transhydrogenase, mitochondrial	yes	yes	2	0.016946	97.64	By MS/MS	By MS/MS	By MS/MS	By MS/MS	By MS/MS
APVPASELLASGVLSR	VETLRQERLSFSGLRAPVPASELLASGVLS	PVPASELLASGVLSRAQFEQLKDGKTTVKD	R	A	P	S	R	A	3	1	0	0	0	0	1	1	0	0	3	0	0	0	2	3	0	0	0	2	0	0	16	0	1565.8777	Q15149	Q15149	3447	3462	PLEC	Plectin	yes	yes	2;3	3.4163E-18	155.98	By MS/MS	By MS/MS	By MS/MS	By MS/MS	By MS/MS
APVPGTPDSLSSGSSR	SMVAQAMGVYGALTKAPVPGTPDSLSSGSS	PVPGTPDSLSSGSSRDVQGTDASLDEELDR	K	A	P	S	R	D	1	1	0	1	0	0	0	2	0	0	1	0	0	0	3	5	1	0	0	1	0	0	16	0	1513.7372	Q9UJZ1	Q9UJZ1	322	337	STOML2	Stomatin-like protein 2, mitochondrial	yes	yes	2	3.9722E-05	92.247
APVPTGEVYFADSFDR	PDTTAPPSSPKVTYKAPVPTGEVYFADSFD	PVPTGEVYFADSFDRGTLSGWILSKAKKDD	K	A	P	D	R	G	2	1	0	2	0	0	1	1	0	0	0	0	0	2	2	1	1	0	1	2	0	0	16	0	1769.8261	P27824	P27824	62	77	CANX	Calnexin	yes	yes	2;3	1.6513999999999999E-50	209.67	By MS/MS	By MS/MS	By MS/MS	By MS/MS	By MS/MS
APVPTGEVYFADSFDRGTLSGWILSK	PDTTAPPSSPKVTYKAPVPTGEVYFADSFD	DSFDRGTLSGWILSKAKKDDTDDEIAKYDG	K	A	P	S	K	A	2	1	0	2	0	0	1	3	0	1	2	1	0	2	2	3	2	1	1	2	0	0	26	1	2812.4072	P27824	P27824	62	87	CANX	Calnexin	yes	yes	3	2.3743E-05	52.321					By MS/MS
APVQPQQSPAAAPGGTDEKPSGK	______________________________	PAAAPGGTDEKPSGKERRDAGDKDKEQELS	K	A	P	G	K	E	4	0	0	1	0	3	1	3	0	0	0	2	0	0	5	2	1	0	0	1	0	0	23	0	2217.1026	Q13200	Q13200	9	31	PSMD2	26S proteasome non-ATPase regulatory subunit 2	yes	yes	3	6.7494E-06	64.522	By MS/MS	By MS/MS		By matching	By MS/MS
APWELLELR	TILFADLHAYLDNMKAPWELLELRVSYYEN	YLDNMKAPWELLELRVSYYENVIKAMLESI	K	A	P	L	R	V	1	1	0	0	0	0	2	0	0	0	3	0	0	0	1	0	0	1	0	0	0	0	9	0	1125.6182	P54577	P54577	85	93	YARS	Tyrosine--tRNA ligase, cytoplasmic;Tyrosine--tRNA ligase, cytoplasmic, N-terminally processed	yes	yes	2	0.00012911	122.52	By MS/MS	By MS/MS	By MS/MS	By MS/MS
APWIEQEGPEYWDQETR	VRFDSDAASQRMEPRAPWIEQEGPEYWDQE	WIEQEGPEYWDQETRNVKAQSQTDRVDLGT	R	A	P	T	R	N	1	1	0	1	0	2	4	1	0	1	0	0	0	0	2	0	1	2	1	0	0	0	17	0	2132.9439	P04439	P04439	73	89	HLA-A	HLA class I histocompatibility antigen, A-3 alpha chain	yes	yes	2;3	1.5652E-52	214.88	By MS/MS		By MS/MS		By MS/MS
APWIEQEGPEYWDR	VRFDSDAASPREEPRAPWIEQEGPEYWDRN	RAPWIEQEGPEYWDRNTQIYKAQAQTDRES	R	A	P	D	R	N	1	1	0	1	0	1	3	1	0	1	0	0	0	0	2	0	0	2	1	0	0	0	14	0	1774.7951	P01889	P01889	73	86	HLA-B	HLA class I histocompatibility antigen, B-7 alpha chain	yes	yes	2	1.4370000000000002E-35	270.67	By MS/MS	By MS/MS	By MS/MS	By MS/MS	By MS/MS
APWVEQEGPEYWDR	VRFDSDAASPRGEPRAPWVEQEGPEYWDRE	RAPWVEQEGPEYWDRETQKYKRQAQADRVS	R	A	P	D	R	E	1	1	0	1	0	1	3	1	0	0	0	0	0	0	2	0	0	2	1	1	0	0	14	0	1760.7794	P10321	P10321	73	86	HLA-C	HLA class I histocompatibility antigen, Cw-7 alpha chain	yes	yes	2	3.6871E-24	175.86
APWVEQEGPEYWDRETQK	VRFDSDAASPRGEPRAPWVEQEGPEYWDRE	VEQEGPEYWDRETQKYKRQAQADRVSLRNL	R	A	P	Q	K	Y	1	1	0	1	0	2	4	1	0	0	0	1	0	0	2	0	1	2	1	1	0	0	18	1	2247.0233	P10321	P10321	73	90	HLA-C	HLA class I histocompatibility antigen, Cw-7 alpha chain	yes	yes	3	2.7160000000000002E-70	201.96	By MS/MS	By MS/MS
AQAAAPASVPAQAPK	RPKAKAKAKAKDQTKAQAAAPASVPAQAPK	AQAAAPASVPAQAPKRTQAPTKASE_____	K	A	Q	P	K	R	7	0	0	0	0	2	0	0	0	0	0	1	0	0	3	1	0	0	0	1	0	0	15	0	1376.7412	P47914	P47914	135	149	RPL29	60S ribosomal protein L29	yes	yes	2	0.001439	79.82
AQAALAVNISAAR	MAAVKTLNPKAEVARAQAALAVNISAARGL	ARAQAALAVNISAARGLQDVLRTNLGPKGT	R	A	Q	A	R	G	6	1	1	0	0	1	0	0	0	1	1	0	0	0	0	1	0	0	0	1	0	0	13	0	1254.7044	P40227	P40227	16	28	CCT6A	T-complex protein 1 subunit zeta	yes	yes	2	1.5617E-05	136.48	By MS/MS	By MS/MS	By MS/MS	By MS/MS	By MS/MS
AQAAPEKEAAAVAPPER	STVATAASPAPEEPKAQAAPEKEAAAVAPP	AAPEKEAAAVAPPERGVGNGRAPDVAPEEV	K	A	Q	E	R	G	7	1	0	0	0	1	3	0	0	0	0	1	0	0	3	0	0	0	0	1	0	0	17	1	1704.8795	Q96SB3	Q96SB3	348	364	PPP1R9B	Neurabin-2	yes	yes	2;3	2.7994E-07	96.143	By MS/MS
AQADLAYQLQVAK	ELKKAAYDIEVNTRRAQADLAYQLQVAKTK	RRAQADLAYQLQVAKTKQQIEEQRVQVQVV	R	A	Q	A	K	T	4	0	0	1	0	3	0	0	0	0	2	1	0	0	0	0	0	0	1	1	0	0	13	0	1417.7565	O75955	O75955	232	244	FLOT1	Flotillin-1	yes	yes	2	2.2947E-06	129.16	By matching	By matching	By matching	By matching	By MS/MS
AQAEAQQPTFDALRDELR	LPELEATKASLKKLRAQAEAQQPTFDALRD	EAQQPTFDALRDELRGAQEVGERLQQRHGE	R	A	Q	L	R	G	4	2	0	2	0	3	2	0	0	0	2	0	0	1	1	0	1	0	0	0	0	0	18	1	2058.013	Q15149	Q15149	1274	1291	PLEC	Plectin	yes	yes	2;3	6.3454E-20	143.14	By MS/MS	By MS/MS	By MS/MS	By MS/MS	By MS/MS
AQAELNALKR	VSDKLRWRMKEEMDRAQAELNALKRTEEDL	EEMDRAQAELNALKRTEEDLKKGHQKLEEM	R	A	Q	K	R	T	3	1	1	0	0	1	1	0	0	0	2	1	0	0	0	0	0	0	0	0	0	0	10	1	1112.6302	Q99816	Q99816	249	258	TSG101	Tumor susceptibility gene 101 protein	yes	yes	2	0.058999	69.598		By matching	By matching	By matching
AQAELVGTADEATR	LDMLDLGAAKANLEKAQAELVGTADEATRA	KAQAELVGTADEATRAEIQIRIEANEALVK	K	A	Q	T	R	A	4	1	0	1	0	1	2	1	0	0	1	0	0	0	0	0	2	0	0	1	0	0	14	0	1430.7001	P30049	P30049	137	150	ATP5D	ATP synthase subunit delta, mitochondrial	yes	yes	2	5.2152E-24	205.07	By MS/MS	By MS/MS	By MS/MS	By MS/MS	By MS/MS
AQAELVGTADEATRAEIQIR	LDMLDLGAAKANLEKAQAELVGTADEATRA	VGTADEATRAEIQIRIEANEALVKALE___	K	A	Q	I	R	I	5	2	0	1	0	2	3	1	0	2	1	0	0	0	0	0	2	0	0	1	0	0	20	1	2141.1077	P30049	P30049	137	156	ATP5D	ATP synthase subunit delta, mitochondrial	yes	yes	3	2.4708E-08	104.89	By MS/MS		By MS/MS	By MS/MS
AQAEVEGLGK	EPARECAQRIAEQQKAQAEVEGLGKGVARL	AEQQKAQAEVEGLGKGVARLSAEAEKVLAL	K	A	Q	G	K	G	2	0	0	0	0	1	2	2	0	0	1	1	0	0	0	0	0	0	0	1	0	0	10	0	1000.5189	Q15149	Q15149	1166	1175	PLEC	Plectin	yes	yes	2	0.0057299	76.827
AQALAIETEAELQR	ARIEGEGSVLQAKLKAQALAIETEAELQRV	KAQALAIETEAELQRVQKVRELELVYARAQ	K	A	Q	Q	R	V	4	1	0	0	0	2	3	0	0	1	2	0	0	0	0	0	1	0	0	0	0	0	14	0	1541.8049	Q14764	Q14764	748	761	MVP	Major vault protein	yes	yes	2	4.647E-09	145.91					By MS/MS
AQASEILLEELQQGLSQAK	SSEDSSHQISALVLRAQASEILLEELQQGL	EILLEELQQGLSQAKRDVQEQMAVLMQSRE	R	A	Q	A	K	R	3	0	0	0	0	4	3	1	0	1	4	1	0	0	0	2	0	0	0	0	0	0	19	0	2055.0848	Q15276	Q15276	603	621	RABEP1	Rab GTPase-binding effector protein 1	yes	yes	3	0.00017217	60.034	By MS/MS	By MS/MS	By MS/MS		By MS/MS
AQATQLLEGLVQELQK	SQPWDAIDLDNPQDRAQATQLLEGLVQELQ	QATQLLEGLVQELQKKAEHQVGEDGFLLKI	R	A	Q	Q	K	K	2	0	0	0	0	4	2	1	0	0	4	1	0	0	0	0	1	0	0	1	0	0	16	0	1767.9731	P42229	P42229	55	70	STAT5A	Signal transducer and activator of transcription 5A	yes	yes	3	2.9321E-06	100.41	By MS/MS	By MS/MS	By MS/MS	By MS/MS	By MS/MS
AQAYQTGKDISTNYYASQK	ASQYGWSGNMERIMKAQAYQTGKDISTNYY	QTGKDISTNYYASQKKTFEINPRHPLIRDM	K	A	Q	Q	K	K	3	0	1	1	0	3	0	1	0	1	0	2	0	0	0	2	2	0	3	0	0	0	19	1	2136.0124	P14625	P14625	664	682	HSP90B1	Endoplasmin	yes	yes	3	1.7957E-20	143.71	By MS/MS		By MS/MS		By MS/MS
AQAYQTGKDISTNYYASQKK	ASQYGWSGNMERIMKAQAYQTGKDISTNYY	TGKDISTNYYASQKKTFEINPRHPLIRDML	K	A	Q	K	K	T	3	0	1	1	0	3	0	1	0	1	0	3	0	0	0	2	2	0	3	0	0	0	20	2	2264.1073	P14625	P14625	664	683	HSP90B1	Endoplasmin	yes	yes	4	0.009479	36.856
AQDEGLLSDVVPFKVPGK	EQDEYALRSHSLAKKAQDEGLLSDVVPFKV	EGLLSDVVPFKVPGKDTVTKDNGIRPSSLE	K	A	Q	G	K	D	1	0	0	2	0	1	1	2	0	0	2	2	0	1	2	1	0	0	0	3	0	0	18	1	1898.0149	P55084	P55084	255	272	HADHB	Trifunctional enzyme subunit beta, mitochondrial;3-ketoacyl-CoA thiolase	yes	yes	3	0.0097934	31.818	By matching	By matching		By matching	By matching
AQDEIPALSVSRPQTGLSFLGPEPEDLEDLYSR	______________________________	FLGPEPEDLEDLYSRYKKLQQELEFLEVQE	K	A	Q	S	R	Y	2	2	0	3	0	2	4	2	0	1	5	0	0	1	4	4	1	0	1	1	0	0	33	0	3628.7897	P43686	P43686	11	43	PSMC4	26S protease regulatory subunit 6B	yes	yes	3	2.126E-05	40.986		By MS/MS	By MS/MS	By MS/MS
AQDGSHPLSLQDLIEK	ICAGNVEKLVACWTKAQDGSHPLSLQDLIE	QDGSHPLSLQDLIEKVVILRKAVQLTQAMD	K	A	Q	E	K	V	1	0	0	2	0	2	1	1	1	1	3	1	0	0	1	2	0	0	0	0	0	0	16	0	1749.8897	O94979	O94979	708	723	SEC31A	Protein transport protein Sec31A	yes	yes	3	1.7116E-06	105.31	By MS/MS	By MS/MS	By MS/MS	By MS/MS	By MS/MS
AQDIEAGDGTTSVVIIAGSLLDSCTK	QVLHPAARMLVELSKAQDIEAGDGTTSVVI	SVVIIAGSLLDSCTKLLQKGIHPTIISESF	K	A	Q	T	K	L	3	0	0	3	1	1	1	3	0	3	2	1	0	0	0	3	3	0	0	2	0	0	26	0	2620.2902	P50991	P50991	97	122	CCT4	T-complex protein 1 subunit delta	yes	yes	3	6.1674E-14	96.052	By MS/MS			By MS/MS
AQDLGPQPLELK	LLVAGLAQGIRGPLRAQDLGPQPLELKEAF	PLRAQDLGPQPLELKEAFKLFQIQFNRSYL	R	A	Q	L	K	E	1	0	0	1	0	2	1	1	0	0	3	1	0	0	2	0	0	0	0	0	0	0	12	0	1307.7085	P56202	P56202	28	39	CTSW	Cathepsin W	yes	yes	2	3.1263E-08	138.76	By MS/MS	By MS/MS	By MS/MS	By MS/MS	By MS/MS
AQEACGPLEMDSALSVVQNLEK	NLGTALAELRTAAQKAQEACGPLEMDSALS	LEMDSALSVVQNLEKDLQEVKAAARDGKLK	K	A	Q	E	K	D	3	0	1	1	1	2	3	1	0	0	3	1	1	0	1	2	0	0	0	2	0	0	22	0	2388.1301	Q9Y490	Q9Y490	1041	1062	TLN1	Talin-1	yes	yes	2;3	2.5811E-11	130.06	By MS/MS	By MS/MS	By matching	By MS/MS	By MS/MS
AQEACGPLEMDSALSVVQNLEKDLQEVK	NLGTALAELRTAAQKAQEACGPLEMDSALS	LSVVQNLEKDLQEVKAAARDGKLKPLPGET	K	A	Q	V	K	A	3	0	1	2	1	3	4	1	0	0	4	2	1	0	1	2	0	0	0	3	0	0	28	1	3100.5057	Q9Y490	Q9Y490	1041	1068	TLN1	Talin-1	yes	yes	3	1.3891E-91	206.56	By matching		By MS/MS	By MS/MS	By MS/MS
AQEACGPLEMDSALSVVQNLEKDLQEVKAAAR	NLGTALAELRTAAQKAQEACGPLEMDSALS	QNLEKDLQEVKAAARDGKLKPLPGETMEKC	K	A	Q	A	R	D	6	1	1	2	1	3	4	1	0	0	4	2	1	0	1	2	0	0	0	3	0	0	32	2	3469.7181	Q9Y490	Q9Y490	1041	1072	TLN1	Talin-1	yes	yes	4	0.03574	20.878				By MS/MS
AQEAPGQAEPPAAAEVQGAGNENEPR	QLQKLGVQVREELLRAQEAPGQAEPPAAAE	AAAEVQGAGNENEPREADKSHPEQRELRPR	R	A	Q	P	R	E	7	1	2	0	0	3	5	3	0	0	0	0	0	0	4	0	0	0	0	1	0	0	26	0	2587.1899	O14745	O14745	113	138	SLC9A3R1	Na(+)/H(+) exchange regulatory cofactor NHE-RF1	yes	yes	3	4.253E-44	156.58	By MS/MS	By MS/MS	By MS/MS	By MS/MS	By MS/MS
AQEASVLLR	KVQLIEDRHRKNNEKAQEASVLLRDNLELQ	RKNNEKAQEASVLLRDNLELQNFLQNCQEL	K	A	Q	L	R	D	2	1	0	0	0	1	1	0	0	0	2	0	0	0	0	1	0	0	0	1	0	0	9	0	985.55564	P11277	P11277	1263	1271	SPTB	Spectrin beta chain, erythrocytic	yes	yes	2	0.00016662	117.04				By matching	By MS/MS
AQEGWFSLSGSELR	RLGRLPYKAGLSLQRAQEGWFSLSGSELRA	RAQEGWFSLSGSELRAVFPEGPCEEPLQLR	R	A	Q	L	R	A	1	1	0	0	0	1	2	2	0	0	2	0	0	1	0	3	0	1	0	0	0	0	14	0	1565.7474	Q96P48	Q96P48	879	892	ARAP1	Arf-GAP with Rho-GAP domain, ANK repeat and PH domain-containing protein 1	yes	yes	2	1.3445E-05	86.772	By matching	By matching		By matching
AQEIEAATLAGR	YEERKLIRAAIRRVRAQEIEAATLAGRLYS	RVRAQEIEAATLAGRLYSGRPNSGSREDSK	R	A	Q	G	R	L	4	1	0	0	0	1	2	1	0	1	1	0	0	0	0	0	1	0	0	0	0	0	12	0	1228.6412	P53814	P53814	120	131	SMTN	Smoothelin	yes	yes	2	2.5303E-11	147.12	By MS/MS	By MS/MS	By MS/MS	By MS/MS	By MS/MS
AQEILSQLPIK	KVVVFIKPTCPYCRRAQEILSQLPIKQGLL	YCRRAQEILSQLPIKQGLLEFVDITATNHT	R	A	Q	I	K	Q	1	0	0	0	0	2	1	0	0	2	2	1	0	0	1	1	0	0	0	0	0	0	11	0	1238.7234	P35754	P35754	29	39	GLRX	Glutaredoxin-1	yes	yes	2	0.00028934	101.11	By MS/MS	By MS/MS	By MS/MS	By matching	By matching
AQELDALDNSHPIEVSVGHPSEVDEIFDAISYSK	EYDIWTQFVSADYTRAQELDALDNSHPIEV	PSEVDEIFDAISYSKGASVIRMLHDYIGDK	R	A	Q	S	K	G	3	0	1	4	0	1	4	1	2	3	2	1	0	1	2	5	0	0	1	3	0	0	34	0	3710.7588	P55786;A6NEC2	P55786	407	440	NPEPPS;NPEPPSL1	Puromycin-sensitive aminopeptidase;Puromycin-sensitive aminopeptidase-like protein	yes	no	3;4	1.0704E-24	107	By MS/MS	By MS/MS	By matching	By MS/MS	By MS/MS
AQEQQSLIHTNQAESHTAVGR	WRCCPGYSGPKCQLRAQEQQSLIHTNQAES	LIHTNQAESHTAVGRGVAEQQQQQGCGDPE	R	A	Q	G	R	G	3	1	1	0	0	4	2	1	2	1	1	0	0	0	0	2	2	0	0	1	0	0	21	0	2304.1207	Q13201	Q13201	284	304	MMRN1	Multimerin-1;Platelet glycoprotein Ia*;155 kDa platelet multimerin	yes	yes	2;3;4	3.4774E-185	270.17	By MS/MS	By MS/MS	By MS/MS	By MS/MS	By MS/MS
AQESVGIYEVTHQFVK	DINLQEKDWTDYDEKAQESVGIYEVTHQFV	QESVGIYEVTHQFVKC______________	K	A	Q	V	K	C	1	0	0	0	0	2	2	1	1	1	0	1	0	1	0	1	1	0	1	3	0	0	16	0	1833.9261	Q9NWV4	Q9NWV4	144	159	C1orf123	UPF0587 protein C1orf123	yes	yes	3	1.2703E-11	110.38	By MS/MS	By MS/MS	By matching	By matching	By MS/MS
AQETEAAPSQAPADEPEPESAAAQSQENQDTRPK	TKKVSHVADTKVNTKAQETEAAPSQAPADE	SAAAQSQENQDTRPKVKAKKARKVKHLDGE	K	A	Q	P	K	V	8	1	1	2	0	5	6	0	0	0	0	1	0	0	5	3	2	0	0	0	0	0	34	0	3577.6041	Q9UNF1	Q9UNF1	138	171	MAGED2	Melanoma-associated antigen D2	yes	yes	3	1.4526E-18	85.412	By MS/MS	By matching	By MS/MS
AQFAQPEILIGTIPGAGGTQR	CELAMMCDIIYAGEKAQFAQPEILIGTIPG	EILIGTIPGAGGTQRLTRAVGKSLAMEMVL	K	A	Q	Q	R	L	3	1	0	0	0	3	1	4	0	3	1	0	0	1	2	0	2	0	0	0	0	0	21	0	2124.1328	P30084	P30084	158	178	ECHS1	Enoyl-CoA hydratase, mitochondrial	yes	yes	3	1.8699E-17	109.65	By MS/MS	By MS/MS	By MS/MS	By MS/MS	By MS/MS
AQFDTLQK	KIRKLDNGGYYITTRAQFDTLQKLVKHYTE	GYYITTRAQFDTLQKLVKHYTEHADGLCHK	R	A	Q	Q	K	L	1	0	0	1	0	2	0	0	0	0	1	1	0	1	0	0	1	0	0	0	0	0	8	0	949.4869	P07947	P07947	228	235	YES1	Tyrosine-protein kinase Yes	yes	yes	2	0.0048373	86.953	By matching	By matching	By MS/MS	By matching	By matching
AQFDYDPK	PNQQSRLPALQMFMRAQFDYDPKKDNLIPC	ALQMFMRAQFDYDPKKDNLIPCKEAGLKFA	R	A	Q	P	K	K	1	0	0	2	0	1	0	0	0	0	0	1	0	1	1	0	0	0	1	0	0	0	8	0	982.43961	Q00013	Q00013	165	172	MPP1	55 kDa erythrocyte membrane protein	yes	yes	2	0.012531	74.184	By matching	By matching	By MS/MS	By matching	By matching
AQFEGIVTDLIR	MDSSGPKHLNMKLTRAQFEGIVTDLIRRTI	LTRAQFEGIVTDLIRRTIAPCQKAMQDAEV	R	A	Q	I	R	R	1	1	0	1	0	1	1	1	0	2	1	0	0	1	0	0	1	0	0	1	0	0	12	0	1360.7351	P38646	P38646	349	360	HSPA9	Stress-70 protein, mitochondrial	yes	yes	2	6.3581E-08	136.02	By MS/MS	By MS/MS	By MS/MS	By MS/MS	By MS/MS
AQFEQLKDGK	PVPASELLASGVLSRAQFEQLKDGKTTVKD	GVLSRAQFEQLKDGKTTVKDLSELGSVRTL	R	A	Q	G	K	T	1	0	0	1	0	2	1	1	0	0	1	2	0	1	0	0	0	0	0	0	0	0	10	1	1162.5982	Q15149	Q15149	3463	3472	PLEC	Plectin	yes	yes	2;3	4.4802E-07	191.4	By matching	By MS/MS	By matching	By MS/MS	By matching
AQFLVEK	AAVEAKQVAQQEAQRAQFLVEKAKQEQRQK	VAQQEAQRAQFLVEKAKQEQRQKIVQAEGE	R	A	Q	E	K	A	1	0	0	0	0	1	1	0	0	0	1	1	0	1	0	0	0	0	0	1	0	0	7	0	833.4647	Q99623	Q99623	210	216	PHB2	Prohibitin-2	yes	yes	2	0.014514	102.71	By MS/MS	By MS/MS	By MS/MS	By MS/MS	By MS/MS
AQGFTEDTIVFLPQTDK	TPRAELKEKFTAFCKAQGFTEDTIVFLPQT	GFTEDTIVFLPQTDKCMTEQ__________	K	A	Q	D	K	C	1	0	0	2	0	2	1	1	0	1	1	1	0	2	1	0	3	0	0	1	0	0	17	0	1908.9469	P41222	P41222	169	185	PTGDS	Prostaglandin-H2 D-isomerase	yes	yes	2;3	4.8197E-05	111.39	By MS/MS		By MS/MS		By MS/MS
AQGLLSAGHPEGEQIIR	AVEDYGRNIKQLASRAQGLLSAGHPEGEQI	GLLSAGHPEGEQIIRLQGQVDKHYAGLKDV	R	A	Q	I	R	L	2	1	0	0	0	2	2	3	1	2	2	0	0	0	1	1	0	0	0	0	0	0	17	0	1774.9326	P11277	P11277	1647	1663	SPTB	Spectrin beta chain, erythrocytic	yes	yes	2;3	9.706E-12	103.5	By MS/MS	By MS/MS	By MS/MS	By MS/MS	By MS/MS
AQGPAASAEEPKPVEAPAANSDQTVTVKE	KETPAATEAPSSTPKAQGPAASAEEPKPVE	EAPAANSDQTVTVKE_______________	K	A	Q	K	E	-	7	0	1	1	0	2	4	1	0	0	0	2	0	0	4	2	2	0	0	3	0	0	29	1	2891.4149	P80723	P80723	199	227	BASP1	Brain acid soluble protein 1	yes	yes	3	8.9007E-15	82.65			By MS/MS
AQGPDGGLTASTYSYLGGFDSSSNVLAGQLR	IAGPEKRLLEMGLRRAQGPDGGLTASTYSY	GGFDSSSNVLAGQLRGVPVAGTLAHSFVTS	R	A	Q	L	R	G	3	1	1	2	0	2	0	6	0	0	4	0	0	1	1	5	2	0	2	1	0	0	31	0	3088.4738	Q6XQN6	Q6XQN6	173	203	NAPRT	Nicotinate phosphoribosyltransferase	yes	yes	3	2.3054E-15	87.439	By MS/MS	By MS/MS		By MS/MS
AQGYSGLSVK	WKQVTQSYWDTNPTRAQGYSGLSVKVVNST	TNPTRAQGYSGLSVKVVNSTTGPGEHLRNA	R	A	Q	V	K	V	1	0	0	0	0	1	0	2	0	0	1	1	0	0	0	2	0	0	1	1	0	0	10	0	1008.524	P07996;CON__Q28194	P07996	1055	1064	THBS1	Thrombospondin-1	yes	no	2	5.4648E-08	147.51	By MS/MS	By MS/MS	By MS/MS	By MS/MS	By MS/MS
AQHEQYVAEAEEK	TSHICEVEKEIALLKAQHEQYVAEAEEKLQ	LKAQHEQYVAEAEEKLQRARLLVESVRKEK	K	A	Q	E	K	L	3	0	0	0	0	2	4	0	1	0	0	1	0	0	0	0	0	0	1	1	0	0	13	0	1530.6951	Q9UDT6	Q9UDT6	401	413	CLIP2	CAP-Gly domain-containing linker protein 2	yes	yes	2;3	0.00015526	91.937
AQHLSPAPGLAQPAAPAQASAAIPAAGK	HLSKPTSSIRPKETRAQHLSPAPGLAQPAA	AAPAQASAAIPAAGKALAQAPAPAPGPAQG	R	A	Q	G	K	A	11	0	0	0	0	3	0	2	1	1	2	1	0	0	5	2	0	0	0	0	0	0	28	0	2561.3714	Q9BW04	Q9BW04	381	408	SARG	Specifically androgen-regulated gene protein	yes	yes	3	6.5694E-15	88.394				By MS/MS
AQHVFQHAVPQEGKPITNQK	HDLLDICLKRATVQRAQHVFQHAVPQEGKP	QHAVPQEGKPITNQKSSGRCWIFSCLNVMR	R	A	Q	Q	K	S	2	0	1	0	0	4	1	1	2	1	0	2	0	1	2	0	1	0	0	2	0	0	20	0	2256.1763	Q13867	Q13867	49	68	BLMH	Bleomycin hydrolase	yes	yes	3;4	5.8244E-05	62.203		By matching		By MS/MS	By MS/MS
AQIHDLVLVGGSTR	LEPVEKALRDAKLDKAQIHDLVLVGGSTRI	KAQIHDLVLVGGSTRIPKVQKLLQDFFNGR	K	A	Q	T	R	I	1	1	0	1	0	1	0	2	1	1	2	0	0	0	0	1	1	0	0	2	0	0	14	0	1464.8049	P0DMV9;P0DMV8	P0DMV9	329	342	HSPA1B;HSPA1A	Heat shock 70 kDa protein 1B;Heat shock 70 kDa protein 1A	yes	no	2;3	2.6243E-19	156.69	By MS/MS	By MS/MS	By MS/MS	By MS/MS	By MS/MS
AQIHEQNPSVEVVYYNK	QKSSIHISNLEPELRAQIHEQNPSVEVVYY	IHEQNPSVEVVYYNKGL_____________	R	A	Q	N	K	G	1	0	2	0	0	2	2	0	1	1	0	1	0	0	1	1	0	0	2	3	0	0	17	0	2016.9905	Q9BWM7	Q9BWM7	303	319	SFXN3	Sideroflexin-3	yes	yes	3	0.00012733	68.123
AQILPIR	______________________________	______________________________	M	A	Q	I	R	F	1	1	0	0	0	1	0	0	0	2	1	0	0	0	1	0	0	0	0	0	0	0	7	0	809.51232	Q00610	Q00610	2	8	CLTC	Clathrin heavy chain 1	yes	yes	2	0.060842	66.994
AQIPILR	LTTKNMEVSVATTTKAQIPILRMNFKQELN	VSVATTTKAQIPILRMNFKQELNGNTKSKP	K	A	Q	L	R	M	1	1	0	0	0	1	0	0	0	2	1	0	0	0	1	0	0	0	0	0	0	0	7	0	809.51232	P04114	P04114	3431	3437	APOB	Apolipoprotein B-100;Apolipoprotein B-48	yes	yes	2	0.027154	82.263	By MS/MS		By MS/MS		By MS/MS
AQIWDTAGQER	EFATRSIQVDGKTIKAQIWDTAGQERYRAI	KTIKAQIWDTAGQERYRAITSAYYRGAVGA	K	A	Q	E	R	Y	2	1	0	1	0	2	1	1	0	1	0	0	0	0	0	0	1	1	0	0	0	0	11	0	1273.6051	Q15907;P62491	Q15907	62	72	RAB11B;RAB11A	Ras-related protein Rab-11B;Ras-related protein Rab-11A	yes	no	2	4.3677E-11	166.07	By MS/MS	By MS/MS	By MS/MS	By MS/MS	By MS/MS
AQKDEEKMEIQEIQLK	AADESERGMKVIESRAQKDEEKMEIQEIQL	QKDEEKMEIQEIQLKEAKHIAEDADRKYEE	R	A	Q	L	K	E	1	0	0	1	0	3	4	0	0	2	1	3	1	0	0	0	0	0	0	0	0	0	16	2	1958.9983	P09493	P09493	134	149	TPM1	Tropomyosin alpha-1 chain	yes	yes	2;3;4	2.1774E-65	240.59	By MS/MS	By MS/MS	By MS/MS	By MS/MS	By MS/MS
AQLDPAFIK	PLSSGKSQPAPAEFRAQLDPAFIKTYEDIK	APAEFRAQLDPAFIKTYEDIKENLESRRFQ	R	A	Q	I	K	T	2	0	0	1	0	1	0	0	0	1	1	1	0	1	1	0	0	0	0	0	0	0	9	0	1001.5546	P25325	P25325	156	164	MPST	3-mercaptopyruvate sulfurtransferase	yes	yes	2	0.00061545	103.42	By MS/MS	By MS/MS	By MS/MS	By MS/MS	By MS/MS
AQLELEVSK	QRVQKVRELELVYARAQLELEVSKAQQLAE	ELVYARAQLELEVSKAQQLAEVEVKKFKQM	R	A	Q	S	K	A	1	0	0	0	0	1	2	0	0	0	2	1	0	0	0	1	0	0	0	1	0	0	9	0	1015.555	Q14764	Q14764	775	783	MVP	Major vault protein	yes	yes	2	0.046527	55.549	By matching	By matching		By matching
AQLEPVASPAK	INAIKDYELQLVTYKAQLEPVASPAKKPKV	VTYKAQLEPVASPAKKPKVQSGSESVIQEY	K	A	Q	A	K	K	3	0	0	0	0	1	1	0	0	0	1	1	0	0	2	1	0	0	0	1	0	0	11	0	1109.6081	Q15149	Q15149	1428	1438	PLEC	Plectin	yes	yes	2	4.0012E-10	142.92		By MS/MS		By MS/MS
AQLEQGEPVLETPVESQQHEIESR	NLLLEEKRILIQAQRAQLEQGEPVLETPVE	LETPVESQQHEIESRILDLRAMMEKLVKSI	R	A	Q	S	R	I	1	1	0	0	0	4	6	1	1	1	2	0	0	0	2	2	1	0	0	2	0	0	24	0	2732.3253	P52630	P52630	125	148	STAT2	Signal transducer and activator of transcription 2	yes	yes	3	2.1082E-06	63.573
AQLEQSVEENKER	LQSLEQEKGRWRVEKAQLEQSVEENKERME	EKAQLEQSVEENKERMEKLEGYWGEAQSLC	K	A	Q	E	R	M	1	1	1	0	0	2	4	0	0	0	1	1	0	0	0	1	0	0	0	1	0	0	13	1	1558.7587	Q96SB3	Q96SB3	707	719	PPP1R9B	Neurabin-2	yes	yes	2;3	7.7026E-05	104.79	By MS/MS	By MS/MS	By matching	By matching
AQLEVQASQHR	QEAQEELAGLQRHWRAQLEVQASQHRLELQ	RHWRAQLEVQASQHRLELQEAQDQRRDAEL	R	A	Q	H	R	L	2	1	0	0	0	3	1	0	1	0	1	0	0	0	0	1	0	0	0	1	0	0	11	0	1265.6476	Q9UDT6	Q9UDT6	705	715	CLIP2	CAP-Gly domain-containing linker protein 2	yes	yes	2;3	0.0013012	91.584					By MS/MS
AQLFALTGVQPAR	EGVELNTDEPPMVFKAQLFALTGVQPARQK	FKAQLFALTGVQPARQKVMVKGGTLKDDDW	K	A	Q	A	R	Q	3	1	0	0	0	2	0	1	0	0	2	0	0	1	1	0	1	0	0	1	0	0	13	0	1370.767	P54578	P54578	31	43	USP14	Ubiquitin carboxyl-terminal hydrolase 14	yes	yes	2	1.2344E-08	160.77	By MS/MS
AQLGGPEAAKSDETAAK	TQSNEITIPVTFESRAQLGGPEAAKSDETA	LGGPEAAKSDETAAK_______________	R	A	Q	A	K	-	5	0	0	1	0	1	2	2	0	0	1	2	0	0	1	1	1	0	0	0	0	0	17	1	1642.8162	P04792	P04792	189	205	HSPB1	Heat shock protein beta-1	yes	yes	2;3	1.1395E-10	133.71	By MS/MS	By MS/MS	By MS/MS	By MS/MS	By MS/MS
AQLLEELRR	LGPGPGPTGDDDYSRAQLLEELRRLKDMHK	DDDYSRAQLLEELRRLKDMHKSK_______	R	A	Q	R	R	L	1	2	0	0	0	1	2	0	0	0	3	0	0	0	0	0	0	0	0	0	0	0	9	1	1126.6459	Q8N490	Q8N490	369	377	PNKD	Probable hydrolase PNKD	yes	yes	3	1.9378E-05	120.12
AQLLELPYAR	YQEATFKLAHVGEVRAQLLELPYARKELSL	VGEVRAQLLELPYARKELSLLVLLPDDGVE	R	A	Q	A	R	K	2	1	0	0	0	1	1	0	0	0	3	0	0	0	1	0	0	0	1	0	0	0	10	0	1172.6554	P50453	P50453	214	223	SERPINB9	Serpin B9	yes	yes	2	0.00010113	112.84	By MS/MS	By MS/MS	By MS/MS	By MS/MS	By MS/MS
AQLLQPTLEINPR	HFLRMQQLAKTQEERAQLLQPTLEINPRHA	ERAQLLQPTLEINPRHALIKKLNQLRASEP	R	A	Q	P	R	H	1	1	1	0	0	2	1	0	0	1	3	0	0	0	2	0	1	0	0	0	0	0	13	0	1491.8409	Q12931	Q12931	635	647	TRAP1	Heat shock protein 75 kDa, mitochondrial	yes	yes	2	2.8129E-06	91.549	By matching
AQLNETLTK	YSEAVRQNEELNLLKAQLNETLTKLRTEQN	ELNLLKAQLNETLTKLRTEQNERQKVAGDL	K	A	Q	T	K	L	1	0	1	0	0	1	1	0	0	0	2	1	0	0	0	0	2	0	0	0	0	0	9	0	1016.5502	Q86UP2	Q86UP2	1260	1268	KTN1	Kinectin	yes	yes	2	0.0087318	78.334	By MS/MS	By MS/MS		By matching	By MS/MS
AQLQNFVK	NFHTILFDQTQRSIKAQLQNFVKEDLRKFK	QTQRSIKAQLQNFVKEDLRKFKDAKKQFEK	K	A	Q	V	K	E	1	0	1	0	0	2	0	0	0	0	1	1	0	1	0	0	0	0	0	1	0	0	8	0	946.52362	Q15057	Q15057	107	114	ACAP2	Arf-GAP with coiled-coil, ANK repeat and PH domain-containing protein 2	yes	yes	2	0.054779	58.167			By matching
AQLSTILEEEK	WAYDPSRRPRFTELKAQLSTILEEEKAQQE	TELKAQLSTILEEEKAQQEERMRMESRRQA	K	A	Q	E	K	A	1	0	0	0	0	1	3	0	0	1	2	1	0	0	0	1	1	0	0	0	0	0	11	0	1259.6609	Q05397	Q05397	674	684	PTK2	Focal adhesion kinase 1	yes	yes	2	0.0072132	66.19
AQLSTILEEEKAQQEER	WAYDPSRRPRFTELKAQLSTILEEEKAQQE	LSTILEEEKAQQEERMRMESRRQATVSWDS	K	A	Q	E	R	M	2	1	0	0	0	3	5	0	0	1	2	1	0	0	0	1	1	0	0	0	0	0	17	1	2001.0015	Q05397	Q05397	674	690	PTK2	Focal adhesion kinase 1	yes	yes	3	0.0044045	60.034		By matching		By matching	By matching
AQLVDMK	IEKVQHIQLLQKNVRAQLVDMKRLEVDIDI	QLLQKNVRAQLVDMKRLEVDIDIKIRSCRG	R	A	Q	M	K	R	1	0	0	1	0	1	0	0	0	0	1	1	1	0	0	0	0	0	0	1	0	0	7	0	803.42112	P02671	P02671	161	167	FGA	Fibrinogen alpha chain;Fibrinopeptide A;Fibrinogen alpha chain	yes	yes	2	0.032457	62.717	By MS/MS	By MS/MS	By MS/MS	By MS/MS	By MS/MS
AQLYIDCEK	TGQWKSITLFVQEDRAQLYIDCEKMENAEL	FVQEDRAQLYIDCEKMENAELDVPIQSVFT	R	A	Q	E	K	M	1	0	0	1	1	1	1	0	0	1	1	1	0	0	0	0	0	0	1	0	0	0	9	0	1138.5329	P07996;CON__Q28194	P07996	165	173	THBS1	Thrombospondin-1	yes	no	2	6.6253E-06	171.53	By MS/MS	By MS/MS	By MS/MS	By MS/MS	By MS/MS
AQLYIDCEKMENAELDVPIQSVFTR	TGQWKSITLFVQEDRAQLYIDCEKMENAEL	ENAELDVPIQSVFTRDLASIARLRIAKGGV	R	A	Q	T	R	D	2	1	1	2	1	2	3	0	0	2	2	1	1	1	1	1	1	0	1	2	0	0	25	1	2968.431	P07996	P07996	165	189	THBS1	Thrombospondin-1	yes	yes	3	7.713499999999999E-46	170.82	By MS/MS	By MS/MS	By MS/MS	By MS/MS	By MS/MS
AQMVQEDLEK	ARQKKESEAVEWQQKAQMVQEDLEKTRAEL	EWQQKAQMVQEDLEKTRAELKTAMSTPHVA	K	A	Q	E	K	T	1	0	0	1	0	2	2	0	0	0	1	1	1	0	0	0	0	0	0	1	0	0	10	0	1189.5649	P26038	P26038	449	458	MSN	Moesin	yes	yes	2	1.5762E-08	189.38	By MS/MS	By MS/MS	By MS/MS	By MS/MS	By MS/MS
AQMVQEDLEKTR	ARQKKESEAVEWQQKAQMVQEDLEKTRAEL	QQKAQMVQEDLEKTRAELKTAMSTPHVAEP	K	A	Q	T	R	A	1	1	0	1	0	2	2	0	0	0	1	1	1	0	0	0	1	0	0	1	0	0	12	1	1446.7137	P26038	P26038	449	460	MSN	Moesin	yes	yes	2;3	0.00043763	104.52	By MS/MS		By MS/MS	By matching	By MS/MS
AQNAIAGEGMGISHELITLEISSR	IEISDASEVEKEINKAQNAIAGEGMGISHE	MGISHELITLEISSRDVPDLTLIDLPGITR	K	A	Q	S	R	D	3	1	1	0	0	1	3	3	1	4	2	0	1	0	0	3	1	0	0	0	0	0	24	0	2496.2642	P20591	P20591	146	169	MX1	Interferon-induced GTP-binding protein Mx1;Interferon-induced GTP-binding protein Mx1, N-terminally processed	yes	yes	3	5.0774E-06	57.578	By MS/MS
AQNLYQELLTQEGQASFQGLK	AASGTTGTYQEWKDKAQNLYQELLTQEGQA	ELLTQEGQASFQGLKDNVFDGLVRVTQEFH	K	A	Q	L	K	D	2	0	1	0	0	5	2	2	0	0	4	1	0	1	0	1	1	0	1	0	0	0	21	0	2365.1914	P04114	P04114	4148	4168	APOB	Apolipoprotein B-100;Apolipoprotein B-48	yes	yes	3	0.0099328	35.036
AQPAQPADEPAEKADEPMEH	VSPFLEGLEERPQRKAQPAQPADEPAEKAD	PADEPAEKADEPMEH_______________	K	A	Q	E	H	-	5	0	0	2	0	2	4	0	1	0	0	1	1	0	4	0	0	0	0	0	0	0	20	1	2159.943	P25786	P25786	244	263	PSMA1	Proteasome subunit alpha type-1	yes	yes	3	0.00057984	52.298	By MS/MS		By matching
AQPPEAGPQGLHDLGR	TPVIGGSDKPGMEEKAQPPEAGPQGLHDLG	QPPEAGPQGLHDLGRSSSSLLASPGHISVK	K	A	Q	G	R	S	2	1	0	1	0	2	1	3	1	0	2	0	0	0	3	0	0	0	0	0	0	0	16	0	1641.8223	A0FGR8	A0FGR8	720	735	ESYT2	Extended synaptotagmin-2	yes	yes	3	0.0010664	59.261			By MS/MS	By MS/MS	By MS/MS
AQPVQVAEGSEPDGFWEALGGK	EAEKTGAQELLRVLRAQPVQVAEGSEPDGF	EGSEPDGFWEALGGKAAYRTSPRLKDKKMD	R	A	Q	G	K	A	3	0	0	1	0	2	3	4	0	0	1	1	0	1	2	1	0	1	0	2	0	0	22	0	2271.0808	P06396	P06396	627	648	GSN	Gelsolin	yes	yes	2;3	4.4529E-149	278.2	By MS/MS	By MS/MS	By MS/MS	By MS/MS	By MS/MS
AQPVQVAEGSEPDGFWEALGGKAAYR	EAEKTGAQELLRVLRAQPVQVAEGSEPDGF	PDGFWEALGGKAAYRTSPRLKDKKMDAHPP	R	A	Q	Y	R	T	5	1	0	1	0	2	3	4	0	0	1	1	0	1	2	1	0	1	1	2	0	0	26	1	2732.3194	P06396	P06396	627	652	GSN	Gelsolin	yes	yes	3	3.7906E-09	73.981
AQQALSELHTVEK	QTNFQQASAVGSSSRAQQALSELHTVEKAV	SRAQQALSELHTVEKAVEMTDQLMVPTLGS	R	A	Q	E	K	A	2	0	0	0	0	2	2	0	1	0	2	1	0	0	0	1	1	0	0	1	0	0	13	0	1452.7573	Q5T4S7	Q5T4S7	1838	1850	UBR4	E3 ubiquitin-protein ligase UBR4	yes	yes	3	0.078001	28.277	By MS/MS	By MS/MS	By MS/MS
AQQATPGGAAPTIFSR	VRGAAGVTDGNEVAKAQQATPGGAAPTIFS	QQATPGGAAPTIFSRILDKSLPADILYEDQ	K	A	Q	S	R	I	4	1	0	0	0	2	0	2	0	1	0	0	0	1	2	1	2	0	0	0	0	0	16	0	1571.8056	Q9BX68	Q9BX68	43	58	HINT2	Histidine triad nucleotide-binding protein 2, mitochondrial	yes	yes	2;3	1.5787E-22	184.31	By MS/MS	By MS/MS	By MS/MS	By MS/MS	By MS/MS
AQQEFAAGVFSNPAVR	RIHSLYRRTGASFQKAQQEFAAGVFSNPAV	QQEFAAGVFSNPAVRTAAANAAAGAAENAF	K	A	Q	V	R	T	4	1	1	0	0	2	1	1	0	0	0	0	0	2	1	1	0	0	0	2	0	0	16	0	1690.8427	O14828	O14828	314	329	SCAMP3	Secretory carrier-associated membrane protein 3	yes	yes	2;3	3.8338E-06	131.13	By matching	By matching
AQQEQELAADAFK	EQHQKLWEEQLAAAKAQQEQELAADAFKEL	AKAQQEQELAADAFKELDDDMDGTVSVTEL	K	A	Q	F	K	E	4	0	0	1	0	3	2	0	0	0	1	1	0	1	0	0	0	0	0	0	0	0	13	0	1447.6943	P14314	P14314	207	219	PRKCSH	Glucosidase 2 subunit beta	yes	yes	2	5.716399999999999E-19	161.67		By MS/MS	By MS/MS
AQQEVLQALEPQVDYLR	LGSQACSNKNLEKLRAQQEVLQALEPQVDY	QEVLQALEPQVDYLRNFTQGLVEDAPDGSD	R	A	Q	L	R	N	2	1	0	1	0	4	2	0	0	0	3	0	0	0	1	0	0	0	1	2	0	0	17	0	1999.0375	Q9UPN3	Q9UPN3	5059	5075	MACF1	Microtubule-actin cross-linking factor 1, isoforms 1/2/3/5	yes	yes	3	0.0002049	62.203			By MS/MS
AQQLAEVEVKK	ELVYARAQLELEVSKAQQLAEVEVKKFKQM	EVSKAQQLAEVEVKKFKQMTEAIGPSTIRD	K	A	Q	K	K	F	2	0	0	0	0	2	2	0	0	0	1	2	0	0	0	0	0	0	0	2	0	0	11	1	1241.698	Q14764	Q14764	784	794	MVP	Major vault protein	yes	yes	3	0.0099126	52.391	By MS/MS	By MS/MS	By matching		By matching
AQQPSEVTLK	GDLLAKSQTGDVSPKAQQPSEVTLKSHPLD	DVSPKAQQPSEVTLKSHPLDLSPNVQSRDA	K	A	Q	L	K	S	1	0	0	0	0	2	1	0	0	0	1	1	0	0	1	1	1	0	0	1	0	0	10	0	1099.5873	Q9ULH1	Q9ULH1	1011	1020	ASAP1	Arf-GAP with SH3 domain, ANK repeat and PH domain-containing protein 1	yes	yes	2	0.0017494	91.069	By MS/MS	By MS/MS	By MS/MS	By matching	By matching
AQQSLELIQSK	TEQNERQKVAGDLHKAQQSLELIQSKIVKA	DLHKAQQSLELIQSKIVKAAGDTTVIENSD	K	A	Q	S	K	I	1	0	0	0	0	3	1	0	0	1	2	1	0	0	0	2	0	0	0	0	0	0	11	0	1243.6772	Q86UP2	Q86UP2	1286	1296	KTN1	Kinectin	yes	yes	2	0.00095226	105.98	By MS/MS		By MS/MS		By MS/MS
AQQVAVQEQEIAR	QQIEEQRVQVQVVERAQQVAVQEQEIARRE	ERAQQVAVQEQEIARREKELEARVRKPAEA	R	A	Q	A	R	R	3	1	0	0	0	4	2	0	0	1	0	0	0	0	0	0	0	0	0	2	0	0	13	0	1468.7634	O75955	O75955	262	274	FLOT1	Flotillin-1	yes	yes	2	1.1009000000000001E-24	185.08				By MS/MS	By MS/MS
AQQVAVQEQEIARR	QQIEEQRVQVQVVERAQQVAVQEQEIARRE	RAQQVAVQEQEIARREKELEARVRKPAEAE	R	A	Q	R	R	E	3	2	0	0	0	4	2	0	0	1	0	0	0	0	0	0	0	0	0	2	0	0	14	1	1624.8645	O75955	O75955	262	275	FLOT1	Flotillin-1	yes	yes	3	0.021642	41.092	By MS/MS
AQQVSQGLDVLTAK	LRARGQGSSPVAMQKAQQVSQGLDVLTAKV	KAQQVSQGLDVLTAKVENAARKLEAMTNSK	K	A	Q	A	K	V	2	0	0	1	0	3	0	1	0	0	2	1	0	0	0	1	1	0	0	2	0	0	14	0	1456.7886	P18206	P18206	353	366	VCL	Vinculin	yes	yes	2;3	9.0172E-65	234.24	By MS/MS	By MS/MS	By MS/MS	By MS/MS	By MS/MS
AQQVSQGLDVLTAKVENAAR	LRARGQGSSPVAMQKAQQVSQGLDVLTAKV	QGLDVLTAKVENAARKLEAMTNSKQSIAKK	K	A	Q	A	R	K	4	1	1	1	0	3	1	1	0	0	2	1	0	0	0	1	1	0	0	3	0	0	20	1	2097.1178	P18206	P18206	353	372	VCL	Vinculin	yes	yes	2;3	1.8077E-42	179.95	By matching	By matching	By matching	By matching	By matching
AQSDGIWGEHEIDYILLVR	VPPEEINYLTRIHYKAQSDGIWGEHEIDYI	GIWGEHEIDYILLVRKNVTLNPDPNEIKSY	K	A	Q	V	R	K	1	1	0	2	0	1	2	2	1	3	2	0	0	0	0	1	0	1	1	1	0	0	19	0	2213.1117	Q13907	Q13907	138	156	IDI1	Isopentenyl-diphosphate Delta-isomerase 1	yes	yes	3	0.00256	48.477
AQSPGAVEEILDR	______________________________	ARAQSPGAVEEILDRENKRMADSLASKVTR	R	A	Q	D	R	E	2	1	0	1	0	1	2	1	0	1	1	0	0	0	1	1	0	0	0	1	0	0	13	0	1383.6994	Q9NYM9	Q9NYM9	7	19	BET1L	BET1-like protein	yes	yes	2	3.3045E-05	116.23
AQSPGAVEEILDRENKR	______________________________	SPGAVEEILDRENKRMADSLASKVTRLKSL	R	A	Q	K	R	M	2	2	1	1	0	1	3	1	0	1	1	1	0	0	1	1	0	0	0	1	0	0	17	2	1910.981	Q9NYM9	Q9NYM9	7	23	BET1L	BET1-like protein	yes	yes	4	1.4606E-11	102.58	By matching	By matching	By MS/MS		By MS/MS
AQSQEDGDYINANYIR	KTILPNPQSRVCLGRAQSQEDGDYINANYI	QSQEDGDYINANYIRGYDGKEKVYIATQGP	R	A	Q	I	R	G	2	1	2	2	0	2	1	1	0	2	0	0	0	0	0	1	0	0	2	0	0	0	16	0	1855.8337	P35236	P35236	141	156	PTPN7	Tyrosine-protein phosphatase non-receptor type 7	yes	yes	2	9.5086E-07	110.86
AQSQTDRVDLGTLR	QEGPEYWDQETRNVKAQSQTDRVDLGTLRG	KAQSQTDRVDLGTLRGYYNQSEAGSHTIQI	K	A	Q	L	R	G	1	2	0	2	0	2	0	1	0	0	2	0	0	0	0	1	2	0	0	1	0	0	14	1	1558.8063	P04439	P04439	93	106	HLA-A	HLA class I histocompatibility antigen, A-3 alpha chain	yes	yes	2;3	0.0019353	74.611	By MS/MS		By MS/MS		By MS/MS
AQTALPYAMNSEFSSVLAAQLK	LNEIKKRFQTTYGSRAQTALPYAMNSEFSS	AMNSEFSSVLAAQLKHHSENKGLDKVMETQ	R	A	Q	L	K	H	5	0	1	0	0	2	1	0	0	0	3	1	1	1	1	3	1	0	1	1	0	0	22	0	2339.1831	P51809	P51809	94	115	VAMP7	Vesicle-associated membrane protein 7	yes	yes	3	1.6444E-09	87.208
AQTEGINISEEALNHLGEIGTK	MLYTPQEMKQIIKIRAQTEGINISEEALNH	ISEEALNHLGEIGTKTTLRYSVQLLTPANL	R	A	Q	T	K	T	2	0	2	0	0	1	4	3	1	3	2	1	0	0	0	1	2	0	0	0	0	0	22	0	2323.1656	Q9Y265	Q9Y265	379	400	RUVBL1	RuvB-like 1	yes	yes	3	4.4733E-37	140.64	By MS/MS	By MS/MS	By MS/MS	By MS/MS	By MS/MS
AQTEWNTGTWR	KVHRIYRGAGGSFQKAQTEWNTGTWRNPPS	SFQKAQTEWNTGTWRNPPSREAQYNNFSGN	K	A	Q	W	R	N	1	1	1	0	0	1	1	1	0	0	0	0	0	0	0	0	3	2	0	0	0	0	11	0	1348.616	Q969E2	Q969E2	186	196	SCAMP4	Secretory carrier-associated membrane protein 4	yes	yes	2	4.8118E-05	113.93		By MS/MS		By MS/MS	By MS/MS
AQTKEQADFALEALAK	LLTPRIKVGRDYVQKAQTKEQADFALEALA	QTKEQADFALEALAKATYERLFRWLVLRLN	K	A	Q	A	K	A	5	0	0	1	0	2	2	0	0	0	2	2	0	1	0	0	1	0	0	0	0	0	16	1	1732.8996	Q7Z406	Q7Z406	430	445	MYH14	Myosin-14	yes	yes	2;3	6.3152E-32	179.74	By MS/MS	By matching	By MS/MS	By MS/MS	By MS/MS
AQTLPTSVVTITSESSPGKR	HEVSASTQSTPASSRAQTLPTSVVTITSES	TSVVTITSESSPGKREKDKEKDKEKRFSLF	R	A	Q	K	R	E	1	1	0	0	0	1	1	1	0	1	1	1	0	0	2	4	4	0	0	2	0	0	20	1	2058.0957	Q01082	Q01082	2326	2345	SPTBN1	Spectrin beta chain, non-erythrocytic 1	yes	yes	3	2.3447E-09	82.586
AQVAFECDEDKDER	ESFNPSLWEEQRKQRAQVAFECDEDKDERE	RAQVAFECDEDKDEREAPPREGNLKRYPTP	R	A	Q	E	R	E	2	1	0	3	1	1	3	0	0	0	0	1	0	1	0	0	0	0	0	1	0	0	14	1	1710.7155	Q96RT1	Q96RT1	458	471	ERBB2IP	Protein LAP2	yes	yes	3	0.0017677	66.285				By MS/MS	By matching
AQVARPGGDTIFGK	______________________________	KAQVARPGGDTIFGKIIRKEIPAKIIFEDD	K	A	Q	G	K	I	2	1	0	1	0	1	0	3	0	1	0	1	0	1	1	0	1	0	0	1	0	0	14	0	1415.7521	P49773	P49773	8	21	HINT1	Histidine triad nucleotide-binding protein 1	yes	yes	2;3	8.8885E-10	140.24	By MS/MS	By MS/MS	By MS/MS	By MS/MS	By MS/MS
AQVEQELTTLR	MEKHKKFAEQTLRQKAQVEQELTTLRLQLE	LRQKAQVEQELTTLRLQLEETDHQKNLLDE	K	A	Q	L	R	L	1	1	0	0	0	2	2	0	0	0	2	0	0	0	0	0	2	0	0	1	0	0	11	0	1286.683	Q15149	Q15149	2319	2329	PLEC	Plectin	yes	yes	2	0.046215	50.353
AQVSLLIR	SVVAKFNASQLITQRAQVSLLIRRELTERA	SQLITQRAQVSLLIRRELTERAKDFSLILD	R	A	Q	I	R	R	1	1	0	0	0	1	0	0	0	1	2	0	0	0	0	1	0	0	0	1	0	0	8	0	898.56	Q99623	Q99623	158	165	PHB2	Prohibitin-2	yes	yes	2	0.00066463	127.84	By matching				By MS/MS
AQVSLNVLNDLAK	TLKTLKDVLNDSENKAQVSLNVLNDLAKVE	NKAQVSLNVLNDLAKVEKALQEKKTLDEIL	K	A	Q	A	K	V	2	0	2	1	0	1	0	0	0	0	3	1	0	0	0	1	0	0	0	2	0	0	13	0	1383.7722	P46939	P46939	930	942	UTRN	Utrophin	yes	yes	2	0.028296	50.284		By matching		By matching
AQVTSLLGELQESQSR	KRCQQQMAEDKASVKAQVTSLLGELQESQS	QVTSLLGELQESQSRLEAATKECQALEGRA	K	A	Q	S	R	L	1	1	0	0	0	3	2	1	0	0	3	0	0	0	0	3	1	0	0	1	0	0	16	0	1744.8955	Q9Y6K9	Q9Y6K9	144	159	IKBKG	NF-kappa-B essential modulator	yes	yes	2	2.8523E-15	147.87	By matching	By MS/MS	By MS/MS	By MS/MS	By MS/MS
AQVVDLLQQELTAAEQR	LQRKLEEHEESLVGRAQVVDLLQQELTAAE	VVDLLQQELTAAEQRNQILSQQLQQMEAEH	R	A	Q	Q	R	N	3	1	0	1	0	4	2	0	0	0	3	0	0	0	0	0	1	0	0	2	0	0	17	0	1911.0062	Q14789	Q14789	272	288	GOLGB1	Golgin subfamily B member 1	yes	yes	3	1.1994E-05	74.786	By MS/MS		By MS/MS		By MS/MS
AQVVSNLK	AGVEMAGQAPSQEDRAQVVSNLKGISMSSS	APSQEDRAQVVSNLKGISMSSSKLLLAAKA	R	A	Q	L	K	G	1	0	1	0	0	1	0	0	0	0	1	1	0	0	0	1	0	0	0	2	0	0	8	0	857.49707	Q9Y490	Q9Y490	1299	1306	TLN1	Talin-1	yes	yes	2	0.002423	100.37	By MS/MS	By MS/MS	By matching	By matching
AQWGENLQVTLIPTHDTEVTR	GEPSRAVLDALLEGKAQWGENLQVTLIPTH	LQVTLIPTHDTEVTREWYQQTHEQQQQLNV	K	A	Q	T	R	E	1	1	1	1	0	2	2	1	1	1	2	0	0	0	1	0	4	1	0	2	0	0	21	0	2407.2132	P78559	P78559	2745	2765	MAP1A	Microtubule-associated protein 1A;MAP1A heavy chain;MAP1 light chain LC2	yes	yes	3	0.00030376	51.348					By matching
AQYEEIANR	NNRNLDLDSIIAEVKAQYEEIANRSRTEAE	IIAEVKAQYEEIANRSRTEAESWYQTKYEE	K	A	Q	N	R	S	2	1	1	0	0	1	2	0	0	1	0	0	0	0	0	0	0	0	1	0	0	0	9	0	1092.52	CON__P13647;P13647	CON__P13647	344	352	KRT5	Keratin, type II cytoskeletal 5	yes	no	2	1.3214E-07	208.86	By MS/MS		By MS/MS
AQYEEIAQR	NNRNLDLDSIIAEVKAQYEEIAQRSRAEAE	IIAEVKAQYEEIAQRSRAEAESWYQTKYEE	K	A	Q	Q	R	S	2	1	0	0	0	2	2	0	0	1	0	0	0	0	0	0	0	0	1	0	0	0	9	0	1106.5356	CON__P02538;P02538;CON__P04259;P04259;CON__P35908v2;P35908;CON__P35908;Q01546;CON__ENSEMBL:ENSBTAP00000038253;CON__P19013;P19013	CON__P04259	339	347	KRT6A;KRT6B;KRT2;KRT76;KRT4	Keratin, type II cytoskeletal 6A;Keratin, type II cytoskeletal 6B;Keratin, type II cytoskeletal 2 epidermal;Keratin, type II cytoskeletal 2 oral;Keratin, type II cytoskeletal 4	no	no	2	4.954700000000001E-25	252.49	By MS/MS	By MS/MS	By MS/MS		By MS/MS
AQYNALTLTFQR	EAQHGPHSAVARISRAQYNALTLTFQRAMH	ISRAQYNALTLTFQRAMHDYNQAEMKQRDN	R	A	Q	Q	R	A	2	1	1	0	0	2	0	0	0	0	2	0	0	1	0	0	2	0	1	0	0	0	12	0	1424.7412	O75558	O75558	130	141	STX11	Syntaxin-11	yes	yes	2	3.6248999999999997E-79	289.46	By MS/MS	By MS/MS	By MS/MS	By MS/MS	By matching
AQYPIADLVK	NSIIITPGYGLCAAKAQYPIADLVKMLTEQ	LCAAKAQYPIADLVKMLTEQGKKVRFGIHP	K	A	Q	V	K	M	2	0	0	1	0	1	0	0	0	1	1	1	0	0	1	0	0	0	1	1	0	0	10	0	1116.6179	Q13423	Q13423	940	949	NNT	NAD(P) transhydrogenase, mitochondrial	yes	yes	2	0.0068433	74.464	By matching	By MS/MS	By MS/MS	By MS/MS	By MS/MS
AQYYLPDGSTIEIGPSR	LSINPQKDETLETEKAQYYLPDGSTIEIGP	YYLPDGSTIEIGPSRFRAPELLFRPDLIGE	K	A	Q	S	R	F	1	1	0	1	0	1	1	2	0	2	1	0	0	0	2	2	1	0	2	0	0	0	17	0	1865.9159	P61163	P61163	239	255	ACTR1A	Alpha-centractin	yes	yes	2;3	4.1598E-23	160.69	By MS/MS	By MS/MS	By MS/MS	By MS/MS	By MS/MS
ARDAAEFELFFR	LYQATMALGYWRAGRARDAAEFELFFRRCP	AGRARDAAEFELFFRRCPFGGAFALAAGLR	R	A	R	F	R	R	3	2	0	1	0	0	2	0	0	0	1	0	0	3	0	0	0	0	0	0	0	0	12	1	1470.7256	Q6XQN6	Q6XQN6	35	46	NAPRT	Nicotinate phosphoribosyltransferase	yes	yes	3	0.00091778	61.11				By MS/MS
ARDDLITDLLNEAK	QMSNLMNQARLKVLRARDDLITDLLNEAKQ	RARDDLITDLLNEAKQRLSKVVKDTTRYQV	R	A	R	A	K	Q	2	1	1	3	0	0	1	0	0	1	3	1	0	0	0	0	1	0	0	0	0	0	14	1	1585.8312	P36543	P36543	86	99	ATP6V1E1	V-type proton ATPase subunit E 1	yes	yes	2;3	8.453400000000001E-24	182.08	By MS/MS	By MS/MS	By MS/MS	By MS/MS	By MS/MS
ARDIVPGDIVEVAVGDKVPADLR	GKVIRSDRKGVQRIRARDIVPGDIVEVAVG	IVEVAVGDKVPADLRLIEIKSTTLRVDQSI	R	A	R	L	R	L	3	2	0	4	0	0	1	2	0	2	1	1	0	0	2	0	0	0	0	5	0	0	23	2	2403.3122	Q93084	Q93084	142	164	ATP2A3	Sarcoplasmic/endoplasmic reticulum calcium ATPase 3	yes	yes	3;4	2.0996E-37	169.08	By MS/MS	By MS/MS	By MS/MS	By MS/MS	By MS/MS
AREQEELLAPADGTVELVR	LCSGSPAERRQLLPRAREQEELLAPADGTV	EELLAPADGTVELVRALPLALVLHELGAGR	R	A	R	V	R	A	3	2	0	1	0	1	4	1	0	0	3	0	0	0	1	0	1	0	0	2	0	0	19	1	2095.0909	P19971	P19971	375	393	TYMP	Thymidine phosphorylase	yes	yes	2;3	8.2278E-07	105.14	By MS/MS	By MS/MS	By MS/MS	By matching	By MS/MS
ARFEELCSDLFR	DSLFEGIDFYTSITRARFEELCSDLFRSTL	ITRARFEELCSDLFRSTLEPVEKALRDAKL	R	A	R	F	R	S	1	2	0	1	1	0	2	0	0	0	2	0	0	2	0	1	0	0	0	0	0	0	12	1	1541.7297	P0DMV9;P0DMV8;P17066;P48741	P0DMV9	300	311	HSPA1B;HSPA1A;HSPA6;HSPA7	Heat shock 70 kDa protein 1B;Heat shock 70 kDa protein 1A;Heat shock 70 kDa protein 6;Putative heat shock 70 kDa protein 7	no	no	2;3	1.5539E-10	167.6	By MS/MS	By MS/MS	By matching	By MS/MS	By MS/MS
ARFEELNADLFR	DSLYEGIDFYTSITRARFEELNADLFRGTL	ITRARFEELNADLFRGTLDPVEKALRDAKL	R	A	R	F	R	G	2	2	1	1	0	0	2	0	0	0	2	0	0	2	0	0	0	0	0	0	0	0	12	1	1479.747	P11142;P54652	P11142	300	311	HSPA8;HSPA2	Heat shock cognate 71 kDa protein;Heat shock-related 70 kDa protein 2	no	no	2;3	1.8221000000000001E-78	292.06	By MS/MS	By MS/MS	By MS/MS	By MS/MS	By MS/MS
ARGEELDEDLFLQLTGGHEAF	HEYIGGYIFLSTRERARGEELDEDLFLQLT	DEDLFLQLTGGHEAF_______________	R	A	R	A	F	-	2	1	0	2	0	1	4	3	1	0	4	0	0	2	0	0	1	0	0	0	0	0	21	1	2346.1128	Q86UX7	Q86UX7	647	667	FERMT3	Fermitin family homolog 3	yes	yes	2;3	1.0595E-42	213.49	By MS/MS	By MS/MS	By MS/MS	By MS/MS	By MS/MS
ARLEIEPEWAYGK	RGWDEALLTMSKGEKARLEIEPEWAYGKKG	EKARLEIEPEWAYGKKGQPDAKIPPNAKLT	K	A	R	G	K	K	2	1	0	0	0	0	3	1	0	1	1	1	0	0	1	0	0	1	1	0	0	0	13	1	1560.7936	Q00688	Q00688	188	200	FKBP3	Peptidyl-prolyl cis-trans isomerase FKBP3	yes	yes	3	0.00071347	61.212	By MS/MS		By MS/MS
ARNDEYENLFNMIVEIPR	LKVNSKEENGIPMKKARNDEYENLFNMIVE	DEYENLFNMIVEIPRWTNAKMEIATKEPMN	K	A	R	P	R	W	1	2	3	1	0	0	3	0	0	2	1	0	1	1	1	0	0	0	1	1	0	0	18	1	2222.079	Q9H2U2	Q9H2U2	83	100	PPA2	Inorganic pyrophosphatase 2, mitochondrial	yes	yes	3	9.5651E-07	106.94
ARPATDSFDDYPPR	RDRNRDSDKTDTDWRARPATDSFDDYPPRR	RARPATDSFDDYPPRRGDDSFGDKYRDRYD	R	A	R	P	R	R	2	2	0	3	0	0	0	0	0	0	0	0	0	1	3	1	1	0	1	0	0	0	14	0	1606.7376	P23588	P23588	201	214	EIF4B	Eukaryotic translation initiation factor 4B	yes	yes	3	0.0012429	51.771			By matching
ARPEDVISEGR	DVPIYDGSWVEWYMRARPEDVISEGRGKTH	WYMRARPEDVISEGRGKTH___________	R	A	R	G	R	G	1	2	0	1	0	0	2	1	0	1	0	0	0	0	1	1	0	0	0	1	0	0	11	0	1227.6208	P25325	P25325	283	293	MPST	3-mercaptopyruvate sulfurtransferase	yes	yes	2;3	0.0001844	105.98	By MS/MS	By matching	By MS/MS	By matching
ARPEDVVNLDLK	FAFELMLDGGLKKPKARPEDVVNLDLKSTL	KPKARPEDVVNLDLKSTLRVLYNLFTKYKN	K	A	R	L	K	S	1	1	1	2	0	0	1	0	0	0	2	1	0	0	1	0	0	0	0	2	0	0	12	0	1367.7409	Q9HBI1	Q9HBI1	336	347	PARVB	Beta-parvin	yes	yes	2;3	2.4178E-11	175.74	By MS/MS	By MS/MS	By MS/MS	By MS/MS	By MS/MS
ARPEYMLPVHFYGR	EEADDWLRYGNPWEKARPEYMLPVHFYGRV	KARPEYMLPVHFYGRVEHTPDGVKWLDTQV	K	A	R	G	R	V	1	2	0	0	0	0	1	1	1	0	1	0	1	1	2	0	0	0	2	1	0	0	14	0	1734.8664	P11216	P11216	193	206	PYGB	Glycogen phosphorylase, brain form	yes	yes	3;4	0.00056451	57.804
ARPFPDGLAEDIDKGEVSAR	CLSKSPNKHNRLYMKARPFPDGLAEDIDKG	DGLAEDIDKGEVSARQELKQRARYLAEKYE	K	A	R	A	R	Q	3	2	0	3	0	0	2	2	0	1	1	1	0	1	2	1	0	0	0	1	0	0	20	1	2142.0705	P13639	P13639	606	625	EEF2	Elongation factor 2	yes	yes	3;4	2.7237E-06	79.635	By MS/MS		By matching		By MS/MS
ARQEELYSELQAR	LTGLSLLPLSEKAARARQEELYSELQARET	ARARQEELYSELQARETFEKTPVEVPVGGF	R	A	R	A	R	E	2	2	0	0	0	2	3	0	0	0	2	0	0	0	0	1	0	0	1	0	0	0	13	1	1591.7954	Q15149	Q15149	3356	3368	PLEC	Plectin	yes	yes	3	1.1259E-05	89.035	By MS/MS	By MS/MS	By matching	By MS/MS	By MS/MS
ARQLEEELR	ELERSEERAEVAESRARQLEEELRTMDQAL	EVAESRARQLEEELRTMDQALKSLMASEEE	R	A	R	L	R	T	1	2	0	0	0	1	3	0	0	0	2	0	0	0	0	0	0	0	0	0	0	0	9	1	1142.6044	CON__Q3SX28	CON__Q3SX28	190	198			yes	yes	3	0.0019255	73.985	By matching		By matching		By MS/MS
ARSEQFINLR	AVHLKRDFFLANASRARSEQFINLREVSTR	ANASRARSEQFINLREVSTRFRLPPGEYVV	R	A	R	L	R	E	1	2	1	0	0	1	1	0	0	1	1	0	0	1	0	1	0	0	0	0	0	0	10	1	1232.6626	P07384	P07384	472	481	CAPN1	Calpain-1 catalytic subunit	yes	yes	2;3	5.2936E-05	94.309	By MS/MS	By MS/MS	By MS/MS	By MS/MS	By MS/MS
ASAAFSSVGSVITK	AYKKTSETLSQAGQKASAAFSSVGSVITKK	KASAAFSSVGSVITKKLEDVKNSPTFKSFE	K	A	S	T	K	K	3	0	0	0	0	0	0	1	0	1	0	1	0	1	0	4	1	0	0	2	0	0	14	0	1323.7034	P55327	P55327	150	163	TPD52	Tumor protein D52	yes	yes	2	0.00032643	113.61		By MS/MS	By MS/MS	By MS/MS
ASAAPKPEPVPVQK	KIKGCTGSLNMTLQRASAAPKPEPVPVQKG	RASAAPKPEPVPVQKGEPKEVVKPVPITSP	R	A	S	Q	K	G	3	0	0	0	0	1	1	0	0	0	0	2	0	0	4	1	0	0	0	2	0	0	14	0	1417.7929	Q96HC4	Q96HC4	84	97	PDLIM5	PDZ and LIM domain protein 5	yes	yes	2;3	6.5419E-20	153.74	By MS/MS	By MS/MS	By MS/MS	By MS/MS	By MS/MS
ASAATTAILIAR	ILQKAKIEVSEDGTKASAATTAILIARSSP	GTKASAATTAILIARSSPPWFIVDRPFLFF	K	A	S	A	R	S	5	1	0	0	0	0	0	0	0	2	1	0	0	0	0	1	2	0	0	0	0	0	12	0	1157.6768	P07093	P07093	354	365	SERPINE2	Glia-derived nexin	yes	yes	2	2.1863E-21	205.83	By MS/MS	By matching	By MS/MS	By matching	By matching
ASAELALGENSEVLK	DKEYLPIGGLAEFCKASAELALGENSEVLK	ASAELALGENSEVLKSGRFVTVQTISGTGA	K	A	S	L	K	S	3	0	1	0	0	0	3	1	0	0	3	1	0	0	0	2	0	0	0	1	0	0	15	0	1529.7937	P00505	P00505	108	122	GOT2	Aspartate aminotransferase, mitochondrial	yes	yes	2	9.890600000000001E-29	180.2			By MS/MS	By MS/MS	By MS/MS
[truncated: 17,404 more rows]
[truncated: 180 more columns]
