# Supplementary material for: Changes in the Proteome of Platelets from Patients with Critical Progression of COVID-19
Source: Cells. 2023 Sep 1;12(17):2191. doi: 10.3390/cells12172191 (PMC10486756; doi:10.3390/cells12172191)
Supplement: Supplementary file 1 [file cells-12-02191-s001.zip › Supplementary Files-cells-2533000_revised/Table S3_proteinGroups (MaxQuant).txt]

Protein IDs	Majority protein IDs	Peptide counts (all)	Peptide counts (razor+unique)	Peptide counts (unique)	Protein names	Gene names	Fasta headers	Number of proteins	Peptides	Razor + unique peptides	Unique peptides	Peptides 751	Peptides 753	Peptides 755	Peptides 757	Peptides 759	Peptides 761	Peptides 763	Peptides 765	Peptides 769	Peptides 771	Peptides 773	Peptides 775	Peptides 777	Peptides 779	Peptides 781	Peptides 783	Peptides 787	Peptides 789	Peptides 791	Peptides 793	Peptides 795	Peptides 797	Peptides 799	Peptides 801	Peptides 805	Peptides 807	Peptides 809	Peptides 811	Peptides 813	Peptides 815	Peptides 817	Peptides 819	Peptides 823	Peptides 825	Peptides 827	Peptides 829	Peptides 831	Peptides 833
A0A075B6K5;P80748	A0A075B6K5;P80748	1;1	1;1	1;1	Ig lambda chain V-III region LOI	IGLV3-9	sp|A0A075B6K5|LV39_HUMAN Immunoglobulin lambda variable 3-9 OS=Homo sapiens OX=9606 GN=IGLV3-9 PE=3 SV=1;sp|P80748|LV321_HUMAN Immunoglobulin lambda variable 3-21 OS=Homo sapiens OX=9606 GN=IGLV3-21 PE=1 SV=2	2	1	1	1	0	0	0	0	0	0	0	0	0	0	0	0	0	0	0	0	0	0	0	0	0	0	0	0	0	0	0	0	0	0	0	0	0	0	0	0	0	0
A0A075B6P5;A0A087WW87;P01615;P01614;A2NJV5;A0A0A0MRZ7;A0A075B6S6;A0A075B6S2;P06310	A0A075B6P5;A0A087WW87;P01615;P01614;A2NJV5;A0A0A0MRZ7;A0A075B6S6;A0A075B6S2;P06310	2;2;2;2;1;1;1;1;1	2;2;2;2;1;1;1;1;1	2;2;2;2;1;1;1;1;1	Ig kappa chain V-II region FR;Ig kappa chain V-II region Cum;Ig kappa chain V-II region RPMI 6410	IGKV2D-28;IGKV2-40;IGKV A18;IGKV2D-26;IGKV2D-30;IGKV2D-29	sp|A0A075B6P5|KV228_HUMAN Immunoglobulin kappa variable 2-28 OS=Homo sapiens OX=9606 GN=IGKV2-28 PE=3 SV=1;sp|A0A087WW87|KV240_HUMAN Immunoglobulin kappa variable 2-40 OS=Homo sapiens OX=9606 GN=IGKV2-40 PE=3 SV=2;sp|P01615|KVD28_HUMAN Immunoglobulin kappa	9	2	2	2	0	0	0	0	0	0	0	0	0	0	0	0	0	0	0	0	2	0	0	0	0	0	0	0	1	0	0	0	0	0	0	0	0	0	0	0	0	0
P0DPI2;A0A0B4J2D5	P0DPI2;A0A0B4J2D5	9;9	9;9	9;9			sp|P0DPI2|GAL3A_HUMAN Glutamine amidotransferase-like class 1 domain-containing protein 3, mitochondrial OS=Homo sapiens OX=9606 GN=GATD3 PE=1 SV=1;sp|A0A0B4J2D5|GAL3B_HUMAN Putative glutamine amidotransferase-like class 1 domain-containing protein 3B, mit	2	9	9	9	5	5	3	6	4	6	6	6	4	7	5	5	4	5	6	5	8	7	6	7	4	7	6	4	6	3	5	8	6	3	4	4	4	5	7	6	4	7
A0A0U1RRL7	A0A0U1RRL7	1	1	1			sp|A0A0U1RRL7|MMPOS_HUMAN Protein MMP24OS OS=Homo sapiens OX=9606 GN=MMP24OS PE=1 SV=1	1	1	1	1	0	0	0	0	0	0	0	0	0	0	0	0	0	0	0	0	0	0	0	0	0	0	0	0	0	0	0	0	0	0	0	0	0	0	0	0	0	0
A0FGR8	A0FGR8	10	10	10	Extended synaptotagmin-2	ESYT2	sp|A0FGR8|ESYT2_HUMAN Extended synaptotagmin-2 OS=Homo sapiens OX=9606 GN=ESYT2 PE=1 SV=1	1	10	10	10	4	8	5	7	4	6	5	6	2	7	5	7	5	5	5	5	2	4	3	4	5	9	6	8	3	5	3	6	4	6	8	3	6	3	4	5	6	7
A1X283;Q5TCZ1	A1X283	5;1	5;1	5;1	SH3 and PX domain-containing protein 2B	SH3PXD2B	sp|A1X283|SPD2B_HUMAN SH3 and PX domain-containing protein 2B OS=Homo sapiens OX=9606 GN=SH3PXD2B PE=1 SV=3	2	5	5	5	0	0	0	1	5	1	1	0	1	0	1	1	0	0	1	2	0	2	1	0	0	0	1	0	0	0	0	1	1	1	0	0	1	0	0	0	0	0
A2RRP1	A2RRP1	3	3	3	Neuroblastoma-amplified sequence	NBAS	sp|A2RRP1|NBAS_HUMAN Neuroblastoma-amplified sequence OS=Homo sapiens OX=9606 GN=NBAS PE=1 SV=2	1	3	3	3	0	0	0	0	1	0	0	0	0	0	1	0	1	1	0	0	0	1	1	0	1	0	0	0	0	1	0	0	0	0	1	0	0	0	0	1	1	1
A2RUS2	A2RUS2	7	7	7	DENN domain-containing protein 3	DENND3	sp|A2RUS2|DEND3_HUMAN DENN domain-containing protein 3 OS=Homo sapiens OX=9606 GN=DENND3 PE=1 SV=2	1	7	7	7	5	6	4	5	6	4	4	5	2	4	4	4	3	4	4	3	3	4	2	3	2	5	6	5	4	0	4	6	4	3	5	4	2	6	4	4	5	6
A6NDG6	A6NDG6	2	2	2	Phosphoglycolate phosphatase	PGP	sp|A6NDG6|PGP_HUMAN Glycerol-3-phosphate phosphatase OS=Homo sapiens OX=9606 GN=PGP PE=1 SV=1	1	2	2	2	1	1	2	1	1	1	1	2	1	0	2	1	0	1	0	0	0	0	1	0	0	1	2	2	0	0	0	0	1	0	1	0	0	0	0	0	0	0
A6NDU8	A6NDU8	1	1	1	UPF0600 protein C5orf51	C5orf51	sp|A6NDU8|CE051_HUMAN UPF0600 protein C5orf51 OS=Homo sapiens OX=9606 GN=C5orf51 PE=1 SV=1	1	1	1	1	1	1	0	1	0	1	1	0	0	0	1	1	0	0	0	0	0	0	0	0	0	0	0	0	0	1	1	1	1	1	0	0	1	0	0	0	1	1
A6NFX1	A6NFX1	1	1	1	Major facilitator superfamily domain-containing protein 2B	MFSD2B	sp|A6NFX1|MFS2B_HUMAN Major facilitator superfamily domain-containing protein 2B OS=Homo sapiens OX=9606 GN=MFSD2B PE=1 SV=4	1	1	1	1	1	1	1	1	1	1	1	1	1	1	1	1	1	1	1	1	1	1	1	1	1	1	1	1	1	1	1	1	1	1	1	1	1	1	1	1	1	1
A6NHL2	A6NHL2	4	1	1	Tubulin alpha chain-like 3	TUBAL3	sp|A6NHL2|TBAL3_HUMAN Tubulin alpha chain-like 3 OS=Homo sapiens OX=9606 GN=TUBAL3 PE=1 SV=2	1	4	1	1	3	3	3	3	3	3	3	3	4	3	3	3	3	3	3	3	3	3	3	3	3	3	3	4	3	4	3	3	3	3	4	3	3	3	3	4	3	3
A9UHW6	A9UHW6	1	1	1	MIF4G domain-containing protein	MIF4GD	sp|A9UHW6|MI4GD_HUMAN MIF4G domain-containing protein OS=Homo sapiens OX=9606 GN=MIF4GD PE=1 SV=1	1	1	1	1	1	0	1	0	0	0	0	0	0	0	0	0	1	1	0	0	0	0	0	1	0	1	1	1	0	0	0	1	1	0	0	0	0	0	0	1	1	0
Q99613;B5ME19	Q99613;B5ME19	4;4	4;4	4;4	Eukaryotic translation initiation factor 3 subunit C;Eukaryotic translation initiation factor 3 subunit C-like protein	EIF3C;EIF3CL	sp|Q99613|EIF3C_HUMAN Eukaryotic translation initiation factor 3 subunit C OS=Homo sapiens OX=9606 GN=EIF3C PE=1 SV=1;sp|B5ME19|EIFCL_HUMAN Eukaryotic translation initiation factor 3 subunit C-like protein OS=Homo sapiens OX=9606 GN=EIF3CL PE=1 SV=1	2	4	4	4	2	0	1	2	0	2	2	1	2	1	1	1	0	2	2	2	0	1	1	0	2	1	1	2	0	0	1	0	3	0	1	0	0	1	0	0	2	0
CON__ENSEMBL:ENSBTAP00000024146;P20742	CON__ENSEMBL:ENSBTAP00000024146	20;1	20;1	17;0				2	20	20	17	2	1	1	0	6	1	1	0	2	0	0	0	2	2	1	20	0	1	0	0	0	0	1	7	1	0	0	0	1	1	8	1	1	4	0	0	0	0
CON__ENSEMBL:ENSBTAP00000038253	CON__ENSEMBL:ENSBTAP00000038253	10	1	0				1	10	1	0	5	5	6	3	5	5	4	5	8	7	5	4	6	4	4	8	4	4	5	9	5	4	5	5	6	7	5	3	5	5	4	5	5	6	0	5	4	0
CON__P00761	CON__P00761	3	3	3				1	3	3	3	3	3	3	3	3	3	3	3	3	3	3	3	3	3	3	3	3	3	3	3	3	3	3	3	3	3	3	3	3	3	3	3	3	3	3	3	3	3
CON__P01966	CON__P01966	5	1	1				1	5	1	1	5	4	5	5	4	4	5	5	4	5	5	5	5	5	2	5	5	4	5	4	5	4	5	4	4	4	4	4	4	5	4	5	4	5	4	3	4	5
CON__P02533;P02533;CON__A2A4G1;CON__P08727;P08727;CON__Q61782;CON__P35900;CON__Q9D312;P35900;CON__Q8N1A0;Q8N1A0	CON__P02533;P02533	34;34;8;7;7;6;4;4;4;1;1	18;18;0;1;1;2;0;0;0;0;0	8;8;0;0;0;2;0;0;0;0;0	Keratin, type I cytoskeletal 14	KRT14	;sp|P02533|K1C14_HUMAN Keratin, type I cytoskeletal 14 OS=Homo sapiens OX=9606 GN=KRT14 PE=1 SV=4	11	34	18	8	10	0	15	2	6	5	4	2	18	7	2	2	3	5	3	23	0	4	4	31	4	3	9	5	5	30	3	0	3	4	2	4	7	9	0	4	2	0
CON__P02538;P02538;CON__O95678;O95678;CON__Q8VED5;CON__P05787;CON__P07744;P05787;CON__Q9DCV7;CON__Q9NSB2;CON__Q6ISB0;Q9NSB2;CON__H-INV:HIT000016045;CON__REFSEQ:XP_932229;CON__H-INV:HIT000292931;CON__Q9H552	CON__P02538;P02538	34;34;8;8;6;4;4;4;2;2;2;2;1;1;1;1	3;3;0;0;0;0;0;0;0;0;0;0;0;0;0;0	2;2;0;0;0;0;0;0;0;0;0;0;0;0;0;0	Keratin, type II cytoskeletal 6A	KRT6A	;sp|P02538|K2C6A_HUMAN Keratin, type II cytoskeletal 6A OS=Homo sapiens OX=9606 GN=KRT6A PE=1 SV=3	16	34	3	2	6	3	22	2	8	4	3	2	13	5	2	2	3	3	1	17	1	3	3	26	4	2	7	3	5	34	2	0	3	3	2	3	4	5	0	5	1	0
CON__P02662	CON__P02662	4	4	4				1	4	4	4	1	0	0	0	0	4	0	0	0	0	0	0	0	0	0	0	0	0	0	0	0	0	0	0	0	0	0	0	0	0	0	0	0	0	0	0	0	0
CON__P02663	CON__P02663	4	4	4				1	4	4	4	0	0	0	0	0	4	0	0	0	0	0	0	0	2	0	0	0	0	0	0	0	0	0	0	0	0	0	0	0	0	0	0	0	0	0	0	0	0
CON__P02666	CON__P02666	2	2	2				1	2	2	2	0	0	0	0	0	2	0	0	0	0	0	0	0	1	0	0	0	0	0	0	0	0	0	0	0	0	0	0	0	0	0	0	0	0	0	0	0	0
CON__P02668	CON__P02668	2	2	2				1	2	2	2	0	0	0	0	0	2	0	0	0	0	0	0	0	1	0	0	0	0	0	0	0	0	0	0	0	0	0	0	0	0	0	0	0	0	0	0	0	0
CON__P02768-1;P02768	CON__P02768-1;P02768	43;43	38;38	38;38	Serum albumin	ALB	;sp|P02768|ALBU_HUMAN Albumin OS=Homo sapiens OX=9606 GN=ALB PE=1 SV=2	2	43	38	38	35	35	34	35	30	32	32	37	32	33	26	34	32	36	36	29	38	35	32	33	31	33	30	30	26	25	29	33	35	30	27	30	32	31	36	34	28	32
CON__P02769	CON__P02769	46	46	41				1	46	46	41	14	30	11	35	13	11	9	33	10	30	9	9	10	11	30	10	31	8	8	28	7	30	11	35	29	29	26	29	42	29	34	39	31	44	29	42	38	27
CON__P04259	CON__P04259	34	33	0				1	34	33	0	6	3	21	2	8	4	3	2	12	5	2	2	3	3	1	16	1	3	3	26	4	2	7	3	5	34	2	0	3	3	2	3	4	5	0	5	1	0
CON__P04264;P04264	CON__P04264;P04264	41;41	41;41	28;28	Keratin, type II cytoskeletal 1	KRT1	;sp|P04264|K2C1_HUMAN Keratin, type II cytoskeletal 1 OS=Homo sapiens OX=9606 GN=KRT1 PE=1 SV=6	2	41	41	28	23	14	13	13	13	12	13	14	26	19	12	10	13	14	12	31	6	10	11	38	16	6	21	17	14	28	9	4	10	12	4	12	17	22	1	16	9	0
CON__P08779;P08779;CON__Q9Z2K1;CON__Q3ZAW8	CON__P08779;P08779	34;34;13;13	33;33;13;13	18;18;4;4	Keratin, type I cytoskeletal 16	KRT16	;sp|P08779|K1C16_HUMAN Keratin, type I cytoskeletal 16 OS=Homo sapiens OX=9606 GN=KRT16 PE=1 SV=4	4	34	33	18	8	0	17	3	5	5	3	2	18	6	2	2	2	5	2	12	1	4	3	28	4	2	6	4	4	34	3	0	2	2	2	4	5	7	0	4	2	0
CON__P12763	CON__P12763	3	3	3				1	3	3	3	2	0	2	0	1	0	0	0	0	0	0	0	0	1	0	3	0	0	0	0	0	0	0	1	1	0	0	0	0	0	2	1	0	0	0	0	0	0
P13645;CON__P13645;CON__P02535-1;CON__Q7Z3Y7;CON__Q148H6;Q7Z3Y7;CON__Q7Z3Y8;Q7Z3Y8;CON__P05784;CON__Q99456;Q99456;CON__Q2M2I5;Q2M2I5;CON__Q7Z3Z0;Q7Z3Z0;CON__Q92764;CON__O76013;CON__O76014;CON__A2A5Y0;CON__Q9UE12;CON__A2AB72;CON__REFSEQ:XP_986630;CON__O76015;CON__Q14525;CON__Q15323;CON__Q7Z3Y9;CON__Q497I4;Q15323;O76015;Q14525;Q92764;Q7Z3Y9;O76014;O76013;P05783	P13645;CON__P13645	31;31;9;3;3;3;2;2;2;2;2;2;2;2;2;1;1;1;1;1;1;1;1;1;1;1;1;1;1;1;1;1;1;1;1	27;27;7;1;1;1;1;1;0;0;0;1;1;1;1;0;0;0;0;0;0;0;0;0;0;0;0;0;0;0;0;0;0;0;0	25;25;5;1;1;1;1;1;0;0;0;0;0;1;1;0;0;0;0;0;0;0;0;0;0;0;0;0;0;0;0;0;0;0;0	Keratin, type I cytoskeletal 10	KRT10	sp|P13645|K1C10_HUMAN Keratin, type I cytoskeletal 10 OS=Homo sapiens OX=9606 GN=KRT10 PE=1 SV=6;	35	31	27	25	25	10	17	7	15	14	12	6	15	15	12	9	10	16	8	25	5	12	13	27	25	11	21	16	17	19	13	2	12	8	9	11	13	20	1	17	8	1
CON__P13647;P13647	CON__P13647;P13647	25;25	13;13	5;5	Keratin, type II cytoskeletal 5	KRT5	;sp|P13647|K2C5_HUMAN Keratin, type II cytoskeletal 5 OS=Homo sapiens OX=9606 GN=KRT5 PE=1 SV=3	2	25	13	5	8	2	13	2	4	3	2	1	9	4	1	1	2	2	2	19	0	2	2	22	3	1	7	2	4	22	1	1	1	3	1	2	3	6	0	6	0	0
CON__P19013;P19013	CON__P19013;P19013	4;4	1;1	1;1	Keratin, type II cytoskeletal 4	KRT4	;sp|P19013|K2C4_HUMAN Keratin, type II cytoskeletal 4 OS=Homo sapiens OX=9606 GN=KRT4 PE=1 SV=5	2	4	1	1	2	1	2	0	2	2	1	1	3	1	1	1	1	1	0	2	1	1	1	2	2	1	2	1	2	3	1	0	1	1	1	2	2	2	0	2	1	0
CON__P20930;P20930	CON__P20930;P20930	3;3	3;3	3;3	Filaggrin	FLG	;sp|P20930|FILA_HUMAN Filaggrin OS=Homo sapiens OX=9606 GN=FLG PE=1 SV=3	2	3	3	3	0	0	0	0	0	0	0	0	0	0	0	0	0	0	0	3	0	0	0	2	0	0	0	0	0	2	0	0	0	0	0	0	0	0	0	0	0	0
CON__P34955	CON__P34955	2	2	2				1	2	2	2	0	0	0	0	0	0	0	0	0	0	0	0	0	0	0	2	0	0	0	0	0	0	0	0	0	0	0	0	0	0	0	0	0	0	0	0	0	0
CON__P35908v2;P35908;CON__P35908;Q01546;CON__Q01546	CON__P35908v2;P35908;CON__P35908	30;30;29;6;5	22;22;21;1;1	19;19;18;0;0	Keratin, type II cytoskeletal 2 epidermal	KRT2	;sp|P35908|K22E_HUMAN Keratin, type II cytoskeletal 2 epidermal OS=Homo sapiens OX=9606 GN=KRT2 PE=1 SV=2;	5	30	22	19	17	5	13	4	9	12	9	5	12	10	10	6	5	10	6	21	3	7	8	25	22	6	20	9	15	8	8	0	7	7	7	10	9	15	0	12	5	0
Q04695;CON__Q04695;CON__P19001	Q04695;CON__Q04695	24;24;7	9;9;1	3;3;1	Keratin, type I cytoskeletal 17	KRT17	sp|Q04695|K1C17_HUMAN Keratin, type I cytoskeletal 17 OS=Homo sapiens OX=9606 GN=KRT17 PE=1 SV=2;	3	24	9	3	7	0	10	2	4	4	4	2	12	5	2	2	2	3	2	16	0	3	3	13	3	2	7	3	3	24	3	0	2	3	2	4	5	5	0	3	2	0
CON__Q14532;Q14532	CON__Q14532;Q14532	3;3	2;2	2;2	Keratin, type I cuticular Ha2	KRT32	;sp|Q14532|K1H2_HUMAN Keratin, type I cuticular Ha2 OS=Homo sapiens OX=9606 GN=KRT32 PE=1 SV=3	2	3	2	2	1	0	1	1	1	1	1	1	1	1	1	1	1	1	1	2	0	1	1	1	1	1	1	2	1	1	1	0	1	1	1	1	1	1	0	1	1	0
CON__Q28107	CON__Q28107	10	1	1				1	10	1	1	7	7	7	7	8	6	7	9	6	6	5	5	7	6	6	8	7	7	7	9	7	8	6	6	5	6	8	5	7	6	7	7	8	2	8	5	7	7
CON__Q3MHN5;CON__ENSEMBL:ENSBTAP00000018229	CON__Q3MHN5;CON__ENSEMBL:ENSBTAP00000018229	2;1	2;1	2;1			;	2	2	2	2	0	0	0	0	0	0	0	0	0	0	0	0	0	0	0	0	0	0	0	0	0	0	0	0	0	0	0	0	0	0	0	0	0	0	0	2	0	0
CON__Q3SX09;CON__P02070	CON__Q3SX09	6;2	4;1	4;1				2	6	4	4	3	2	2	2	2	2	3	3	2	2	3	2	2	2	2	6	2	2	2	2	2	2	2	2	2	2	2	2	2	2	3	2	2	3	2	2	2	2
CON__Q3SX14	CON__Q3SX14	19	1	1				1	19	1	1	18	19	17	18	19	18	19	18	18	18	19	18	19	18	18	18	19	19	19	19	18	18	18	18	19	18	18	18	17	19	19	18	19	18	18	17	18	19
CON__Q3SX28	CON__Q3SX28	32	20	4				1	32	20	4	27	22	29	28	26	24	22	25	24	20	28	29	24	26	27	25	23	24	26	24	26	24	25	23	26	23	23	24	25	27	23	26	22	19	22	24	26	24
CON__Q3SY84;Q3SY84;CON__Q7RTS7;CON__Q32MB2;Q7RTS7;Q86Y46	CON__Q3SY84;Q3SY84;CON__Q7RTS7;CON__Q32MB2;Q7RTS7;Q86Y46	6;6;4;4;4;4	3;3;1;1;1;1	1;1;0;0;0;0	Keratin, type II cytoskeletal 71;Keratin, type II cytoskeletal 74;Keratin, type II cytoskeletal 73	KRT71;KRT74;KRT73	;sp|Q3SY84|K2C71_HUMAN Keratin, type II cytoskeletal 71 OS=Homo sapiens OX=9606 GN=KRT71 PE=1 SV=3;;;sp|Q7RTS7|K2C74_HUMAN Keratin, type II cytoskeletal 74 OS=Homo sapiens OX=9606 GN=KRT74 PE=1 SV=2;sp|Q86Y46|K2C73_HUMAN Keratin, type II cytoskeletal 73 OS	6	6	3	1	3	1	2	1	1	2	1	1	3	1	1	1	1	1	1	4	1	1	1	3	1	0	1	0	2	3	0	0	1	0	0	1	1	2	0	3	0	0
CON__Q3SZR3	CON__Q3SZR3	1	1	1				1	1	1	1	0	0	0	0	0	0	0	0	0	0	0	0	0	0	0	0	0	0	0	0	0	0	0	0	0	0	0	0	0	0	1	0	0	1	0	1	1	0
CON__Q3ZBD7	CON__Q3ZBD7	6	1	1				1	6	1	1	6	4	5	5	6	6	6	5	5	5	6	5	6	4	5	6	6	6	6	5	5	4	6	6	6	5	5	5	6	5	4	5	5	6	5	5	5	5
CON__Q7RTT2;CON__Q8N1N4-2;Q8N1N4	CON__Q7RTT2;CON__Q8N1N4-2;Q8N1N4	3;3;3	3;3;3	3;3;3	Keratin, type II cytoskeletal 78	KRT78	;;sp|Q8N1N4|K2C78_HUMAN Keratin, type II cytoskeletal 78 OS=Homo sapiens OX=9606 GN=KRT78 PE=1 SV=2	3	3	3	3	0	0	0	0	0	0	0	0	0	0	0	0	0	0	0	0	0	0	0	3	0	0	0	0	0	0	0	0	0	0	0	0	0	0	0	0	0	0
CON__Q86YZ3;Q86YZ3	CON__Q86YZ3;Q86YZ3	5;5	5;5	5;5	Hornerin	HRNR	;sp|Q86YZ3|HORN_HUMAN Hornerin OS=Homo sapiens OX=9606 GN=HRNR PE=1 SV=2	2	5	5	5	0	0	0	0	0	0	0	0	0	0	0	0	0	0	0	0	0	0	0	5	0	0	0	0	0	0	0	0	0	0	0	0	0	0	0	0	0	0
E9PAV3;Q13765;Q9BZK3	E9PAV3;Q13765	3;3;1	3;3;1	3;3;1	Nascent polypeptide-associated complex subunit alpha, muscle-specific form;Nascent polypeptide-associated complex subunit alpha	NACA	sp|E9PAV3|NACAM_HUMAN Nascent polypeptide-associated complex subunit alpha, muscle-specific form OS=Homo sapiens OX=9606 GN=NACA PE=1 SV=1;sp|Q13765|NACA_HUMAN Nascent polypeptide-associated complex subunit alpha OS=Homo sapiens OX=9606 GN=NACA PE=1 SV=1	3	3	3	3	2	3	2	2	3	2	3	3	3	3	2	2	3	1	3	2	3	3	3	3	3	2	2	2	3	3	3	3	2	1	1	1	2	2	1	2	1	2
L0R6Q1	L0R6Q1	2	2	2		SLC35A4	sp|L0R6Q1|S35U4_HUMAN SLC35A4 upstream open reading frame protein OS=Homo sapiens OX=9606 GN=SLC35A4 PE=3 SV=1	1	2	2	2	1	1	0	1	2	2	2	0	1	2	2	2	1	0	0	0	0	1	0	0	2	2	1	1	0	0	2	1	0	1	2	0	1	0	1	0	1	0
O00116	O00116	11	11	11	Alkyldihydroxyacetonephosphate synthase, peroxisomal	AGPS	sp|O00116|ADAS_HUMAN Alkyldihydroxyacetonephosphate synthase, peroxisomal OS=Homo sapiens OX=9606 GN=AGPS PE=1 SV=1	1	11	11	11	5	8	5	6	5	4	6	6	5	6	8	5	6	6	3	5	4	7	7	2	4	5	10	6	10	2	5	7	5	4	6	3	5	7	5	7	4	4
O00139;Q8N4N8	O00139	17;1	17;1	17;1	Kinesin-like protein KIF2A	KIF2A	sp|O00139|KIF2A_HUMAN Kinesin-like protein KIF2A OS=Homo sapiens OX=9606 GN=KIF2A PE=1 SV=3	2	17	17	17	14	13	11	13	12	12	15	12	12	14	14	13	10	12	12	12	14	12	11	14	11	12	14	12	12	13	14	12	13	12	13	14	13	14	15	14	13	13
O00151	O00151	25	25	25	PDZ and LIM domain protein 1	PDLIM1	sp|O00151|PDLI1_HUMAN PDZ and LIM domain protein 1 OS=Homo sapiens OX=9606 GN=PDLIM1 PE=1 SV=4	1	25	25	25	20	18	20	22	20	21	19	22	21	20	17	17	18	16	21	17	22	16	17	20	17	20	17	20	17	22	21	20	19	21	20	16	20	19	22	18	15	19
O00154	O00154	10	10	10	Cytosolic acyl coenzyme A thioester hydrolase	ACOT7	sp|O00154|BACH_HUMAN Cytosolic acyl coenzyme A thioester hydrolase OS=Homo sapiens OX=9606 GN=ACOT7 PE=1 SV=3	1	10	10	10	7	5	5	5	6	8	8	5	8	6	8	7	5	8	2	8	4	7	8	3	7	6	8	8	8	2	8	6	8	3	7	7	3	8	3	7	7	6
O00159	O00159	12	12	12	Unconventional myosin-Ic	MYO1C	sp|O00159|MYO1C_HUMAN Unconventional myosin-Ic OS=Homo sapiens OX=9606 GN=MYO1C PE=1 SV=4	1	12	12	12	5	5	5	4	2	6	6	5	5	3	5	7	7	2	9	5	5	8	5	3	4	4	3	5	5	4	3	8	5	5	3	5	7	4	7	6	3	4
O00161	O00161	15	15	15	Synaptosomal-associated protein 23	SNAP23	sp|O00161|SNP23_HUMAN Synaptosomal-associated protein 23 OS=Homo sapiens OX=9606 GN=SNAP23 PE=1 SV=1	1	15	15	15	7	11	9	10	10	13	10	12	10	11	9	8	12	8	11	9	10	10	10	11	10	12	13	11	9	12	10	12	12	10	12	9	11	10	11	12	10	10
O00170	O00170	4	4	4	AH receptor-interacting protein	AIP	sp|O00170|AIP_HUMAN AH receptor-interacting protein OS=Homo sapiens OX=9606 GN=AIP PE=1 SV=2	1	4	4	4	2	1	2	2	2	2	3	2	2	2	2	2	2	2	2	1	2	3	2	1	3	3	2	2	2	2	2	2	4	2	2	2	2	3	2	2	3	2
O00178	O00178	5	5	5	GTP-binding protein 1	GTPBP1	sp|O00178|GTPB1_HUMAN GTP-binding protein 1 OS=Homo sapiens OX=9606 GN=GTPBP1 PE=1 SV=3	1	5	5	5	2	2	0	0	2	0	4	0	0	0	2	1	0	1	1	0	1	1	1	0	3	0	2	0	1	1	2	1	1	1	0	1	0	2	0	0	2	0
O00182;Q6DKI2;Q3B8N2	O00182;Q6DKI2;Q3B8N2	3;2;2	3;2;2	3;2;2	Galectin-9;Galectin-9C;Galectin-9B	LGALS9;LGALS9C;LGALS9B	sp|O00182|LEG9_HUMAN Galectin-9 OS=Homo sapiens OX=9606 GN=LGALS9 PE=1 SV=2;sp|Q6DKI2|LEG9C_HUMAN Galectin-9C OS=Homo sapiens OX=9606 GN=LGALS9C PE=1 SV=2;sp|Q3B8N2|LEG9B_HUMAN Galectin-9B OS=Homo sapiens OX=9606 GN=LGALS9B PE=1 SV=3	3	3	3	3	3	0	0	0	0	0	2	0	0	0	0	0	0	0	0	0	0	0	0	0	0	0	0	0	0	0	3	0	0	0	0	1	0	0	0	0	0	0
O00186	O00186	9	9	9	Syntaxin-binding protein 3	STXBP3	sp|O00186|STXB3_HUMAN Syntaxin-binding protein 3 OS=Homo sapiens OX=9606 GN=STXBP3 PE=1 SV=2	1	9	9	9	5	5	3	6	2	4	6	4	4	6	4	3	3	5	3	3	4	5	3	4	7	3	6	5	3	3	4	4	3	6	3	4	6	3	5	3	3	3
O00194	O00194	10	10	9	Ras-related protein Rab-27B	RAB27B	sp|O00194|RB27B_HUMAN Ras-related protein Rab-27B OS=Homo sapiens OX=9606 GN=RAB27B PE=1 SV=4	1	10	10	9	8	9	8	8	9	8	9	9	9	9	9	9	9	9	9	10	9	10	9	10	9	8	9	9	10	9	9	9	10	9	7	9	8	10	9	8	9	8
O00203;Q13367	O00203	8;2	8;2	8;2	AP-3 complex subunit beta-1	AP3B1	sp|O00203|AP3B1_HUMAN AP-3 complex subunit beta-1 OS=Homo sapiens OX=9606 GN=AP3B1 PE=1 SV=3	2	8	8	8	3	5	2	4	4	4	3	5	1	3	5	4	1	2	4	1	3	4	2	3	3	2	3	5	4	4	4	4	3	2	3	4	4	2	2	4	3	4
O00217	O00217	1	1	1	NADH dehydrogenase [ubiquinone] iron-sulfur protein 8, mitochondrial	NDUFS8	sp|O00217|NDUS8_HUMAN NADH dehydrogenase [ubiquinone] iron-sulfur protein 8, mitochondrial OS=Homo sapiens OX=9606 GN=NDUFS8 PE=1 SV=1	1	1	1	1	0	0	0	0	0	0	0	0	0	0	0	0	0	0	0	0	0	0	0	0	0	0	0	0	0	0	0	0	1	0	0	0	0	1	0	0	0	0
O00231	O00231	14	14	14	26S proteasome non-ATPase regulatory subunit 11	PSMD11	sp|O00231|PSD11_HUMAN 26S proteasome non-ATPase regulatory subunit 11 OS=Homo sapiens OX=9606 GN=PSMD11 PE=1 SV=3	1	14	14	14	5	6	4	4	6	3	9	6	6	2	5	7	4	4	2	4	4	4	5	5	5	6	9	7	7	2	7	3	3	6	4	4	4	6	3	4	5	1
O00232	O00232	6	6	6	26S proteasome non-ATPase regulatory subunit 12	PSMD12	sp|O00232|PSD12_HUMAN 26S proteasome non-ATPase regulatory subunit 12 OS=Homo sapiens OX=9606 GN=PSMD12 PE=1 SV=3	1	6	6	6	4	3	3	3	2	3	6	4	3	5	4	2	4	2	3	3	5	3	4	4	4	4	4	5	5	3	2	1	4	4	1	2	3	4	2	3	4	3
O00233	O00233	3	3	3	26S proteasome non-ATPase regulatory subunit 9	PSMD9	sp|O00233|PSMD9_HUMAN 26S proteasome non-ATPase regulatory subunit 9 OS=Homo sapiens OX=9606 GN=PSMD9 PE=1 SV=3	1	3	3	3	1	1	1	2	1	0	2	3	2	2	1	1	1	1	1	2	2	2	0	0	0	3	2	1	2	2	2	2	2	2	2	2	2	2	3	2	2	2
O00244	O00244	3	3	3	Copper transport protein ATOX1	ATOX1	sp|O00244|ATOX1_HUMAN Copper transport protein ATOX1 OS=Homo sapiens OX=9606 GN=ATOX1 PE=1 SV=1	1	3	3	3	0	0	2	0	0	0	1	0	1	0	1	1	0	0	3	2	1	0	2	2	1	0	2	2	1	0	0	0	2	1	3	0	1	2	0	1	1	1
O00264	O00264	9	9	8	Membrane-associated progesterone receptor component 1	PGRMC1	sp|O00264|PGRC1_HUMAN Membrane-associated progesterone receptor component 1 OS=Homo sapiens OX=9606 GN=PGRMC1 PE=1 SV=3	1	9	9	8	5	6	7	7	5	7	6	7	6	7	6	6	7	4	6	7	5	8	9	7	8	8	8	5	8	6	7	6	7	7	6	7	7	8	7	8	6	7
O00299	O00299	16	16	16	Chloride intracellular channel protein 1	CLIC1	sp|O00299|CLIC1_HUMAN Chloride intracellular channel protein 1 OS=Homo sapiens OX=9606 GN=CLIC1 PE=1 SV=4	1	16	16	16	15	16	15	16	15	15	14	15	14	14	15	15	15	15	13	13	14	14	15	14	14	15	15	14	13	14	14	14	14	15	14	14	15	13	15	15	13	15
O00303	O00303	1	1	1	Eukaryotic translation initiation factor 3 subunit F	EIF3F	sp|O00303|EIF3F_HUMAN Eukaryotic translation initiation factor 3 subunit F OS=Homo sapiens OX=9606 GN=EIF3F PE=1 SV=1	1	1	1	1	1	1	1	1	1	1	1	1	1	1	1	1	0	1	1	1	0	1	1	1	1	1	1	1	1	1	1	1	1	1	1	1	1	1	1	1	1	0
O00408	O00408	1	1	1	cGMP-dependent 3,5-cyclic phosphodiesterase	PDE2A	sp|O00408|PDE2A_HUMAN cGMP-dependent 3,5-cyclic phosphodiesterase OS=Homo sapiens OX=9606 GN=PDE2A PE=1 SV=1	1	1	1	1	1	0	0	0	0	0	1	0	0	1	0	0	0	0	0	0	0	1	0	0	1	0	0	1	1	0	1	0	0	0	0	0	0	0	0	0	0	0
O00410;O60518	O00410	14;1	14;1	14;1	Importin-5	IPO5	sp|O00410|IPO5_HUMAN Importin-5 OS=Homo sapiens OX=9606 GN=IPO5 PE=1 SV=4	2	14	14	14	8	10	10	9	7	8	11	11	9	8	10	9	7	10	9	9	9	9	10	8	8	7	7	9	10	10	11	10	8	6	4	5	7	11	7	5	7	7
O00429	O00429	41	41	41	Dynamin-1-like protein	DNM1L	sp|O00429|DNM1L_HUMAN Dynamin-1-like protein OS=Homo sapiens OX=9606 GN=DNM1L PE=1 SV=2	1	41	41	41	32	34	33	35	30	29	34	28	30	28	33	33	34	24	30	28	29	32	31	35	28	29	31	35	29	30	28	31	34	30	23	25	30	35	30	30	21	28
O00442	O00442	5	5	5	RNA 3-terminal phosphate cyclase	RTCA	sp|O00442|RTCA_HUMAN RNA 3-terminal phosphate cyclase OS=Homo sapiens OX=9606 GN=RTCA PE=1 SV=1	1	5	5	5	1	1	1	1	1	1	1	1	1	1	2	1	3	1	1	1	1	2	2	1	1	1	2	2	3	1	1	1	2	1	1	0	2	4	2	2	1	1
O00471	O00471	4	4	4	Exocyst complex component 5	EXOC5	sp|O00471|EXOC5_HUMAN Exocyst complex component 5 OS=Homo sapiens OX=9606 GN=EXOC5 PE=1 SV=1	1	4	4	4	2	3	1	0	1	1	2	2	1	1	2	1	1	1	1	1	1	1	1	1	2	0	2	2	1	2	2	2	2	1	2	2	2	1	1	2	2	1
P78410;O00481;O00478	P78410;O00481;O00478	1;1;1	1;1;1	1;1;1	Butyrophilin subfamily 3 member A2;Butyrophilin subfamily 3 member A1;Butyrophilin subfamily 3 member A3	BTN3A2;BTN3A1;BTN3A3	sp|P78410|BT3A2_HUMAN Butyrophilin subfamily 3 member A2 OS=Homo sapiens OX=9606 GN=BTN3A2 PE=1 SV=2;sp|O00481|BT3A1_HUMAN Butyrophilin subfamily 3 member A1 OS=Homo sapiens OX=9606 GN=BTN3A1 PE=1 SV=3;sp|O00478|BT3A3_HUMAN Butyrophilin subfamily 3 member	3	1	1	1	0	0	0	0	0	1	0	0	0	1	0	0	0	0	0	0	0	0	0	0	1	0	0	0	0	0	0	0	0	0	0	1	0	0	0	0	0	0
O00483	O00483	2	2	2	Cytochrome c oxidase subunit NDUFA4	NDUFA4	sp|O00483|NDUA4_HUMAN Cytochrome c oxidase subunit NDUFA4 OS=Homo sapiens OX=9606 GN=NDUFA4 PE=1 SV=1	1	2	2	2	0	1	0	2	1	1	1	1	0	1	1	0	1	0	1	1	1	1	1	1	0	2	1	1	1	1	1	1	1	1	1	1	1	1	1	1	0	1
O00487	O00487	2	2	2	26S proteasome non-ATPase regulatory subunit 14	PSMD14	sp|O00487|PSDE_HUMAN 26S proteasome non-ATPase regulatory subunit 14 OS=Homo sapiens OX=9606 GN=PSMD14 PE=1 SV=1	1	2	2	2	2	1	1	2	2	1	2	1	1	1	1	2	1	2	2	2	2	1	1	2	1	2	2	2	2	1	2	2	2	1	2	1	1	2	2	2	1	1
O00505	O00505	4	2	2	Importin subunit alpha-4	KPNA3	sp|O00505|IMA4_HUMAN Importin subunit alpha-4 OS=Homo sapiens OX=9606 GN=KPNA3 PE=1 SV=2	1	4	2	2	3	3	3	3	3	3	3	3	2	2	2	2	3	3	3	3	3	3	3	1	3	4	2	3	3	3	1	2	3	3	3	3	2	3	2	3	3	2
O00534	O00534	15	15	15	von Willebrand factor A domain-containing protein 5A	VWA5A	sp|O00534|VMA5A_HUMAN von Willebrand factor A domain-containing protein 5A OS=Homo sapiens OX=9606 GN=VWA5A PE=1 SV=2	1	15	15	15	11	11	7	7	8	7	7	5	7	7	8	7	4	7	7	5	6	10	7	5	3	5	8	4	9	7	5	7	10	7	6	6	8	10	5	5	6	6
O00571	O00571	9	9	3	ATP-dependent RNA helicase DDX3X	DDX3X	sp|O00571|DDX3X_HUMAN ATP-dependent RNA helicase DDX3X OS=Homo sapiens OX=9606 GN=DDX3X PE=1 SV=3	1	9	9	3	5	4	4	3	5	6	6	5	6	3	5	6	4	5	2	6	4	4	4	6	6	5	6	6	6	4	6	4	7	3	2	4	4	6	2	3	5	2
O00584	O00584	1	1	1	Ribonuclease T2	RNASET2	sp|O00584|RNT2_HUMAN Ribonuclease T2 OS=Homo sapiens OX=9606 GN=RNASET2 PE=1 SV=2	1	1	1	1	0	0	0	0	1	1	1	0	1	0	1	1	0	1	0	1	1	1	1	0	0	1	0	0	1	0	1	1	0	0	0	1	0	0	1	0	0	0
O00629	O00629	5	5	3	Importin subunit alpha-3	KPNA4	sp|O00629|IMA3_HUMAN Importin subunit alpha-3 OS=Homo sapiens OX=9606 GN=KPNA4 PE=1 SV=1	1	5	5	3	4	4	2	3	3	3	4	4	2	4	4	4	3	4	3	4	4	4	3	3	4	4	3	4	4	2	2	3	3	3	4	3	2	4	2	3	4	3
O00743	O00743	4	4	4	Serine/threonine-protein phosphatase 6 catalytic subunit;Serine/threonine-protein phosphatase 6 catalytic subunit, N-terminally processed	PPP6C	sp|O00743|PPP6_HUMAN Serine/threonine-protein phosphatase 6 catalytic subunit OS=Homo sapiens OX=9606 GN=PPP6C PE=1 SV=1	1	4	4	4	3	3	4	3	4	4	4	3	3	4	4	4	4	4	4	4	4	4	4	3	4	4	4	4	4	4	4	3	3	4	4	4	4	4	3	4	3	3
O14523	O14523	6	6	6	C2 domain-containing protein 2-like	C2CD2L	sp|O14523|C2C2L_HUMAN Phospholipid transfer protein C2CD2L OS=Homo sapiens OX=9606 GN=C2CD2L PE=1 SV=3	1	6	6	6	1	1	3	1	2	1	4	2	2	0	1	2	2	3	1	3	1	3	3	1	1	0	3	2	1	1	1	1	4	1	2	2	1	4	2	0	3	1
O14548	O14548	1	1	1	Cytochrome c oxidase subunit 7A-related protein, mitochondrial	COX7A2L	sp|O14548|COX7R_HUMAN Cytochrome c oxidase subunit 7A-related protein, mitochondrial OS=Homo sapiens OX=9606 GN=COX7A2L PE=1 SV=2	1	1	1	1	0	0	0	0	0	1	1	0	0	0	0	0	0	0	0	0	0	0	0	0	0	1	1	0	0	1	0	1	0	0	0	0	0	0	0	0	0	0
O14579	O14579	7	7	7	Coatomer subunit epsilon	COPE	sp|O14579|COPE_HUMAN Coatomer subunit epsilon OS=Homo sapiens OX=9606 GN=COPE PE=1 SV=3	1	7	7	7	4	4	4	5	5	3	4	4	3	5	4	4	4	3	5	6	3	5	6	2	4	5	4	5	5	2	5	3	7	4	5	3	3	4	4	3	5	5
P47813;O14602	P47813;O14602	4;4	4;4	4;4	Eukaryotic translation initiation factor 1A, X-chromosomal;Eukaryotic translation initiation factor 1A, Y-chromosomal	EIF1AX;EIF1AY	sp|P47813|IF1AX_HUMAN Eukaryotic translation initiation factor 1A, X-chromosomal OS=Homo sapiens OX=9606 GN=EIF1AX PE=1 SV=2;sp|O14602|IF1AY_HUMAN Eukaryotic translation initiation factor 1A, Y-chromosomal OS=Homo sapiens OX=9606 GN=EIF1AY PE=1 SV=4	2	4	4	4	4	2	3	2	3	2	4	2	3	2	3	3	3	3	2	3	2	3	4	3	2	3	3	3	3	0	3	2	3	0	2	2	2	3	2	2	3	1
O14617	O14617	6	6	6	AP-3 complex subunit delta-1	AP3D1	sp|O14617|AP3D1_HUMAN AP-3 complex subunit delta-1 OS=Homo sapiens OX=9606 GN=AP3D1 PE=1 SV=1	1	6	6	6	3	3	2	4	4	2	4	2	1	3	3	2	3	2	2	3	4	2	4	4	3	3	2	5	3	1	2	2	2	2	3	2	4	4	2	3	4	2
O14618	O14618	9	9	9	Copper chaperone for superoxide dismutase	CCS	sp|O14618|CCS_HUMAN Copper chaperone for superoxide dismutase OS=Homo sapiens OX=9606 GN=CCS PE=1 SV=1	1	9	9	9	3	9	4	1	8	9	9	7	8	8	7	9	9	6	8	7	7	9	8	6	8	8	7	8	8	7	8	9	4	7	4	8	7	5	7	5	6	2
O14639	O14639	1	1	1	Actin-binding LIM protein 1	ABLIM1	sp|O14639|ABLM1_HUMAN Actin-binding LIM protein 1 OS=Homo sapiens OX=9606 GN=ABLIM1 PE=1 SV=3	1	1	1	1	0	1	1	1	1	1	1	1	1	1	0	0	0	0	0	0	1	0	0	0	0	1	1	1	0	0	1	1	0	1	1	0	0	1	1	1	0	1
O14672	O14672	9	9	9	Disintegrin and metalloproteinase domain-containing protein 10	ADAM10	sp|O14672|ADA10_HUMAN Disintegrin and metalloproteinase domain-containing protein 10 OS=Homo sapiens OX=9606 GN=ADAM10 PE=1 SV=1	1	9	9	9	7	7	7	8	6	6	8	7	6	7	7	6	7	6	7	7	7	7	7	7	6	8	8	7	6	8	6	7	8	8	6	8	7	8	8	8	6	7
Q99666;O14715	Q99666;O14715	2;2	2;2	2;2	RANBP2-like and GRIP domain-containing protein 5/6;RANBP2-like and GRIP domain-containing protein 8	RGPD5;RGPD8	sp|Q99666|RGPD5_HUMAN RANBP2-like and GRIP domain-containing protein 5/6 OS=Homo sapiens OX=9606 GN=RGPD5 PE=1 SV=3;sp|O14715|RGPD8_HUMAN RANBP2-like and GRIP domain-containing protein 8 OS=Homo sapiens OX=9606 GN=RGPD8 PE=1 SV=2	2	2	2	2	1	1	0	0	1	0	0	0	1	0	1	0	0	0	0	0	0	0	0	0	0	0	0	0	0	0	0	0	0	0	0	0	0	0	0	0	0	0
O14734	O14734	2	2	2	Acyl-coenzyme A thioesterase 8	ACOT8	sp|O14734|ACOT8_HUMAN Acyl-coenzyme A thioesterase 8 OS=Homo sapiens OX=9606 GN=ACOT8 PE=1 SV=1	1	2	2	2	1	1	2	2	1	1	1	1	1	1	1	1	1	1	1	2	1	1	1	1	1	1	1	1	1	1	1	1	2	1	1	1	1	2	1	2	0	1
O14737	O14737	1	1	1	Programmed cell death protein 5	PDCD5	sp|O14737|PDCD5_HUMAN Programmed cell death protein 5 OS=Homo sapiens OX=9606 GN=PDCD5 PE=1 SV=3	1	1	1	1	1	0	1	0	0	0	1	0	0	1	1	0	0	1	0	0	0	0	0	0	0	1	1	1	0	0	1	0	1	0	0	0	0	0	0	0	1	0
O14745	O14745	13	13	13	Na(+)/H(+) exchange regulatory cofactor NHE-RF1	SLC9A3R1	sp|O14745|NHRF1_HUMAN Na(+)/H(+) exchange regulatory cofactor NHE-RF1 OS=Homo sapiens OX=9606 GN=SLC9A3R1 PE=1 SV=4	1	13	13	13	10	11	11	12	12	11	10	11	11	12	9	11	11	11	10	9	11	10	10	10	10	12	9	11	10	12	10	11	11	11	10	9	10	11	11	10	10	11
O14773	O14773	6	6	6	Tripeptidyl-peptidase 1	TPP1	sp|O14773|TPP1_HUMAN Tripeptidyl-peptidase 1 OS=Homo sapiens OX=9606 GN=TPP1 PE=1 SV=2	1	6	6	6	5	4	4	5	4	4	5	4	4	5	5	4	3	5	5	4	4	4	5	4	3	4	4	4	5	5	6	6	6	4	4	4	4	5	4	4	3	4
O14775	O14775	2	2	2	Guanine nucleotide-binding protein subunit beta-5	GNB5	sp|O14775|GNB5_HUMAN Guanine nucleotide-binding protein subunit beta-5 OS=Homo sapiens OX=9606 GN=GNB5 PE=1 SV=2	1	2	2	2	1	2	0	1	1	1	0	0	1	0	1	1	1	1	2	0	1	0	1	2	1	1	1	2	1	1	1	1	1	1	1	0	1	1	1	1	1	1
O14787	O14787	5	2	2	Transportin-2	TNPO2	sp|O14787|TNPO2_HUMAN Transportin-2 OS=Homo sapiens OX=9606 GN=TNPO2 PE=1 SV=3	1	5	2	2	3	4	3	4	3	3	3	3	3	4	3	2	3	3	3	3	3	3	3	2	3	3	3	4	3	3	3	4	3	2	4	2	3	4	3	3	4	1
O14818;Q8TAA3	O14818	13;5	13;5	13;5	Proteasome subunit alpha type-7	PSMA7	sp|O14818|PSA7_HUMAN Proteasome subunit alpha type-7 OS=Homo sapiens OX=9606 GN=PSMA7 PE=1 SV=1	2	13	13	13	9	8	7	8	6	9	10	9	8	7	6	7	10	7	7	7	9	8	7	8	8	8	10	9	10	8	8	9	7	6	9	6	7	7	7	5	8	8
O14828	O14828	4	4	4	Secretory carrier-associated membrane protein 3	SCAMP3	sp|O14828|SCAM3_HUMAN Secretory carrier-associated membrane protein 3 OS=Homo sapiens OX=9606 GN=SCAMP3 PE=1 SV=3	1	4	4	4	3	3	1	2	1	2	4	4	2	2	3	2	4	0	2	3	2	2	2	2	2	3	4	3	4	3	3	3	3	2	3	3	3	4	3	3	1	2
O14841	O14841	5	5	5	5-oxoprolinase	OPLAH	sp|O14841|OPLA_HUMAN 5-oxoprolinase OS=Homo sapiens OX=9606 GN=OPLAH PE=1 SV=3	1	5	5	5	1	0	1	0	2	0	1	0	3	0	0	3	1	2	0	2	0	1	3	0	1	0	1	1	0	0	1	0	0	0	0	0	0	3	0	0	4	0
O14874	O14874	1	1	1	[3-methyl-2-oxobutanoate dehydrogenase [lipoamide]] kinase, mitochondrial	BCKDK	sp|O14874|BCKD_HUMAN [3-methyl-2-oxobutanoate dehydrogenase [lipoamide]] kinase, mitochondrial OS=Homo sapiens OX=9606 GN=BCKDK PE=1 SV=2	1	1	1	1	0	0	0	0	0	0	0	0	0	0	0	0	0	1	0	1	0	0	1	0	0	0	0	0	1	0	1	0	0	0	0	0	0	0	0	0	0	0
O14907	O14907	1	1	1	Tax1-binding protein 3	TAX1BP3	sp|O14907|TX1B3_HUMAN Tax1-binding protein 3 OS=Homo sapiens OX=9606 GN=TAX1BP3 PE=1 SV=2	1	1	1	1	1	1	1	0	1	0	1	0	0	1	1	1	1	1	1	0	0	1	1	0	1	1	1	1	0	1	1	1	1	1	1	0	0	1	1	1	1	1
P19105;O14950	P19105;O14950	12;12	5;5	5;5	Myosin regulatory light chain 12A;Myosin regulatory light chain 12B	MYL12A;MYL12B	sp|P19105|ML12A_HUMAN Myosin regulatory light chain 12A OS=Homo sapiens OX=9606 GN=MYL12A PE=1 SV=2;sp|O14950|ML12B_HUMAN Myosin regulatory light chain 12B OS=Homo sapiens OX=9606 GN=MYL12B PE=1 SV=2	2	12	5	5	10	11	9	10	11	10	10	10	9	11	11	10	11	10	11	10	11	11	11	11	10	12	11	9	10	11	11	11	11	11	9	9	12	11	11	10	10	11
O14964	O14964	3	3	3	Hepatocyte growth factor-regulated tyrosine kinase substrate	HGS	sp|O14964|HGS_HUMAN Hepatocyte growth factor-regulated tyrosine kinase substrate OS=Homo sapiens OX=9606 GN=HGS PE=1 SV=1	1	3	3	3	1	1	1	1	0	0	0	1	1	1	0	0	1	1	0	1	1	0	1	1	1	2	1	1	1	1	1	1	2	1	1	1	1	2	1	0	1	1
O14974;O60237	O14974	16;1	16;1	16;1	Protein phosphatase 1 regulatory subunit 12A	PPP1R12A	sp|O14974|MYPT1_HUMAN Protein phosphatase 1 regulatory subunit 12A OS=Homo sapiens OX=9606 GN=PPP1R12A PE=1 SV=1	2	16	16	16	8	9	10	10	9	10	9	9	13	7	9	8	9	6	7	6	8	9	7	6	9	8	4	12	5	9	7	10	8	11	10	6	5	7	9	9	9	8
O14976	O14976	2	2	2	Cyclin-G-associated kinase	GAK	sp|O14976|GAK_HUMAN Cyclin-G-associated kinase OS=Homo sapiens OX=9606 GN=GAK PE=1 SV=2	1	2	2	2	0	1	0	0	1	0	0	1	0	0	0	0	0	0	1	0	0	0	0	0	1	0	0	0	0	0	0	0	1	0	0	0	0	0	1	1	1	0
O14979;Q14103	O14979;Q14103	2;1	2;1	2;1	Heterogeneous nuclear ribonucleoprotein D-like;Heterogeneous nuclear ribonucleoprotein D0	HNRNPDL;HNRNPD	sp|O14979|HNRDL_HUMAN Heterogeneous nuclear ribonucleoprotein D-like OS=Homo sapiens OX=9606 GN=HNRNPDL PE=1 SV=3;sp|Q14103|HNRPD_HUMAN Heterogeneous nuclear ribonucleoprotein D0 OS=Homo sapiens OX=9606 GN=HNRNPD PE=1 SV=1	2	2	2	2	1	1	2	1	1	2	2	1	1	1	2	1	1	1	1	1	1	2	2	0	1	0	2	1	1	1	1	1	1	0	0	1	2	1	0	1	1	0
O14980	O14980	11	11	11	Exportin-1	XPO1	sp|O14980|XPO1_HUMAN Exportin-1 OS=Homo sapiens OX=9606 GN=XPO1 PE=1 SV=1	1	11	11	11	8	6	2	6	7	6	9	8	4	7	8	2	8	5	7	2	8	8	6	4	6	7	5	5	4	8	9	8	4	7	5	7	7	4	7	8	6	5
O14983	O14983	14	1	1	Sarcoplasmic/endoplasmic reticulum calcium ATPase 1	ATP2A1	sp|O14983|AT2A1_HUMAN Sarcoplasmic/endoplasmic reticulum calcium ATPase 1 OS=Homo sapiens OX=9606 GN=ATP2A1 PE=1 SV=1	1	14	1	1	5	11	8	11	11	10	11	8	10	9	12	7	10	11	11	11	10	10	10	11	11	12	11	11	12	9	11	11	12	9	11	11	12	9	11	12	12	11
O15031	O15031	5	5	5	Plexin-B2	PLXNB2	sp|O15031|PLXB2_HUMAN Plexin-B2 OS=Homo sapiens OX=9606 GN=PLXNB2 PE=1 SV=3	1	5	5	5	1	2	1	1	0	0	2	1	0	2	0	0	0	0	1	1	2	0	1	2	1	2	1	1	0	0	0	1	1	1	1	2	2	0	1	0	2	2
O15061	O15061	2	2	2	Synemin	SYNM	sp|O15061|SYNEM_HUMAN Synemin OS=Homo sapiens OX=9606 GN=SYNM PE=1 SV=2	1	2	2	2	1	1	1	2	1	2	1	1	1	1	1	1	2	1	1	1	2	1	1	1	1	1	1	1	1	1	1	1	1	2	1	1	1	1	1	1	1	1
O15067	O15067	6	6	6	Phosphoribosylformylglycinamidine synthase	PFAS	sp|O15067|PUR4_HUMAN Phosphoribosylformylglycinamidine synthase OS=Homo sapiens OX=9606 GN=PFAS PE=1 SV=4	1	6	6	6	3	1	2	2	2	3	2	3	1	2	2	1	3	2	0	2	1	3	2	1	3	2	4	3	2	1	3	2	1	0	2	1	2	3	1	0	1	0
O15116	O15116	1	1	1	U6 snRNA-associated Sm-like protein LSm1	LSM1	sp|O15116|LSM1_HUMAN U6 snRNA-associated Sm-like protein LSm1 OS=Homo sapiens OX=9606 GN=LSM1 PE=1 SV=1	1	1	1	1	1	1	1	1	1	1	1	1	1	1	1	1	0	1	1	1	1	1	1	0	0	1	1	0	1	1	1	1	1	1	0	1	1	1	1	1	1	0
O15117	O15117	17	17	17	FYN-binding protein	FYB	sp|O15117|FYB1_HUMAN FYN-binding protein 1 OS=Homo sapiens OX=9606 GN=FYB1 PE=1 SV=2	1	17	17	17	13	16	14	14	11	16	13	16	12	14	13	13	13	12	15	10	14	11	11	14	13	15	14	15	10	14	12	14	11	14	12	10	13	12	16	13	11	12
O15126	O15126	1	1	1	Secretory carrier-associated membrane protein 1	SCAMP1	sp|O15126|SCAM1_HUMAN Secretory carrier-associated membrane protein 1 OS=Homo sapiens OX=9606 GN=SCAMP1 PE=1 SV=2	1	1	1	1	0	0	0	0	0	0	0	0	0	0	0	0	0	0	1	0	1	0	0	0	0	0	0	0	0	0	0	0	0	1	0	0	0	0	0	0	0	0
O15127	O15127	2	2	2	Secretory carrier-associated membrane protein 2	SCAMP2	sp|O15127|SCAM2_HUMAN Secretory carrier-associated membrane protein 2 OS=Homo sapiens OX=9606 GN=SCAMP2 PE=1 SV=2	1	2	2	2	2	2	2	2	2	2	2	2	2	2	2	2	2	2	2	2	2	2	2	2	2	2	1	2	2	2	2	2	2	2	2	2	2	2	2	2	2	2
O15143	O15143	19	19	18	Actin-related protein 2/3 complex subunit 1B	ARPC1B	sp|O15143|ARC1B_HUMAN Actin-related protein 2/3 complex subunit 1B OS=Homo sapiens OX=9606 GN=ARPC1B PE=1 SV=3	1	19	19	18	15	14	15	15	15	14	15	15	15	15	15	14	15	13	14	15	16	15	15	16	14	16	15	15	15	15	13	14	17	15	13	13	14	14	13	15	14	14
O15144	O15144	23	23	23	Actin-related protein 2/3 complex subunit 2	ARPC2	sp|O15144|ARPC2_HUMAN Actin-related protein 2/3 complex subunit 2 OS=Homo sapiens OX=9606 GN=ARPC2 PE=1 SV=1	1	23	23	23	17	18	16	18	19	17	17	20	12	18	18	18	19	17	19	18	18	19	17	19	17	19	20	17	19	17	18	20	16	19	17	14	18	16	17	16	15	17
O15145	O15145	7	7	7	Actin-related protein 2/3 complex subunit 3	ARPC3	sp|O15145|ARPC3_HUMAN Actin-related protein 2/3 complex subunit 3 OS=Homo sapiens OX=9606 GN=ARPC3 PE=1 SV=3	1	7	7	7	7	7	7	7	7	7	7	7	7	7	7	7	7	7	7	7	7	7	7	7	7	7	7	7	7	7	7	7	7	7	7	7	7	7	7	7	7	7
O15155	O15155	1	1	1	BET1 homolog	BET1	sp|O15155|BET1_HUMAN BET1 homolog OS=Homo sapiens OX=9606 GN=BET1 PE=1 SV=1	1	1	1	1	0	1	0	1	1	0	0	1	0	1	0	0	0	0	1	1	1	0	0	1	0	0	0	0	0	1	1	1	0	0	1	0	0	0	1	1	0	0
O15173	O15173	5	4	4	Membrane-associated progesterone receptor component 2	PGRMC2	sp|O15173|PGRC2_HUMAN Membrane-associated progesterone receptor component 2 OS=Homo sapiens OX=9606 GN=PGRMC2 PE=1 SV=1	1	5	4	4	5	3	4	5	3	4	4	4	4	4	3	3	4	3	3	4	3	5	4	4	5	4	4	4	4	4	4	3	4	5	3	4	4	4	4	4	4	4
O15194;Q9GZU7	O15194;Q9GZU7	2;1	2;1	2;1	CTD small phosphatase-like protein;Carboxy-terminal domain RNA polymerase II polypeptide A small phosphatase 1	CTDSPL;CTDSP1	sp|O15194|CTDSL_HUMAN CTD small phosphatase-like protein OS=Homo sapiens OX=9606 GN=CTDSPL PE=1 SV=2;sp|Q9GZU7|CTDS1_HUMAN Carboxy-terminal domain RNA polymerase II polypeptide A small phosphatase 1 OS=Homo sapiens OX=9606 GN=CTDSP1 PE=1 SV=1	2	2	2	2	1	0	1	1	0	1	1	1	0	2	2	1	2	1	2	2	2	2	2	1	2	2	2	0	2	1	2	2	1	1	1	0	2	1	2	2	1	2
O15204	O15204	1	1	1	ADAM DEC1	ADAMDEC1	sp|O15204|ADEC1_HUMAN ADAM DEC1 OS=Homo sapiens OX=9606 GN=ADAMDEC1 PE=1 SV=2	1	1	1	1	0	1	0	0	0	0	0	0	0	0	0	0	0	0	0	0	0	0	0	0	0	0	0	0	0	0	0	0	0	1	0	0	1	0	0	0	1	1
O15212	O15212	2	2	2	Prefoldin subunit 6	PFDN6	sp|O15212|PFD6_HUMAN Prefoldin subunit 6 OS=Homo sapiens OX=9606 GN=PFDN6 PE=1 SV=1	1	2	2	2	2	2	2	2	2	2	2	2	2	2	2	2	2	2	2	2	2	2	2	2	2	2	2	2	2	1	2	2	2	1	2	2	2	2	2	2	2	2
O15231	O15231	11	11	11	Zinc finger protein 185	ZNF185	sp|O15231|ZN185_HUMAN Zinc finger protein 185 OS=Homo sapiens OX=9606 GN=ZNF185 PE=1 SV=3	1	11	11	11	4	6	4	7	4	4	2	7	9	4	6	4	5	4	5	4	1	5	6	4	2	9	3	9	5	6	2	5	5	5	7	3	6	7	5	6	6	4
O15258	O15258	3	3	3	Protein RER1	RER1	sp|O15258|RER1_HUMAN Protein RER1 OS=Homo sapiens OX=9606 GN=RER1 PE=1 SV=1	1	3	3	3	0	1	0	0	0	0	2	2	1	1	1	1	1	0	1	1	0	1	1	1	1	1	1	1	1	1	1	0	1	0	0	1	2	0	1	0	1	1
O15260	O15260	4	4	4	Surfeit locus protein 4	SURF4	sp|O15260|SURF4_HUMAN Surfeit locus protein 4 OS=Homo sapiens OX=9606 GN=SURF4 PE=1 SV=3	1	4	4	4	1	2	1	1	1	2	2	2	2	3	2	0	2	1	2	2	2	1	0	2	2	2	2	3	2	1	2	2	2	2	1	0	4	3	1	3	1	0
O15269	O15269	4	4	4	Serine palmitoyltransferase 1	SPTLC1	sp|O15269|SPTC1_HUMAN Serine palmitoyltransferase 1 OS=Homo sapiens OX=9606 GN=SPTLC1 PE=1 SV=1	1	4	4	4	2	0	0	1	1	0	2	0	1	0	0	0	1	0	0	0	0	0	0	0	3	0	1	0	1	1	1	0	1	0	0	2	1	2	0	0	0	1
O15327	O15327	10	10	10	Type II inositol 3,4-bisphosphate 4-phosphatase	INPP4B	sp|O15327|INP4B_HUMAN Inositol polyphosphate 4-phosphatase type II OS=Homo sapiens OX=9606 GN=INPP4B PE=1 SV=4	1	10	10	10	2	2	3	1	2	2	4	2	2	4	3	1	2	2	3	4	3	4	1	6	3	6	2	5	5	5	3	4	5	0	4	2	5	4	5	2	6	3
O15357	O15357	5	5	5	Phosphatidylinositol 3,4,5-trisphosphate 5-phosphatase 2	INPPL1	sp|O15357|SHIP2_HUMAN Phosphatidylinositol 3,4,5-trisphosphate 5-phosphatase 2 OS=Homo sapiens OX=9606 GN=INPPL1 PE=1 SV=2	1	5	5	5	1	1	3	0	1	2	1	1	1	1	4	1	1	1	2	1	1	2	1	2	2	2	1	1	1	1	0	2	2	0	1	1	0	1	2	1	1	1
O15371	O15371	6	6	6	Eukaryotic translation initiation factor 3 subunit D	EIF3D	sp|O15371|EIF3D_HUMAN Eukaryotic translation initiation factor 3 subunit D OS=Homo sapiens OX=9606 GN=EIF3D PE=1 SV=1	1	6	6	6	3	3	2	3	3	2	4	2	0	2	4	3	2	2	0	3	2	2	1	1	3	2	2	5	2	1	2	1	2	0	4	2	1	4	1	2	0	1
O15372	O15372	3	3	3	Eukaryotic translation initiation factor 3 subunit H	EIF3H	sp|O15372|EIF3H_HUMAN Eukaryotic translation initiation factor 3 subunit H OS=Homo sapiens OX=9606 GN=EIF3H PE=1 SV=1	1	3	3	3	3	0	1	2	1	2	3	2	1	1	2	2	0	2	0	0	0	1	0	1	1	1	2	0	1	1	1	1	0	1	0	1	1	1	0	0	1	0
O15400	O15400	6	6	6	Syntaxin-7	STX7	sp|O15400|STX7_HUMAN Syntaxin-7 OS=Homo sapiens OX=9606 GN=STX7 PE=1 SV=4	1	6	6	6	4	5	5	5	5	5	5	6	4	6	5	4	5	6	5	4	5	4	5	5	6	6	5	5	5	6	5	5	4	4	4	4	4	4	4	5	5	4
O15427	O15427	5	5	5	Monocarboxylate transporter 4	SLC16A3	sp|O15427|MOT4_HUMAN Monocarboxylate transporter 4 OS=Homo sapiens OX=9606 GN=SLC16A3 PE=1 SV=1	1	5	5	5	2	2	1	2	1	3	3	2	1	2	1	1	2	2	0	2	2	1	1	2	2	2	3	3	2	2	3	2	2	2	3	1	2	1	2	3	2	2
O15439	O15439	10	10	10	Multidrug resistance-associated protein 4	ABCC4	sp|O15439|MRP4_HUMAN ATP-binding cassette sub-family C member 4 OS=Homo sapiens OX=9606 GN=ABCC4 PE=1 SV=3	1	10	10	10	0	3	0	3	1	3	3	2	0	0	4	2	0	0	1	2	2	3	1	1	1	0	5	1	6	3	3	0	2	3	2	1	5	4	2	1	3	4
O15498	O15498	4	4	4	Synaptobrevin homolog YKT6	YKT6	sp|O15498|YKT6_HUMAN Synaptobrevin homolog YKT6 OS=Homo sapiens OX=9606 GN=YKT6 PE=1 SV=1	1	4	4	4	3	2	2	2	2	2	3	3	1	3	3	2	3	2	1	3	2	2	3	2	2	2	4	3	4	1	2	2	2	2	2	2	2	2	3	3	2	2
O15511	O15511	8	8	8	Actin-related protein 2/3 complex subunit 5	ARPC5	sp|O15511|ARPC5_HUMAN Actin-related protein 2/3 complex subunit 5 OS=Homo sapiens OX=9606 GN=ARPC5 PE=1 SV=3	1	8	8	8	5	5	5	7	6	5	5	7	4	7	7	6	6	4	6	6	6	6	6	5	5	6	5	6	5	5	3	5	7	7	5	6	5	7	5	5	6	4
O15533	O15533	4	4	4	Tapasin	TAPBP	sp|O15533|TPSN_HUMAN Tapasin OS=Homo sapiens OX=9606 GN=TAPBP PE=1 SV=1	1	4	4	4	3	2	3	3	3	3	3	3	2	3	3	3	3	2	3	3	3	3	3	3	4	3	4	3	3	3	4	3	3	1	3	3	1	2	2	3	2	3
O15551	O15551	1	1	1	Claudin-3	CLDN3	sp|O15551|CLD3_HUMAN Claudin-3 OS=Homo sapiens OX=9606 GN=CLDN3 PE=1 SV=1	1	1	1	1	0	1	0	1	0	0	0	1	0	1	0	0	0	1	0	0	0	0	0	0	0	0	0	0	0	1	0	0	0	0	0	0	1	0	0	0	0	0
O43149	O43149	10	10	10	Zinc finger ZZ-type and EF-hand domain-containing protein 1	ZZEF1	sp|O43149|ZZEF1_HUMAN Zinc finger ZZ-type and EF-hand domain-containing protein 1 OS=Homo sapiens OX=9606 GN=ZZEF1 PE=1 SV=6	1	10	10	10	6	4	3	2	3	5	5	4	6	3	4	5	3	4	4	4	2	4	4	4	6	5	4	6	3	3	6	6	4	2	5	2	2	4	3	5	5	4
O43150	O43150	14	12	12	Arf-GAP with SH3 domain, ANK repeat and PH domain-containing protein 2	ASAP2	sp|O43150|ASAP2_HUMAN Arf-GAP with SH3 domain, ANK repeat and PH domain-containing protein 2 OS=Homo sapiens OX=9606 GN=ASAP2 PE=1 SV=3	1	14	12	12	8	10	9	9	7	10	10	10	7	10	11	10	8	8	10	6	9	10	10	10	8	11	12	8	5	9	10	12	9	10	6	8	10	9	10	10	9	11
O43169	O43169	3	3	3	Cytochrome b5 type B	CYB5B	sp|O43169|CYB5B_HUMAN Cytochrome b5 type B OS=Homo sapiens OX=9606 GN=CYB5B PE=1 SV=3	1	3	3	3	1	3	1	2	2	2	2	3	0	3	2	1	2	1	3	3	3	2	2	1	1	2	2	2	2	2	2	2	2	1	1	1	1	2	1	2	1	2
O43181	O43181	2	2	2	NADH dehydrogenase [ubiquinone] iron-sulfur protein 4, mitochondrial	NDUFS4	sp|O43181|NDUS4_HUMAN NADH dehydrogenase [ubiquinone] iron-sulfur protein 4, mitochondrial OS=Homo sapiens OX=9606 GN=NDUFS4 PE=1 SV=1	1	2	2	2	1	1	1	0	0	1	2	1	0	1	0	0	2	1	0	2	0	1	1	0	0	0	1	1	0	0	1	1	1	1	0	0	1	2	1	0	1	0
O43182	O43182	22	22	22	Rho GTPase-activating protein 6	ARHGAP6	sp|O43182|RHG06_HUMAN Rho GTPase-activating protein 6 OS=Homo sapiens OX=9606 GN=ARHGAP6 PE=1 SV=3	1	22	22	22	11	15	14	15	11	14	14	15	11	14	15	13	12	11	14	9	13	9	11	13	14	16	15	14	12	16	11	15	12	14	11	9	13	8	15	17	9	12
O43242	O43242	9	9	9	26S proteasome non-ATPase regulatory subunit 3	PSMD3	sp|O43242|PSMD3_HUMAN 26S proteasome non-ATPase regulatory subunit 3 OS=Homo sapiens OX=9606 GN=PSMD3 PE=1 SV=2	1	9	9	9	3	4	3	5	3	3	4	4	3	5	5	2	2	2	3	5	5	5	4	7	3	2	5	6	6	5	4	3	4	5	5	2	3	5	4	3	4	4
O43252	O43252	2	2	2	Bifunctional 3-phosphoadenosine 5-phosphosulfate synthase 1;Sulfate adenylyltransferase;Adenylyl-sulfate kinase	PAPSS1	sp|O43252|PAPS1_HUMAN Bifunctional 3-phosphoadenosine 5-phosphosulfate synthase 1 OS=Homo sapiens OX=9606 GN=PAPSS1 PE=1 SV=2	1	2	2	2	1	1	0	0	1	2	0	0	1	0	0	1	0	0	1	0	0	0	0	0	0	0	0	0	0	0	1	0	0	1	1	0	1	1	1	2	1	0
O43294	O43294	13	13	13	Transforming growth factor beta-1-induced transcript 1 protein	TGFB1I1	sp|O43294|TGFI1_HUMAN Transforming growth factor beta-1-induced transcript 1 protein OS=Homo sapiens OX=9606 GN=TGFB1I1 PE=1 SV=2	1	13	13	13	8	9	9	10	7	9	9	11	12	7	9	9	8	9	9	7	9	9	10	10	10	11	10	8	9	9	9	10	11	10	10	9	9	11	10	9	8	10
O43306	O43306	4	4	4	Adenylate cyclase type 6	ADCY6	sp|O43306|ADCY6_HUMAN Adenylate cyclase type 6 OS=Homo sapiens OX=9606 GN=ADCY6 PE=1 SV=2	1	4	4	4	1	1	0	1	1	1	1	1	1	1	1	0	1	2	2	1	4	0	1	2	1	1	0	1	0	2	1	2	1	2	1	1	3	2	2	1	1	2
O43312	O43312	12	12	12	Metastasis suppressor protein 1	MTSS1	sp|O43312|MTSS1_HUMAN Protein MTSS 1 OS=Homo sapiens OX=9606 GN=MTSS1 PE=1 SV=2	1	12	12	12	7	7	5	5	5	5	9	5	5	5	8	4	10	5	4	4	6	9	5	8	10	9	9	6	4	6	6	9	4	6	6	3	4	4	8	7	4	7
O43396	O43396	9	9	9	Thioredoxin-like protein 1	TXNL1	sp|O43396|TXNL1_HUMAN Thioredoxin-like protein 1 OS=Homo sapiens OX=9606 GN=TXNL1 PE=1 SV=3	1	9	9	9	8	8	5	5	8	6	7	6	6	6	5	6	8	6	6	6	6	6	6	4	7	6	7	8	8	5	8	6	8	7	7	7	7	8	6	9	8	7
O43399	O43399	6	6	6	Tumor protein D54	TPD52L2	sp|O43399|TPD54_HUMAN Tumor protein D54 OS=Homo sapiens OX=9606 GN=TPD52L2 PE=1 SV=2	1	6	6	6	4	3	4	4	3	4	3	3	3	2	4	2	4	5	4	1	4	2	5	4	5	5	2	4	4	2	4	4	4	2	5	3	3	3	4	3	3	4
O43427	O43427	2	2	2	Acidic fibroblast growth factor intracellular-binding protein	FIBP	sp|O43427|FIBP_HUMAN Acidic fibroblast growth factor intracellular-binding protein OS=Homo sapiens OX=9606 GN=FIBP PE=1 SV=3	1	2	2	2	0	0	1	0	1	2	2	0	0	0	0	0	0	0	0	0	0	0	0	0	0	1	0	0	0	0	0	0	1	0	0	0	1	0	0	0	0	0
O43432	O43432	6	5	5	Eukaryotic translation initiation factor 4 gamma 3	EIF4G3	sp|O43432|IF4G3_HUMAN Eukaryotic translation initiation factor 4 gamma 3 OS=Homo sapiens OX=9606 GN=EIF4G3 PE=1 SV=2	1	6	5	5	2	1	2	1	0	1	2	2	2	0	2	0	2	1	3	2	1	2	2	0	0	1	1	1	2	0	0	1	1	1	0	0	0	0	2	1	0	1
O43464	O43464	1	1	1	Serine protease HTRA2, mitochondrial	HTRA2	sp|O43464|HTRA2_HUMAN Serine protease HTRA2, mitochondrial OS=Homo sapiens OX=9606 GN=HTRA2 PE=1 SV=2	1	1	1	1	1	1	1	1	1	1	1	1	0	1	1	1	1	1	1	0	0	1	1	1	1	1	1	0	1	0	0	1	1	1	1	1	0	0	1	0	1	1
O43488;Q8NHP1;O95154	O43488	11;3;1	11;3;1	11;3;1	Aflatoxin B1 aldehyde reductase member 2	AKR7A2	sp|O43488|ARK72_HUMAN Aflatoxin B1 aldehyde reductase member 2 OS=Homo sapiens OX=9606 GN=AKR7A2 PE=1 SV=3	3	11	11	11	8	9	6	5	10	7	7	10	6	9	8	7	7	8	6	5	9	6	6	8	9	10	10	7	5	7	8	6	6	5	9	8	7	6	8	9	8	6
O43493	O43493	1	1	1	Trans-Golgi network integral membrane protein 2	TGOLN2	sp|O43493|TGON2_HUMAN Trans-Golgi network integral membrane protein 2 OS=Homo sapiens OX=9606 GN=TGOLN2 PE=1 SV=4	1	1	1	1	0	1	0	0	0	0	1	1	0	0	0	0	0	0	0	0	0	0	0	0	0	0	1	1	1	0	0	1	1	1	0	0	1	0	0	1	0	0
O43504	O43504	2	2	2	Ragulator complex protein LAMTOR5	LAMTOR5	sp|O43504|LTOR5_HUMAN Ragulator complex protein LAMTOR5 OS=Homo sapiens OX=9606 GN=LAMTOR5 PE=1 SV=1	1	2	2	2	2	2	2	1	1	2	1	1	1	1	1	1	2	1	1	2	2	1	1	2	1	1	2	2	1	2	2	2	2	2	2	1	2	1	1	1	1	2
O43516	O43516	9	9	9	WAS/WASL-interacting protein family member 1	WIPF1	sp|O43516|WIPF1_HUMAN WAS/WASL-interacting protein family member 1 OS=Homo sapiens OX=9606 GN=WIPF1 PE=1 SV=3	1	9	9	9	4	5	5	5	5	7	6	8	5	5	3	4	4	6	6	4	6	4	4	6	5	4	6	5	3	4	6	5	3	6	5	4	6	5	6	5	4	5
O43561	O43561	3	3	3	Linker for activation of T-cells family member 1	LAT	sp|O43561|LAT_HUMAN Linker for activation of T-cells family member 1 OS=Homo sapiens OX=9606 GN=LAT PE=1 SV=1	1	3	3	3	1	2	2	2	1	2	3	2	1	2	1	1	2	2	2	1	3	2	1	3	2	3	0	2	1	3	2	3	2	2	2	1	3	1	3	3	2	3
O43583	O43583	2	2	2	Density-regulated protein	DENR	sp|O43583|DENR_HUMAN Density-regulated protein OS=Homo sapiens OX=9606 GN=DENR PE=1 SV=2	1	2	2	2	1	1	2	1	1	1	1	1	1	1	1	1	1	1	1	1	1	1	1	1	1	1	1	1	1	1	1	1	1	1	1	1	1	1	1	1	1	1
O43615	O43615	1	1	1	Mitochondrial import inner membrane translocase subunit TIM44	TIMM44	sp|O43615|TIM44_HUMAN Mitochondrial import inner membrane translocase subunit TIM44 OS=Homo sapiens OX=9606 GN=TIMM44 PE=1 SV=2	1	1	1	1	0	0	0	0	0	0	0	0	0	0	0	0	0	0	0	0	0	0	0	0	0	0	0	0	0	0	0	0	0	0	0	0	0	0	0	0	1	0
O43633	O43633	5	5	5	Charged multivesicular body protein 2a	CHMP2A	sp|O43633|CHM2A_HUMAN Charged multivesicular body protein 2a OS=Homo sapiens OX=9606 GN=CHMP2A PE=1 SV=1	1	5	5	5	2	2	3	4	3	3	3	4	0	4	3	2	4	3	4	4	4	2	3	4	5	4	3	3	2	2	3	3	3	2	3	4	2	4	4	2	3	3
O43639	O43639	15	15	14	Cytoplasmic protein NCK2	NCK2	sp|O43639|NCK2_HUMAN Cytoplasmic protein NCK2 OS=Homo sapiens OX=9606 GN=NCK2 PE=1 SV=2	1	15	15	14	9	9	9	9	10	9	10	8	9	10	8	8	10	11	10	12	11	10	10	9	10	11	10	11	9	10	8	10	10	9	9	8	9	9	10	9	8	9
O43665	O43665	7	7	7	Regulator of G-protein signaling 10	RGS10	sp|O43665|RGS10_HUMAN Regulator of G-protein signaling 10 OS=Homo sapiens OX=9606 GN=RGS10 PE=1 SV=3	1	7	7	7	5	5	6	5	5	6	5	5	3	5	5	4	5	4	5	5	5	5	5	4	5	6	4	4	4	4	5	6	7	5	5	4	6	7	5	4	4	5
O43681	O43681	10	10	10	ATPase ASNA1	ASNA1	sp|O43681|GET3_HUMAN ATPase GET3 OS=Homo sapiens OX=9606 GN=GET3 PE=1 SV=2	1	10	10	10	8	7	9	8	6	6	7	7	5	6	8	5	7	8	7	7	5	6	8	7	8	8	7	8	8	9	9	9	6	5	9	5	7	7	7	7	8	8
O43707	O43707	71	43	42	Alpha-actinin-4	ACTN4	sp|O43707|ACTN4_HUMAN Alpha-actinin-4 OS=Homo sapiens OX=9606 GN=ACTN4 PE=1 SV=2	1	71	43	42	62	61	55	59	59	54	54	61	57	58	60	58	56	54	57	56	59	56	59	57	54	63	59	53	53	57	59	56	62	53	51	55	58	59	59	58	54	56
O43747	O43747	15	15	15	AP-1 complex subunit gamma-1	AP1G1	sp|O43747|AP1G1_HUMAN AP-1 complex subunit gamma-1 OS=Homo sapiens OX=9606 GN=AP1G1 PE=1 SV=5	1	15	15	15	8	9	3	12	8	10	11	11	8	8	12	9	12	8	9	10	10	11	11	11	8	10	10	10	11	9	10	10	9	7	8	8	8	7	9	8	9	9
O43765	O43765	1	1	1	Small glutamine-rich tetratricopeptide repeat-containing protein alpha	SGTA	sp|O43765|SGTA_HUMAN Small glutamine-rich tetratricopeptide repeat-containing protein alpha OS=Homo sapiens OX=9606 GN=SGTA PE=1 SV=1	1	1	1	1	1	1	1	1	1	1	1	1	1	1	1	0	0	1	0	0	1	0	1	0	1	1	1	0	0	0	0	0	1	1	0	1	0	1	0	1	0	1
O43768;P56211	O43768	4;1	4;1	4;1	Alpha-endosulfine	ENSA	sp|O43768|ENSA_HUMAN Alpha-endosulfine OS=Homo sapiens OX=9606 GN=ENSA PE=1 SV=1	2	4	4	4	1	4	1	1	1	2	1	3	0	3	1	1	2	1	2	1	0	1	1	3	1	1	1	1	1	2	1	1	2	0	1	1	1	1	1	1	1	1
O43776	O43776	6	6	6	Asparagine--tRNA ligase, cytoplasmic	NARS	sp|O43776|SYNC_HUMAN Asparagine--tRNA ligase, cytoplasmic OS=Homo sapiens OX=9606 GN=NARS1 PE=1 SV=1	1	6	6	6	0	1	1	2	1	1	3	1	1	0	2	3	1	1	2	2	1	1	1	1	1	0	2	2	2	0	2	1	1	1	2	0	1	2	1	1	1	0
O43813	O43813	2	2	2	LanC-like protein 1	LANCL1	sp|O43813|LANC1_HUMAN Glutathione S-transferase LANCL1 OS=Homo sapiens OX=9606 GN=LANCL1 PE=1 SV=1	1	2	2	2	1	1	0	0	0	1	1	1	1	1	1	1	1	1	1	0	1	0	2	2	1	1	2	2	1	1	1	1	1	1	0	0	1	1	2	1	1	1
O43815	O43815	10	10	10	Striatin	STRN	sp|O43815|STRN_HUMAN Striatin OS=Homo sapiens OX=9606 GN=STRN PE=1 SV=4	1	10	10	10	6	6	5	7	5	5	6	5	3	6	5	4	5	4	5	4	7	4	3	5	4	5	4	8	5	4	6	6	6	4	5	3	7	5	6	7	2	5
O43837	O43837	1	1	1	Isocitrate dehydrogenase [NAD] subunit beta, mitochondrial	IDH3B	sp|O43837|IDH3B_HUMAN Isocitrate dehydrogenase [NAD] subunit beta, mitochondrial OS=Homo sapiens OX=9606 GN=IDH3B PE=1 SV=2	1	1	1	1	1	1	1	0	1	1	1	1	1	1	0	0	0	0	0	0	1	0	0	0	0	0	0	0	1	0	1	1	1	0	1	1	1	0	0	0	1	0
O43847	O43847	8	8	8	Nardilysin	NRD1	sp|O43847|NRDC_HUMAN Nardilysin OS=Homo sapiens OX=9606 GN=NRDC PE=1 SV=3	1	8	8	8	2	1	1	1	3	1	4	2	7	1	3	1	2	2	1	4	1	3	3	1	1	1	4	2	3	3	3	1	4	1	2	2	3	4	2	4	2	1
O43852	O43852	12	12	12	Calumenin	CALU	sp|O43852|CALU_HUMAN Calumenin OS=Homo sapiens OX=9606 GN=CALU PE=1 SV=2	1	12	12	12	7	5	7	7	6	5	7	7	5	5	6	5	6	8	5	7	6	5	7	6	7	7	8	7	7	2	7	6	5	5	7	3	6	5	6	8	5	4
O43920	O43920	1	1	1	NADH dehydrogenase [ubiquinone] iron-sulfur protein 5	NDUFS5	sp|O43920|NDUS5_HUMAN NADH dehydrogenase [ubiquinone] iron-sulfur protein 5 OS=Homo sapiens OX=9606 GN=NDUFS5 PE=1 SV=3	1	1	1	1	0	0	1	0	0	1	1	1	0	1	0	0	1	1	1	1	1	1	1	1	0	0	1	1	1	0	0	0	1	0	1	1	1	1	1	1	0	1
O60220	O60220	1	1	1	Mitochondrial import inner membrane translocase subunit Tim8 A	TIMM8A	sp|O60220|TIM8A_HUMAN Mitochondrial import inner membrane translocase subunit Tim8 A OS=Homo sapiens OX=9606 GN=TIMM8A PE=1 SV=1	1	1	1	1	1	0	1	0	0	1	1	1	1	0	1	1	1	0	0	0	0	0	1	1	1	0	0	0	0	0	0	0	0	0	0	0	0	0	0	0	0	0
O60229;Q86VW2;O75962	O60229	15;1;1	15;1;1	15;1;1	Kalirin	KALRN	sp|O60229|KALRN_HUMAN Kalirin OS=Homo sapiens OX=9606 GN=KALRN PE=1 SV=3	3	15	15	15	9	9	9	12	7	8	10	11	6	10	9	7	9	10	8	9	8	7	8	6	11	10	9	10	7	11	6	8	6	9	9	6	9	8	8	10	8	7
O60234	O60234	6	6	5	Glia maturation factor gamma	GMFG	sp|O60234|GMFG_HUMAN Glia maturation factor gamma OS=Homo sapiens OX=9606 GN=GMFG PE=1 SV=1	1	6	6	5	6	6	6	5	6	6	6	5	6	6	6	6	6	6	6	6	6	6	6	6	5	6	6	6	6	5	6	6	6	5	6	5	6	6	6	6	6	6
O60256	O60256	6	6	5	Phosphoribosyl pyrophosphate synthase-associated protein 2	PRPSAP2	sp|O60256|KPRB_HUMAN Phosphoribosyl pyrophosphate synthase-associated protein 2 OS=Homo sapiens OX=9606 GN=PRPSAP2 PE=1 SV=1	1	6	6	5	4	5	3	4	3	4	4	5	2	5	3	4	4	3	3	3	4	4	4	3	2	3	4	4	4	4	2	4	3	4	1	1	2	3	3	2	2	2
O60268	O60268	8	8	8	Uncharacterized protein KIAA0513	KIAA0513	sp|O60268|K0513_HUMAN Uncharacterized protein KIAA0513 OS=Homo sapiens OX=9606 GN=KIAA0513 PE=1 SV=1	1	8	8	8	5	6	6	4	6	5	6	5	3	6	6	3	6	5	6	4	4	3	4	5	6	5	5	4	5	4	5	4	5	6	6	5	5	6	5	5	5	5
O60313	O60313	8	8	8	Dynamin-like 120 kDa protein, mitochondrial;Dynamin-like 120 kDa protein, form S1	OPA1	sp|O60313|OPA1_HUMAN Dynamin-like 120 kDa protein, mitochondrial OS=Homo sapiens OX=9606 GN=OPA1 PE=1 SV=3	1	8	8	8	1	5	2	4	2	6	7	6	5	3	6	5	5	4	5	3	5	4	4	5	3	6	5	5	6	5	4	3	3	6	5	2	4	1	4	2	2	4
O60488;O95573	O60488	7;2	7;2	7;2	Long-chain-fatty-acid--CoA ligase 4	ACSL4	sp|O60488|ACSL4_HUMAN Long-chain-fatty-acid--CoA ligase 4 OS=Homo sapiens OX=9606 GN=ACSL4 PE=1 SV=2	2	7	7	7	4	6	3	6	4	4	5	4	0	4	6	4	4	5	4	3	5	3	3	4	5	6	3	5	4	3	5	4	3	5	4	3	3	1	5	5	1	5
O60493	O60493	7	6	6	Sorting nexin-3	SNX3	sp|O60493|SNX3_HUMAN Sorting nexin-3 OS=Homo sapiens OX=9606 GN=SNX3 PE=1 SV=3	1	7	6	6	7	5	7	5	7	5	7	5	6	5	5	6	5	5	5	6	5	5	6	5	5	6	7	5	6	4	5	5	5	5	5	7	5	6	4	7	5	5
O60496	O60496	8	8	8	Docking protein 2	DOK2	sp|O60496|DOK2_HUMAN Docking protein 2 OS=Homo sapiens OX=9606 GN=DOK2 PE=1 SV=2	1	8	8	8	6	7	6	7	5	7	6	7	5	6	6	5	4	6	7	7	6	7	6	6	4	7	7	7	6	6	6	7	7	6	6	6	7	6	7	7	5	7
O60506	O60506	11	11	7	Heterogeneous nuclear ribonucleoprotein Q	SYNCRIP	sp|O60506|HNRPQ_HUMAN Heterogeneous nuclear ribonucleoprotein Q OS=Homo sapiens OX=9606 GN=SYNCRIP PE=1 SV=2	1	11	11	7	6	6	6	6	5	5	6	4	6	3	6	6	5	9	4	6	5	6	6	3	8	6	8	7	8	8	8	6	8	5	8	5	6	8	4	7	7	2
O60610	O60610	51	51	51	Protein diaphanous homolog 1	DIAPH1	sp|O60610|DIAP1_HUMAN Protein diaphanous homolog 1 OS=Homo sapiens OX=9606 GN=DIAPH1 PE=1 SV=2	1	51	51	51	37	46	35	41	38	39	45	43	31	27	37	34	31	30	34	39	32	33	34	27	36	39	39	42	36	28	35	28	36	29	33	30	39	32	27	24	36	34
O60613	O60613	3	3	3	15 kDa selenoprotein	SEP15	sp|O60613|SEP15_HUMAN Selenoprotein F OS=Homo sapiens OX=9606 GN=SELENOF PE=1 SV=4	1	3	3	3	1	2	1	2	1	1	1	1	1	0	0	1	2	2	1	0	1	1	2	1	0	0	2	1	1	0	0	1	1	1	0	0	0	1	1	0	0	0
O60645	O60645	2	2	2	Exocyst complex component 3	EXOC3	sp|O60645|EXOC3_HUMAN Exocyst complex component 3 OS=Homo sapiens OX=9606 GN=EXOC3 PE=1 SV=3	1	2	2	2	1	0	0	0	2	0	0	0	0	0	2	1	2	0	0	0	0	0	0	1	0	0	1	0	0	1	1	0	2	0	0	0	1	1	1	1	1	0
O60664	O60664	10	10	10	Perilipin-3	PLIN3	sp|O60664|PLIN3_HUMAN Perilipin-3 OS=Homo sapiens OX=9606 GN=PLIN3 PE=1 SV=3	1	10	10	10	3	8	6	8	5	6	3	6	5	6	6	3	5	4	7	4	5	3	4	5	6	6	5	7	3	5	6	5	4	8	6	4	6	6	6	6	5	4
O60674	O60674	3	2	2	Tyrosine-protein kinase JAK2	JAK2	sp|O60674|JAK2_HUMAN Tyrosine-protein kinase JAK2 OS=Homo sapiens OX=9606 GN=JAK2 PE=1 SV=2	1	3	2	2	2	1	0	0	0	0	0	0	0	0	0	0	0	0	1	0	0	0	0	0	0	1	0	0	0	0	0	1	0	0	0	0	0	0	1	0	0	1
O60684	O60684	2	1	1	Importin subunit alpha-7	KPNA6	sp|O60684|IMA7_HUMAN Importin subunit alpha-7 OS=Homo sapiens OX=9606 GN=KPNA6 PE=1 SV=1	1	2	1	1	0	0	1	1	1	0	0	0	1	0	1	1	0	0	0	0	1	0	0	0	0	1	0	1	0	0	1	0	1	0	1	1	0	1	1	0	1	0
O60704	O60704	6	6	6	Protein-tyrosine sulfotransferase 2	TPST2	sp|O60704|TPST2_HUMAN Protein-tyrosine sulfotransferase 2 OS=Homo sapiens OX=9606 GN=TPST2 PE=1 SV=1	1	6	6	6	3	1	1	3	3	3	3	2	3	1	2	2	2	3	3	3	3	3	3	3	3	4	4	2	3	1	3	3	3	2	3	3	2	3	3	2	3	2
O60716	O60716	2	2	2	Catenin delta-1	CTNND1	sp|O60716|CTND1_HUMAN Catenin delta-1 OS=Homo sapiens OX=9606 GN=CTNND1 PE=1 SV=1	1	2	2	2	1	0	0	2	2	1	0	1	2	1	2	2	0	1	1	2	1	2	2	0	0	0	2	2	0	1	2	2	2	0	0	1	1	1	2	0	1	0
O60749	O60749	12	12	11	Sorting nexin-2	SNX2	sp|O60749|SNX2_HUMAN Sorting nexin-2 OS=Homo sapiens OX=9606 GN=SNX2 PE=1 SV=2	1	12	12	11	7	10	7	9	9	7	10	8	6	9	9	8	9	7	7	9	8	7	6	8	10	9	9	10	9	8	10	8	10	9	9	7	8	9	8	8	10	6
O60763;REV__Q5VZ89	O60763	19;1	19;1	19;1	General vesicular transport factor p115	USO1	sp|O60763|USO1_HUMAN General vesicular transport factor p115 OS=Homo sapiens OX=9606 GN=USO1 PE=1 SV=2	2	19	19	19	13	11	11	12	14	13	13	12	12	13	11	12	10	14	10	13	11	12	11	12	13	11	14	12	13	8	11	10	12	12	10	12	10	14	9	11	11	10
Q99880;Q99879;Q99877;Q93079;Q8N257;Q5QNW6;Q16778;P62807;P58876;P57053;P33778;P23527;P06899;O60814;A0A2R8Y619;Q96A08	Q99880;Q99879;Q99877;Q93079;Q8N257;Q5QNW6;Q16778;P62807;P58876;P57053;P33778;P23527;P06899;O60814;A0A2R8Y619;Q96A08	2;2;2;2;2;2;2;2;2;2;2;2;2;2;1;1	2;2;2;2;2;2;2;2;2;2;2;2;2;2;1;1	2;2;2;2;2;2;2;2;2;2;2;2;2;2;1;1	Histone H2B type 1-L;Histone H2B type 1-M;Histone H2B type 1-N;Histone H2B type 1-H;Histone H2B type 3-B;Histone H2B type 2-F;Histone H2B type 2-E;Histone H2B type 1-C/E/F/G/I;Histone H2B type 1-D;Histone H2B type F-S;Histone H2B type 1-B;Histone H2B type 1-O;Histone H2B type 1-J;Histone H2B type 1-K;Histone H2B type 1-A	HIST1H2BL;HIST1H2BM;HIST1H2BN;HIST1H2BH;HIST3H2BB;HIST2H2BF;HIST2H2BE;HIST1H2BC;HIST1H2BD;H2BFS;HIST1H2BB;HIST1H2BO;HIST1H2BJ;HIST1H2BK;HIST1H2BA	sp|Q99880|H2B1L_HUMAN Histone H2B type 1-L OS=Homo sapiens OX=9606 GN=H2BC13 PE=1 SV=3;sp|Q99879|H2B1M_HUMAN Histone H2B type 1-M OS=Homo sapiens OX=9606 GN=H2BC14 PE=1 SV=3;sp|Q99877|H2B1N_HUMAN Histone H2B type 1-N OS=Homo sapiens OX=9606 GN=H2BC15 PE=1	16	2	2	2	2	2	1	1	2	1	1	1	1	1	1	1	1	1	1	1	1	1	1	0	1	0	1	0	1	0	0	0	1	1	1	1	1	0	0	1	0	0
O60826	O60826	3	3	3	Coiled-coil domain-containing protein 22	CCDC22	sp|O60826|CCD22_HUMAN Coiled-coil domain-containing protein 22 OS=Homo sapiens OX=9606 GN=CCDC22 PE=1 SV=1	1	3	3	3	0	0	0	0	0	1	0	0	0	0	0	0	0	0	0	0	0	0	0	0	1	0	0	1	0	0	0	1	1	0	0	0	0	0	0	0	0	0
O60831	O60831	1	1	1	PRA1 family protein 2	PRAF2	sp|O60831|PRAF2_HUMAN PRA1 family protein 2 OS=Homo sapiens OX=9606 GN=PRAF2 PE=1 SV=1	1	1	1	1	1	1	1	1	1	1	1	1	1	1	1	1	1	1	1	1	1	1	1	1	1	1	1	1	1	1	1	1	1	1	1	1	1	1	1	1	1	1
O60841	O60841	3	3	3	Eukaryotic translation initiation factor 5B	EIF5B	sp|O60841|IF2P_HUMAN Eukaryotic translation initiation factor 5B OS=Homo sapiens OX=9606 GN=EIF5B PE=1 SV=4	1	3	3	3	1	1	1	0	0	0	1	1	1	0	0	0	1	1	0	0	2	0	1	1	0	0	1	0	0	0	0	0	0	0	0	0	0	0	0	0	0	0
O60884	O60884	4	4	4	DnaJ homolog subfamily A member 2	DNAJA2	sp|O60884|DNJA2_HUMAN DnaJ homolog subfamily A member 2 OS=Homo sapiens OX=9606 GN=DNAJA2 PE=1 SV=1	1	4	4	4	1	1	1	1	2	2	2	2	1	2	2	1	3	2	1	2	3	3	2	2	2	2	1	0	2	1	1	1	2	2	0	1	1	1	0	1	1	1
O60888	O60888	2	2	2	Protein CutA	CUTA	sp|O60888|CUTA_HUMAN Protein CutA OS=Homo sapiens OX=9606 GN=CUTA PE=1 SV=2	1	2	2	2	2	2	1	1	2	2	1	1	2	1	2	1	2	1	1	2	1	1	1	1	2	1	2	1	1	1	2	1	2	1	2	1	1	1	1	1	1	1
O60925	O60925	2	2	2	Prefoldin subunit 1	PFDN1	sp|O60925|PFD1_HUMAN Prefoldin subunit 1 OS=Homo sapiens OX=9606 GN=PFDN1 PE=1 SV=2	1	2	2	2	1	2	1	2	1	1	2	1	2	1	1	1	2	1	1	1	1	1	1	1	1	2	1	1	1	1	2	2	1	1	2	2	1	2	2	1	2	1
O75083	O75083	38	38	38	WD repeat-containing protein 1	WDR1	sp|O75083|WDR1_HUMAN WD repeat-containing protein 1 OS=Homo sapiens OX=9606 GN=WDR1 PE=1 SV=4	1	38	38	38	31	30	28	30	32	30	29	32	27	32	28	29	29	29	29	28	29	31	31	30	30	30	31	29	29	29	29	33	31	30	30	30	29	28	29	29	26	28
O75116	O75116	50	50	43	Rho-associated protein kinase 2	ROCK2	sp|O75116|ROCK2_HUMAN Rho-associated protein kinase 2 OS=Homo sapiens OX=9606 GN=ROCK2 PE=1 SV=4	1	50	50	43	31	37	34	35	33	37	39	38	25	36	33	27	34	36	38	34	33	34	32	39	35	39	36	30	32	26	29	35	31	30	31	33	33	30	35	37	33	36
O75131;Q96FN4;Q8IYJ1;Q96A23;O95741;Q86YQ8;Q9HCH3;Q9UBL6	O75131	6;1;1;1;1;1;1;1	6;1;1;1;1;1;1;1	6;1;1;1;1;1;1;1	Copine-3	CPNE3	sp|O75131|CPNE3_HUMAN Copine-3 OS=Homo sapiens OX=9606 GN=CPNE3 PE=1 SV=1	8	6	6	6	2	5	3	5	2	5	3	4	4	3	2	1	2	3	3	3	2	2	1	2	4	4	2	3	2	3	3	2	2	3	4	2	3	2	1	4	3	3
O75154	O75154	2	2	2	Rab11 family-interacting protein 3	RAB11FIP3	sp|O75154|RFIP3_HUMAN Rab11 family-interacting protein 3 OS=Homo sapiens OX=9606 GN=RAB11FIP3 PE=1 SV=1	1	2	2	2	0	0	0	1	0	0	1	1	1	1	0	0	1	1	0	0	1	0	0	1	0	0	0	0	1	0	0	1	0	0	0	0	1	1	0	0	0	1
O75223	O75223	3	3	3	Gamma-glutamylcyclotransferase	GGCT	sp|O75223|GGCT_HUMAN Gamma-glutamylcyclotransferase OS=Homo sapiens OX=9606 GN=GGCT PE=1 SV=1	1	3	3	3	0	2	1	2	0	0	1	1	0	1	1	1	0	1	1	1	1	2	2	0	0	0	2	1	1	0	1	0	1	1	1	0	0	1	0	1	0	1
O75298	O75298	6	6	6	Reticulon-2	RTN2	sp|O75298|RTN2_HUMAN Reticulon-2 OS=Homo sapiens OX=9606 GN=RTN2 PE=1 SV=1	1	6	6	6	3	5	3	5	5	4	4	4	3	5	3	4	5	3	5	4	5	4	4	5	2	5	4	4	4	5	5	4	2	5	3	2	5	4	5	2	3	5
O75306	O75306	4	4	4	NADH dehydrogenase [ubiquinone] iron-sulfur protein 2, mitochondrial	NDUFS2	sp|O75306|NDUS2_HUMAN NADH dehydrogenase [ubiquinone] iron-sulfur protein 2, mitochondrial OS=Homo sapiens OX=9606 GN=NDUFS2 PE=1 SV=2	1	4	4	4	0	0	0	1	1	1	2	0	1	0	0	0	0	1	0	1	0	1	0	1	1	1	0	1	2	0	0	0	0	1	1	1	0	2	1	0	1	1
O75340	O75340	3	3	3	Programmed cell death protein 6	PDCD6	sp|O75340|PDCD6_HUMAN Programmed cell death protein 6 OS=Homo sapiens OX=9606 GN=PDCD6 PE=1 SV=1	1	3	3	3	3	3	2	3	2	3	3	3	2	1	3	3	2	2	2	3	3	3	2	2	3	3	3	3	3	1	3	3	2	3	2	2	3	3	2	2	2	2
O75347	O75347	8	8	8	Tubulin-specific chaperone A	TBCA	sp|O75347|TBCA_HUMAN Tubulin-specific chaperone A OS=Homo sapiens OX=9606 GN=TBCA PE=1 SV=3	1	8	8	8	6	7	7	5	6	6	6	4	6	6	6	5	6	5	7	6	6	6	7	6	6	5	5	6	6	7	4	5	7	5	6	5	5	6	4	5	6	5
O75348	O75348	2	2	2	V-type proton ATPase subunit G 1	ATP6V1G1	sp|O75348|VATG1_HUMAN V-type proton ATPase subunit G 1 OS=Homo sapiens OX=9606 GN=ATP6V1G1 PE=1 SV=3	1	2	2	2	1	1	1	0	1	1	1	1	1	2	1	1	1	1	0	2	0	2	1	1	2	2	2	2	2	2	2	2	1	1	2	0	1	2	1	2	2	2
O75351	O75351	8	8	6	Vacuolar protein sorting-associated protein 4B	VPS4B	sp|O75351|VPS4B_HUMAN Vacuolar protein sorting-associated protein 4B OS=Homo sapiens OX=9606 GN=VPS4B PE=1 SV=2	1	8	8	6	6	4	4	5	5	4	4	4	3	4	4	5	5	4	5	4	5	4	5	3	4	5	6	4	4	4	5	4	6	5	3	5	4	5	5	5	5	4
O75352	O75352	2	2	2	Mannose-P-dolichol utilization defect 1 protein	MPDU1	sp|O75352|MPU1_HUMAN Mannose-P-dolichol utilization defect 1 protein OS=Homo sapiens OX=9606 GN=MPDU1 PE=1 SV=2	1	2	2	2	1	1	1	1	1	1	1	1	1	1	1	1	2	1	0	1	1	1	1	1	1	1	1	1	2	1	1	1	1	1	1	1	1	1	1	0	1	1
O75368	O75368	9	9	9	SH3 domain-binding glutamic acid-rich-like protein	SH3BGRL	sp|O75368|SH3L1_HUMAN SH3 domain-binding glutamic acid-rich-like protein OS=Homo sapiens OX=9606 GN=SH3BGRL PE=1 SV=1	1	9	9	9	8	8	8	8	9	9	8	8	8	8	7	8	8	9	9	8	9	7	8	8	8	9	9	7	7	7	7	8	8	6	8	7	7	7	8	7	6	7
O75380	O75380	3	3	3	NADH dehydrogenase [ubiquinone] iron-sulfur protein 6, mitochondrial	NDUFS6	sp|O75380|NDUS6_HUMAN NADH dehydrogenase [ubiquinone] iron-sulfur protein 6, mitochondrial OS=Homo sapiens OX=9606 GN=NDUFS6 PE=1 SV=1	1	3	3	3	1	2	1	0	0	2	2	1	2	1	0	1	2	2	1	2	1	2	2	0	2	1	1	1	2	2	1	1	2	0	1	0	0	1	0	2	1	1
O75390	O75390	15	15	15	Citrate synthase, mitochondrial	CS	sp|O75390|CISY_HUMAN Citrate synthase, mitochondrial OS=Homo sapiens OX=9606 GN=CS PE=1 SV=2	1	15	15	15	10	11	8	10	11	11	11	13	9	12	11	10	11	9	11	12	12	11	12	11	11	13	11	11	12	12	10	11	9	12	9	8	10	7	11	10	8	11
O75396	O75396	8	8	8	Vesicle-trafficking protein SEC22b	SEC22B	sp|O75396|SC22B_HUMAN Vesicle-trafficking protein SEC22b OS=Homo sapiens OX=9606 GN=SEC22B PE=1 SV=5	1	8	8	8	1	7	4	4	4	3	6	5	5	5	6	4	6	4	4	4	4	6	4	6	4	7	5	4	4	3	3	6	3	3	3	3	4	5	4	3	4	4
O75410	O75410	7	7	7	Transforming acidic coiled-coil-containing protein 1	TACC1	sp|O75410|TACC1_HUMAN Transforming acidic coiled-coil-containing protein 1 OS=Homo sapiens OX=9606 GN=TACC1 PE=1 SV=2	1	7	7	7	3	1	3	1	3	2	2	2	2	3	3	2	3	1	3	4	2	2	3	1	2	1	3	3	4	1	2	1	3	2	2	3	2	1	1	4	4	3
O75427	O75427	2	2	2	Leucine-rich repeat and calponin homology domain-containing protein 4	LRCH4	sp|O75427|LRCH4_HUMAN Leucine-rich repeat and calponin homology domain-containing protein 4 OS=Homo sapiens OX=9606 GN=LRCH4 PE=1 SV=2	1	2	2	2	1	0	0	1	1	1	0	1	1	1	1	1	1	1	1	1	0	1	1	0	1	1	1	0	1	1	1	1	1	0	1	1	1	2	0	1	1	1
O75436	O75436	1	1	1	Vacuolar protein sorting-associated protein 26A	VPS26A	sp|O75436|VP26A_HUMAN Vacuolar protein sorting-associated protein 26A OS=Homo sapiens OX=9606 GN=VPS26A PE=1 SV=2	1	1	1	1	0	0	0	0	0	0	1	0	0	0	1	0	0	0	0	0	0	0	0	0	0	0	1	0	0	1	0	0	0	0	0	0	0	0	0	0	0	0
O75438	O75438	1	1	1	NADH dehydrogenase [ubiquinone] 1 beta subcomplex subunit 1	NDUFB1	sp|O75438|NDUB1_HUMAN NADH dehydrogenase [ubiquinone] 1 beta subcomplex subunit 1 OS=Homo sapiens OX=9606 GN=NDUFB1 PE=1 SV=1	1	1	1	1	0	1	0	1	1	1	1	0	0	0	1	0	0	1	0	0	1	0	0	0	1	0	1	1	1	0	1	0	1	0	1	1	0	0	1	0	0	0
O75489	O75489	3	3	3	NADH dehydrogenase [ubiquinone] iron-sulfur protein 3, mitochondrial	NDUFS3	sp|O75489|NDUS3_HUMAN NADH dehydrogenase [ubiquinone] iron-sulfur protein 3, mitochondrial OS=Homo sapiens OX=9606 GN=NDUFS3 PE=1 SV=1	1	3	3	3	2	1	2	2	3	2	3	2	3	3	2	2	2	2	3	2	1	2	2	2	2	3	3	2	3	3	3	3	3	1	2	1	2	3	2	2	2	2
O75531	O75531	2	2	2	Barrier-to-autointegration factor;Barrier-to-autointegration factor, N-terminally processed	BANF1	sp|O75531|BAF_HUMAN Barrier-to-autointegration factor OS=Homo sapiens OX=9606 GN=BANF1 PE=1 SV=1	1	2	2	2	2	1	1	1	1	1	2	2	2	1	1	2	2	1	1	2	1	2	2	2	1	2	2	2	1	0	1	1	2	1	1	0	1	2	1	1	1	2
O75558	O75558	10	10	10	Syntaxin-11	STX11	sp|O75558|STX11_HUMAN Syntaxin-11 OS=Homo sapiens OX=9606 GN=STX11 PE=1 SV=1	1	10	10	10	8	9	8	9	7	9	8	9	7	9	8	7	9	8	9	8	9	9	9	9	9	10	9	9	8	9	9	9	8	9	9	9	9	8	9	9	9	9
O75563	O75563	12	12	12	Src kinase-associated phosphoprotein 2	SKAP2	sp|O75563|SKAP2_HUMAN Src kinase-associated phosphoprotein 2 OS=Homo sapiens OX=9606 GN=SKAP2 PE=1 SV=1	1	12	12	12	11	9	9	11	10	9	10	11	9	8	11	9	9	9	9	9	10	9	10	10	11	11	10	10	9	10	9	9	10	10	10	8	10	10	9	10	9	9
O75608	O75608	5	5	5	Acyl-protein thioesterase 1	LYPLA1	sp|O75608|LYPA1_HUMAN Acyl-protein thioesterase 1 OS=Homo sapiens OX=9606 GN=LYPLA1 PE=1 SV=1	1	5	5	5	4	4	4	5	4	4	4	4	3	4	4	4	4	3	4	4	4	4	4	4	3	3	4	4	4	3	3	4	3	5	3	3	4	3	4	3	3	4
O75663	O75663	3	3	3	TIP41-like protein	TIPRL	sp|O75663|TIPRL_HUMAN TIP41-like protein OS=Homo sapiens OX=9606 GN=TIPRL PE=1 SV=2	1	3	3	3	2	1	0	2	2	2	2	1	1	1	2	1	0	1	1	2	0	1	1	1	2	1	1	1	0	2	1	1	2	1	1	0	2	3	2	2	2	1
O75695	O75695	2	2	2	Protein XRP2	RP2	sp|O75695|XRP2_HUMAN Protein XRP2 OS=Homo sapiens OX=9606 GN=RP2 PE=1 SV=4	1	2	2	2	2	2	1	2	1	2	2	2	1	1	1	1	1	2	1	1	2	1	1	1	2	2	1	2	2	2	2	2	1	1	2	2	2	2	2	2	1	1
O75791	O75791	11	11	11	GRB2-related adapter protein 2	GRAP2	sp|O75791|GRAP2_HUMAN GRB2-related adapter protein 2 OS=Homo sapiens OX=9606 GN=GRAP2 PE=1 SV=1	1	11	11	11	6	7	7	7	8	7	7	6	7	7	6	7	7	9	7	7	7	7	7	7	6	7	8	7	7	5	7	6	7	6	8	5	7	7	7	7	7	8
O75821	O75821	4	4	4	Eukaryotic translation initiation factor 3 subunit G	EIF3G	sp|O75821|EIF3G_HUMAN Eukaryotic translation initiation factor 3 subunit G OS=Homo sapiens OX=9606 GN=EIF3G PE=1 SV=2	1	4	4	4	1	1	2	1	1	1	0	1	1	1	1	1	1	2	0	1	1	1	2	1	1	1	3	1	3	0	1	2	1	1	2	0	2	2	1	0	3	0
O75822	O75822	5	5	5	Eukaryotic translation initiation factor 3 subunit J	EIF3J	sp|O75822|EIF3J_HUMAN Eukaryotic translation initiation factor 3 subunit J OS=Homo sapiens OX=9606 GN=EIF3J PE=1 SV=2	1	5	5	5	3	1	3	0	1	3	3	2	2	2	2	1	2	1	1	1	2	2	2	0	1	0	1	2	2	1	2	0	2	1	0	2	1	2	1	0	3	1
O75828	O75828	3	1	1	Carbonyl reductase [NADPH] 3	CBR3	sp|O75828|CBR3_HUMAN Carbonyl reductase [NADPH] 3 OS=Homo sapiens OX=9606 GN=CBR3 PE=1 SV=3	1	3	1	1	3	3	2	2	2	2	3	2	2	2	2	3	2	2	2	2	2	2	2	2	3	2	2	2	2	2	2	2	2	2	2	2	2	2	2	2	3	2
O75844	O75844	3	3	3	CAAX prenyl protease 1 homolog	ZMPSTE24	sp|O75844|FACE1_HUMAN CAAX prenyl protease 1 homolog OS=Homo sapiens OX=9606 GN=ZMPSTE24 PE=1 SV=2	1	3	3	3	2	3	3	3	3	3	3	3	3	3	3	3	3	3	3	3	3	3	3	3	2	3	2	3	3	2	3	3	3	3	3	3	3	3	3	3	3	3
O75874	O75874	18	17	17	Isocitrate dehydrogenase [NADP] cytoplasmic	IDH1	sp|O75874|IDHC_HUMAN Isocitrate dehydrogenase [NADP] cytoplasmic OS=Homo sapiens OX=9606 GN=IDH1 PE=1 SV=2	1	18	17	17	13	13	12	13	13	13	16	14	13	15	15	13	14	14	14	16	14	13	15	13	14	16	17	16	15	13	16	16	14	14	13	12	16	13	15	15	12	13
O75886	O75886	4	3	3	Signal transducing adapter molecule 2	STAM2	sp|O75886|STAM2_HUMAN Signal transducing adapter molecule 2 OS=Homo sapiens OX=9606 GN=STAM2 PE=1 SV=1	1	4	3	3	3	2	2	3	3	3	3	2	2	3	2	3	1	3	2	3	1	4	4	1	3	2	2	2	2	1	2	1	3	1	3	2	2	3	2	2	2	2
O75915	O75915	7	7	7	PRA1 family protein 3	ARL6IP5	sp|O75915|PRAF3_HUMAN PRA1 family protein 3 OS=Homo sapiens OX=9606 GN=ARL6IP5 PE=1 SV=1	1	7	7	7	6	7	7	7	6	6	6	6	6	7	7	6	7	6	5	6	7	4	6	7	6	7	6	6	7	6	7	7	6	6	6	7	7	7	6	7	6	7
O75935	O75935	5	5	5	Dynactin subunit 3	DCTN3	sp|O75935|DCTN3_HUMAN Dynactin subunit 3 OS=Homo sapiens OX=9606 GN=DCTN3 PE=1 SV=1	1	5	5	5	5	5	4	5	3	4	5	3	4	4	4	4	5	3	3	3	2	3	4	3	4	3	3	4	3	3	4	2	3	4	3	4	4	4	3	3	3	3
O75947	O75947	11	11	11	ATP synthase subunit d, mitochondrial	ATP5H	sp|O75947|ATP5H_HUMAN ATP synthase subunit d, mitochondrial OS=Homo sapiens OX=9606 GN=ATP5PD PE=1 SV=3	1	11	11	11	8	9	8	9	7	8	10	9	10	10	8	8	9	9	7	8	7	9	9	7	11	10	8	11	10	10	9	8	8	9	10	8	10	7	7	9	8	8
O75954	O75954	2	2	2	Tetraspanin-9	TSPAN9	sp|O75954|TSN9_HUMAN Tetraspanin-9 OS=Homo sapiens OX=9606 GN=TSPAN9 PE=1 SV=1	1	2	2	2	1	2	1	1	1	1	2	2	0	1	2	2	1	1	1	1	1	1	1	1	1	2	1	1	1	1	1	1	1	1	2	1	1	1	1	1	1	1
O75955	O75955	20	20	20	Flotillin-1	FLOT1	sp|O75955|FLOT1_HUMAN Flotillin-1 OS=Homo sapiens OX=9606 GN=FLOT1 PE=1 SV=3	1	20	20	20	10	11	9	13	10	12	13	10	7	10	12	12	9	11	11	10	9	10	10	7	6	11	8	11	12	10	14	10	11	7	7	7	8	10	7	9	9	11
O75964	O75964	5	5	5	ATP synthase subunit g, mitochondrial	ATP5L	sp|O75964|ATP5L_HUMAN ATP synthase subunit g, mitochondrial OS=Homo sapiens OX=9606 GN=ATP5MG PE=1 SV=3	1	5	5	5	4	3	2	4	4	4	4	3	3	3	4	3	3	4	4	4	4	4	4	5	3	3	4	4	5	4	5	4	4	4	3	4	4	4	4	4	4	4
O76003	O76003	8	8	8	Glutaredoxin-3	GLRX3	sp|O76003|GLRX3_HUMAN Glutaredoxin-3 OS=Homo sapiens OX=9606 GN=GLRX3 PE=1 SV=2	1	8	8	8	8	7	5	7	5	4	7	7	5	6	6	5	5	4	5	3	4	4	8	6	5	5	6	5	5	4	6	5	5	7	3	3	3	4	2	5	6	4
O76074	O76074	36	36	36	cGMP-specific 3,5-cyclic phosphodiesterase	PDE5A	sp|O76074|PDE5A_HUMAN cGMP-specific 3,5-cyclic phosphodiesterase OS=Homo sapiens OX=9606 GN=PDE5A PE=1 SV=2	1	36	36	36	26	27	23	28	20	24	23	32	20	30	25	27	27	24	23	21	22	22	26	26	28	25	22	25	25	20	20	28	25	23	21	13	23	20	27	26	21	24
O76094	O76094	3	3	3	Signal recognition particle subunit SRP72	SRP72	sp|O76094|SRP72_HUMAN Signal recognition particle subunit SRP72 OS=Homo sapiens OX=9606 GN=SRP72 PE=1 SV=3	1	3	3	3	0	0	0	0	0	0	0	0	0	0	0	0	0	0	0	0	0	0	0	0	0	0	0	3	0	0	0	0	1	0	0	0	0	0	0	0	1	0
O76096	O76096	2	2	2	Cystatin-F	CST7	sp|O76096|CYTF_HUMAN Cystatin-F OS=Homo sapiens OX=9606 GN=CST7 PE=1 SV=1	1	2	2	2	0	0	0	0	0	0	0	0	0	0	0	0	0	0	0	0	0	0	0	0	0	0	0	0	0	0	0	0	1	0	0	0	0	0	0	0	2	0
O94804	O94804	5	4	4	Serine/threonine-protein kinase 10	STK10	sp|O94804|STK10_HUMAN Serine/threonine-protein kinase 10 OS=Homo sapiens OX=9606 GN=STK10 PE=1 SV=1	1	5	4	4	3	2	4	3	3	3	2	3	3	2	2	2	3	3	0	3	3	3	2	2	2	2	3	4	2	0	2	2	3	1	1	3	1	3	1	2	3	1
O94826	O94826	4	4	4	Mitochondrial import receptor subunit TOM70	TOMM70A	sp|O94826|TOM70_HUMAN Mitochondrial import receptor subunit TOM70 OS=Homo sapiens OX=9606 GN=TOMM70 PE=1 SV=1	1	4	4	4	2	3	2	3	2	3	4	3	2	3	3	2	2	2	3	3	3	4	2	3	1	3	4	4	4	4	3	2	4	2	3	4	3	4	4	1	4	3
O94855	O94855	3	3	3	Protein transport protein Sec24D	SEC24D	sp|O94855|SC24D_HUMAN Protein transport protein Sec24D OS=Homo sapiens OX=9606 GN=SEC24D PE=1 SV=2	1	3	3	3	0	0	0	0	0	1	1	1	0	1	0	1	1	1	1	1	1	1	1	1	0	1	0	0	1	1	0	1	2	0	1	2	1	2	1	1	1	1
O94874	O94874	5	5	5	E3 UFM1-protein ligase 1	UFL1	sp|O94874|UFL1_HUMAN E3 UFM1-protein ligase 1 OS=Homo sapiens OX=9606 GN=UFL1 PE=1 SV=2	1	5	5	5	4	2	1	2	3	1	4	3	2	0	4	2	2	2	2	2	2	3	1	2	2	0	1	1	1	1	1	1	1	2	1	1	0	0	0	0	2	0
O94886	O94886	5	5	5	CSC1-like protein 1	TMEM63A	sp|O94886|CSCL1_HUMAN CSC1-like protein 1 OS=Homo sapiens OX=9606 GN=TMEM63A PE=1 SV=3	1	5	5	5	1	3	2	3	2	2	2	4	3	3	3	2	2	2	3	3	3	2	3	3	1	3	3	3	3	3	3	3	2	3	2	0	2	3	4	3	1	3
O94903	O94903	3	3	3	Proline synthase co-transcribed bacterial homolog protein	PROSC	sp|O94903|PLPHP_HUMAN Pyridoxal phosphate homeostasis protein OS=Homo sapiens OX=9606 GN=PLPBP PE=1 SV=1	1	3	3	3	2	1	0	0	0	1	1	1	1	0	1	1	1	0	0	1	1	1	1	1	1	1	1	2	0	0	0	0	1	1	0	0	0	1	0	0	0	1
O94905	O94905	4	4	1	Erlin-2	ERLIN2	sp|O94905|ERLN2_HUMAN Erlin-2 OS=Homo sapiens OX=9606 GN=ERLIN2 PE=1 SV=1	1	4	4	1	4	3	3	3	4	4	4	3	2	3	4	4	4	4	3	3	3	4	3	3	3	3	3	3	3	3	3	4	3	3	4	4	2	3	3	3	3	3
O94919	O94919	13	13	13	Endonuclease domain-containing 1 protein	ENDOD1	sp|O94919|ENDD1_HUMAN Endonuclease domain-containing 1 protein OS=Homo sapiens OX=9606 GN=ENDOD1 PE=1 SV=2	1	13	13	13	9	11	10	11	10	10	10	10	9	10	10	10	11	10	12	10	10	10	11	10	10	11	10	11	10	11	10	10	12	10	11	10	11	11	10	11	10	10
O94925	O94925	4	4	4	Glutaminase kidney isoform, mitochondrial	GLS	sp|O94925|GLSK_HUMAN Glutaminase kidney isoform, mitochondrial OS=Homo sapiens OX=9606 GN=GLS PE=1 SV=1	1	4	4	4	2	1	1	3	2	0	2	0	2	1	0	1	0	0	1	4	1	1	1	0	0	1	1	1	3	2	4	3	2	1	2	1	2	2	2	2	1	2
O94929;Q6H8Q1	O94929	5;1	5;1	5;1	Actin-binding LIM protein 3	ABLIM3	sp|O94929|ABLM3_HUMAN Actin-binding LIM protein 3 OS=Homo sapiens OX=9606 GN=ABLIM3 PE=1 SV=3	2	5	5	5	1	3	3	4	3	3	2	3	3	3	3	3	3	3	3	2	1	3	4	2	2	4	3	4	2	3	3	3	3	1	4	1	3	4	4	4	3	3
O94979	O94979	15	15	15	Protein transport protein Sec31A	SEC31A	sp|O94979|SC31A_HUMAN Protein transport protein Sec31A OS=Homo sapiens OX=9606 GN=SEC31A PE=1 SV=3	1	15	15	15	11	7	8	7	8	8	9	9	8	9	8	6	8	8	8	10	7	10	11	7	8	7	9	8	10	5	8	6	12	5	9	8	7	8	6	8	10	7
O95140	O95140	1	1	1	Mitofusin-2	MFN2	sp|O95140|MFN2_HUMAN Mitofusin-2 OS=Homo sapiens OX=9606 GN=MFN2 PE=1 SV=3	1	1	1	1	1	1	0	0	0	1	1	0	1	0	1	1	1	1	0	1	1	1	1	1	1	1	1	1	1	1	1	1	1	1	1	0	1	1	0	0	1	1
O95168	O95168	2	2	2	NADH dehydrogenase [ubiquinone] 1 beta subcomplex subunit 4	NDUFB4	sp|O95168|NDUB4_HUMAN NADH dehydrogenase [ubiquinone] 1 beta subcomplex subunit 4 OS=Homo sapiens OX=9606 GN=NDUFB4 PE=1 SV=3	1	2	2	2	0	1	0	1	1	1	2	1	1	2	1	1	1	1	1	1	1	1	1	1	1	2	2	2	2	1	2	1	2	1	1	1	1	1	0	1	1	1
O95197	O95197	2	2	2	Reticulon-3	RTN3	sp|O95197|RTN3_HUMAN Reticulon-3 OS=Homo sapiens OX=9606 GN=RTN3 PE=1 SV=2	1	2	2	2	2	2	1	2	1	2	2	2	2	2	2	2	2	2	2	2	2	2	2	2	1	2	2	2	2	2	2	2	2	2	2	2	2	2	2	2	2	2
O95260	O95260	6	6	6	Arginyl-tRNA--protein transferase 1	ATE1	sp|O95260|ATE1_HUMAN Arginyl-tRNA--protein transferase 1 OS=Homo sapiens OX=9606 GN=ATE1 PE=1 SV=2	1	6	6	6	3	3	3	3	2	3	3	2	3	2	2	4	4	2	1	3	3	3	3	2	2	4	2	4	2	3	3	4	1	3	2	2	2	3	2	3	5	3
O95292	O95292	7	6	6	Vesicle-associated membrane protein-associated protein B/C	VAPB	sp|O95292|VAPB_HUMAN Vesicle-associated membrane protein-associated protein B/C OS=Homo sapiens OX=9606 GN=VAPB PE=1 SV=3	1	7	6	6	5	4	5	5	3	4	5	5	5	5	4	3	5	3	5	5	5	4	5	5	5	4	5	4	6	5	4	5	5	5	3	5	3	5	6	4	5	5
O95299	O95299	5	5	5	NADH dehydrogenase [ubiquinone] 1 alpha subcomplex subunit 10, mitochondrial	NDUFA10	sp|O95299|NDUAA_HUMAN NADH dehydrogenase [ubiquinone] 1 alpha subcomplex subunit 10, mitochondrial OS=Homo sapiens OX=9606 GN=NDUFA10 PE=1 SV=1	1	5	5	5	0	2	1	2	0	1	1	1	0	2	2	1	1	1	3	2	1	2	1	1	1	1	2	1	3	2	1	2	1	1	0	1	0	1	1	1	0	1
O95319	O95319	1	1	1	CUGBP Elav-like family member 2	CELF2	sp|O95319|CELF2_HUMAN CUGBP Elav-like family member 2 OS=Homo sapiens OX=9606 GN=CELF2 PE=1 SV=1	1	1	1	1	0	0	0	0	0	1	1	1	0	0	1	0	1	1	0	0	0	1	1	1	0	1	1	1	1	0	1	1	1	0	0	0	1	1	1	1	1	0
O95336	O95336	12	12	12	6-phosphogluconolactonase	PGLS	sp|O95336|6PGL_HUMAN 6-phosphogluconolactonase OS=Homo sapiens OX=9606 GN=PGLS PE=1 SV=2	1	12	12	12	9	9	10	10	9	7	9	10	10	7	10	9	11	8	8	8	9	11	10	9	9	9	10	9	10	9	10	11	10	9	8	9	9	9	9	10	9	9
O95340	O95340	1	1	1	Bifunctional 3-phosphoadenosine 5-phosphosulfate synthase 2;Sulfate adenylyltransferase;Adenylyl-sulfate kinase	PAPSS2	sp|O95340|PAPS2_HUMAN Bifunctional 3-phosphoadenosine 5-phosphosulfate synthase 2 OS=Homo sapiens OX=9606 GN=PAPSS2 PE=1 SV=2	1	1	1	1	0	0	0	0	0	1	1	0	0	1	0	0	0	0	0	0	0	0	0	0	0	1	0	0	0	1	0	0	0	0	0	0	1	0	0	1	0	0
O95372	O95372	1	1	1	Acyl-protein thioesterase 2	LYPLA2	sp|O95372|LYPA2_HUMAN Acyl-protein thioesterase 2 OS=Homo sapiens OX=9606 GN=LYPLA2 PE=1 SV=1	1	1	1	1	1	1	0	0	0	0	1	1	0	1	1	0	0	0	0	0	1	0	0	1	0	1	1	0	1	0	0	1	0	0	0	0	0	0	1	0	0	1
O95373	O95373	16	16	16	Importin-7	IPO7	sp|O95373|IPO7_HUMAN Importin-7 OS=Homo sapiens OX=9606 GN=IPO7 PE=1 SV=1	1	16	16	16	11	10	9	9	9	8	11	10	8	9	10	10	10	9	9	9	8	12	10	10	10	10	11	8	10	7	9	10	9	9	10	8	9	11	8	11	9	8
O95399	O95399	1	1	1	Urotensin-2	UTS2	sp|O95399|UTS2_HUMAN Urotensin-2 OS=Homo sapiens OX=9606 GN=UTS2 PE=1 SV=1	1	1	1	1	1	1	1	1	1	1	1	1	1	1	1	1	1	1	1	1	1	1	1	1	1	1	1	1	1	1	1	1	1	1	1	1	1	1	1	1	1	1
O95425	O95425	4	4	4	Supervillin	SVIL	sp|O95425|SVIL_HUMAN Supervillin OS=Homo sapiens OX=9606 GN=SVIL PE=1 SV=2	1	4	4	4	1	2	1	2	2	3	1	0	2	1	1	0	2	1	2	2	1	2	2	1	1	1	2	2	2	1	2	2	2	2	2	2	2	2	1	2	2	2
O95433	O95433	1	1	1	Activator of 90 kDa heat shock protein ATPase homolog 1	AHSA1	sp|O95433|AHSA1_HUMAN Activator of 90 kDa heat shock protein ATPase homolog 1 OS=Homo sapiens OX=9606 GN=AHSA1 PE=1 SV=1	1	1	1	1	1	1	1	1	1	1	1	1	0	1	0	1	1	0	1	1	1	1	1	1	1	1	1	1	1	0	1	1	1	1	0	1	1	1	1	1	1	1
O95571	O95571	3	3	3	Persulfide dioxygenase ETHE1, mitochondrial	ETHE1	sp|O95571|ETHE1_HUMAN Persulfide dioxygenase ETHE1, mitochondrial OS=Homo sapiens OX=9606 GN=ETHE1 PE=1 SV=2	1	3	3	3	3	1	1	2	1	1	1	1	2	1	1	2	1	2	1	3	2	2	2	1	1	1	1	1	2	1	3	2	2	2	3	2	2	2	1	2	1	1
O95613	O95613	5	5	5	Pericentrin	PCNT	sp|O95613|PCNT_HUMAN Pericentrin OS=Homo sapiens OX=9606 GN=PCNT PE=1 SV=4	1	5	5	5	2	0	2	1	2	1	0	0	2	1	3	0	1	0	2	0	0	2	1	2	1	0	1	0	0	0	1	1	2	2	1	2	2	1	1	1	2	0
O95630	O95630	4	4	4	STAM-binding protein	STAMBP	sp|O95630|STABP_HUMAN STAM-binding protein OS=Homo sapiens OX=9606 GN=STAMBP PE=1 SV=1	1	4	4	4	1	2	1	0	0	1	2	1	0	1	0	1	1	1	1	0	1	1	1	1	0	2	0	0	0	1	1	2	1	1	0	0	0	1	1	1	2	1
O95671	O95671	4	4	4	N-acetylserotonin O-methyltransferase-like protein	ASMTL	sp|O95671|ASML_HUMAN Probable bifunctional dTTP/UTP pyrophosphatase/methyltransferase protein OS=Homo sapiens OX=9606 GN=ASMTL PE=1 SV=3	1	4	4	4	1	4	2	2	0	2	1	3	0	3	0	0	2	1	0	0	1	0	0	2	2	1	0	0	0	1	0	1	3	2	1	1	3	0	1	0	0	0
O95674	O95674	3	3	3	Phosphatidate cytidylyltransferase 2	CDS2	sp|O95674|CDS2_HUMAN Phosphatidate cytidylyltransferase 2 OS=Homo sapiens OX=9606 GN=CDS2 PE=1 SV=1	1	3	3	3	1	2	1	1	1	1	1	2	1	2	1	1	1	2	3	1	2	1	2	3	1	2	2	2	2	2	1	2	1	1	1	1	1	1	1	1	1	1
O95721	O95721	9	9	9	Synaptosomal-associated protein 29	SNAP29	sp|O95721|SNP29_HUMAN Synaptosomal-associated protein 29 OS=Homo sapiens OX=9606 GN=SNAP29 PE=1 SV=1	1	9	9	9	4	5	5	5	3	4	5	5	4	4	4	4	2	5	4	4	4	4	4	6	6	6	4	6	4	4	6	5	3	5	5	4	6	5	4	4	6	3
O95747	O95747	5	4	4	Serine/threonine-protein kinase OSR1	OXSR1	sp|O95747|OXSR1_HUMAN Serine/threonine-protein kinase OSR1 OS=Homo sapiens OX=9606 GN=OXSR1 PE=1 SV=1	1	5	4	4	2	1	3	3	1	2	3	3	2	2	3	2	2	2	2	1	0	2	2	2	2	1	1	3	2	4	3	3	1	1	2	2	3	2	1	3	3	2
O95782;O94973	O95782	23;8	23;8	23;8	AP-2 complex subunit alpha-1	AP2A1	sp|O95782|AP2A1_HUMAN AP-2 complex subunit alpha-1 OS=Homo sapiens OX=9606 GN=AP2A1 PE=1 SV=3	2	23	23	23	18	18	10	18	16	16	17	15	15	15	14	14	15	13	13	14	14	13	13	15	12	18	17	16	12	15	11	13	17	13	13	13	15	18	15	16	9	11
O95786	O95786	10	10	10	Probable ATP-dependent RNA helicase DDX58	DDX58	sp|O95786|DDX58_HUMAN Antiviral innate immune response receptor RIG-I OS=Homo sapiens OX=9606 GN=DDX58 PE=1 SV=2	1	10	10	10	9	0	0	0	0	0	7	0	0	0	0	0	0	0	0	0	0	0	0	0	6	0	0	0	0	0	3	0	0	0	0	5	0	0	0	0	2	0
O95810	O95810	20	20	20	Serum deprivation-response protein	SDPR	sp|O95810|CAVN2_HUMAN Caveolae-associated protein 2 OS=Homo sapiens OX=9606 GN=CAVIN2 PE=1 SV=3	1	20	20	20	19	19	18	18	16	17	18	18	18	18	18	17	18	16	18	16	18	18	18	18	18	17	18	18	16	18	18	20	17	19	18	16	17	18	19	16	17	18
O95816	O95816	1	1	1	BAG family molecular chaperone regulator 2	BAG2	sp|O95816|BAG2_HUMAN BAG family molecular chaperone regulator 2 OS=Homo sapiens OX=9606 GN=BAG2 PE=1 SV=1	1	1	1	1	0	1	0	0	0	0	0	0	0	0	1	0	0	0	0	1	0	0	1	0	0	0	0	0	1	0	0	0	0	0	1	0	0	0	0	0	1	0
O95831	O95831	13	13	13	Apoptosis-inducing factor 1, mitochondrial	AIFM1	sp|O95831|AIFM1_HUMAN Apoptosis-inducing factor 1, mitochondrial OS=Homo sapiens OX=9606 GN=AIFM1 PE=1 SV=1	1	13	13	13	9	7	4	7	5	6	6	6	5	6	7	4	6	5	4	7	8	6	5	8	5	5	8	6	7	4	6	6	5	5	4	4	6	5	4	5	5	5
O95834	O95834	7	7	7	Echinoderm microtubule-associated protein-like 2	EML2	sp|O95834|EMAL2_HUMAN Echinoderm microtubule-associated protein-like 2 OS=Homo sapiens OX=9606 GN=EML2 PE=1 SV=1	1	7	7	7	7	6	6	4	5	5	6	5	5	5	4	4	5	4	2	5	5	7	6	5	5	5	6	5	6	5	4	5	4	4	5	4	6	5	4	4	4	3
O95858	O95858	3	3	3	Tetraspanin-15	TSPAN15	sp|O95858|TSN15_HUMAN Tetraspanin-15 OS=Homo sapiens OX=9606 GN=TSPAN15 PE=1 SV=1	1	3	3	3	0	1	0	0	0	0	0	0	0	0	0	0	0	0	0	0	0	0	0	0	0	0	0	0	0	0	0	0	0	0	0	0	1	0	0	0	0	0
O95865;O94760	O95865	6;1	6;1	6;1	N(G),N(G)-dimethylarginine dimethylaminohydrolase 2	DDAH2	sp|O95865|DDAH2_HUMAN N(G),N(G)-dimethylarginine dimethylaminohydrolase 2 OS=Homo sapiens OX=9606 GN=DDAH2 PE=1 SV=1	2	6	6	6	3	3	3	3	4	2	3	3	2	2	4	4	3	3	2	3	2	3	3	1	3	2	3	3	2	2	1	3	2	3	2	3	2	2	1	2	3	2
O95866	O95866	6	6	6	Protein G6b	G6B	sp|O95866|G6B_HUMAN Megakaryocyte and platelet inhibitory receptor G6b OS=Homo sapiens OX=9606 GN=MPIG6B PE=1 SV=1	1	6	6	6	5	5	4	5	4	4	5	5	4	6	5	5	4	4	5	5	5	5	4	5	4	5	5	4	4	6	6	5	5	6	4	4	5	4	5	5	4	5
O95870	O95870	16	16	16	Abhydrolase domain-containing protein 16A	ABHD16A	sp|O95870|ABHGA_HUMAN Phosphatidylserine lipase ABHD16A OS=Homo sapiens OX=9606 GN=ABHD16A PE=1 SV=3	1	16	16	16	8	11	9	10	10	9	10	12	7	13	12	9	9	9	11	10	11	11	7	11	12	12	12	11	14	11	12	11	10	10	11	11	14	11	14	12	9	13
O95881	O95881	5	5	5	Thioredoxin domain-containing protein 12	TXNDC12	sp|O95881|TXD12_HUMAN Thioredoxin domain-containing protein 12 OS=Homo sapiens OX=9606 GN=TXNDC12 PE=1 SV=1	1	5	5	5	4	3	2	1	2	4	4	3	2	3	5	4	1	2	3	3	2	3	3	2	2	2	5	3	2	3	4	3	2	2	4	3	1	4	4	4	3	3
O95989	O95989	2	2	2	Diphosphoinositol polyphosphate phosphohydrolase 1	NUDT3	sp|O95989|NUDT3_HUMAN Diphosphoinositol polyphosphate phosphohydrolase 1 OS=Homo sapiens OX=9606 GN=NUDT3 PE=1 SV=1	1	2	2	2	1	1	1	1	1	1	1	1	1	1	0	1	0	1	1	1	1	1	1	1	1	1	1	1	1	1	1	1	1	1	2	1	1	1	1	1	1	1
O96000	O96000	5	5	5	NADH dehydrogenase [ubiquinone] 1 beta subcomplex subunit 10	NDUFB10	sp|O96000|NDUBA_HUMAN NADH dehydrogenase [ubiquinone] 1 beta subcomplex subunit 10 OS=Homo sapiens OX=9606 GN=NDUFB10 PE=1 SV=3	1	5	5	5	1	1	1	1	1	1	1	1	1	1	1	1	1	2	2	1	2	1	1	1	1	2	2	1	1	2	1	1	1	1	2	1	2	3	1	1	2	1
O96008	O96008	1	1	1	Mitochondrial import receptor subunit TOM40 homolog	TOMM40	sp|O96008|TOM40_HUMAN Mitochondrial import receptor subunit TOM40 homolog OS=Homo sapiens OX=9606 GN=TOMM40 PE=1 SV=1	1	1	1	1	0	0	0	0	1	1	1	0	1	1	0	0	1	1	1	1	0	1	0	0	0	0	1	0	1	0	1	0	1	0	1	0	0	1	1	1	1	1
P00167	P00167	1	1	1	Cytochrome b5	CYB5A	sp|P00167|CYB5_HUMAN Cytochrome b5 OS=Homo sapiens OX=9606 GN=CYB5A PE=1 SV=2	1	1	1	1	1	0	1	0	0	0	1	0	1	1	0	1	1	0	0	0	1	1	0	1	0	1	1	0	1	0	0	0	1	0	0	0	0	0	0	0	1	0
P00338	P00338	18	17	17	L-lactate dehydrogenase A chain	LDHA	sp|P00338|LDHA_HUMAN L-lactate dehydrogenase A chain OS=Homo sapiens OX=9606 GN=LDHA PE=1 SV=2	1	18	17	17	16	16	15	16	18	16	17	17	15	16	17	16	18	18	17	16	17	17	18	16	17	18	17	17	17	17	16	17	17	16	17	16	14	16	18	15	16	15
P00352;P05091	P00352	4;1	4;1	4;1	Retinal dehydrogenase 1	ALDH1A1	sp|P00352|AL1A1_HUMAN Aldehyde dehydrogenase 1A1 OS=Homo sapiens OX=9606 GN=ALDH1A1 PE=1 SV=2	2	4	4	4	1	1	0	1	0	1	1	0	1	1	1	0	0	3	0	2	0	1	1	1	1	1	1	1	1	1	1	1	0	2	1	0	1	1	1	1	0	0
P00367;P49448	P00367;P49448	9;6	9;6	9;6	Glutamate dehydrogenase 1, mitochondrial;Glutamate dehydrogenase 2, mitochondrial	GLUD1;GLUD2	sp|P00367|DHE3_HUMAN Glutamate dehydrogenase 1, mitochondrial OS=Homo sapiens OX=9606 GN=GLUD1 PE=1 SV=2;sp|P49448|DHE4_HUMAN Glutamate dehydrogenase 2, mitochondrial OS=Homo sapiens OX=9606 GN=GLUD2 PE=1 SV=2	2	9	9	9	5	5	4	5	5	5	5	5	5	5	5	5	5	5	4	5	3	6	6	5	5	8	7	6	6	5	6	5	6	5	5	5	6	4	7	5	5	6
P00387	P00387	17	17	17	NADH-cytochrome b5 reductase 3;NADH-cytochrome b5 reductase 3 membrane-bound form;NADH-cytochrome b5 reductase 3 soluble form	CYB5R3	sp|P00387|NB5R3_HUMAN NADH-cytochrome b5 reductase 3 OS=Homo sapiens OX=9606 GN=CYB5R3 PE=1 SV=3	1	17	17	17	9	14	12	15	13	13	13	14	11	15	13	10	14	13	14	13	14	12	13	14	13	13	14	13	14	15	12	12	11	13	12	10	13	13	13	12	10	13
P00390	P00390	14	14	14	Glutathione reductase, mitochondrial	GSR	sp|P00390|GSHR_HUMAN Glutathione reductase, mitochondrial OS=Homo sapiens OX=9606 GN=GSR PE=1 SV=2	1	14	14	14	12	12	10	12	12	11	13	12	12	11	12	10	10	11	9	11	10	11	12	9	13	14	12	11	9	11	10	10	10	9	10	9	12	9	10	11	11	10
P00403	P00403	6	6	6	Cytochrome c oxidase subunit 2	MT-CO2	sp|P00403|COX2_HUMAN Cytochrome c oxidase subunit 2 OS=Homo sapiens OX=9606 GN=MT-CO2 PE=1 SV=1	1	6	6	6	2	3	2	2	2	4	3	4	2	3	3	3	2	2	4	2	4	4	2	3	2	4	5	3	6	3	4	3	5	3	4	2	3	5	5	4	2	5
P00441	P00441	7	7	7	Superoxide dismutase [Cu-Zn]	SOD1	sp|P00441|SODC_HUMAN Superoxide dismutase [Cu-Zn] OS=Homo sapiens OX=9606 GN=SOD1 PE=1 SV=2	1	7	7	7	5	4	6	6	6	5	6	4	6	6	6	6	5	6	4	5	4	6	5	5	6	5	5	4	5	4	5	4	6	4	5	5	4	6	5	5	4	5
P00450	P00450	2	2	2	Ceruloplasmin	CP	sp|P00450|CERU_HUMAN Ceruloplasmin OS=Homo sapiens OX=9606 GN=CP PE=1 SV=1	1	2	2	2	1	0	1	0	1	0	1	0	1	0	0	2	1	2	0	1	0	0	1	0	2	0	0	0	0	0	0	0	0	0	0	0	0	1	0	0	2	0
P00488	P00488	49	49	48	Coagulation factor XIII A chain	F13A1	sp|P00488|F13A_HUMAN Coagulation factor XIII A chain OS=Homo sapiens OX=9606 GN=F13A1 PE=1 SV=4	1	49	49	48	41	41	42	43	46	43	39	40	34	41	40	37	41	39	43	39	43	45	44	41	35	42	43	37	40	39	40	42	41	39	36	32	36	35	41	36	34	34
P00491	P00491	17	17	17	Purine nucleoside phosphorylase	PNP	sp|P00491|PNPH_HUMAN Purine nucleoside phosphorylase OS=Homo sapiens OX=9606 GN=PNP PE=1 SV=2	1	17	17	17	14	14	12	14	12	14	14	14	13	15	14	14	13	13	14	14	15	14	14	13	14	13	15	14	13	14	13	14	13	14	13	13	14	13	13	14	13	11
P00492	P00492	8	8	7	Hypoxanthine-guanine phosphoribosyltransferase	HPRT1	sp|P00492|HPRT_HUMAN Hypoxanthine-guanine phosphoribosyltransferase OS=Homo sapiens OX=9606 GN=HPRT1 PE=1 SV=2	1	8	8	7	7	8	7	8	8	8	7	8	5	6	8	7	6	8	5	6	7	6	8	5	8	6	8	8	7	6	7	6	7	6	6	6	8	6	7	8	6	7
P00505	P00505	10	10	10	Aspartate aminotransferase, mitochondrial	GOT2	sp|P00505|AATM_HUMAN Aspartate aminotransferase, mitochondrial OS=Homo sapiens OX=9606 GN=GOT2 PE=1 SV=3	1	10	10	10	7	7	8	8	7	9	8	8	6	10	10	9	7	7	7	9	8	10	9	8	7	9	8	6	9	9	7	8	8	8	7	5	8	7	9	8	6	6
P00558;P07205	P00558	32;5	32;5	32;5	Phosphoglycerate kinase 1	PGK1	sp|P00558|PGK1_HUMAN Phosphoglycerate kinase 1 OS=Homo sapiens OX=9606 GN=PGK1 PE=1 SV=3	2	32	32	32	24	23	26	24	27	25	23	24	24	22	23	26	25	26	23	25	24	26	27	26	23	24	24	25	24	23	24	25	27	23	24	24	23	27	24	24	23	26
P00568;Q9Y6K8	P00568	10;1	10;1	10;1	Adenylate kinase isoenzyme 1	AK1	sp|P00568|KAD1_HUMAN Adenylate kinase isoenzyme 1 OS=Homo sapiens OX=9606 GN=AK1 PE=1 SV=3	2	10	10	10	5	6	7	6	4	5	4	5	4	5	5	5	5	4	5	6	4	5	4	5	5	6	4	5	4	4	3	4	4	5	4	4	5	2	5	5	4	3
P00738;P00739	P00738;P00739	8;4	8;4	8;4	Haptoglobin;Haptoglobin alpha chain;Haptoglobin beta chain;Haptoglobin-related protein	HP;HPR	sp|P00738|HPT_HUMAN Haptoglobin OS=Homo sapiens OX=9606 GN=HP PE=1 SV=1;sp|P00739|HPTR_HUMAN Haptoglobin-related protein OS=Homo sapiens OX=9606 GN=HPR PE=2 SV=2	2	8	8	8	5	0	2	0	6	1	6	1	0	0	3	4	1	1	0	3	1	4	1	0	1	0	1	0	2	1	3	1	2	0	0	3	1	1	1	1	2	0
P00747	P00747	5	5	5	Plasminogen;Plasmin heavy chain A;Activation peptide;Angiostatin;Plasmin heavy chain A, short form;Plasmin light chain B	PLG	sp|P00747|PLMN_HUMAN Plasminogen OS=Homo sapiens OX=9606 GN=PLG PE=1 SV=2	1	5	5	5	1	1	1	0	1	1	0	1	0	0	0	1	0	1	2	1	1	0	1	1	2	4	1	1	0	0	1	0	0	0	0	1	2	0	2	3	1	1
P00751	P00751	1	1	1	Complement factor B;Complement factor B Ba fragment;Complement factor B Bb fragment	CFB	sp|P00751|CFAB_HUMAN Complement factor B OS=Homo sapiens OX=9606 GN=CFB PE=1 SV=2	1	1	1	1	0	0	0	0	0	0	0	0	0	0	0	1	0	1	0	1	0	0	0	0	1	0	0	0	1	0	0	0	0	0	0	0	0	0	0	0	0	0
P00846	P00846	1	1	1	ATP synthase subunit a	MT-ATP6	sp|P00846|ATP6_HUMAN ATP synthase subunit a OS=Homo sapiens OX=9606 GN=MT-ATP6 PE=1 SV=1	1	1	1	1	1	1	1	1	1	1	1	1	1	1	1	1	1	1	1	1	1	1	1	1	1	1	1	1	1	1	1	1	1	1	1	1	1	1	1	1	1	1
P00915	P00915	8	8	8	Carbonic anhydrase 1	CA1	sp|P00915|CAH1_HUMAN Carbonic anhydrase 1 OS=Homo sapiens OX=9606 GN=CA1 PE=1 SV=2	1	8	8	8	0	0	5	0	1	0	0	0	7	0	1	4	1	5	0	5	0	6	6	0	0	0	5	2	1	0	0	0	3	0	2	0	0	7	0	1	2	0
P00918	P00918	14	14	14	Carbonic anhydrase 2	CA2	sp|P00918|CAH2_HUMAN Carbonic anhydrase 2 OS=Homo sapiens OX=9606 GN=CA2 PE=1 SV=2	1	14	14	14	8	12	9	10	12	12	11	11	7	12	11	10	10	11	13	10	11	10	11	11	8	11	11	8	8	8	9	11	9	9	8	9	9	11	12	11	9	9
P01009	P01009	10	10	10	Alpha-1-antitrypsin;Short peptide from AAT	SERPINA1	sp|P01009|A1AT_HUMAN Alpha-1-antitrypsin OS=Homo sapiens OX=9606 GN=SERPINA1 PE=1 SV=3	1	10	10	10	10	7	8	5	8	6	7	6	9	3	8	10	4	7	5	10	3	7	7	3	6	4	7	4	8	0	7	5	5	2	5	5	3	10	5	4	6	1
P01011	P01011	11	11	11	Alpha-1-antichymotrypsin;Alpha-1-antichymotrypsin His-Pro-less	SERPINA3	sp|P01011|AACT_HUMAN Alpha-1-antichymotrypsin OS=Homo sapiens OX=9606 GN=SERPINA3 PE=1 SV=2	1	11	11	11	8	1	7	1	7	1	7	1	7	1	7	8	4	8	2	9	1	7	7	1	4	1	8	4	6	0	8	0	8	0	3	6	0	10	1	1	5	0
P01019	P01019	1	1	1	Angiotensinogen;Angiotensin-1;Angiotensin-2;Angiotensin-3;Angiotensin-4;Angiotensin 1-9;Angiotensin 1-7;Angiotensin 1-5;Angiotensin 1-4	AGT	sp|P01019|ANGT_HUMAN Angiotensinogen OS=Homo sapiens OX=9606 GN=AGT PE=1 SV=1	1	1	1	1	1	0	1	0	1	0	0	0	0	0	0	0	0	0	0	0	0	0	0	0	0	0	0	0	0	0	0	0	0	0	0	0	0	0	0	0	0	0
P01024	P01024	13	13	10	Complement C3;Complement C3 beta chain;C3-beta-c;Complement C3 alpha chain;C3a anaphylatoxin;Acylation stimulating protein;Complement C3b alpha chain;Complement C3c alpha chain fragment 1;Complement C3dg fragment;Complement C3g fragment;Complement C3d fragment;Complement C3f fragment;Complement C3c alpha chain fragment 2	C3	sp|P01024|CO3_HUMAN Complement C3 OS=Homo sapiens OX=9606 GN=C3 PE=1 SV=2	1	13	13	10	7	4	6	3	6	4	5	2	5	3	9	10	3	9	5	10	4	2	4	5	3	4	4	2	3	1	6	3	3	1	3	3	3	4	2	5	6	4
P01033	P01033	8	8	8	Metalloproteinase inhibitor 1	TIMP1	sp|P01033|TIMP1_HUMAN Metalloproteinase inhibitor 1 OS=Homo sapiens OX=9606 GN=TIMP1 PE=1 SV=1	1	8	8	8	7	4	6	4	5	2	6	5	7	3	5	5	4	4	3	6	5	4	7	2	5	4	5	5	7	3	5	3	4	4	4	6	3	7	2	6	6	4
P01034	P01034	1	1	1	Cystatin-C	CST3	sp|P01034|CYTC_HUMAN Cystatin-C OS=Homo sapiens OX=9606 GN=CST3 PE=1 SV=1	1	1	1	1	1	0	1	0	1	1	1	0	1	0	1	1	0	1	1	1	0	0	0	0	1	0	0	1	1	0	0	0	1	0	0	1	0	0	0	0	1	0
P01040	P01040	1	1	1	Cystatin-A;Cystatin-A, N-terminally processed	CSTA	sp|P01040|CYTA_HUMAN Cystatin-A OS=Homo sapiens OX=9606 GN=CSTA PE=1 SV=1	1	1	1	1	0	0	0	0	0	0	0	0	0	0	0	0	0	0	0	1	0	0	0	0	0	0	0	0	0	0	0	0	0	0	0	0	0	0	0	0	0	0
P01042	P01042	1	1	1	Kininogen-1;Kininogen-1 heavy chain;T-kinin;Bradykinin;Lysyl-bradykinin;Kininogen-1 light chain;Low molecular weight growth-promoting factor	KNG1	sp|P01042|KNG1_HUMAN Kininogen-1 OS=Homo sapiens OX=9606 GN=KNG1 PE=1 SV=2	1	1	1	1	1	1	1	1	1	1	1	1	1	1	1	1	1	1	1	1	1	1	1	1	1	1	1	1	1	0	1	1	0	1	0	1	1	1	1	1	1	1
P01111;P01112	P01111;P01112	5;3	5;3	1;0	GTPase NRas;GTPase HRas;GTPase HRas, N-terminally processed	NRAS;HRAS	sp|P01111|RASN_HUMAN GTPase NRas OS=Homo sapiens OX=9606 GN=NRAS PE=1 SV=1;sp|P01112|RASH_HUMAN GTPase HRas OS=Homo sapiens OX=9606 GN=HRAS PE=1 SV=1	2	5	5	1	4	3	1	2	2	2	3	4	2	4	4	2	2	3	3	3	4	3	2	3	4	3	3	3	4	3	4	4	4	2	2	3	3	3	4	4	3	3
P01130	P01130	2	2	2	Low-density lipoprotein receptor	LDLR	sp|P01130|LDLR_HUMAN Low-density lipoprotein receptor OS=Homo sapiens OX=9606 GN=LDLR PE=1 SV=1	1	2	2	2	0	0	0	0	0	0	0	0	0	0	0	0	0	0	0	0	0	0	0	0	0	0	0	0	0	0	0	0	0	0	0	0	0	0	0	0	2	0
P01133	P01133	6	6	6	Pro-epidermal growth factor;Epidermal growth factor	EGF	sp|P01133|EGF_HUMAN Pro-epidermal growth factor OS=Homo sapiens OX=9606 GN=EGF PE=1 SV=2	1	6	6	6	1	2	1	0	2	2	2	1	0	2	1	0	1	1	2	1	0	2	1	3	4	4	2	2	1	2	0	4	2	1	2	2	3	2	1	2	3	0
P01137	P01137	17	17	17	Transforming growth factor beta-1;Latency-associated peptide	TGFB1	sp|P01137|TGFB1_HUMAN Transforming growth factor beta-1 proprotein OS=Homo sapiens OX=9606 GN=TGFB1 PE=1 SV=2	1	17	17	17	10	11	12	11	12	13	14	12	9	11	13	11	14	12	12	11	13	10	14	10	10	13	13	12	14	9	14	12	12	9	9	11	10	12	11	12	10	8
P01591	P01591	1	1	1	Immunoglobulin J chain	IGJ	sp|P01591|IGJ_HUMAN Immunoglobulin J chain OS=Homo sapiens OX=9606 GN=JCHAIN PE=1 SV=4	1	1	1	1	0	0	0	0	0	0	0	0	0	0	0	1	0	0	0	0	0	0	0	0	0	0	0	0	0	0	0	0	0	0	0	0	0	0	0	0	0	0
P01619;A0A0C4DH25	P01619;A0A0C4DH25	2;1	2;1	2;1	Ig kappa chain V-III region B6	IGKV3D-20	sp|P01619|KV320_HUMAN Immunoglobulin kappa variable 3-20 OS=Homo sapiens OX=9606 GN=IGKV3-20 PE=1 SV=2;sp|A0A0C4DH25|KVD20_HUMAN Immunoglobulin kappa variable 3D-20 OS=Homo sapiens OX=9606 GN=IGKV3D-20 PE=3 SV=1	2	2	2	2	0	0	1	0	0	1	1	0	0	0	1	1	0	0	0	1	0	0	0	0	0	0	0	0	2	0	0	0	0	0	0	0	0	1	0	0	0	0
P01834;P0DOX7	P01834;P0DOX7	7;5	7;5	7;5	Ig kappa chain C region	IGKC	sp|P01834|IGKC_HUMAN Immunoglobulin kappa constant OS=Homo sapiens OX=9606 GN=IGKC PE=1 SV=2;sp|P0DOX7|IGK_HUMAN Immunoglobulin kappa light chain OS=Homo sapiens OX=9606 PE=1 SV=1	2	7	7	7	5	5	4	5	5	4	5	5	5	5	6	7	4	5	4	5	6	5	6	5	5	5	4	5	6	2	4	2	4	6	2	4	4	5	3	5	5	3
P0DOX5;P01857	P0DOX5;P01857	11;11	11;11	5;5	Ig gamma-1 chain C region	IGHG1	sp|P0DOX5|IGG1_HUMAN Immunoglobulin gamma-1 heavy chain OS=Homo sapiens OX=9606 PE=1 SV=2;sp|P01857|IGHG1_HUMAN Immunoglobulin heavy constant gamma 1 OS=Homo sapiens OX=9606 GN=IGHG1 PE=1 SV=1	2	11	11	5	8	7	8	6	7	7	9	9	7	5	10	10	5	8	9	8	9	9	8	9	7	9	9	7	9	3	7	6	7	7	7	8	4	9	7	6	8	7
P01860	P01860	8	3	2	Ig gamma-3 chain C region	IGHG3	sp|P01860|IGHG3_HUMAN Immunoglobulin heavy constant gamma 3 OS=Homo sapiens OX=9606 GN=IGHG3 PE=1 SV=2	1	8	3	2	4	3	5	4	4	2	5	5	5	2	6	7	4	4	4	4	4	5	5	5	5	4	5	4	7	1	5	4	5	5	5	4	3	6	5	4	4	5
P01861	P01861	7	2	1	Ig gamma-4 chain C region	IGHG4	sp|P01861|IGHG4_HUMAN Immunoglobulin heavy constant gamma 4 OS=Homo sapiens OX=9606 GN=IGHG4 PE=1 SV=1	1	7	2	1	4	1	4	3	4	2	5	4	4	2	5	6	3	5	4	3	3	5	3	5	4	5	4	3	6	1	4	3	4	4	4	4	2	6	4	3	4	4
P01871;P0DOX6	P01871;P0DOX6	9;8	9;8	9;8	Ig mu chain C region	IGHM	sp|P01871|IGHM_HUMAN Immunoglobulin heavy constant mu OS=Homo sapiens OX=9606 GN=IGHM PE=1 SV=4;sp|P0DOX6|IGM_HUMAN Immunoglobulin mu heavy chain OS=Homo sapiens OX=9606 PE=1 SV=2	2	9	9	9	2	0	3	0	1	0	0	0	5	0	0	0	8	0	0	3	0	2	6	0	8	0	0	6	1	0	0	0	1	0	0	0	0	0	0	0	0	0
P01876;P0DOX2;P01877	P01876	5;1;1	5;1;1	5;1;1	Ig alpha-1 chain C region	IGHA1	sp|P01876|IGHA1_HUMAN Immunoglobulin heavy constant alpha 1 OS=Homo sapiens OX=9606 GN=IGHA1 PE=1 SV=2	3	5	5	5	3	2	3	1	2	2	1	2	5	1	3	5	1	4	0	2	0	3	3	1	1	0	0	3	4	1	2	1	3	1	1	2	2	5	3	2	3	1
P01889	P01889	14	12	10	HLA class I histocompatibility antigen, B-7 alpha chain	HLA-B	sp|P01889|HLAB_HUMAN HLA class I histocompatibility antigen, B alpha chain OS=Homo sapiens OX=9606 GN=HLA-B PE=1 SV=3	1	14	12	10	5	5	4	7	12	4	5	7	4	12	5	5	7	6	5	7	9	7	5	9	9	7	5	4	5	5	6	6	9	7	10	9	9	6	5	4	6	12
P01893;P30511	P01893	8;2	1;0	1;0	Putative HLA class I histocompatibility antigen, alpha chain H	HLA-H	sp|P01893|HLAH_HUMAN Putative HLA class I histocompatibility antigen, alpha chain H OS=Homo sapiens OX=9606 GN=HLA-H PE=5 SV=3	2	8	1	1	4	3	4	3	5	5	4	4	4	4	3	3	5	4	4	5	5	4	5	5	7	5	3	3	5	5	4	6	4	4	3	4	4	4	4	5	5	5
P02042;P02100	P02042	12;1	5;0	5;0	Hemoglobin subunit delta	HBD	sp|P02042|HBD_HUMAN Hemoglobin subunit delta OS=Homo sapiens OX=9606 GN=HBD PE=1 SV=2	2	12	5	5	8	5	10	7	7	6	6	6	10	5	8	9	9	11	4	8	6	12	10	6	8	7	7	8	6	6	6	6	9	7	6	9	7	7	6	6	8	6
P02545	P02545	10	10	10	Prelamin-A/C;Lamin-A/C	LMNA	sp|P02545|LMNA_HUMAN Prelamin-A/C OS=Homo sapiens OX=9606 GN=LMNA PE=1 SV=1	1	10	10	10	5	1	8	2	5	3	4	3	5	2	2	1	3	3	2	4	3	4	5	2	1	3	3	5	4	2	5	0	3	0	4	1	1	4	0	3	2	0
P02549	P02549	48	48	48	Spectrin alpha chain, erythrocytic 1	SPTA1	sp|P02549|SPTA1_HUMAN Spectrin alpha chain, erythrocytic 1 OS=Homo sapiens OX=9606 GN=SPTA1 PE=1 SV=5	1	48	48	48	2	1	2	0	2	4	2	0	6	0	1	25	3	44	2	3	0	7	4	1	0	0	1	1	3	0	2	1	8	1	3	0	1	5	5	1	2	0
P02647	P02647	9	9	9	Apolipoprotein A-I;Proapolipoprotein A-I;Truncated apolipoprotein A-I	APOA1	sp|P02647|APOA1_HUMAN Apolipoprotein A-I OS=Homo sapiens OX=9606 GN=APOA1 PE=1 SV=1	1	9	9	9	3	5	1	1	5	2	1	3	4	2	2	4	6	9	4	0	4	1	1	1	5	5	1	0	2	1	5	3	0	1	1	4	3	2	4	5	4	1
P02649;CON__Q03247	P02649	15;3	15;3	15;3	Apolipoprotein E	APOE	sp|P02649|APOE_HUMAN Apolipoprotein E OS=Homo sapiens OX=9606 GN=APOE PE=1 SV=1	2	15	15	15	13	4	13	0	12	1	8	1	13	3	10	12	6	14	3	15	7	5	11	3	14	10	10	14	13	3	14	4	7	4	10	7	4	11	1	4	13	3
P02656	P02656	3	3	3	Apolipoprotein C-III	APOC3	sp|P02656|APOC3_HUMAN Apolipoprotein C-III OS=Homo sapiens OX=9606 GN=APOC3 PE=1 SV=1	1	3	3	3	1	0	1	0	0	0	0	0	1	0	0	0	0	2	0	0	0	0	0	0	0	0	0	1	1	0	1	0	0	0	0	0	0	0	0	0	0	0
P02671;CON__P02672	P02671	38;2	38;2	38;2	Fibrinogen alpha chain;Fibrinopeptide A;Fibrinogen alpha chain	FGA	sp|P02671|FIBA_HUMAN Fibrinogen alpha chain OS=Homo sapiens OX=9606 GN=FGA PE=1 SV=2	2	38	38	38	32	33	33	33	35	34	33	32	32	34	33	32	36	35	36	35	36	31	35	35	33	35	33	32	32	34	32	33	32	33	32	31	31	33	31	34	33	33
P02675;CON__P02676	P02675	41;4	41;4	41;4	Fibrinogen beta chain;Fibrinopeptide B;Fibrinogen beta chain	FGB	sp|P02675|FIBB_HUMAN Fibrinogen beta chain OS=Homo sapiens OX=9606 GN=FGB PE=1 SV=2	2	41	41	41	32	34	32	35	37	35	31	35	30	36	34	33	33	38	37	35	35	33	35	37	34	38	39	35	34	30	34	35	33	29	32	28	35	35	36	35	32	35
P02679	P02679	27	27	27	Fibrinogen gamma chain	FGG	sp|P02679|FIBG_HUMAN Fibrinogen gamma chain OS=Homo sapiens OX=9606 GN=FGG PE=1 SV=3	1	27	27	27	20	19	20	22	22	19	19	22	20	21	20	22	20	23	24	21	24	19	20	21	19	24	21	21	20	20	20	21	23	20	20	20	21	23	23	24	21	21
P02686	P02686	1	1	1	Myelin basic protein	MBP	sp|P02686|MBP_HUMAN Myelin basic protein OS=Homo sapiens OX=9606 GN=MBP PE=1 SV=3	1	1	1	1	0	0	0	0	0	0	0	0	0	0	0	0	0	0	0	0	0	0	0	0	0	0	0	0	0	0	0	0	0	0	0	0	0	0	0	0	0	0
P02724	P02724	2	2	2	Glycophorin-A	GYPA	sp|P02724|GLPA_HUMAN Glycophorin-A OS=Homo sapiens OX=9606 GN=GYPA PE=1 SV=2	1	2	2	2	0	0	0	0	0	0	0	0	0	0	0	1	0	2	0	1	0	0	0	0	0	0	0	0	0	0	0	0	0	0	0	0	0	1	1	0	0	0
P02730	P02730	19	19	19	Band 3 anion transport protein	SLC4A1	sp|P02730|B3AT_HUMAN Band 3 anion transport protein OS=Homo sapiens OX=9606 GN=SLC4A1 PE=1 SV=3	1	19	19	19	0	0	3	0	1	2	0	0	3	0	0	8	1	19	0	3	0	4	3	0	0	0	1	0	1	0	4	0	3	0	1	0	0	5	7	0	3	0
P02741	P02741	5	5	5	C-reactive protein;C-reactive protein(1-205)	CRP	sp|P02741|CRP_HUMAN C-reactive protein OS=Homo sapiens OX=9606 GN=CRP PE=1 SV=1	1	5	5	5	1	0	4	0	4	0	1	0	3	0	2	4	0	1	0	5	0	2	3	0	0	0	5	1	5	0	5	0	3	0	0	1	0	2	0	0	3	0
P02745	P02745	2	2	2	Complement C1q subcomponent subunit A	C1QA	sp|P02745|C1QA_HUMAN Complement C1q subcomponent subunit A OS=Homo sapiens OX=9606 GN=C1QA PE=1 SV=2	1	2	2	2	0	0	0	0	0	0	0	0	0	0	0	0	1	0	0	0	0	0	0	0	2	0	0	0	0	0	0	0	0	0	0	0	0	0	0	0	0	0
P02746	P02746	2	2	2	Complement C1q subcomponent subunit B	C1QB	sp|P02746|C1QB_HUMAN Complement C1q subcomponent subunit B OS=Homo sapiens OX=9606 GN=C1QB PE=1 SV=3	1	2	2	2	0	0	0	0	0	0	0	0	0	0	0	0	2	0	0	0	0	0	0	0	1	0	0	0	0	0	0	0	0	0	0	0	0	0	0	0	0	0
P02747	P02747	4	4	4	Complement C1q subcomponent subunit C	C1QC	sp|P02747|C1QC_HUMAN Complement C1q subcomponent subunit C OS=Homo sapiens OX=9606 GN=C1QC PE=1 SV=3	1	4	4	4	0	0	0	0	0	0	0	0	0	0	0	0	4	0	0	0	0	0	0	0	3	0	0	0	0	0	0	0	0	0	0	0	0	0	0	0	0	0
P02748;CON__Q3MHN2	P02748;CON__Q3MHN2	4;2	4;2	4;2	Complement component C9;Complement component C9a;Complement component C9b	C9	sp|P02748|CO9_HUMAN Complement component C9 OS=Homo sapiens OX=9606 GN=C9 PE=1 SV=2;	2	4	4	4	1	0	1	0	0	0	1	0	1	0	1	2	1	0	0	2	0	1	1	0	1	0	1	0	2	0	0	0	0	0	0	1	0	0	0	0	3	0
P02749;CON__P17690	P02749	3;1	3;1	3;1	Beta-2-glycoprotein 1	APOH	sp|P02749|APOH_HUMAN Beta-2-glycoprotein 1 OS=Homo sapiens OX=9606 GN=APOH PE=1 SV=3	2	3	3	3	0	0	1	0	0	0	0	0	2	0	0	1	0	2	0	0	0	0	0	0	0	0	0	0	0	0	0	0	0	0	0	0	0	0	0	1	0	0
P02751	P02751	18	18	18	Fibronectin;Anastellin;Ugl-Y1;Ugl-Y2;Ugl-Y3	FN1	sp|P02751|FINC_HUMAN Fibronectin OS=Homo sapiens OX=9606 GN=FN1 PE=1 SV=5	1	18	18	18	4	8	6	6	4	3	5	12	2	10	1	3	2	8	11	7	12	2	4	12	3	10	5	7	4	7	6	12	6	7	2	5	12	7	11	5	5	12
P02763	P02763	3	3	3	Alpha-1-acid glycoprotein 1	ORM1	sp|P02763|A1AG1_HUMAN Alpha-1-acid glycoprotein 1 OS=Homo sapiens OX=9606 GN=ORM1 PE=1 SV=1	1	3	3	3	2	0	1	0	1	0	0	0	1	0	1	2	0	1	0	0	0	0	0	0	0	0	0	0	1	0	0	0	1	0	0	2	0	0	0	0	2	0
P02766	P02766	6	6	6	Transthyretin	TTR	sp|P02766|TTHY_HUMAN Transthyretin OS=Homo sapiens OX=9606 GN=TTR PE=1 SV=1	1	6	6	6	4	3	3	3	3	2	1	4	0	4	2	1	5	4	3	1	3	1	2	3	4	4	3	1	0	2	1	4	0	2	2	0	4	0	5	3	1	3
P02775	P02775	11	11	11	Platelet basic protein;Connective tissue-activating peptide III;TC-2;Connective tissue-activating peptide III(1-81);Beta-thromboglobulin;Neutrophil-activating peptide 2(74);Neutrophil-activating peptide 2(73);Neutrophil-activating peptide 2;TC-1;Neutrophil-activating peptide 2(1-66);Neutrophil-activating peptide 2(1-63)	PPBP	sp|P02775|CXCL7_HUMAN Platelet basic protein OS=Homo sapiens OX=9606 GN=PPBP PE=1 SV=3	1	11	11	11	8	7	8	7	9	7	7	8	7	7	7	8	8	7	10	8	10	7	7	8	7	8	8	7	7	7	8	9	8	7	7	8	7	10	7	9	8	7
P02776	P02776	6	6	4	Platelet factor 4;Platelet factor 4, short form	PF4	sp|P02776|PLF4_HUMAN Platelet factor 4 OS=Homo sapiens OX=9606 GN=PF4 PE=1 SV=2	1	6	6	4	6	6	6	6	5	6	5	6	6	6	5	6	6	6	6	6	6	6	6	6	6	6	6	6	6	6	6	6	6	6	5	6	6	6	5	6	6	6
P02786	P02786	5	5	5	Transferrin receptor protein 1;Transferrin receptor protein 1, serum form	TFRC	sp|P02786|TFR1_HUMAN Transferrin receptor protein 1 OS=Homo sapiens OX=9606 GN=TFRC PE=1 SV=2	1	5	5	5	3	0	0	0	1	0	3	0	1	0	1	1	0	2	0	2	0	0	0	0	0	0	3	0	1	0	1	0	2	0	1	1	0	0	0	0	0	0
P02787	P02787	5	5	5	Serotransferrin	TF	sp|P02787|TRFE_HUMAN Serotransferrin OS=Homo sapiens OX=9606 GN=TF PE=1 SV=3	1	5	5	5	1	1	1	1	2	1	1	1	1	2	2	3	1	4	1	1	3	0	1	1	1	3	1	0	1	1	1	2	0	2	1	1	2	2	4	1	1	1
P02788	P02788	6	6	6	Lactotransferrin;Lactoferricin-H;Kaliocin-1;Lactoferroxin-A;Lactoferroxin-B;Lactoferroxin-C	LTF	sp|P02788|TRFL_HUMAN Lactotransferrin OS=Homo sapiens OX=9606 GN=LTF PE=1 SV=6	1	6	6	6	0	0	5	0	0	1	0	0	2	0	1	1	0	1	0	2	0	0	0	0	0	0	1	1	0	0	0	0	0	0	0	0	0	2	0	0	0	0
P02790	P02790	3	3	3	Hemopexin	HPX	sp|P02790|HEMO_HUMAN Hemopexin OS=Homo sapiens OX=9606 GN=HPX PE=1 SV=2	1	3	3	3	3	1	2	1	3	0	1	0	1	0	0	0	1	1	1	0	2	0	2	0	1	0	0	0	1	0	2	0	1	1	0	1	0	2	0	1	0	0
P03956	P03956	1	1	1	Interstitial collagenase;22 kDa interstitial collagenase;27 kDa interstitial collagenase	MMP1	sp|P03956|MMP1_HUMAN Interstitial collagenase OS=Homo sapiens OX=9606 GN=MMP1 PE=1 SV=3	1	1	1	1	0	0	0	0	1	0	0	0	0	0	0	0	0	0	0	0	0	0	0	0	0	0	0	0	0	0	0	0	0	0	0	0	0	0	0	0	0	0
P04004;CON__Q3ZBS7	P04004	7;1	7;1	7;1	Vitronectin;Vitronectin V65 subunit;Vitronectin V10 subunit;Somatomedin-B	VTN	sp|P04004|VTNC_HUMAN Vitronectin OS=Homo sapiens OX=9606 GN=VTN PE=1 SV=1	2	7	7	7	6	7	7	4	5	4	6	4	3	4	4	5	7	7	5	7	6	6	6	7	5	6	5	2	6	4	4	4	5	6	5	6	5	4	5	4	6	4
P04040	P04040	26	26	26	Catalase	CAT	sp|P04040|CATA_HUMAN Catalase OS=Homo sapiens OX=9606 GN=CAT PE=1 SV=3	1	26	26	26	17	22	13	24	18	25	23	19	19	20	16	17	16	22	16	12	16	22	23	18	20	20	18	20	22	20	17	17	14	22	18	15	19	17	16	15	18	18
P04075;P05062	P04075	33;1	33;1	30;0	Fructose-bisphosphate aldolase A	ALDOA	sp|P04075|ALDOA_HUMAN Fructose-bisphosphate aldolase A OS=Homo sapiens OX=9606 GN=ALDOA PE=1 SV=2	2	33	33	30	29	25	29	27	27	25	27	26	22	29	26	22	27	28	27	26	28	24	29	26	25	27	27	30	26	23	23	27	27	27	23	24	27	29	25	27	25	24
P04080	P04080	3	3	3	Cystatin-B	CSTB	sp|P04080|CYTB_HUMAN Cystatin-B OS=Homo sapiens OX=9606 GN=CSTB PE=1 SV=2	1	3	3	3	2	1	1	0	2	0	1	0	2	0	1	1	1	2	0	2	1	1	1	0	3	0	2	2	0	0	2	0	2	0	1	1	0	2	0	1	0	1
P04083	P04083	6	6	6	Annexin A1	ANXA1	sp|P04083|ANXA1_HUMAN Annexin A1 OS=Homo sapiens OX=9606 GN=ANXA1 PE=1 SV=2	1	6	6	6	4	2	5	3	3	4	4	1	3	1	4	2	2	4	1	3	2	2	4	2	2	3	4	2	3	0	5	3	0	1	3	1	1	1	0	0	2	1
P04085	P04085	2	2	2	Platelet-derived growth factor subunit A	PDGFA	sp|P04085|PDGFA_HUMAN Platelet-derived growth factor subunit A OS=Homo sapiens OX=9606 GN=PDGFA PE=1 SV=1	1	2	2	2	1	0	0	0	1	0	0	0	0	0	0	1	0	0	0	1	0	0	0	0	0	0	0	0	2	0	1	0	0	0	1	0	0	0	0	0	1	0
P04114;CON__ENSEMBL:ENSBTAP00000032840	P04114	64;2	64;2	64;2	Apolipoprotein B-100;Apolipoprotein B-48	APOB	sp|P04114|APOB_HUMAN Apolipoprotein B-100 OS=Homo sapiens OX=9606 GN=APOB PE=1 SV=2	2	64	64	64	39	0	27	0	19	0	12	0	18	2	2	0	0	9	1	30	3	6	5	1	15	5	8	21	35	0	48	1	14	1	7	34	1	13	1	1	49	4
P04179	P04179	13	13	13	Superoxide dismutase [Mn], mitochondrial	SOD2	sp|P04179|SODM_HUMAN Superoxide dismutase [Mn], mitochondrial OS=Homo sapiens OX=9606 GN=SOD2 PE=1 SV=3	1	13	13	13	10	10	9	8	10	10	10	10	8	10	11	9	10	8	11	11	11	12	10	10	9	10	12	9	11	9	10	10	11	11	9	9	9	11	11	10	8	10
P04196	P04196	3	3	3	Histidine-rich glycoprotein	HRG	sp|P04196|HRG_HUMAN Histidine-rich glycoprotein OS=Homo sapiens OX=9606 GN=HRG PE=1 SV=1	1	3	3	3	0	1	1	1	1	1	0	2	1	1	1	1	1	1	1	0	1	0	0	1	1	2	1	1	0	1	0	1	0	0	1	1	1	1	1	1	1	1
P04259	P04259	33	1	1	Keratin, type II cytoskeletal 6B	KRT6B	sp|P04259|K2C6B_HUMAN Keratin, type II cytoskeletal 6B OS=Homo sapiens OX=9606 GN=KRT6B PE=1 SV=5	1	33	1	1	6	3	19	2	7	4	3	2	11	5	2	2	3	3	1	15	1	3	3	25	4	2	6	3	5	33	2	0	3	3	2	3	4	6	0	5	1	0
P04275	P04275	77	77	77	von Willebrand factor;von Willebrand antigen 2	VWF	sp|P04275|VWF_HUMAN von Willebrand factor OS=Homo sapiens OX=9606 GN=VWF PE=1 SV=4	1	77	77	77	36	38	42	50	32	50	37	55	36	45	32	32	20	51	51	41	53	21	26	50	16	46	43	39	31	46	35	43	36	46	34	30	49	45	36	43	45	39
P04350	P04350	22	2	0	Tubulin beta-4A chain	TUBB4A	sp|P04350|TBB4A_HUMAN Tubulin beta-4A chain OS=Homo sapiens OX=9606 GN=TUBB4A PE=1 SV=2	1	22	2	0	20	20	19	19	19	19	20	19	20	19	21	19	20	19	20	18	19	20	20	20	19	20	20	20	20	20	19	19	20	20	18	16	18	20	20	20	19	19
P04406;O14556	P04406	28;1	28;1	28;1	Glyceraldehyde-3-phosphate dehydrogenase	GAPDH	sp|P04406|G3P_HUMAN Glyceraldehyde-3-phosphate dehydrogenase OS=Homo sapiens OX=9606 GN=GAPDH PE=1 SV=3	2	28	28	28	21	20	22	20	22	22	21	21	19	22	21	21	22	22	23	23	22	22	22	22	21	22	26	22	22	21	21	22	23	21	21	18	21	22	21	21	19	21
P04424	P04424	3	3	3	Argininosuccinate lyase	ASL	sp|P04424|ARLY_HUMAN Argininosuccinate lyase OS=Homo sapiens OX=9606 GN=ASL PE=1 SV=4	1	3	3	3	1	1	1	0	2	1	1	0	1	1	2	1	2	1	2	1	2	1	0	1	0	1	1	1	0	0	1	1	1	1	0	1	2	1	2	0	0	1
P04439	P04439	18	18	11	HLA class I histocompatibility antigen, A-3 alpha chain	HLA-A	sp|P04439|HLAA_HUMAN HLA class I histocompatibility antigen, A alpha chain OS=Homo sapiens OX=9606 GN=HLA-A PE=1 SV=2	1	18	18	11	16	6	14	7	13	15	16	8	13	7	6	6	11	10	9	12	8	7	7	11	13	16	8	8	10	16	9	16	7	9	7	6	7	15	11	14	14	12
P04632;Q96L46	P04632	12;2	12;2	12;2	Calpain small subunit 1	CAPNS1	sp|P04632|CPNS1_HUMAN Calpain small subunit 1 OS=Homo sapiens OX=9606 GN=CAPNS1 PE=1 SV=1	2	12	12	12	6	8	5	9	7	6	9	8	3	8	8	7	6	6	6	8	7	8	6	7	7	7	9	8	7	5	8	6	6	7	5	6	7	6	6	7	5	9
P04792	P04792	15	15	15	Heat shock protein beta-1	HSPB1	sp|P04792|HSPB1_HUMAN Heat shock protein beta-1 OS=Homo sapiens OX=9606 GN=HSPB1 PE=1 SV=2	1	15	15	15	14	14	15	14	10	14	12	14	11	12	12	12	11	12	14	11	12	11	11	13	13	13	14	13	11	13	14	12	11	12	13	14	12	10	12	11	14	10
P04843	P04843	25	25	25	Dolichyl-diphosphooligosaccharide--protein glycosyltransferase subunit 1	RPN1	sp|P04843|RPN1_HUMAN Dolichyl-diphosphooligosaccharide--protein glycosyltransferase subunit 1 OS=Homo sapiens OX=9606 GN=RPN1 PE=1 SV=1	1	25	25	25	19	18	20	20	17	19	22	21	18	22	20	19	21	17	21	20	20	20	20	22	19	20	21	23	22	17	20	20	20	19	17	16	20	22	21	19	15	21
P04844	P04844	18	18	18	Dolichyl-diphosphooligosaccharide--protein glycosyltransferase subunit 2	RPN2	sp|P04844|RPN2_HUMAN Dolichyl-diphosphooligosaccharide--protein glycosyltransferase subunit 2 OS=Homo sapiens OX=9606 GN=RPN2 PE=1 SV=3	1	18	18	18	8	7	8	8	10	8	10	8	9	10	11	10	10	10	8	9	8	10	7	8	11	11	12	11	14	10	12	9	8	9	10	6	9	10	9	8	8	10
P04899;P63096;P11488;P19087;A8MTJ3;P09471;P38405	P04899	15;6;2;2;2;2;1	15;6;2;2;2;2;1	9;0;0;0;0;0;0	Guanine nucleotide-binding protein G(i) subunit alpha-2	GNAI2	sp|P04899|GNAI2_HUMAN Guanine nucleotide-binding protein G(i) subunit alpha-2 OS=Homo sapiens OX=9606 GN=GNAI2 PE=1 SV=3	7	15	15	9	13	12	11	14	14	14	14	14	9	15	14	12	13	12	14	14	12	13	14	14	13	15	15	12	13	14	14	15	12	15	12	12	13	11	15	15	13	15
Q99878;Q96KK5;Q9BTM1;Q16777;Q93077;Q7L7L0;Q6FI13;P20671;P0C0S8;P04908;Q71UI9;P0C0S5;Q96QV6;P16104	Q99878;Q96KK5;Q9BTM1;Q16777;Q93077;Q7L7L0;Q6FI13;P20671;P0C0S8;P04908;Q71UI9;P0C0S5;Q96QV6;P16104	2;2;2;2;2;2;2;2;2;2;1;1;1;1	2;2;2;2;2;2;2;2;2;2;1;1;1;1	2;2;2;2;2;2;2;2;2;2;1;1;1;1	Histone H2A type 1-J;Histone H2A type 1-H;Histone H2A.J;Histone H2A type 2-C;Histone H2A type 1-C;Histone H2A type 3;Histone H2A type 2-A;Histone H2A type 1-D;Histone H2A type 1;Histone H2A type 1-B/E;Histone H2A.V;Histone H2A.Z;Histone H2A type 1-A;Histone H2AX	HIST1H2AJ;HIST1H2AH;H2AFJ;HIST2H2AC;HIST1H2AC;HIST3H2A;HIST2H2AA3;HIST1H2AD;HIST1H2AG;HIST1H2AB;H2AFV;H2AFZ;HIST1H2AA;H2AFX	sp|Q99878|H2A1J_HUMAN Histone H2A type 1-J OS=Homo sapiens OX=9606 GN=H2AC14 PE=1 SV=3;sp|Q96KK5|H2A1H_HUMAN Histone H2A type 1-H OS=Homo sapiens OX=9606 GN=H2AC12 PE=1 SV=3;sp|Q9BTM1|H2AJ_HUMAN Histone H2A.J OS=Homo sapiens OX=9606 GN=H2AJ PE=1 SV=1;sp|Q1	14	2	2	2	2	2	2	1	2	2	1	2	2	2	2	2	2	1	2	2	2	1	2	1	1	1	1	1	2	2	1	0	0	2	0	1	2	0	0	0	2	1
P05023;P13637;P20648	P05023	11;3;1	11;3;1	9;1;0	Sodium/potassium-transporting ATPase subunit alpha-1	ATP1A1	sp|P05023|AT1A1_HUMAN Sodium/potassium-transporting ATPase subunit alpha-1 OS=Homo sapiens OX=9606 GN=ATP1A1 PE=1 SV=1	3	11	11	9	6	6	3	4	7	3	7	4	4	4	6	4	5	6	6	9	5	6	7	6	5	4	8	6	8	6	8	4	8	4	4	6	7	8	8	3	5	5
P05067;Q06481	P05067	13;1	13;1	13;1	Amyloid beta A4 protein;N-APP;Soluble APP-alpha;Soluble APP-beta;C99;Beta-amyloid protein 42;Beta-amyloid protein 40;C83;P3(42);P3(40);C80;Gamma-secretase C-terminal fragment 59;Gamma-secretase C-terminal fragment 57;Gamma-secretase C-terminal fragment 50;C31	APP	sp|P05067|A4_HUMAN Amyloid-beta precursor protein OS=Homo sapiens OX=9606 GN=APP PE=1 SV=3	2	13	13	13	5	3	8	5	7	5	5	4	8	5	8	6	6	5	7	9	6	6	10	4	7	6	7	4	8	4	7	5	5	4	5	5	5	9	6	6	5	5
P05090	P05090	4	4	4	Apolipoprotein D	APOD	sp|P05090|APOD_HUMAN Apolipoprotein D OS=Homo sapiens OX=9606 GN=APOD PE=1 SV=1	1	4	4	4	1	0	0	0	1	0	0	0	4	0	2	1	0	0	0	0	0	0	0	0	1	0	0	2	1	0	2	0	1	0	0	4	0	2	0	0	2	0
P05106	P05106	40	40	40	Integrin beta-3	ITGB3	sp|P05106|ITB3_HUMAN Integrin beta-3 OS=Homo sapiens OX=9606 GN=ITGB3 PE=1 SV=2	1	40	40	40	33	36	36	37	33	34	37	37	36	36	34	34	33	35	36	36	36	36	35	36	34	37	36	32	34	37	31	36	37	38	34	36	37	36	34	38	32	37
P05109	P05109	5	5	5	Protein S100-A8;Protein S100-A8, N-terminally processed	S100A8	sp|P05109|S10A8_HUMAN Protein S100-A8 OS=Homo sapiens OX=9606 GN=S100A8 PE=1 SV=1	1	5	5	5	1	0	2	0	0	1	1	0	3	0	2	2	0	1	0	5	0	1	2	0	0	0	0	0	0	0	0	0	0	0	0	0	0	1	0	0	0	0
P05121	P05121	7	7	7	Plasminogen activator inhibitor 1	SERPINE1	sp|P05121|PAI1_HUMAN Plasminogen activator inhibitor 1 OS=Homo sapiens OX=9606 GN=SERPINE1 PE=1 SV=1	1	7	7	7	3	4	3	2	3	1	3	1	3	3	4	2	3	3	2	5	4	3	3	2	3	4	4	3	3	1	5	3	3	3	4	3	1	4	2	4	3	3
P05141;Q9H0C2	P05141	12;3	12;3	4;0	ADP/ATP translocase 2;ADP/ATP translocase 2, N-terminally processed	SLC25A5	sp|P05141|ADT2_HUMAN ADP/ATP translocase 2 OS=Homo sapiens OX=9606 GN=SLC25A5 PE=1 SV=7	2	12	12	4	10	10	10	11	10	10	11	10	10	10	10	10	10	10	11	10	10	10	10	10	10	10	10	10	10	10	10	10	10	10	10	10	10	10	11	10	10	10
P05161	P05161	4	4	4	Ubiquitin-like protein ISG15	ISG15	sp|P05161|ISG15_HUMAN Ubiquitin-like protein ISG15 OS=Homo sapiens OX=9606 GN=ISG15 PE=1 SV=5	1	4	4	4	4	1	0	0	1	0	4	0	0	0	0	0	0	0	0	1	0	0	1	0	4	0	0	0	1	0	3	0	2	0	1	3	1	0	0	0	3	0
P05166	P05166	5	5	5	Propionyl-CoA carboxylase beta chain, mitochondrial	PCCB	sp|P05166|PCCB_HUMAN Propionyl-CoA carboxylase beta chain, mitochondrial OS=Homo sapiens OX=9606 GN=PCCB PE=1 SV=3	1	5	5	5	0	2	0	0	1	0	0	0	1	2	1	0	1	0	0	0	1	0	0	0	0	0	1	1	1	0	0	1	1	0	0	2	0	0	1	2	0	0
P05198	P05198	13	13	13	Eukaryotic translation initiation factor 2 subunit 1	EIF2S1	sp|P05198|IF2A_HUMAN Eukaryotic translation initiation factor 2 subunit 1 OS=Homo sapiens OX=9606 GN=EIF2S1 PE=1 SV=3	1	13	13	13	8	5	7	6	6	7	8	6	5	7	7	7	8	6	6	7	4	8	8	5	9	9	8	8	9	5	10	7	8	5	8	5	6	8	4	6	8	6
P05387	P05387	6	6	6	60S acidic ribosomal protein P2	RPLP2	sp|P05387|RLA2_HUMAN 60S acidic ribosomal protein P2 OS=Homo sapiens OX=9606 GN=RPLP2 PE=1 SV=1	1	6	6	6	4	1	3	2	3	3	5	1	5	1	4	3	3	2	3	3	1	4	4	2	1	1	4	3	5	1	6	1	4	2	2	2	2	4	1	2	2	1
P05388;Q8NHW5	P05388;Q8NHW5	6;5	6;5	6;5	60S acidic ribosomal protein P0;60S acidic ribosomal protein P0-like	RPLP0;RPLP0P6	sp|P05388|RLA0_HUMAN 60S acidic ribosomal protein P0 OS=Homo sapiens OX=9606 GN=RPLP0 PE=1 SV=1;sp|Q8NHW5|RLA0L_HUMAN 60S acidic ribosomal protein P0-like OS=Homo sapiens OX=9606 GN=RPLP0P6 PE=5 SV=1	2	6	6	6	2	0	1	0	2	0	2	0	3	0	2	2	0	2	0	2	0	2	3	2	1	0	2	2	2	1	3	0	2	0	2	0	0	2	0	2	1	0
P05556	P05556	19	19	19	Integrin beta-1	ITGB1	sp|P05556|ITB1_HUMAN Integrin beta-1 OS=Homo sapiens OX=9606 GN=ITGB1 PE=1 SV=2	1	19	19	19	14	16	15	16	15	16	14	16	14	15	14	14	16	14	17	15	15	14	16	15	15	16	15	16	16	16	15	14	18	15	15	17	15	16	16	16	15	15
P05771	P05771	24	24	16	Protein kinase C beta type	PRKCB	sp|P05771|KPCB_HUMAN Protein kinase C beta type OS=Homo sapiens OX=9606 GN=PRKCB PE=1 SV=4	1	24	24	16	16	18	16	18	18	17	18	19	12	16	20	17	16	17	17	18	18	17	18	17	17	18	15	16	17	17	14	17	17	18	15	13	17	18	15	19	14	17
P05976;P08590	P05976;P08590	3;2	3;2	3;2	Myosin light chain 1/3, skeletal muscle isoform;Myosin light chain 3	MYL1;MYL3	sp|P05976|MYL1_HUMAN Myosin light chain 1/3, skeletal muscle isoform OS=Homo sapiens OX=9606 GN=MYL1 PE=1 SV=3;sp|P08590|MYL3_HUMAN Myosin light chain 3 OS=Homo sapiens OX=9606 GN=MYL3 PE=1 SV=3	2	3	3	3	1	1	1	1	1	1	1	2	1	2	1	1	1	1	1	1	1	1	1	2	1	2	1	2	1	1	1	1	1	1	1	1	1	1	1	1	1	1
P06132	P06132	8	8	8	Uroporphyrinogen decarboxylase	UROD	sp|P06132|DCUP_HUMAN Uroporphyrinogen decarboxylase OS=Homo sapiens OX=9606 GN=UROD PE=1 SV=2	1	8	8	8	7	7	6	7	7	5	4	6	5	7	3	4	5	7	7	4	6	7	6	5	7	7	6	6	7	7	4	4	5	7	4	5	6	6	7	5	5	7
P06241;P06239	P06241	14;1	8;0	8;0	Tyrosine-protein kinase Fyn	FYN	sp|P06241|FYN_HUMAN Tyrosine-protein kinase Fyn OS=Homo sapiens OX=9606 GN=FYN PE=1 SV=3	2	14	8	8	10	11	8	10	10	11	12	11	7	13	10	9	12	10	11	10	12	10	9	11	9	12	9	8	10	11	11	13	9	9	8	8	10	11	11	10	11	10
P06280	P06280	1	1	1	Alpha-galactosidase A	GLA	sp|P06280|AGAL_HUMAN Alpha-galactosidase A OS=Homo sapiens OX=9606 GN=GLA PE=1 SV=1	1	1	1	1	1	1	1	0	0	1	1	0	0	1	1	1	1	1	1	1	1	1	1	0	1	1	0	1	1	0	1	1	1	0	1	0	1	1	0	1	1	1
P06396;REV__Q6TDU7	P06396	44;1	44;1	26;1	Gelsolin	GSN	sp|P06396|GELS_HUMAN Gelsolin OS=Homo sapiens OX=9606 GN=GSN PE=1 SV=1	2	44	44	26	38	38	32	34	37	33	36	37	30	36	34	31	36	38	37	34	39	36	37	36	39	34	39	34	37	32	36	35	36	36	33	30	34	34	36	34	33	31
P06576	P06576	25	25	25	ATP synthase subunit beta, mitochondrial	ATP5B	sp|P06576|ATPB_HUMAN ATP synthase subunit beta, mitochondrial OS=Homo sapiens OX=9606 GN=ATP5F1B PE=1 SV=3	1	25	25	25	24	25	24	23	25	24	25	24	23	25	25	25	24	25	24	24	24	24	24	24	25	24	25	25	25	25	25	25	25	25	25	23	24	23	25	25	22	25
P06702	P06702	7	7	7	Protein S100-A9	S100A9	sp|P06702|S10A9_HUMAN Protein S100-A9 OS=Homo sapiens OX=9606 GN=S100A9 PE=1 SV=1	1	7	7	7	3	0	3	0	0	0	1	0	2	0	2	2	0	1	0	7	0	0	2	0	0	0	1	0	1	0	0	0	0	0	0	0	0	2	0	0	1	0
P06703	P06703	3	3	3	Protein S100-A6	S100A6	sp|P06703|S10A6_HUMAN Protein S100-A6 OS=Homo sapiens OX=9606 GN=S100A6 PE=1 SV=1	1	3	3	3	2	2	2	2	2	2	2	2	2	2	2	2	2	2	2	2	2	2	2	2	2	2	2	2	2	2	2	2	2	3	2	2	2	1	2	2	2	2
P06730;A6NMX2	P06730	5;1	5;1	5;1	Eukaryotic translation initiation factor 4E	EIF4E	sp|P06730|IF4E_HUMAN Eukaryotic translation initiation factor 4E OS=Homo sapiens OX=9606 GN=EIF4E PE=1 SV=2	2	5	5	5	4	4	2	4	3	2	4	4	4	4	2	2	3	2	2	2	4	2	3	3	2	2	3	2	4	3	2	4	3	2	2	2	4	3	3	3	2	5
P06732	P06732	3	3	3	Creatine kinase M-type;Creatine kinase M-type, N-terminally processed	CKM	sp|P06732|KCRM_HUMAN Creatine kinase M-type OS=Homo sapiens OX=9606 GN=CKM PE=1 SV=2	1	3	3	3	0	0	0	0	0	0	0	0	0	0	0	0	0	0	0	0	0	0	0	0	0	0	0	0	0	0	0	0	0	0	0	0	0	0	0	0	0	0
P06733	P06733	37	37	34	Alpha-enolase	ENO1	sp|P06733|ENOA_HUMAN Alpha-enolase OS=Homo sapiens OX=9606 GN=ENO1 PE=1 SV=2	1	37	37	34	33	33	32	34	34	33	33	31	32	34	34	33	34	33	35	32	34	36	34	32	30	32	36	33	35	32	34	34	33	33	30	30	31	32	32	36	32	33
P06737	P06737	35	30	29	Glycogen phosphorylase, liver form	PYGL	sp|P06737|PYGL_HUMAN Glycogen phosphorylase, liver form OS=Homo sapiens OX=9606 GN=PYGL PE=1 SV=4	1	35	30	29	24	26	24	22	26	24	27	26	22	23	24	26	24	22	26	27	25	22	24	25	23	28	28	25	27	19	26	29	27	19	22	22	22	24	23	27	18	26
P06744	P06744	22	22	17	Glucose-6-phosphate isomerase	GPI	sp|P06744|G6PI_HUMAN Glucose-6-phosphate isomerase OS=Homo sapiens OX=9606 GN=GPI PE=1 SV=4	1	22	22	17	16	16	14	13	16	17	18	16	13	14	16	13	14	12	14	20	16	16	17	14	14	15	17	15	22	15	14	14	18	13	13	12	12	16	14	12	15	14
P06753	P06753	28	14	14	Tropomyosin alpha-3 chain	TPM3	sp|P06753|TPM3_HUMAN Tropomyosin alpha-3 chain OS=Homo sapiens OX=9606 GN=TPM3 PE=1 SV=2	1	28	14	14	20	22	22	20	21	21	21	22	22	22	20	21	22	22	22	23	23	22	21	22	22	22	22	22	22	19	22	21	21	22	22	20	21	22	21	20	21	21
P07093	P07093	3	3	3	Glia-derived nexin	SERPINE2	sp|P07093|GDN_HUMAN Glia-derived nexin OS=Homo sapiens OX=9606 GN=SERPINE2 PE=1 SV=1	1	3	3	3	3	1	3	1	2	2	2	1	2	2	3	1	2	2	1	2	3	2	2	2	2	1	2	1	2	1	1	1	3	1	1	2	2	2	3	2	2	2
P07108	P07108	4	4	4	Acyl-CoA-binding protein	DBI	sp|P07108|ACBP_HUMAN Acyl-CoA-binding protein OS=Homo sapiens OX=9606 GN=DBI PE=1 SV=2	1	4	4	4	2	1	3	1	4	2	3	4	3	2	1	1	2	3	3	3	2	1	3	2	3	3	3	2	2	0	3	3	3	1	2	1	3	3	3	3	3	1
P07195;Q6ZMR3;P07864	P07195	20;1;1	20;1;1	19;0;0	L-lactate dehydrogenase B chain	LDHB	sp|P07195|LDHB_HUMAN L-lactate dehydrogenase B chain OS=Homo sapiens OX=9606 GN=LDHB PE=1 SV=2	3	20	20	19	20	20	19	19	20	18	19	19	18	20	19	18	19	18	18	19	19	19	19	19	17	19	20	18	19	19	19	20	19	17	18	18	19	19	20	20	17	17
P07203	P07203	12	12	12	Glutathione peroxidase 1	GPX1	sp|P07203|GPX1_HUMAN Glutathione peroxidase 1 OS=Homo sapiens OX=9606 GN=GPX1 PE=1 SV=4	1	12	12	12	8	9	9	10	8	9	9	10	7	10	8	8	10	10	9	7	9	9	10	10	11	11	10	10	7	11	9	9	9	10	9	6	11	10	9	10	7	9
P07225;CON__P07224	P07225	18;1	18;1	18;1	Vitamin K-dependent protein S	PROS1	sp|P07225|PROS_HUMAN Vitamin K-dependent protein S OS=Homo sapiens OX=9606 GN=PROS1 PE=1 SV=1	2	18	18	18	11	10	11	8	10	7	9	12	11	7	11	9	11	11	11	11	12	11	10	11	11	11	12	12	11	7	11	11	10	8	10	7	10	13	9	12	8	9
P07237	P07237	35	35	35	Protein disulfide-isomerase	P4HB	sp|P07237|PDIA1_HUMAN Protein disulfide-isomerase OS=Homo sapiens OX=9606 GN=P4HB PE=1 SV=3	1	35	35	35	29	27	28	27	31	28	29	28	31	30	29	28	29	30	30	32	30	31	27	30	30	27	31	28	29	27	28	29	31	26	30	29	28	30	28	27	29	29
P07311	P07311	2	2	2	Acylphosphatase-1	ACYP1	sp|P07311|ACYP1_HUMAN Acylphosphatase-1 OS=Homo sapiens OX=9606 GN=ACYP1 PE=1 SV=2	1	2	2	2	0	0	1	0	1	0	0	1	2	0	1	1	1	1	1	1	1	1	1	0	1	2	1	1	2	1	1	1	2	0	1	1	2	2	2	1	2	0
P07332	P07332	3	3	3	Tyrosine-protein kinase Fes/Fps	FES	sp|P07332|FES_HUMAN Tyrosine-protein kinase Fes/Fps OS=Homo sapiens OX=9606 GN=FES PE=1 SV=3	1	3	3	3	0	1	0	0	0	0	0	0	1	0	0	0	0	1	0	1	1	1	0	0	2	0	0	0	0	0	1	0	0	1	1	0	0	0	0	0	0	0
P07339	P07339	12	12	12	Cathepsin D;Cathepsin D light chain;Cathepsin D heavy chain	CTSD	sp|P07339|CATD_HUMAN Cathepsin D OS=Homo sapiens OX=9606 GN=CTSD PE=1 SV=1	1	12	12	12	10	6	9	6	10	10	11	9	10	9	11	8	8	10	7	11	6	9	10	8	7	5	11	9	11	3	11	6	11	2	8	9	8	9	8	10	9	6
P07355;A6NMY6	P07355;A6NMY6	8;6	8;6	8;6	Annexin A2;Putative annexin A2-like protein	ANXA2;ANXA2P2	sp|P07355|ANXA2_HUMAN Annexin A2 OS=Homo sapiens OX=9606 GN=ANXA2 PE=1 SV=2;sp|A6NMY6|AXA2L_HUMAN Putative annexin A2-like protein OS=Homo sapiens OX=9606 GN=ANXA2P2 PE=5 SV=2	2	8	8	8	7	4	2	4	3	4	5	1	1	1	4	4	0	0	1	7	0	2	5	3	0	0	1	0	1	0	0	0	4	0	0	5	0	0	1	0	1	0
P07359	P07359	18	18	18	Platelet glycoprotein Ib alpha chain;Glycocalicin	GP1BA	sp|P07359|GP1BA_HUMAN Platelet glycoprotein Ib alpha chain OS=Homo sapiens OX=9606 GN=GP1BA PE=1 SV=2	1	18	18	18	16	17	16	15	15	15	15	15	14	17	15	16	16	15	16	16	15	16	16	15	16	16	17	14	16	16	15	16	15	16	15	15	15	14	16	15	15	16
P07384	P07384	46	46	46	Calpain-1 catalytic subunit	CAPN1	sp|P07384|CAN1_HUMAN Calpain-1 catalytic subunit OS=Homo sapiens OX=9606 GN=CAPN1 PE=1 SV=1	1	46	46	46	38	40	30	33	38	34	37	41	27	37	37	34	37	34	36	37	36	38	39	32	37	39	41	36	37	36	38	40	36	34	30	29	37	32	35	35	31	33
P07437;A6NNZ2	P07437	28;8	7;0	6;0	Tubulin beta chain	TUBB	sp|P07437|TBB5_HUMAN Tubulin beta chain OS=Homo sapiens OX=9606 GN=TUBB PE=1 SV=2	2	28	7	6	26	24	23	24	24	25	24	24	24	26	25	22	26	23	25	24	24	26	24	25	24	25	26	24	25	24	24	25	26	25	21	21	23	25	26	25	23	25
P07478;CON__P07477;Q8NHM4;P07477;P35030	P07478;CON__P07477;Q8NHM4;P07477;P35030	2;1;1;1;1	2;1;1;1;1	2;1;1;1;1	Trypsin-2;Putative trypsin-6;Trypsin-1;Alpha-trypsin chain 1;Alpha-trypsin chain 2;Trypsin-3	PRSS2;PRSS3P2;PRSS1;PRSS3	sp|P07478|TRY2_HUMAN Trypsin-2 OS=Homo sapiens OX=9606 GN=PRSS2 PE=1 SV=1;;sp|Q8NHM4|TRY6_HUMAN Putative trypsin-6 OS=Homo sapiens OX=9606 GN=PRSS3P2 PE=5 SV=2;sp|P07477|TRY1_HUMAN Trypsin-1 OS=Homo sapiens OX=9606 GN=PRSS1 PE=1 SV=1;sp|P35030|TRY3_HUMAN T	5	2	2	2	0	0	0	0	1	0	1	1	1	1	1	0	0	1	1	1	0	1	1	1	1	1	1	0	1	1	1	1	0	1	1	0	1	0	1	1	1	0
P07602	P07602	3	3	3	Prosaposin;Saposin-A;Saposin-B-Val;Saposin-B;Saposin-C;Saposin-D	PSAP	sp|P07602|SAP_HUMAN Prosaposin OS=Homo sapiens OX=9606 GN=PSAP PE=1 SV=2	1	3	3	3	1	1	1	2	3	0	2	1	2	1	1	2	1	3	1	3	0	1	2	0	2	1	2	2	1	1	1	1	2	1	1	3	1	2	1	2	2	0
P07686	P07686	3	3	3	Beta-hexosaminidase subunit beta;Beta-hexosaminidase subunit beta chain B;Beta-hexosaminidase subunit beta chain A	HEXB	sp|P07686|HEXB_HUMAN Beta-hexosaminidase subunit beta OS=Homo sapiens OX=9606 GN=HEXB PE=1 SV=3	1	3	3	3	2	1	1	1	0	1	1	2	1	0	1	0	1	1	1	0	2	1	0	0	0	1	2	0	1	1	1	1	0	0	0	0	2	0	2	0	0	0
P07737;CON__P02584	P07737	19;5	19;5	19;5	Profilin-1	PFN1	sp|P07737|PROF1_HUMAN Profilin-1 OS=Homo sapiens OX=9606 GN=PFN1 PE=1 SV=2	2	19	19	19	16	13	16	18	19	16	15	16	15	17	14	14	17	16	17	17	18	17	15	17	14	16	17	14	17	16	16	15	17	14	13	16	12	17	17	17	14	15
P07741	P07741	7	7	7	Adenine phosphoribosyltransferase	APRT	sp|P07741|APT_HUMAN Adenine phosphoribosyltransferase OS=Homo sapiens OX=9606 GN=APRT PE=1 SV=2	1	7	7	7	6	6	6	6	4	5	6	6	5	5	6	6	6	5	4	5	6	5	6	6	5	6	5	4	5	6	5	6	6	6	5	5	6	5	6	6	5	5
P07814	P07814	5	5	5	Bifunctional glutamate/proline--tRNA ligase;Glutamate--tRNA ligase;Proline--tRNA ligase	EPRS	sp|P07814|SYEP_HUMAN Bifunctional glutamate/proline--tRNA ligase OS=Homo sapiens OX=9606 GN=EPRS1 PE=1 SV=5	1	5	5	5	3	2	0	1	1	2	4	3	2	1	1	2	1	2	1	0	0	0	1	0	2	2	1	3	1	0	1	1	2	2	1	1	1	3	0	0	2	1
P07900;Q14568;Q58FG1	P07900	49;9;2	49;9;2	28;3;1	Heat shock protein HSP 90-alpha	HSP90AA1	sp|P07900|HS90A_HUMAN Heat shock protein HSP 90-alpha OS=Homo sapiens OX=9606 GN=HSP90AA1 PE=1 SV=5	3	49	49	28	42	34	36	32	36	32	43	39	41	35	40	39	39	38	34	40	38	37	37	36	40	37	40	40	40	34	41	33	38	30	34	36	36	39	35	37	36	36
P07919	P07919	1	1	1	Cytochrome b-c1 complex subunit 6, mitochondrial	UQCRH	sp|P07919|QCR6_HUMAN Cytochrome b-c1 complex subunit 6, mitochondrial OS=Homo sapiens OX=9606 GN=UQCRH PE=1 SV=2	1	1	1	1	1	1	0	1	1	0	1	1	1	1	1	1	1	1	0	1	1	1	1	1	0	1	0	1	1	0	1	1	1	1	0	0	0	1	1	0	1	1
P07947	P07947	15	7	5	Tyrosine-protein kinase Yes	YES1	sp|P07947|YES_HUMAN Tyrosine-protein kinase Yes OS=Homo sapiens OX=9606 GN=YES1 PE=1 SV=3	1	15	7	5	11	10	7	10	11	11	13	12	9	12	12	9	11	10	11	13	11	10	9	13	10	11	12	12	12	10	12	12	13	8	10	11	10	15	13	12	12	10
P07948;P08631	P07948	22;3	20;1	20;1	Tyrosine-protein kinase Lyn	LYN	sp|P07948|LYN_HUMAN Tyrosine-protein kinase Lyn OS=Homo sapiens OX=9606 GN=LYN PE=1 SV=3	2	22	20	20	16	18	15	18	16	19	18	19	11	18	17	14	18	15	18	14	19	21	19	20	15	19	17	19	17	17	18	17	17	17	17	15	16	16	20	17	16	19
P07951	P07951	30	1	1	Tropomyosin beta chain	TPM2	sp|P07951|TPM2_HUMAN Tropomyosin beta chain OS=Homo sapiens OX=9606 GN=TPM2 PE=1 SV=1	1	30	1	1	26	22	27	26	24	23	22	23	23	19	25	27	23	23	26	23	22	21	25	23	25	23	21	22	24	22	21	23	24	26	21	26	20	19	20	22	25	22
P07954	P07954	11	11	11	Fumarate hydratase, mitochondrial	FH	sp|P07954|FUMH_HUMAN Fumarate hydratase, mitochondrial OS=Homo sapiens OX=9606 GN=FH PE=1 SV=3	1	11	11	11	8	5	4	5	6	6	6	7	7	7	7	7	7	6	4	6	6	5	7	7	7	6	9	9	6	5	7	7	6	4	5	3	7	5	6	7	7	7
P07996;CON__Q28194;P35442;P49746	P07996;CON__Q28194	63;41;4;1	63;41;4;1	63;41;4;1	Thrombospondin-1	THBS1	sp|P07996|TSP1_HUMAN Thrombospondin-1 OS=Homo sapiens OX=9606 GN=THBS1 PE=1 SV=2;	4	63	63	63	54	47	56	51	49	42	44	49	55	53	45	50	50	51	54	56	52	46	51	48	52	50	50	49	53	44	47	48	52	50	46	48	48	52	51	50	52	50
P08133	P08133	3	3	3	Annexin A6	ANXA6	sp|P08133|ANXA6_HUMAN Annexin A6 OS=Homo sapiens OX=9606 GN=ANXA6 PE=1 SV=3	1	3	3	3	1	1	2	1	1	0	2	0	2	0	1	0	0	1	0	2	0	2	3	0	0	0	1	1	2	0	1	1	1	0	2	1	0	0	0	1	1	1
P08134;P62745	P08134	9;2	1;0	1;0	Rho-related GTP-binding protein RhoC	RHOC	sp|P08134|RHOC_HUMAN Rho-related GTP-binding protein RhoC OS=Homo sapiens OX=9606 GN=RHOC PE=1 SV=1	2	9	1	1	8	7	5	9	5	8	6	8	6	7	7	7	7	6	7	7	8	8	6	9	6	6	7	7	8	7	7	8	7	8	6	5	7	7	8	7	5	7
P08174	P08174	3	3	3	Complement decay-accelerating factor	CD55	sp|P08174|DAF_HUMAN Complement decay-accelerating factor OS=Homo sapiens OX=9606 GN=CD55 PE=1 SV=4	1	3	3	3	3	3	1	3	1	3	3	3	2	2	3	3	3	2	1	1	2	2	1	2	3	3	1	1	2	2	0	3	3	1	3	3	2	2	3	2	1	3
P08195	P08195	4	4	4	4F2 cell-surface antigen heavy chain	SLC3A2	sp|P08195|4F2_HUMAN 4F2 cell-surface antigen heavy chain OS=Homo sapiens OX=9606 GN=SLC3A2 PE=1 SV=3	1	4	4	4	3	0	2	0	2	1	1	1	3	1	1	2	2	2	0	2	1	1	1	1	1	0	1	4	1	0	1	2	2	0	2	1	0	1	0	0	2	1
P08236	P08236	4	4	4	Beta-glucuronidase	GUSB	sp|P08236|BGLR_HUMAN Beta-glucuronidase OS=Homo sapiens OX=9606 GN=GUSB PE=1 SV=2	1	4	4	4	1	2	0	3	0	1	1	1	2	1	0	0	1	0	1	0	0	0	1	0	0	1	2	1	1	0	0	1	0	1	2	0	2	1	0	0	0	0
P08237	P08237	7	5	5	ATP-dependent 6-phosphofructokinase, muscle type	PFKM	sp|P08237|PFKAM_HUMAN ATP-dependent 6-phosphofructokinase, muscle type OS=Homo sapiens OX=9606 GN=PFKM PE=1 SV=2	1	7	5	5	3	2	3	1	3	2	2	3	2	2	4	3	2	3	3	3	1	3	3	1	2	3	3	5	2	2	2	3	3	2	2	2	2	3	3	4	3	1
P08238;Q58FF7	P08238	41;19	21;9	18;7	Heat shock protein HSP 90-beta	HSP90AB1	sp|P08238|HS90B_HUMAN Heat shock protein HSP 90-beta OS=Homo sapiens OX=9606 GN=HSP90AB1 PE=1 SV=4	2	41	21	18	34	29	32	28	31	27	35	32	33	29	30	34	30	30	28	32	28	30	31	29	34	30	34	32	34	30	33	30	31	29	29	29	30	33	30	31	30	29
P08240	P08240	2	2	2	Signal recognition particle receptor subunit alpha	SRPR	sp|P08240|SRPRA_HUMAN Signal recognition particle receptor subunit alpha OS=Homo sapiens OX=9606 GN=SRPRA PE=1 SV=2	1	2	2	2	1	2	1	1	1	2	1	0	0	2	2	1	1	2	2	2	1	2	2	2	2	2	2	2	2	1	2	2	2	0	2	1	1	1	1	1	1	1
P08514	P08514	47	47	47	Integrin alpha-IIb;Integrin alpha-IIb heavy chain;Integrin alpha-IIb light chain, form 1;Integrin alpha-IIb light chain, form 2	ITGA2B	sp|P08514|ITA2B_HUMAN Integrin alpha-IIb OS=Homo sapiens OX=9606 GN=ITGA2B PE=1 SV=3	1	47	47	47	40	41	39	43	41	42	40	43	38	44	40	41	41	39	43	41	44	41	41	43	42	46	43	42	43	41	41	43	43	44	37	40	43	40	43	42	40	40
P08559	P08559	4	4	4	Pyruvate dehydrogenase E1 component subunit alpha, somatic form, mitochondrial	PDHA1	sp|P08559|ODPA_HUMAN Pyruvate dehydrogenase E1 component subunit alpha, somatic form, mitochondrial OS=Homo sapiens OX=9606 GN=PDHA1 PE=1 SV=3	1	4	4	4	2	3	3	1	3	2	3	3	1	3	3	3	4	3	2	3	3	4	3	2	3	3	3	2	3	2	3	3	2	3	2	3	3	2	2	3	3	2
P08567	P08567	19	19	19	Pleckstrin	PLEK	sp|P08567|PLEK_HUMAN Pleckstrin OS=Homo sapiens OX=9606 GN=PLEK PE=1 SV=3	1	19	19	19	12	16	15	14	17	15	15	17	11	17	16	16	15	15	18	17	17	15	16	18	14	18	16	15	16	14	14	18	14	17	13	11	16	15	15	15	13	16
P08574	P08574	5	5	5	Cytochrome c1, heme protein, mitochondrial	CYC1	sp|P08574|CY1_HUMAN Cytochrome c1, heme protein, mitochondrial OS=Homo sapiens OX=9606 GN=CYC1 PE=1 SV=3	1	5	5	5	2	3	1	5	4	3	2	5	3	4	4	3	4	4	4	4	4	4	4	5	3	3	4	4	4	3	3	2	4	3	3	2	5	4	4	2	3	4
P08575	P08575	4	4	4	Receptor-type tyrosine-protein phosphatase C	PTPRC	sp|P08575|PTPRC_HUMAN Receptor-type tyrosine-protein phosphatase C OS=Homo sapiens OX=9606 GN=PTPRC PE=1 SV=3	1	4	4	4	0	1	0	1	0	0	0	0	1	0	1	0	2	1	0	0	1	0	0	2	2	1	1	3	0	1	1	0	2	0	0	1	1	1	1	0	1	1
P08648	P08648	4	4	4	Integrin alpha-5;Integrin alpha-5 heavy chain;Integrin alpha-5 light chain	ITGA5	sp|P08648|ITA5_HUMAN Integrin alpha-5 OS=Homo sapiens OX=9606 GN=ITGA5 PE=1 SV=2	1	4	4	4	3	3	2	2	2	3	2	3	2	1	2	1	2	2	2	1	2	3	2	2	2	2	2	3	0	4	3	3	3	2	0	3	3	3	2	3	3	3
P08670;P17661;P41219;Q16352;P07196;P07197;P12036	P08670	20;3;2;1;1;1;1	20;3;2;1;1;1;1	20;3;2;1;1;1;1	Vimentin	VIM	sp|P08670|VIME_HUMAN Vimentin OS=Homo sapiens OX=9606 GN=VIM PE=1 SV=4	7	20	20	20	11	6	7	9	8	6	14	6	5	4	6	4	7	7	6	3	5	3	5	3	12	3	6	8	3	3	12	7	7	5	12	14	3	3	5	4	16	7
P08754	P08754	8	2	2	Guanine nucleotide-binding protein G(k) subunit alpha	GNAI3	sp|P08754|GNAI3_HUMAN Guanine nucleotide-binding protein G(i) subunit alpha-3 OS=Homo sapiens OX=9606 GN=GNAI3 PE=1 SV=3	1	8	2	2	5	6	5	6	5	6	7	6	3	7	6	6	6	5	6	6	6	7	6	6	5	6	6	6	7	6	6	6	5	7	5	6	6	6	6	7	5	7
P08758	P08758	19	19	19	Annexin A5	ANXA5	sp|P08758|ANXA5_HUMAN Annexin A5 OS=Homo sapiens OX=9606 GN=ANXA5 PE=1 SV=2	1	19	19	19	16	13	15	14	12	14	15	12	11	11	12	11	13	10	14	13	17	13	14	12	13	17	13	12	14	11	15	10	18	16	14	13	14	14	11	12	12	6
P08865	P08865	7	7	7	40S ribosomal protein SA	RPSA	sp|P08865|RSSA_HUMAN 40S ribosomal protein SA OS=Homo sapiens OX=9606 GN=RPSA PE=1 SV=4	1	7	7	7	5	2	2	3	5	5	5	3	6	2	3	3	4	7	1	6	3	6	6	2	3	2	5	6	6	2	5	2	6	4	5	5	0	7	3	3	4	1
P08962	P08962	1	1	1	CD63 antigen	CD63	sp|P08962|CD63_HUMAN CD63 antigen OS=Homo sapiens OX=9606 GN=CD63 PE=1 SV=2	1	1	1	1	0	1	0	1	1	1	1	0	0	1	1	0	0	0	0	1	0	0	0	1	0	0	0	0	1	0	0	1	0	1	1	1	1	0	0	0	0	0
P09104	P09104	15	12	11	Gamma-enolase	ENO2	sp|P09104|ENOG_HUMAN Gamma-enolase OS=Homo sapiens OX=9606 GN=ENO2 PE=1 SV=3	1	15	12	11	11	10	8	11	5	9	11	11	10	9	10	10	9	8	10	5	10	8	8	5	9	9	9	10	7	8	8	11	7	12	7	7	12	10	8	13	7	7
P09110	P09110	4	4	4	3-ketoacyl-CoA thiolase, peroxisomal	ACAA1	sp|P09110|THIK_HUMAN 3-ketoacyl-CoA thiolase, peroxisomal OS=Homo sapiens OX=9606 GN=ACAA1 PE=1 SV=2	1	4	4	4	2	1	2	2	3	1	4	3	2	1	4	2	3	3	1	2	1	2	3	3	2	3	2	1	2	1	1	2	2	1	2	1	4	2	2	3	1	1
P09211	P09211	12	12	12	Glutathione S-transferase P	GSTP1	sp|P09211|GSTP1_HUMAN Glutathione S-transferase P OS=Homo sapiens OX=9606 GN=GSTP1 PE=1 SV=2	1	12	12	12	10	10	10	9	10	10	10	11	10	11	10	10	11	10	11	10	10	10	10	10	10	10	10	10	10	10	10	10	11	9	11	11	10	10	10	9	9	10
P09382	P09382	7	7	7	Galectin-1	LGALS1	sp|P09382|LEG1_HUMAN Galectin-1 OS=Homo sapiens OX=9606 GN=LGALS1 PE=1 SV=2	1	7	7	7	5	2	5	4	5	4	5	3	6	1	4	5	4	4	4	5	0	5	5	3	3	3	7	4	4	3	5	3	6	3	3	6	3	6	2	5	7	2
P09417	P09417	5	5	5	Dihydropteridine reductase	QDPR	sp|P09417|DHPR_HUMAN Dihydropteridine reductase OS=Homo sapiens OX=9606 GN=QDPR PE=1 SV=2	1	5	5	5	3	2	3	2	2	2	2	2	2	2	2	1	3	3	2	3	2	3	3	3	2	2	3	3	3	0	1	4	4	3	2	4	1	3	1	2	3	1
P09486	P09486	12	12	12	SPARC	SPARC	sp|P09486|SPRC_HUMAN SPARC OS=Homo sapiens OX=9606 GN=SPARC PE=1 SV=1	1	12	12	12	7	7	8	7	7	7	7	7	8	8	7	7	8	9	7	8	9	7	8	7	7	9	9	8	8	5	8	8	8	8	7	7	6	8	7	9	8	8
P09493	P09493	30	17	14	Tropomyosin alpha-1 chain	TPM1	sp|P09493|TPM1_HUMAN Tropomyosin alpha-1 chain OS=Homo sapiens OX=9606 GN=TPM1 PE=1 SV=2	1	30	17	14	24	23	27	24	24	24	23	22	22	25	25	23	24	23	23	24	22	23	24	24	24	24	24	24	22	21	22	25	21	24	26	23	25	22	24	24	22	21
P09496	P09496	6	6	6	Clathrin light chain A	CLTA	sp|P09496|CLCA_HUMAN Clathrin light chain A OS=Homo sapiens OX=9606 GN=CLTA PE=1 SV=1	1	6	6	6	4	4	5	5	5	5	5	5	5	5	5	5	5	4	4	5	4	3	5	5	4	5	5	6	5	5	5	5	4	5	5	4	4	4	4	5	5	4
P09497	P09497	5	5	5	Clathrin light chain B	CLTB	sp|P09497|CLCB_HUMAN Clathrin light chain B OS=Homo sapiens OX=9606 GN=CLTB PE=1 SV=1	1	5	5	5	3	3	4	3	4	4	3	2	3	3	3	2	3	2	3	3	2	3	4	3	3	2	2	4	2	1	3	3	3	3	2	3	2	3	1	2	4	1
P09525	P09525	6	6	6	Annexin A4	ANXA4	sp|P09525|ANXA4_HUMAN Annexin A4 OS=Homo sapiens OX=9606 GN=ANXA4 PE=1 SV=4	1	6	6	6	3	4	1	4	3	5	4	3	0	4	5	3	3	4	1	4	4	5	4	2	3	4	2	2	4	3	3	3	1	5	4	1	3	2	2	1	3	3
P09543	P09543	4	4	4	2,3-cyclic-nucleotide 3-phosphodiesterase	CNP	sp|P09543|CN37_HUMAN 2,3-cyclic-nucleotide 3-phosphodiesterase OS=Homo sapiens OX=9606 GN=CNP PE=1 SV=2	1	4	4	4	2	1	1	1	0	1	2	0	0	0	1	0	0	0	0	1	0	1	0	0	1	0	0	0	1	0	3	0	1	0	1	0	1	1	1	1	2	1
P09622	P09622	11	11	11	Dihydrolipoyl dehydrogenase, mitochondrial	DLD	sp|P09622|DLDH_HUMAN Dihydrolipoyl dehydrogenase, mitochondrial OS=Homo sapiens OX=9606 GN=DLD PE=1 SV=2	1	11	11	11	8	9	3	9	6	6	6	8	7	7	8	6	9	8	7	9	7	8	7	8	7	9	9	8	7	5	8	7	8	7	4	4	6	8	8	7	3	5
Q32P51;P09651	Q32P51;P09651	1;1	1;1	1;1	Heterogeneous nuclear ribonucleoprotein A1-like 2;Heterogeneous nuclear ribonucleoprotein A1;Heterogeneous nuclear ribonucleoprotein A1, N-terminally processed	HNRNPA1L2;HNRNPA1	sp|Q32P51|RA1L2_HUMAN Heterogeneous nuclear ribonucleoprotein A1-like 2 OS=Homo sapiens OX=9606 GN=HNRNPA1L2 PE=2 SV=2;sp|P09651|ROA1_HUMAN Heterogeneous nuclear ribonucleoprotein A1 OS=Homo sapiens OX=9606 GN=HNRNPA1 PE=1 SV=5	2	1	1	1	1	1	1	0	1	1	0	0	1	0	0	0	0	0	0	0	0	0	0	0	0	0	1	0	0	1	0	0	0	0	0	0	0	0	0	0	0	0
P09960	P09960	12	12	12	Leukotriene A-4 hydrolase	LTA4H	sp|P09960|LKHA4_HUMAN Leukotriene A-4 hydrolase OS=Homo sapiens OX=9606 GN=LTA4H PE=1 SV=2	1	12	12	12	3	3	2	7	4	4	4	5	6	3	5	3	3	7	3	6	4	4	4	4	4	10	5	7	6	3	6	5	7	1	4	2	7	6	5	6	3	7
P09972	P09972	7	4	4	Fructose-bisphosphate aldolase C	ALDOC	sp|P09972|ALDOC_HUMAN Fructose-bisphosphate aldolase C OS=Homo sapiens OX=9606 GN=ALDOC PE=1 SV=2	1	7	4	4	7	6	5	5	5	5	5	5	4	4	7	5	5	5	5	6	4	5	6	4	5	5	6	5	5	3	4	4	5	4	5	4	7	7	5	6	6	4
P0C7P3	P0C7P3	8	8	8	Schlafen family member 14	SLFN14	sp|P0C7P3|SLN14_HUMAN Protein SLFN14 OS=Homo sapiens OX=9606 GN=SLFN14 PE=1 SV=2	1	8	8	8	5	6	3	5	4	5	4	6	4	6	3	1	6	3	4	3	7	4	4	5	5	6	2	1	1	4	2	3	3	6	5	5	6	5	4	4	1	6
P0DOY3;P0DOY2;P0CF74;A0M8Q6	P0DOY3;P0DOY2;P0CF74;A0M8Q6	3;3;3;2	3;3;3;2	1;1;1;1	Ig lambda-6 chain C region;Ig lambda-7 chain C region	IGLC6;IGLC7	sp|P0DOY3|IGLC3_HUMAN Immunoglobulin lambda constant 3 OS=Homo sapiens OX=9606 GN=IGLC3 PE=1 SV=1;sp|P0DOY2|IGLC2_HUMAN Immunoglobulin lambda constant 2 OS=Homo sapiens OX=9606 GN=IGLC2 PE=1 SV=1;sp|P0CF74|IGLC6_HUMAN Immunoglobulin lambda constant 6 OS=Ho	4	3	3	1	2	1	2	1	3	2	1	1	3	2	3	3	2	2	2	3	1	2	2	2	2	2	3	3	2	1	2	3	2	1	2	3	1	3	3	1	2	1
P62987;P62979;P0CG47;P0CG48	P62987;P62979;P0CG47;P0CG48	4;4;4;4	4;4;4;4	4;4;4;4	Ubiquitin-60S ribosomal protein L40;Ubiquitin;60S ribosomal protein L40;Ubiquitin-40S ribosomal protein S27a;Ubiquitin;40S ribosomal protein S27a;Polyubiquitin-B;Ubiquitin;Polyubiquitin-C;Ubiquitin	UBA52;RPS27A;UBB;UBC	sp|P62987|RL40_HUMAN Ubiquitin-60S ribosomal protein L40 OS=Homo sapiens OX=9606 GN=UBA52 PE=1 SV=2;sp|P62979|RS27A_HUMAN Ubiquitin-40S ribosomal protein S27a OS=Homo sapiens OX=9606 GN=RPS27A PE=1 SV=2;sp|P0CG47|UBB_HUMAN Polyubiquitin-B OS=Homo sapiens O	4	4	4	4	4	4	3	3	4	3	3	4	3	3	3	3	3	3	3	3	3	4	4	3	4	4	4	3	3	3	3	3	3	3	3	3	3	4	4	3	3	3
P0DJI8	P0DJI8	4	4	2	Serum amyloid A-1 protein;Amyloid protein A;Serum amyloid protein A(2-104);Serum amyloid protein A(3-104);Serum amyloid protein A(2-103);Serum amyloid protein A(2-102);Serum amyloid protein A(4-101)	SAA1	sp|P0DJI8|SAA1_HUMAN Serum amyloid A-1 protein OS=Homo sapiens OX=9606 GN=SAA1 PE=1 SV=1	1	4	4	2	1	0	1	0	0	0	2	0	3	0	3	4	0	0	0	4	0	1	1	0	0	0	1	0	3	0	0	0	3	0	0	0	0	0	0	0	3	0
P0DJI9	P0DJI9	3	1	1	Serum amyloid A-2 protein	SAA2	sp|P0DJI9|SAA2_HUMAN Serum amyloid A-2 protein OS=Homo sapiens OX=9606 GN=SAA2 PE=1 SV=1	1	3	1	1	2	0	2	0	0	0	1	0	2	0	1	2	0	0	0	3	0	1	1	0	0	0	0	0	2	0	0	0	3	0	0	0	0	0	0	0	3	0
P0DMN0;P0DMM9	P0DMN0;P0DMM9	12;12	12;12	7;7	Sulfotransferase 1A4;Sulfotransferase 1A3	SULT1A4;SULT1A3	sp|P0DMN0|ST1A4_HUMAN Sulfotransferase 1A4 OS=Homo sapiens OX=9606 GN=SULT1A4 PE=1 SV=1;sp|P0DMM9|ST1A3_HUMAN Sulfotransferase 1A3 OS=Homo sapiens OX=9606 GN=SULT1A3 PE=1 SV=1	2	12	12	7	11	11	10	12	12	10	11	9	7	11	11	10	10	9	10	10	12	12	12	12	8	11	11	8	7	8	9	11	11	9	9	11	8	10	9	10	9	8
P0DMV9;P0DMV8	P0DMV9;P0DMV8	26;26	24;24	15;15	Heat shock 70 kDa protein 1B;Heat shock 70 kDa protein 1A	HSPA1B;HSPA1A	sp|P0DMV9|HS71B_HUMAN Heat shock 70 kDa protein 1B OS=Homo sapiens OX=9606 GN=HSPA1B PE=1 SV=1;sp|P0DMV8|HS71A_HUMAN Heat shock 70 kDa protein 1A OS=Homo sapiens OX=9606 GN=HSPA1A PE=1 SV=1	2	26	24	15	25	20	21	24	21	20	24	21	19	22	24	22	19	21	18	23	18	23	23	17	22	23	22	21	24	17	23	21	24	21	20	23	21	25	19	20	22	18
P0DP25;P0DP24;P0DP23;P02585	P0DP25;P0DP24;P0DP23	8;8;8;1	8;8;8;1	6;6;6;0			sp|P0DP25|CALM3_HUMAN Calmodulin-3 OS=Homo sapiens OX=9606 GN=CALM3 PE=1 SV=1;sp|P0DP24|CALM2_HUMAN Calmodulin-2 OS=Homo sapiens OX=9606 GN=CALM2 PE=1 SV=1;sp|P0DP23|CALM1_HUMAN Calmodulin-1 OS=Homo sapiens OX=9606 GN=CALM1 PE=1 SV=1	4	8	8	6	6	7	3	6	6	6	7	7	4	7	6	7	7	7	4	5	6	6	7	6	7	7	6	7	6	6	6	6	3	7	6	6	6	6	5	6	7	6
P10124	P10124	4	4	4	Serglycin	SRGN	sp|P10124|SRGN_HUMAN Serglycin OS=Homo sapiens OX=9606 GN=SRGN PE=1 SV=3	1	4	4	4	3	3	3	4	3	2	3	3	3	3	3	3	3	3	3	3	4	1	4	1	3	3	4	3	2	2	3	2	4	3	2	3	4	4	3	3	3	2
P10155	P10155	1	1	1	60 kDa SS-A/Ro ribonucleoprotein	TROVE2	sp|P10155|RO60_HUMAN 60 kDa SS-A/Ro ribonucleoprotein OS=Homo sapiens OX=9606 GN=RO60 PE=1 SV=2	1	1	1	1	1	0	0	1	1	0	0	0	0	0	0	1	0	1	0	0	0	0	1	0	0	0	1	1	0	1	0	0	0	0	0	0	0	1	0	0	0	0
P10301	P10301	3	3	3	Ras-related protein R-Ras	RRAS	sp|P10301|RRAS_HUMAN Ras-related protein R-Ras OS=Homo sapiens OX=9606 GN=RRAS PE=1 SV=1	1	3	3	3	3	2	2	3	3	3	3	2	2	3	3	2	3	2	2	3	3	3	2	3	3	2	3	2	2	2	3	3	3	2	2	3	3	3	3	3	3	3
P10321	P10321	12	7	7	HLA class I histocompatibility antigen, Cw-7 alpha chain	HLA-C	sp|P10321|HLAC_HUMAN HLA class I histocompatibility antigen, C alpha chain OS=Homo sapiens OX=9606 GN=HLA-C PE=1 SV=3	1	12	7	7	6	7	5	5	5	5	5	6	5	7	8	8	9	8	8	8	7	8	8	8	11	6	6	8	8	7	11	6	6	7	7	8	9	8	7	7	6	5
P10515	P10515	5	5	5	Dihydrolipoyllysine-residue acetyltransferase component of pyruvate dehydrogenase complex, mitochondrial	DLAT	sp|P10515|ODP2_HUMAN Dihydrolipoyllysine-residue acetyltransferase component of pyruvate dehydrogenase complex, mitochondrial OS=Homo sapiens OX=9606 GN=DLAT PE=1 SV=3	1	5	5	5	0	1	0	0	1	0	0	1	1	0	3	1	1	0	0	1	0	1	0	1	0	0	0	2	0	0	1	0	0	0	0	2	1	1	0	1	1	0
P10599	P10599	7	7	7	Thioredoxin	TXN	sp|P10599|THIO_HUMAN Thioredoxin OS=Homo sapiens OX=9606 GN=TXN PE=1 SV=3	1	7	7	7	7	6	6	6	7	6	7	5	6	5	4	5	6	6	5	6	7	6	5	7	6	7	5	6	6	6	5	6	5	7	6	4	6	5	6	6	6	6
P10606	P10606	7	7	7	Cytochrome c oxidase subunit 5B, mitochondrial	COX5B	sp|P10606|COX5B_HUMAN Cytochrome c oxidase subunit 5B, mitochondrial OS=Homo sapiens OX=9606 GN=COX5B PE=1 SV=2	1	7	7	7	6	7	7	6	7	7	6	7	7	7	7	6	7	7	6	6	6	7	7	6	6	7	7	7	7	7	5	6	5	7	6	6	7	6	6	7	6	7
P10619	P10619	7	7	7	Lysosomal protective protein;Lysosomal protective protein 32 kDa chain;Lysosomal protective protein 20 kDa chain	CTSA	sp|P10619|PPGB_HUMAN Lysosomal protective protein OS=Homo sapiens OX=9606 GN=CTSA PE=1 SV=2	1	7	7	7	5	4	4	4	3	3	4	3	5	3	3	4	5	3	3	5	3	4	5	3	3	3	4	5	6	2	4	3	5	3	4	5	3	6	3	4	4	2
P10644	P10644	19	19	17	cAMP-dependent protein kinase type I-alpha regulatory subunit;cAMP-dependent protein kinase type I-alpha regulatory subunit, N-terminally processed	PRKAR1A	sp|P10644|KAP0_HUMAN cAMP-dependent protein kinase type I-alpha regulatory subunit OS=Homo sapiens OX=9606 GN=PRKAR1A PE=1 SV=1	1	19	19	17	12	13	12	12	9	15	13	13	11	13	13	9	11	12	15	13	14	13	10	10	12	11	11	14	12	12	12	11	14	10	10	12	14	13	11	13	14	9
P10646	P10646	2	2	2	Tissue factor pathway inhibitor	TFPI	sp|P10646|TFPI1_HUMAN Tissue factor pathway inhibitor OS=Homo sapiens OX=9606 GN=TFPI PE=1 SV=1	1	2	2	2	1	0	0	0	2	0	0	0	1	0	0	1	0	0	1	1	0	0	1	0	0	0	0	1	1	0	0	0	1	0	1	0	0	1	0	1	0	0
P10720	P10720	5	3	3	Platelet factor 4 variant;Platelet factor 4 variant(4-74);Platelet factor 4 variant(5-74);Platelet factor 4 variant(6-74)	PF4V1	sp|P10720|PF4V_HUMAN Platelet factor 4 variant OS=Homo sapiens OX=9606 GN=PF4V1 PE=1 SV=1	1	5	3	3	4	4	4	5	4	4	4	4	4	4	4	3	4	4	4	4	4	3	4	4	4	4	4	4	4	4	4	4	4	4	4	3	3	3	4	4	4	4
P10768	P10768	12	12	12	S-formylglutathione hydrolase	ESD	sp|P10768|ESTD_HUMAN S-formylglutathione hydrolase OS=Homo sapiens OX=9606 GN=ESD PE=1 SV=2	1	12	12	12	7	9	6	9	10	6	6	8	8	9	9	8	8	7	6	8	8	8	9	8	7	6	7	8	7	6	8	7	6	8	8	5	6	7	7	7	6	6
P10809	P10809	32	32	32	60 kDa heat shock protein, mitochondrial	HSPD1	sp|P10809|CH60_HUMAN 60 kDa heat shock protein, mitochondrial OS=Homo sapiens OX=9606 GN=HSPD1 PE=1 SV=2	1	32	32	32	25	21	18	19	25	20	25	23	21	21	24	23	21	20	21	24	18	21	24	18	25	22	26	26	25	21	23	21	22	22	24	18	17	22	19	18	25	16
P10909	P10909	19	19	19	Clusterin;Clusterin beta chain;Clusterin alpha chain	CLU	sp|P10909|CLUS_HUMAN Clusterin OS=Homo sapiens OX=9606 GN=CLU PE=1 SV=1	1	19	19	19	14	13	13	13	12	13	13	13	12	13	11	11	13	11	14	14	14	12	12	11	15	15	12	11	13	11	14	14	12	12	13	13	12	13	13	12	14	12
P11021	P11021	41	41	40	78 kDa glucose-regulated protein	HSPA5	sp|P11021|BIP_HUMAN Endoplasmic reticulum chaperone BiP OS=Homo sapiens OX=9606 GN=HSPA5 PE=1 SV=2	1	41	41	40	34	34	34	34	35	36	34	32	35	36	36	34	35	32	33	37	34	36	37	34	34	35	35	36	38	35	35	35	37	34	34	36	33	37	34	33	35	34
P11142	P11142	34	33	24	Heat shock cognate 71 kDa protein	HSPA8	sp|P11142|HSP7C_HUMAN Heat shock cognate 71 kDa protein OS=Homo sapiens OX=9606 GN=HSPA8 PE=1 SV=1	1	34	33	24	31	28	29	30	29	27	31	31	27	29	30	26	27	29	28	30	28	28	29	29	30	32	29	28	31	27	28	28	29	31	26	30	28	30	27	29	28	26
P11166	P11166	3	3	3	Solute carrier family 2, facilitated glucose transporter member 1	SLC2A1	sp|P11166|GTR1_HUMAN Solute carrier family 2, facilitated glucose transporter member 1 OS=Homo sapiens OX=9606 GN=SLC2A1 PE=1 SV=2	1	3	3	3	0	0	0	0	0	0	0	0	0	0	0	1	0	3	0	0	0	0	0	0	0	0	0	0	0	0	0	0	0	0	0	0	0	1	0	0	0	0
P11169;Q8TDB8	P11169;Q8TDB8	10;5	10;5	10;5	Solute carrier family 2, facilitated glucose transporter member 3;Solute carrier family 2, facilitated glucose transporter member 14	SLC2A3;SLC2A14	sp|P11169|GTR3_HUMAN Solute carrier family 2, facilitated glucose transporter member 3 OS=Homo sapiens OX=9606 GN=SLC2A3 PE=1 SV=1;sp|Q8TDB8|GTR14_HUMAN Solute carrier family 2, facilitated glucose transporter member 14 OS=Homo sapiens OX=9606 GN=SLC2A14 P	2	10	10	10	5	7	8	7	9	8	7	8	7	6	9	7	8	8	7	8	8	7	7	7	7	8	8	8	9	8	8	9	7	6	8	8	8	8	8	9	9	8
P11171;Q9H4G0	P11171	11;1	11;1	11;1	Protein 4.1	EPB41	sp|P11171|EPB41_HUMAN Protein 4.1 OS=Homo sapiens OX=9606 GN=EPB41 PE=1 SV=4	2	11	11	11	1	1	1	1	2	2	1	1	0	2	1	4	3	10	1	1	2	1	1	0	0	3	3	0	3	0	2	2	2	2	3	1	1	6	5	3	1	2
P11172	P11172	6	6	6	Uridine 5-monophosphate synthase;Orotate phosphoribosyltransferase;Orotidine 5-phosphate decarboxylase	UMPS	sp|P11172|UMPS_HUMAN Uridine 5-monophosphate synthase OS=Homo sapiens OX=9606 GN=UMPS PE=1 SV=1	1	6	6	6	3	2	2	1	1	2	3	3	3	2	3	4	3	1	0	2	0	2	2	1	1	2	3	0	1	0	2	2	1	1	1	1	1	2	3	2	2	1
P11177	P11177	7	7	7	Pyruvate dehydrogenase E1 component subunit beta, mitochondrial	PDHB	sp|P11177|ODPB_HUMAN Pyruvate dehydrogenase E1 component subunit beta, mitochondrial OS=Homo sapiens OX=9606 GN=PDHB PE=1 SV=3	1	7	7	7	6	5	5	4	6	5	5	6	5	5	6	6	5	5	5	4	5	5	5	3	7	6	5	6	5	5	6	6	6	5	4	5	6	5	6	5	6	5
P11216	P11216	40	40	33	Glycogen phosphorylase, brain form	PYGB	sp|P11216|PYGB_HUMAN Glycogen phosphorylase, brain form OS=Homo sapiens OX=9606 GN=PYGB PE=1 SV=5	1	40	40	33	30	31	22	30	24	28	35	30	23	30	31	26	25	24	26	25	25	24	23	31	26	33	33	26	20	29	29	35	28	28	24	25	30	25	25	33	17	25
P11233	P11233	8	2	2	Ras-related protein Ral-A	RALA	sp|P11233|RALA_HUMAN Ras-related protein Ral-A OS=Homo sapiens OX=9606 GN=RALA PE=1 SV=1	1	8	2	2	5	5	4	5	6	5	5	5	4	5	5	3	6	6	6	6	6	4	5	6	6	6	7	6	7	4	7	5	5	5	5	3	6	4	6	4	4	5
P11234	P11234	11	11	5	Ras-related protein Ral-B	RALB	sp|P11234|RALB_HUMAN Ras-related protein Ral-B OS=Homo sapiens OX=9606 GN=RALB PE=1 SV=1	1	11	11	5	8	8	6	8	9	7	6	7	6	7	7	5	9	8	8	7	9	7	6	9	8	9	8	8	9	7	7	9	8	8	8	6	9	5	8	7	5	7
P11277	P11277	59	59	58	Spectrin beta chain, erythrocytic	SPTB	sp|P11277|SPTB1_HUMAN Spectrin beta chain, erythrocytic OS=Homo sapiens OX=9606 GN=SPTB PE=1 SV=5	1	59	59	58	24	32	24	35	22	32	30	31	17	26	20	35	23	51	33	24	31	33	25	30	28	40	26	22	21	22	25	33	22	22	22	20	24	23	35	27	33	17
P11279	P11279	5	5	5	Lysosome-associated membrane glycoprotein 1	LAMP1	sp|P11279|LAMP1_HUMAN Lysosome-associated membrane glycoprotein 1 OS=Homo sapiens OX=9606 GN=LAMP1 PE=1 SV=3	1	5	5	5	1	4	1	2	2	2	2	2	1	2	2	2	2	1	2	2	2	2	1	2	1	2	2	1	2	3	1	2	1	4	1	2	3	1	2	1	2	2
P11310	P11310	10	10	10	Medium-chain specific acyl-CoA dehydrogenase, mitochondrial	ACADM	sp|P11310|ACADM_HUMAN Medium-chain specific acyl-CoA dehydrogenase, mitochondrial OS=Homo sapiens OX=9606 GN=ACADM PE=1 SV=1	1	10	10	10	9	8	9	9	8	7	8	9	8	7	8	9	6	8	6	7	7	7	7	6	7	8	8	9	7	8	9	6	7	6	8	6	6	8	8	7	8	9
P11413	P11413	35	35	35	Glucose-6-phosphate 1-dehydrogenase	G6PD	sp|P11413|G6PD_HUMAN Glucose-6-phosphate 1-dehydrogenase OS=Homo sapiens OX=9606 GN=G6PD PE=1 SV=4	1	35	35	35	24	24	27	24	25	24	22	23	24	25	25	25	24	23	23	26	23	29	27	23	26	22	27	25	25	24	23	26	29	24	24	22	23	25	24	22	23	26
P11441	P11441	2	2	2	Ubiquitin-like protein 4A	UBL4A	sp|P11441|UBL4A_HUMAN Ubiquitin-like protein 4A OS=Homo sapiens OX=9606 GN=UBL4A PE=1 SV=1	1	2	2	2	1	0	1	1	1	0	1	1	1	0	1	0	1	1	1	2	1	1	0	1	0	1	2	1	1	1	1	0	2	0	1	1	1	0	1	1	1	1
P11586	P11586	25	25	25	C-1-tetrahydrofolate synthase, cytoplasmic;Methylenetetrahydrofolate dehydrogenase;Methenyltetrahydrofolate cyclohydrolase;Formyltetrahydrofolate synthetase;C-1-tetrahydrofolate synthase, cytoplasmic, N-terminally processed	MTHFD1	sp|P11586|C1TC_HUMAN C-1-tetrahydrofolate synthase, cytoplasmic OS=Homo sapiens OX=9606 GN=MTHFD1 PE=1 SV=4	1	25	25	25	15	14	12	16	13	15	17	12	18	17	19	12	13	15	11	15	12	15	19	14	16	14	18	16	19	13	14	15	16	13	16	12	11	16	12	14	11	9
P11766	P11766	14	14	14	Alcohol dehydrogenase class-3	ADH5	sp|P11766|ADHX_HUMAN Alcohol dehydrogenase class-3 OS=Homo sapiens OX=9606 GN=ADH5 PE=1 SV=4	1	14	14	14	10	11	7	12	9	9	10	9	6	11	11	8	11	7	10	7	12	8	9	8	9	13	11	9	11	11	9	12	10	9	9	8	7	9	12	10	11	7
P11908	P11908	7	7	3	Ribose-phosphate pyrophosphokinase 2	PRPS2	sp|P11908|PRPS2_HUMAN Ribose-phosphate pyrophosphokinase 2 OS=Homo sapiens OX=9606 GN=PRPS2 PE=1 SV=2	1	7	7	3	5	5	3	3	1	2	3	3	2	3	5	4	3	4	2	3	2	1	3	2	2	2	3	2	1	1	1	3	0	2	5	1	2	4	3	2	2	1
P11940;Q9H361;Q13310;Q4VXU2;Q5JQF8;Q96DU9	P11940	14;6;5;4;1;1	14;6;5;4;1;1	14;6;5;4;1;1	Polyadenylate-binding protein 1	PABPC1	sp|P11940|PABP1_HUMAN Polyadenylate-binding protein 1 OS=Homo sapiens OX=9606 GN=PABPC1 PE=1 SV=2	6	14	14	14	9	8	10	10	11	9	10	7	10	8	11	8	9	8	8	9	7	8	9	7	10	10	10	10	9	9	11	6	11	7	9	7	8	12	8	9	10	8
P12081;P49590	P12081	13;5	13;5	13;5	Histidine--tRNA ligase, cytoplasmic	HARS	sp|P12081|HARS1_HUMAN Histidine--tRNA ligase, cytoplasmic OS=Homo sapiens OX=9606 GN=HARS1 PE=1 SV=2	2	13	13	13	10	8	6	8	8	8	9	7	8	7	9	9	9	8	8	8	6	5	9	5	9	10	8	8	6	6	6	7	8	4	6	6	7	5	4	8	9	6
P12236;P12235	P12236;P12235	11;6	3;1	3;1	ADP/ATP translocase 3;ADP/ATP translocase 3, N-terminally processed;ADP/ATP translocase 1	SLC25A6;SLC25A4	sp|P12236|ADT3_HUMAN ADP/ATP translocase 3 OS=Homo sapiens OX=9606 GN=SLC25A6 PE=1 SV=4;sp|P12235|ADT1_HUMAN ADP/ATP translocase 1 OS=Homo sapiens OX=9606 GN=SLC25A4 PE=1 SV=4	2	11	3	3	8	10	8	9	8	9	11	9	8	9	9	9	9	9	10	10	10	10	10	10	9	8	10	10	10	8	8	9	9	10	9	9	8	9	10	9	9	10
P12259	P12259	55	55	46	Coagulation factor V;Coagulation factor V heavy chain;Coagulation factor V light chain	F5	sp|P12259|FA5_HUMAN Coagulation factor V OS=Homo sapiens OX=9606 GN=F5 PE=1 SV=4	1	55	55	46	32	37	25	31	35	31	36	46	18	37	26	23	26	30	35	29	40	26	27	39	38	44	34	29	30	34	45	32	36	34	33	27	36	11	40	26	31	36
P12268	P12268	6	6	6	Inosine-5-monophosphate dehydrogenase 2	IMPDH2	sp|P12268|IMDH2_HUMAN Inosine-5-monophosphate dehydrogenase 2 OS=Homo sapiens OX=9606 GN=IMPDH2 PE=1 SV=2	1	6	6	6	1	2	1	1	1	1	1	2	1	1	1	2	1	1	1	1	1	1	1	1	1	1	1	2	1	1	1	0	1	1	1	1	1	1	1	1	1	1
P12277	P12277	2	2	2	Creatine kinase B-type	CKB	sp|P12277|KCRB_HUMAN Creatine kinase B-type OS=Homo sapiens OX=9606 GN=CKB PE=1 SV=1	1	2	2	2	0	0	0	0	0	0	0	0	1	0	0	0	0	0	0	0	0	0	0	0	0	0	0	0	0	0	0	0	0	0	0	0	0	2	0	0	0	0
P12318;P31995	P12318	5;2	5;2	5;2	Low affinity immunoglobulin gamma Fc region receptor II-a	FCGR2A	sp|P12318|FCG2A_HUMAN Low affinity immunoglobulin gamma Fc region receptor II-a OS=Homo sapiens OX=9606 GN=FCGR2A PE=1 SV=4	2	5	5	5	4	3	2	2	5	3	4	2	2	2	3	2	3	5	3	5	2	3	2	4	2	3	3	3	3	2	4	2	3	3	4	1	2	3	3	4	1	1
P12429	P12429	13	13	13	Annexin A3	ANXA3	sp|P12429|ANXA3_HUMAN Annexin A3 OS=Homo sapiens OX=9606 GN=ANXA3 PE=1 SV=3	1	13	13	13	9	6	9	9	10	8	6	10	7	8	9	4	9	10	9	10	9	8	12	7	9	11	7	11	7	7	11	10	11	8	10	11	8	12	10	12	12	12
P12814;P35609;Q08043	P12814	83;22;16	83;22;16	55;6;3	Alpha-actinin-1	ACTN1	sp|P12814|ACTN1_HUMAN Alpha-actinin-1 OS=Homo sapiens OX=9606 GN=ACTN1 PE=1 SV=2	3	83	83	55	69	72	67	71	70	67	67	71	67	70	68	66	68	72	71	66	73	66	68	71	71	74	73	66	67	70	69	72	67	72	63	65	68	66	73	67	65	68
P12829	P12829	2	2	2	Myosin light chain 4	MYL4	sp|P12829|MYL4_HUMAN Myosin light chain 4 OS=Homo sapiens OX=9606 GN=MYL4 PE=1 SV=3	1	2	2	2	0	2	0	0	0	2	2	0	1	0	0	0	0	0	0	0	0	0	0	0	0	0	0	1	0	0	2	0	0	0	0	0	1	0	0	0	0	1
P12882	P12882	26	5	3	Myosin-1	MYH1	sp|P12882|MYH1_HUMAN Myosin-1 OS=Homo sapiens OX=9606 GN=MYH1 PE=1 SV=3	1	26	5	3	0	0	0	0	0	0	0	0	0	0	0	0	0	0	0	0	0	0	0	0	0	0	0	0	0	0	1	0	0	0	0	0	0	0	0	0	0	0
P12883;P13533	P12883;P13533	13;11	4;4	3;3	Myosin-7;Myosin-6	MYH7;MYH6	sp|P12883|MYH7_HUMAN Myosin-7 OS=Homo sapiens OX=9606 GN=MYH7 PE=1 SV=5;sp|P13533|MYH6_HUMAN Myosin-6 OS=Homo sapiens OX=9606 GN=MYH6 PE=1 SV=5	2	13	4	3	0	1	0	1	1	0	1	1	0	1	1	1	0	1	0	0	0	0	1	0	1	0	0	1	0	0	1	0	0	1	0	0	1	0	0	0	0	0
P12931;Q9H3Y6;P42685;P08581;Q04912	P12931	25;1;1;1;1	25;1;1;1;1	17;1;1;1;1	Proto-oncogene tyrosine-protein kinase Src	SRC	sp|P12931|SRC_HUMAN Proto-oncogene tyrosine-protein kinase Src OS=Homo sapiens OX=9606 GN=SRC PE=1 SV=3	5	25	25	17	20	19	17	21	21	21	22	23	18	22	22	18	21	21	23	21	22	20	18	22	19	22	20	19	20	21	20	23	21	19	18	19	21	22	24	22	20	21
P12955	P12955	7	7	7	Xaa-Pro dipeptidase	PEPD	sp|P12955|PEPD_HUMAN Xaa-Pro dipeptidase OS=Homo sapiens OX=9606 GN=PEPD PE=1 SV=3	1	7	7	7	7	5	6	5	5	6	6	5	7	4	7	5	5	4	3	6	4	5	6	3	6	4	5	5	6	4	5	2	6	6	3	5	6	6	4	5	3	3
P13073	P13073	4	4	4	Cytochrome c oxidase subunit 4 isoform 1, mitochondrial	COX4I1	sp|P13073|COX41_HUMAN Cytochrome c oxidase subunit 4 isoform 1, mitochondrial OS=Homo sapiens OX=9606 GN=COX4I1 PE=1 SV=1	1	4	4	4	3	3	4	3	4	3	3	3	3	3	3	3	3	3	4	3	3	4	3	4	3	4	4	3	4	2	3	3	3	3	3	4	3	4	4	3	3	4
P13224	P13224	6	6	6	Platelet glycoprotein Ib beta chain	GP1BB	sp|P13224|GP1BB_HUMAN Platelet glycoprotein Ib beta chain OS=Homo sapiens OX=9606 GN=GP1BB PE=1 SV=1	1	6	6	6	6	5	6	5	6	6	6	5	5	5	5	6	5	6	6	6	6	6	6	6	5	6	6	5	6	6	6	5	6	5	6	5	5	5	5	5	5	6
P13489	P13489	15	15	15	Ribonuclease inhibitor	RNH1	sp|P13489|RINI_HUMAN Ribonuclease inhibitor OS=Homo sapiens OX=9606 GN=RNH1 PE=1 SV=2	1	15	15	15	13	11	11	14	9	9	10	14	12	7	11	12	9	8	7	9	10	11	14	8	8	12	11	12	9	10	8	10	14	12	11	10	11	12	9	9	9	9
P13501	P13501	5	5	5	C-C motif chemokine 5;RANTES(3-68);RANTES(4-68)	CCL5	sp|P13501|CCL5_HUMAN C-C motif chemokine 5 OS=Homo sapiens OX=9606 GN=CCL5 PE=1 SV=3	1	5	5	5	5	4	4	4	4	4	4	4	4	4	4	4	5	5	5	4	5	4	4	4	4	4	4	4	4	4	4	4	4	4	4	5	4	5	4	5	5	5
P13535	P13535	20	1	1	Myosin-8	MYH8	sp|P13535|MYH8_HUMAN Myosin-8 OS=Homo sapiens OX=9606 GN=MYH8 PE=1 SV=3	1	20	1	1	0	0	0	0	0	0	0	0	0	0	0	0	0	0	0	0	0	0	0	0	0	0	0	0	0	0	1	0	0	0	0	0	0	0	0	0	0	0
P13598	P13598	4	4	4	Intercellular adhesion molecule 2	ICAM2	sp|P13598|ICAM2_HUMAN Intercellular adhesion molecule 2 OS=Homo sapiens OX=9606 GN=ICAM2 PE=1 SV=2	1	4	4	4	4	4	3	4	3	4	4	4	4	4	4	4	4	3	3	4	4	4	3	3	3	4	4	2	4	4	3	4	4	4	2	4	4	4	2	4	2	3
P13639;Q15029	P13639	17;1	17;1	17;1	Elongation factor 2	EEF2	sp|P13639|EF2_HUMAN Elongation factor 2 OS=Homo sapiens OX=9606 GN=EEF2 PE=1 SV=4	2	17	17	17	13	6	6	4	8	8	15	6	14	4	8	4	9	13	1	10	3	13	13	4	10	6	12	11	15	4	12	1	11	5	7	6	6	12	3	7	9	1
P13667	P13667	39	39	39	Protein disulfide-isomerase A4	PDIA4	sp|P13667|PDIA4_HUMAN Protein disulfide-isomerase A4 OS=Homo sapiens OX=9606 GN=PDIA4 PE=1 SV=2	1	39	39	39	30	24	26	25	32	26	32	26	29	30	26	25	25	30	26	32	30	31	30	24	31	26	30	30	32	23	32	26	31	21	31	29	27	30	28	27	26	24
P13693;Q56UQ5	P13693	6;2	6;2	6;2	Translationally-controlled tumor protein	TPT1	sp|P13693|TCTP_HUMAN Translationally-controlled tumor protein OS=Homo sapiens OX=9606 GN=TPT1 PE=1 SV=1	2	6	6	6	5	3	5	4	3	4	5	3	4	4	4	4	5	4	2	3	4	3	5	4	4	4	5	3	3	4	3	4	5	3	3	5	4	6	3	5	3	2
P13716	P13716	10	10	10	Delta-aminolevulinic acid dehydratase	ALAD	sp|P13716|HEM2_HUMAN Delta-aminolevulinic acid dehydratase OS=Homo sapiens OX=9606 GN=ALAD PE=1 SV=1	1	10	10	10	6	7	6	10	7	7	6	7	4	9	5	5	8	6	7	5	8	6	5	6	7	10	5	5	4	6	6	6	6	7	7	5	8	5	7	6	5	5
P13747	P13747	7	5	5	HLA class I histocompatibility antigen, alpha chain E	HLA-E	sp|P13747|HLAE_HUMAN HLA class I histocompatibility antigen, alpha chain E OS=Homo sapiens OX=9606 GN=HLA-E PE=1 SV=4	1	7	5	5	1	3	2	4	4	3	3	4	2	4	1	1	3	2	2	4	4	4	2	5	6	5	4	3	4	3	5	6	5	5	5	5	6	3	4	4	5	6
P13796	P13796	8	6	6	Plastin-2	LCP1	sp|P13796|PLSL_HUMAN Plastin-2 OS=Homo sapiens OX=9606 GN=LCP1 PE=1 SV=6	1	8	6	6	3	3	4	1	3	2	3	1	6	1	2	4	3	2	0	3	1	2	4	1	3	1	2	1	1	2	0	1	1	2	2	6	2	2	0	0	3	1
P13797;Q14651	P13797	9;3	9;3	7;2	Plastin-3	PLS3	sp|P13797|PLST_HUMAN Plastin-3 OS=Homo sapiens OX=9606 GN=PLS3 PE=1 SV=4	2	9	9	7	4	7	6	7	4	6	4	5	6	6	4	5	1	4	4	6	4	4	5	4	2	3	3	2	5	5	2	5	4	3	4	4	3	4	3	5	4	3
P13798	P13798	12	12	12	Acylamino-acid-releasing enzyme	APEH	sp|P13798|ACPH_HUMAN Acylamino-acid-releasing enzyme OS=Homo sapiens OX=9606 GN=APEH PE=1 SV=4	1	12	12	12	9	9	7	8	8	6	8	7	9	6	7	8	5	7	6	8	6	8	7	7	6	7	7	7	6	6	7	7	9	9	8	6	7	7	7	7	7	8
P13804	P13804	9	9	9	Electron transfer flavoprotein subunit alpha, mitochondrial	ETFA	sp|P13804|ETFA_HUMAN Electron transfer flavoprotein subunit alpha, mitochondrial OS=Homo sapiens OX=9606 GN=ETFA PE=1 SV=1	1	9	9	9	7	7	6	8	6	6	7	7	7	6	7	6	6	5	7	6	6	6	6	6	6	8	7	8	7	7	6	7	8	6	5	5	7	7	6	7	7	6
P13807	P13807	3	3	3	Glycogen [starch] synthase, muscle	GYS1	sp|P13807|GYS1_HUMAN Glycogen [starch] synthase, muscle OS=Homo sapiens OX=9606 GN=GYS1 PE=1 SV=2	1	3	3	3	0	1	1	1	0	2	1	2	0	0	0	1	0	0	0	0	0	1	0	1	1	1	1	0	0	2	0	1	0	0	0	0	0	0	0	0	0	1
P13861	P13861	6	3	3	cAMP-dependent protein kinase type II-alpha regulatory subunit	PRKAR2A	sp|P13861|KAP2_HUMAN cAMP-dependent protein kinase type II-alpha regulatory subunit OS=Homo sapiens OX=9606 GN=PRKAR2A PE=1 SV=2	1	6	3	3	5	2	4	2	5	3	2	3	4	2	3	4	3	3	4	3	4	2	4	3	3	4	4	4	4	2	3	2	5	2	4	4	3	4	3	3	3	3
P14174	P14174	3	3	3	Macrophage migration inhibitory factor	MIF	sp|P14174|MIF_HUMAN Macrophage migration inhibitory factor OS=Homo sapiens OX=9606 GN=MIF PE=1 SV=4	1	3	3	3	3	3	3	2	3	3	3	3	3	3	3	3	3	3	3	3	3	3	3	3	3	3	3	3	3	2	3	3	3	2	3	2	3	3	3	3	3	3
P14314	P14314	18	18	18	Glucosidase 2 subunit beta	PRKCSH	sp|P14314|GLU2B_HUMAN Glucosidase 2 subunit beta OS=Homo sapiens OX=9606 GN=PRKCSH PE=1 SV=2	1	18	18	18	9	13	11	10	12	12	11	10	12	11	10	12	13	15	11	14	13	12	12	11	13	11	14	14	13	11	10	11	12	11	10	11	12	14	9	12	12	10
P14317	P14317	13	13	13	Hematopoietic lineage cell-specific protein	HCLS1	sp|P14317|HCLS1_HUMAN Hematopoietic lineage cell-specific protein OS=Homo sapiens OX=9606 GN=HCLS1 PE=1 SV=3	1	13	13	13	10	10	9	8	11	9	7	7	9	11	8	8	11	9	9	4	10	5	7	7	9	11	6	13	4	6	8	7	6	5	9	5	10	6	9	8	10	9
P14324	P14324	6	6	6	Farnesyl pyrophosphate synthase	FDPS	sp|P14324|FPPS_HUMAN Farnesyl pyrophosphate synthase OS=Homo sapiens OX=9606 GN=FDPS PE=1 SV=4	1	6	6	6	3	3	3	4	3	3	3	3	4	3	3	3	2	3	3	3	3	3	4	3	3	3	3	3	3	3	3	3	4	3	3	3	3	4	3	3	3	3
P14406	P14406	1	1	1	Cytochrome c oxidase subunit 7A2, mitochondrial	COX7A2	sp|P14406|CX7A2_HUMAN Cytochrome c oxidase subunit 7A2, mitochondrial OS=Homo sapiens OX=9606 GN=COX7A2 PE=1 SV=1	1	1	1	1	1	1	1	1	1	1	1	1	1	1	1	1	1	1	1	1	1	1	1	1	1	1	1	1	1	1	1	1	1	1	1	1	1	1	1	1	1	1
P14543	P14543	22	22	22	Nidogen-1	NID1	sp|P14543|NID1_HUMAN Nidogen-1 OS=Homo sapiens OX=9606 GN=NID1 PE=1 SV=3	1	22	22	22	17	14	16	15	15	8	13	9	10	13	12	14	16	15	15	15	12	13	12	12	20	16	16	13	9	15	12	12	13	10	12	11	10	14	12	14	11	14
P14550	P14550	9	9	9	Alcohol dehydrogenase [NADP(+)]	AKR1A1	sp|P14550|AK1A1_HUMAN Aldo-keto reductase family 1 member A1 OS=Homo sapiens OX=9606 GN=AKR1A1 PE=1 SV=3	1	9	9	9	8	7	5	6	6	7	7	7	2	7	8	9	7	5	6	7	5	8	7	7	5	4	3	8	8	4	8	7	4	3	6	8	6	7	5	6	8	5
P14618	P14618	42	42	40	Pyruvate kinase PKM	PKM	sp|P14618|KPYM_HUMAN Pyruvate kinase PKM OS=Homo sapiens OX=9606 GN=PKM PE=1 SV=4	1	42	42	40	38	37	38	35	39	37	40	37	33	39	38	37	37	38	39	40	38	38	38	37	36	37	40	38	41	37	38	39	38	39	37	35	34	37	37	38	38	35
P14625;Q58FF3	P14625	58;6	58;6	55;6	Endoplasmin	HSP90B1	sp|P14625|ENPL_HUMAN Endoplasmin OS=Homo sapiens OX=9606 GN=HSP90B1 PE=1 SV=1	2	58	58	55	45	41	43	41	45	44	46	41	43	40	44	43	43	42	39	44	44	47	45	42	42	41	45	45	45	39	45	41	48	40	39	40	40	46	42	44	42	37
P14770	P14770	5	5	5	Platelet glycoprotein IX	GP9	sp|P14770|GPIX_HUMAN Platelet glycoprotein IX OS=Homo sapiens OX=9606 GN=GP9 PE=1 SV=3	1	5	5	5	5	5	5	5	5	5	5	5	5	5	5	5	5	5	5	5	5	5	5	5	5	5	5	5	5	5	5	5	5	5	5	5	5	5	5	5	5	5
P14854	P14854	6	6	6	Cytochrome c oxidase subunit 6B1	COX6B1	sp|P14854|CX6B1_HUMAN Cytochrome c oxidase subunit 6B1 OS=Homo sapiens OX=9606 GN=COX6B1 PE=1 SV=2	1	6	6	6	3	4	3	4	3	4	3	5	3	3	3	3	3	4	4	3	4	3	4	3	5	5	4	4	4	3	3	5	5	4	4	3	2	5	4	5	3	2
P14868	P14868	24	24	24	Aspartate--tRNA ligase, cytoplasmic	DARS	sp|P14868|SYDC_HUMAN Aspartate--tRNA ligase, cytoplasmic OS=Homo sapiens OX=9606 GN=DARS1 PE=1 SV=2	1	24	24	24	18	16	16	18	17	18	20	19	17	17	20	18	18	19	17	19	18	18	20	16	17	18	16	17	17	17	19	17	18	18	20	15	17	16	16	16	18	17
P14923	P14923	6	6	6	Junction plakoglobin	JUP	sp|P14923|PLAK_HUMAN Junction plakoglobin OS=Homo sapiens OX=9606 GN=JUP PE=1 SV=3	1	6	6	6	0	0	0	0	0	0	0	0	0	0	0	0	0	0	0	1	0	0	0	6	0	0	0	0	0	3	0	0	0	0	0	0	0	0	0	0	0	0
P14927	P14927	6	6	6	Cytochrome b-c1 complex subunit 7	UQCRB	sp|P14927|QCR7_HUMAN Cytochrome b-c1 complex subunit 7 OS=Homo sapiens OX=9606 GN=UQCRB PE=1 SV=2	1	6	6	6	5	3	1	3	2	1	1	2	2	3	2	3	2	2	4	2	1	3	1	3	3	3	1	3	3	2	3	3	3	2	2	3	3	2	3	3	1	2
P15121;C9JRZ8	P15121	8;1	8;1	8;1	Aldose reductase	AKR1B1	sp|P15121|ALDR_HUMAN Aldo-keto reductase family 1 member B1 OS=Homo sapiens OX=9606 GN=AKR1B1 PE=1 SV=3	2	8	8	8	7	3	5	3	5	5	4	3	5	4	7	6	6	4	4	6	4	5	6	6	7	4	7	5	5	2	5	5	6	3	5	5	3	5	4	5	3	3
P15153;P17081;Q9H4E5	P15153	9;1;1	5;0;0	5;0;0	Ras-related C3 botulinum toxin substrate 2	RAC2	sp|P15153|RAC2_HUMAN Ras-related C3 botulinum toxin substrate 2 OS=Homo sapiens OX=9606 GN=RAC2 PE=1 SV=1	3	9	5	5	6	9	6	9	7	9	8	8	8	8	8	6	9	9	8	8	8	8	8	9	8	8	9	8	7	6	8	7	8	8	8	7	8	9	8	8	7	7
P15170;Q8IYD1	P15170	11;5	11;5	11;5	Eukaryotic peptide chain release factor GTP-binding subunit ERF3A	GSPT1	sp|P15170|ERF3A_HUMAN Eukaryotic peptide chain release factor GTP-binding subunit ERF3A OS=Homo sapiens OX=9606 GN=GSPT1 PE=1 SV=1	2	11	11	11	9	6	7	7	5	6	8	8	5	6	7	7	10	4	8	5	6	8	7	5	7	7	7	5	7	5	6	5	8	4	7	3	3	4	7	6	7	6
P15374	P15374	1	1	1	Ubiquitin carboxyl-terminal hydrolase isozyme L3	UCHL3	sp|P15374|UCHL3_HUMAN Ubiquitin carboxyl-terminal hydrolase isozyme L3 OS=Homo sapiens OX=9606 GN=UCHL3 PE=1 SV=1	1	1	1	1	1	0	1	0	1	1	1	1	1	1	1	1	1	1	1	1	1	0	1	1	1	1	1	1	1	1	1	1	1	0	1	1	1	1	1	1	1	1
P15498	P15498	5	5	4	Proto-oncogene vav	VAV1	sp|P15498|VAV_HUMAN Proto-oncogene vav OS=Homo sapiens OX=9606 GN=VAV1 PE=1 SV=4	1	5	5	4	3	4	2	5	2	2	4	5	2	3	3	2	3	2	4	3	5	3	3	2	2	2	3	2	3	3	2	1	3	1	3	1	5	5	5	3	2	3
P15531	P15531	9	4	4	Nucleoside diphosphate kinase A	NME1	sp|P15531|NDKA_HUMAN Nucleoside diphosphate kinase A OS=Homo sapiens OX=9606 GN=NME1 PE=1 SV=1	1	9	4	4	8	8	7	7	7	7	8	9	8	8	9	9	8	8	7	8	7	7	8	7	9	8	8	9	7	7	8	8	8	7	8	7	8	7	8	7	7	7
P15586	P15586	3	3	3	N-acetylglucosamine-6-sulfatase	GNS	sp|P15586|GNS_HUMAN N-acetylglucosamine-6-sulfatase OS=Homo sapiens OX=9606 GN=GNS PE=1 SV=3	1	3	3	3	1	0	1	0	1	1	1	0	2	0	0	0	0	1	0	0	0	0	1	0	0	0	0	0	0	0	0	0	0	1	1	0	0	1	0	0	1	0
P15880	P15880	5	5	5	40S ribosomal protein S2	RPS2	sp|P15880|RS2_HUMAN 40S ribosomal protein S2 OS=Homo sapiens OX=9606 GN=RPS2 PE=1 SV=2	1	5	5	5	1	1	2	1	2	1	4	0	1	1	3	2	1	3	1	2	1	3	4	2	1	1	1	5	4	1	3	0	4	0	1	2	1	3	0	1	2	0
P15924	P15924	19	19	19	Desmoplakin	DSP	sp|P15924|DESP_HUMAN Desmoplakin OS=Homo sapiens OX=9606 GN=DSP PE=1 SV=3	1	19	19	19	0	0	0	0	0	0	0	0	0	0	0	0	0	0	0	1	0	0	0	18	0	0	0	0	0	11	0	0	0	0	0	0	0	0	0	0	0	0
P16083	P16083	5	5	5	Ribosyldihydronicotinamide dehydrogenase [quinone]	NQO2	sp|P16083|NQO2_HUMAN Ribosyldihydronicotinamide dehydrogenase [quinone] OS=Homo sapiens OX=9606 GN=NQO2 PE=1 SV=5	1	5	5	5	3	1	4	1	3	3	1	0	0	2	0	0	3	0	1	3	3	4	3	1	3	2	3	3	0	0	0	0	2	0	1	1	0	1	0	1	4	3
P16109	P16109	26	26	26	P-selectin	SELP	sp|P16109|LYAM3_HUMAN P-selectin OS=Homo sapiens OX=9606 GN=SELP PE=1 SV=3	1	26	26	26	20	19	14	23	19	18	21	20	18	19	18	15	20	19	18	20	21	17	18	17	19	22	22	19	23	18	19	18	21	20	17	17	18	22	21	23	20	19
P16152	P16152	13	13	11	Carbonyl reductase [NADPH] 1	CBR1	sp|P16152|CBR1_HUMAN Carbonyl reductase [NADPH] 1 OS=Homo sapiens OX=9606 GN=CBR1 PE=1 SV=3	1	13	13	11	12	9	10	11	11	12	12	11	10	11	12	12	10	12	10	12	11	11	12	12	10	11	12	9	10	9	10	10	12	10	10	11	10	10	10	11	12	10
P16157	P16157	24	24	24	Ankyrin-1	ANK1	sp|P16157|ANK1_HUMAN Ankyrin-1 OS=Homo sapiens OX=9606 GN=ANK1 PE=1 SV=3	1	24	24	24	9	6	6	12	10	5	11	9	7	4	7	22	6	22	6	11	7	13	11	6	8	6	11	10	11	7	12	3	11	6	8	9	9	17	3	6	14	5
P16278	P16278	4	4	4	Beta-galactosidase	GLB1	sp|P16278|BGAL_HUMAN Beta-galactosidase OS=Homo sapiens OX=9606 GN=GLB1 PE=1 SV=2	1	4	4	4	3	2	3	3	2	2	3	3	4	3	3	1	1	2	2	2	3	3	3	3	2	2	2	2	2	2	3	2	2	2	3	2	1	2	3	4	2	2
P16284	P16284	32	32	32	Platelet endothelial cell adhesion molecule	PECAM1	sp|P16284|PECA1_HUMAN Platelet endothelial cell adhesion molecule OS=Homo sapiens OX=9606 GN=PECAM1 PE=1 SV=2	1	32	32	32	20	20	16	23	19	22	24	19	22	21	19	18	19	20	20	19	22	24	21	22	13	21	25	19	20	21	23	22	27	20	16	15	21	21	21	20	22	22
P16333	P16333	4	3	3	Cytoplasmic protein NCK1	NCK1	sp|P16333|NCK1_HUMAN Cytoplasmic protein NCK1 OS=Homo sapiens OX=9606 GN=NCK1 PE=1 SV=1	1	4	3	3	2	1	1	1	1	2	3	2	1	1	2	1	1	1	1	1	2	1	2	1	3	1	3	1	1	2	1	1	2	1	1	1	1	1	1	1	1	1
P16389	P16389	1	1	1	Potassium voltage-gated channel subfamily A member 2	KCNA2	sp|P16389|KCNA2_HUMAN Potassium voltage-gated channel subfamily A member 2 OS=Homo sapiens OX=9606 GN=KCNA2 PE=1 SV=2	1	1	1	1	1	1	0	0	0	0	0	0	0	0	0	0	0	1	0	0	0	0	0	0	0	0	0	0	0	0	0	0	0	0	0	0	0	0	0	0	0	1
P16452	P16452	7	6	6	Erythrocyte membrane protein band 4.2	EPB42	sp|P16452|EPB42_HUMAN Protein 4.2 OS=Homo sapiens OX=9606 GN=EPB42 PE=1 SV=3	1	7	6	6	1	1	1	1	1	1	1	1	1	1	1	3	1	7	1	1	1	2	1	1	1	1	1	1	1	1	1	1	1	1	1	1	1	1	1	1	1	1
P16615	P16615	33	26	19	Sarcoplasmic/endoplasmic reticulum calcium ATPase 2	ATP2A2	sp|P16615|AT2A2_HUMAN Sarcoplasmic/endoplasmic reticulum calcium ATPase 2 OS=Homo sapiens OX=9606 GN=ATP2A2 PE=1 SV=1	1	33	26	19	11	27	17	25	25	22	24	22	20	23	25	15	23	22	22	26	23	23	21	23	20	26	25	24	24	20	21	21	25	21	21	23	22	23	25	23	24	24
P16671	P16671	12	12	12	Platelet glycoprotein 4	CD36	sp|P16671|CD36_HUMAN Platelet glycoprotein 4 OS=Homo sapiens OX=9606 GN=CD36 PE=1 SV=2	1	12	12	12	7	12	7	12	9	11	10	12	9	11	10	9	11	9	11	10	12	11	11	12	10	11	11	11	5	12	11	12	7	11	9	7	12	10	12	12	6	12
P16885	P16885	17	17	16	1-phosphatidylinositol 4,5-bisphosphate phosphodiesterase gamma-2	PLCG2	sp|P16885|PLCG2_HUMAN 1-phosphatidylinositol 4,5-bisphosphate phosphodiesterase gamma-2 OS=Homo sapiens OX=9606 GN=PLCG2 PE=1 SV=4	1	17	17	16	7	9	8	7	9	8	10	8	8	6	8	6	7	7	8	9	6	9	9	10	12	10	8	12	9	6	10	7	8	5	9	5	10	8	9	10	8	9
P16930	P16930	12	12	12	Fumarylacetoacetase	FAH	sp|P16930|FAAA_HUMAN Fumarylacetoacetase OS=Homo sapiens OX=9606 GN=FAH PE=1 SV=2	1	12	12	12	10	6	8	3	8	4	9	7	9	5	9	8	7	6	5	8	6	9	9	1	9	6	10	7	6	4	6	7	9	5	5	9	7	8	5	6	7	7
P16949;Q93045	P16949;Q93045	2;1	2;1	2;1	Stathmin;Stathmin-2	STMN1;STMN2	sp|P16949|STMN1_HUMAN Stathmin OS=Homo sapiens OX=9606 GN=STMN1 PE=1 SV=3;sp|Q93045|STMN2_HUMAN Stathmin-2 OS=Homo sapiens OX=9606 GN=STMN2 PE=1 SV=3	2	2	2	2	2	2	2	2	2	1	1	2	2	0	2	2	1	2	1	0	1	2	1	0	1	0	2	2	1	0	2	0	1	0	1	1	1	1	2	1	1	0
P17066;P48741	P17066;P48741	8;5	1;1	1;1	Heat shock 70 kDa protein 6;Putative heat shock 70 kDa protein 7	HSPA6;HSPA7	sp|P17066|HSP76_HUMAN Heat shock 70 kDa protein 6 OS=Homo sapiens OX=9606 GN=HSPA6 PE=1 SV=2;sp|P48741|HSP77_HUMAN Putative heat shock 70 kDa protein 7 OS=Homo sapiens OX=9606 GN=HSPA7 PE=5 SV=2	2	8	1	1	8	7	7	8	7	7	8	8	6	7	7	7	7	7	6	8	6	8	8	7	8	8	7	7	8	6	8	7	8	6	7	8	7	8	7	7	8	5
P17174	P17174	8	8	8	Aspartate aminotransferase, cytoplasmic	GOT1	sp|P17174|AATC_HUMAN Aspartate aminotransferase, cytoplasmic OS=Homo sapiens OX=9606 GN=GOT1 PE=1 SV=3	1	8	8	8	8	6	4	5	4	6	6	5	4	5	7	7	5	6	4	7	5	5	5	5	7	5	6	8	7	4	6	6	6	4	5	5	4	6	4	2	7	5
P17252	P17252	14	6	6	Protein kinase C alpha type	PRKCA	sp|P17252|KPCA_HUMAN Protein kinase C alpha type OS=Homo sapiens OX=9606 GN=PRKCA PE=1 SV=4	1	14	6	6	12	11	10	13	13	11	11	12	9	12	13	13	10	13	12	12	13	12	12	12	8	13	12	10	11	12	9	12	11	11	11	9	11	12	12	11	9	12
P17301	P17301	30	30	30	Integrin alpha-2	ITGA2	sp|P17301|ITA2_HUMAN Integrin alpha-2 OS=Homo sapiens OX=9606 GN=ITGA2 PE=1 SV=1	1	30	30	30	17	20	17	16	15	18	15	18	12	19	19	18	14	21	18	17	22	13	17	21	15	18	16	17	17	20	15	18	17	24	15	16	17	19	25	20	16	23
P17612	P17612	10	3	3	cAMP-dependent protein kinase catalytic subunit alpha	PRKACA	sp|P17612|KAPCA_HUMAN cAMP-dependent protein kinase catalytic subunit alpha OS=Homo sapiens OX=9606 GN=PRKACA PE=1 SV=2	1	10	3	3	7	6	5	7	6	7	7	7	4	7	7	3	7	4	6	7	7	7	5	7	6	6	7	8	6	9	6	8	4	7	4	3	7	5	7	6	4	6
P17655	P17655	7	7	7	Calpain-2 catalytic subunit	CAPN2	sp|P17655|CAN2_HUMAN Calpain-2 catalytic subunit OS=Homo sapiens OX=9606 GN=CAPN2 PE=1 SV=6	1	7	7	7	3	1	0	1	0	2	2	0	2	1	0	0	1	2	0	3	0	1	1	1	1	1	2	2	3	1	1	0	4	2	2	1	0	6	1	4	2	1
P17693	P17693	2	1	1	HLA class I histocompatibility antigen, alpha chain G	HLA-G	sp|P17693|HLAG_HUMAN HLA class I histocompatibility antigen, alpha chain G OS=Homo sapiens OX=9606 GN=HLA-G PE=1 SV=1	1	2	1	1	2	1	2	1	2	1	2	2	1	2	1	1	1	2	1	1	1	1	1	2	2	2	1	1	1	1	2	2	1	2	2	2	2	2	1	1	2	2
P17812	P17812	6	6	5	CTP synthase 1	CTPS1	sp|P17812|PYRG1_HUMAN CTP synthase 1 OS=Homo sapiens OX=9606 GN=CTPS1 PE=1 SV=2	1	6	6	5	2	3	2	3	1	2	2	2	2	1	2	2	3	0	2	2	1	2	2	2	0	0	3	4	2	1	1	1	1	1	1	1	2	4	2	3	1	1
P17858	P17858	16	15	14	ATP-dependent 6-phosphofructokinase, liver type	PFKL	sp|P17858|PFKAL_HUMAN ATP-dependent 6-phosphofructokinase, liver type OS=Homo sapiens OX=9606 GN=PFKL PE=1 SV=6	1	16	15	14	12	15	10	11	10	12	13	14	9	11	14	10	13	9	12	12	12	14	15	12	11	12	14	12	13	9	10	13	11	12	8	8	9	11	13	9	12	10
P17980	P17980	11	11	11	26S protease regulatory subunit 6A	PSMC3	sp|P17980|PRS6A_HUMAN 26S proteasome regulatory subunit 6A OS=Homo sapiens OX=9606 GN=PSMC3 PE=1 SV=3	1	11	11	11	7	6	8	4	7	5	8	5	8	7	7	5	4	7	6	8	5	6	7	8	7	7	6	9	8	3	7	4	8	3	4	7	6	7	3	6	7	3
P17987	P17987	23	23	23	T-complex protein 1 subunit alpha	TCP1	sp|P17987|TCPA_HUMAN T-complex protein 1 subunit alpha OS=Homo sapiens OX=9606 GN=TCP1 PE=1 SV=1	1	23	23	23	20	19	18	19	17	17	20	21	19	19	16	18	18	18	19	18	19	18	19	18	18	18	20	21	19	18	18	17	20	19	16	16	15	20	16	18	17	17
P18031	P18031	12	12	12	Tyrosine-protein phosphatase non-receptor type 1	PTPN1	sp|P18031|PTN1_HUMAN Tyrosine-protein phosphatase non-receptor type 1 OS=Homo sapiens OX=9606 GN=PTPN1 PE=1 SV=1	1	12	12	12	9	7	8	7	8	6	8	9	9	7	7	8	8	9	5	8	8	6	8	5	7	5	8	6	5	5	6	5	8	4	6	6	6	7	7	6	9	4
P18054	P18054	30	30	30	Arachidonate 12-lipoxygenase, 12S-type	ALOX12	sp|P18054|LOX12_HUMAN Polyunsaturated fatty acid lipoxygenase ALOX12 OS=Homo sapiens OX=9606 GN=ALOX12 PE=1 SV=4	1	30	30	30	25	22	22	27	25	25	25	21	21	25	23	24	23	19	24	20	26	25	27	26	25	27	23	23	23	21	25	26	22	22	17	24	24	25	24	26	24	25
P18065	P18065	1	1	1	Insulin-like growth factor-binding protein 2	IGFBP2	sp|P18065|IBP2_HUMAN Insulin-like growth factor-binding protein 2 OS=Homo sapiens OX=9606 GN=IGFBP2 PE=1 SV=2	1	1	1	1	0	0	1	0	0	1	0	0	1	0	0	0	0	0	0	0	0	0	1	0	0	1	0	0	0	0	0	0	0	0	0	0	0	0	0	0	0	0
P18084	P18084	5	5	5	Integrin beta-5	ITGB5	sp|P18084|ITB5_HUMAN Integrin beta-5 OS=Homo sapiens OX=9606 GN=ITGB5 PE=1 SV=1	1	5	5	5	0	2	1	2	1	2	4	2	1	1	3	2	1	1	1	2	2	2	1	2	1	2	1	4	4	3	3	2	1	1	1	1	2	3	3	0	2	0
P18085	P18085	11	6	6	ADP-ribosylation factor 4	ARF4	sp|P18085|ARF4_HUMAN ADP-ribosylation factor 4 OS=Homo sapiens OX=9606 GN=ARF4 PE=1 SV=3	1	11	6	6	9	9	4	9	5	8	8	11	7	11	10	6	9	8	7	8	9	7	9	9	8	10	9	10	10	10	9	9	7	8	7	6	10	9	7	9	8	8
P18124	P18124	2	2	2	60S ribosomal protein L7	RPL7	sp|P18124|RL7_HUMAN 60S ribosomal protein L7 OS=Homo sapiens OX=9606 GN=RPL7 PE=1 SV=1	1	2	2	2	0	0	1	1	1	1	1	1	1	1	1	1	1	1	1	1	1	1	1	1	1	1	1	1	1	0	1	1	1	1	1	0	1	1	1	1	1	1
P18206	P18206	95	95	95	Vinculin	VCL	sp|P18206|VINC_HUMAN Vinculin OS=Homo sapiens OX=9606 GN=VCL PE=1 SV=4	1	95	95	95	69	76	66	75	81	70	65	74	63	72	68	65	69	77	73	64	73	65	70	71	81	75	77	69	69	65	74	69	72	72	79	68	68	69	66	68	65	66
P18428	P18428	8	8	8	Lipopolysaccharide-binding protein	LBP	sp|P18428|LBP_HUMAN Lipopolysaccharide-binding protein OS=Homo sapiens OX=9606 GN=LBP PE=1 SV=3	1	8	8	8	0	1	3	1	0	0	1	1	8	1	3	2	0	0	1	0	0	1	0	0	3	1	1	1	4	1	3	0	1	1	0	1	1	1	0	0	5	0
P18433	P18433	6	6	6	Receptor-type tyrosine-protein phosphatase alpha	PTPRA	sp|P18433|PTPRA_HUMAN Receptor-type tyrosine-protein phosphatase alpha OS=Homo sapiens OX=9606 GN=PTPRA PE=1 SV=3	1	6	6	6	2	2	0	3	3	4	3	1	1	3	0	0	0	1	0	1	3	3	1	2	1	1	2	2	0	1	1	3	2	1	1	3	2	1	2	2	1	3
P18669;P15259;Q8N0Y7	P18669	14;5;4	14;5;4	14;5;4	Phosphoglycerate mutase 1	PGAM1	sp|P18669|PGAM1_HUMAN Phosphoglycerate mutase 1 OS=Homo sapiens OX=9606 GN=PGAM1 PE=1 SV=2	3	14	14	14	9	8	11	11	10	10	11	11	12	10	12	9	10	11	9	11	11	11	13	12	10	12	13	11	12	10	11	13	12	11	9	11	12	11	12	11	9	9
P18859	P18859	4	4	4	ATP synthase-coupling factor 6, mitochondrial	ATP5J	sp|P18859|ATP5J_HUMAN ATP synthase-coupling factor 6, mitochondrial OS=Homo sapiens OX=9606 GN=ATP5PF PE=1 SV=1	1	4	4	4	4	4	4	4	4	4	4	4	4	4	4	4	4	4	4	4	3	4	3	3	4	4	4	4	4	3	4	4	4	3	4	3	2	3	3	4	3	4
P19086	P19086	9	9	9	Guanine nucleotide-binding protein G(z) subunit alpha	GNAZ	sp|P19086|GNAZ_HUMAN Guanine nucleotide-binding protein G(z) subunit alpha OS=Homo sapiens OX=9606 GN=GNAZ PE=1 SV=3	1	9	9	9	6	8	5	9	3	7	7	7	2	7	6	6	7	6	6	6	8	7	7	8	7	8	6	6	6	9	6	8	6	5	6	7	9	6	8	9	6	8
P19367;P52789;P52790	P19367	45;3;1	45;3;1	40;2;0	Hexokinase-1	HK1	sp|P19367|HXK1_HUMAN Hexokinase-1 OS=Homo sapiens OX=9606 GN=HK1 PE=1 SV=3	3	45	45	40	31	35	29	36	39	35	38	34	30	35	33	32	33	30	34	33	35	35	34	32	30	35	35	33	36	29	33	34	37	32	27	28	29	34	33	34	32	31
P19404	P19404	3	3	3	NADH dehydrogenase [ubiquinone] flavoprotein 2, mitochondrial	NDUFV2	sp|P19404|NDUV2_HUMAN NADH dehydrogenase [ubiquinone] flavoprotein 2, mitochondrial OS=Homo sapiens OX=9606 GN=NDUFV2 PE=1 SV=2	1	3	3	3	3	3	2	3	2	3	2	2	3	2	2	2	2	2	2	2	2	3	2	2	2	2	2	2	2	2	2	2	2	2	3	2	2	2	2	3	2	2
P19474	P19474	3	3	3	E3 ubiquitin-protein ligase TRIM21	TRIM21	sp|P19474|RO52_HUMAN E3 ubiquitin-protein ligase TRIM21 OS=Homo sapiens OX=9606 GN=TRIM21 PE=1 SV=1	1	3	3	3	2	1	1	1	1	1	3	1	1	1	2	1	2	1	1	2	2	2	1	1	1	1	1	1	1	0	3	1	2	1	1	3	1	2	2	1	2	1
P19525	P19525	6	6	6	Interferon-induced, double-stranded RNA-activated protein kinase	EIF2AK2	sp|P19525|E2AK2_HUMAN Interferon-induced, double-stranded RNA-activated protein kinase OS=Homo sapiens OX=9606 GN=EIF2AK2 PE=1 SV=2	1	6	6	6	5	1	0	0	1	0	6	0	2	1	0	0	0	0	0	0	0	1	0	0	4	0	0	1	1	0	3	0	1	0	1	1	0	0	0	0	2	0
P19634	P19634	1	1	1	Sodium/hydrogen exchanger 1	SLC9A1	sp|P19634|SL9A1_HUMAN Sodium/hydrogen exchanger 1 OS=Homo sapiens OX=9606 GN=SLC9A1 PE=1 SV=2	1	1	1	1	0	0	0	0	0	0	0	0	1	0	0	0	0	0	0	0	0	0	0	0	0	0	0	0	0	0	0	0	0	0	0	1	0	0	0	0	0	0
P19971	P19971	15	15	15	Thymidine phosphorylase	TYMP	sp|P19971|TYPH_HUMAN Thymidine phosphorylase OS=Homo sapiens OX=9606 GN=TYMP PE=1 SV=2	1	15	15	15	13	11	9	12	10	10	12	11	6	11	11	9	11	9	10	10	10	11	10	11	10	11	12	9	8	8	10	10	8	11	7	10	11	9	11	10	10	11
P20042	P20042	5	5	5	Eukaryotic translation initiation factor 2 subunit 2	EIF2S2	sp|P20042|IF2B_HUMAN Eukaryotic translation initiation factor 2 subunit 2 OS=Homo sapiens OX=9606 GN=EIF2S2 PE=1 SV=2	1	5	5	5	3	2	2	2	3	3	3	2	3	2	2	3	3	3	0	3	1	3	3	2	3	2	3	4	2	2	3	2	3	1	3	2	1	4	1	1	3	2
P20073	P20073	8	8	8	Annexin A7	ANXA7	sp|P20073|ANXA7_HUMAN Annexin A7 OS=Homo sapiens OX=9606 GN=ANXA7 PE=1 SV=3	1	8	8	8	5	4	5	6	4	4	4	4	4	4	5	4	5	4	4	5	4	5	5	4	5	4	4	4	4	5	4	5	5	5	5	5	4	5	5	4	4	5
P20336	P20336	2	1	1	Ras-related protein Rab-3A	RAB3A	sp|P20336|RAB3A_HUMAN Ras-related protein Rab-3A OS=Homo sapiens OX=9606 GN=RAB3A PE=1 SV=1	1	2	1	1	1	1	1	1	1	2	1	2	1	1	1	2	2	2	1	2	0	1	1	1	2	2	2	1	2	2	2	2	2	2	2	2	2	2	2	2	2	2
P20338	P20338	6	6	5	Ras-related protein Rab-4A	RAB4A	sp|P20338|RAB4A_HUMAN Ras-related protein Rab-4A OS=Homo sapiens OX=9606 GN=RAB4A PE=1 SV=3	1	6	6	5	2	2	3	3	3	2	3	3	3	4	4	3	4	3	2	4	3	4	4	3	3	2	5	4	4	3	3	4	3	2	2	2	2	6	4	4	3	3
P20339	P20339	6	3	3	Ras-related protein Rab-5A	RAB5A	sp|P20339|RAB5A_HUMAN Ras-related protein Rab-5A OS=Homo sapiens OX=9606 GN=RAB5A PE=1 SV=2	1	6	3	3	3	5	4	5	5	5	4	6	2	5	5	2	5	4	4	5	4	4	4	5	4	5	5	5	5	2	5	4	4	3	5	4	4	4	5	4	5	5
P20340	P20340	12	4	4	Ras-related protein Rab-6A	RAB6A	sp|P20340|RAB6A_HUMAN Ras-related protein Rab-6A OS=Homo sapiens OX=9606 GN=RAB6A PE=1 SV=3	1	12	4	4	8	11	10	11	10	11	10	11	8	11	11	10	11	10	11	11	11	11	11	12	11	11	11	10	11	9	11	10	11	9	9	9	10	11	11	11	9	11
P20591;P20592	P20591	18;3	18;3	18;3	Interferon-induced GTP-binding protein Mx1;Interferon-induced GTP-binding protein Mx1, N-terminally processed	MX1	sp|P20591|MX1_HUMAN Interferon-induced GTP-binding protein Mx1 OS=Homo sapiens OX=9606 GN=MX1 PE=1 SV=4	2	18	18	18	12	0	0	0	0	0	14	1	0	0	0	0	0	0	0	0	0	0	0	0	14	0	0	0	0	0	13	0	0	0	0	8	0	0	0	0	5	0
P20618	P20618	5	5	5	Proteasome subunit beta type-1	PSMB1	sp|P20618|PSB1_HUMAN Proteasome subunit beta type-1 OS=Homo sapiens OX=9606 GN=PSMB1 PE=1 SV=2	1	5	5	5	4	4	4	3	4	3	5	5	4	4	4	4	4	4	3	3	4	4	4	4	5	4	2	5	3	4	4	4	4	2	3	3	4	3	2	3	3	4
P20645	P20645	6	6	6	Cation-dependent mannose-6-phosphate receptor	M6PR	sp|P20645|MPRD_HUMAN Cation-dependent mannose-6-phosphate receptor OS=Homo sapiens OX=9606 GN=M6PR PE=1 SV=1	1	6	6	6	6	6	5	6	4	5	5	6	5	5	5	4	5	6	4	5	4	5	5	4	5	5	5	5	5	5	5	5	5	4	4	5	6	4	5	5	5	5
P20674	P20674	6	6	6	Cytochrome c oxidase subunit 5A, mitochondrial	COX5A	sp|P20674|COX5A_HUMAN Cytochrome c oxidase subunit 5A, mitochondrial OS=Homo sapiens OX=9606 GN=COX5A PE=1 SV=2	1	6	6	6	4	5	4	4	4	5	5	5	5	5	5	5	4	5	5	5	4	5	5	4	4	6	5	5	5	5	5	5	5	5	5	4	5	5	5	5	5	5
P20936	P20936	10	10	10	Ras GTPase-activating protein 1	RASA1	sp|P20936|RASA1_HUMAN Ras GTPase-activating protein 1 OS=Homo sapiens OX=9606 GN=RASA1 PE=1 SV=1	1	10	10	10	5	6	5	5	3	6	5	8	3	3	5	4	5	3	4	1	6	5	4	6	3	7	5	6	5	3	6	5	3	5	6	3	4	5	4	4	4	3
P20962	P20962	1	1	1	Parathymosin	PTMS	sp|P20962|PTMS_HUMAN Parathymosin OS=Homo sapiens OX=9606 GN=PTMS PE=1 SV=2	1	1	1	1	1	0	1	0	1	0	1	0	1	0	0	0	0	0	1	1	0	1	0	0	0	1	1	1	1	0	0	1	0	0	0	0	0	0	1	0	0	0
P21266	P21266	7	7	6	Glutathione S-transferase Mu 3	GSTM3	sp|P21266|GSTM3_HUMAN Glutathione S-transferase Mu 3 OS=Homo sapiens OX=9606 GN=GSTM3 PE=1 SV=3	1	7	7	6	1	2	3	3	3	2	1	5	6	3	4	4	4	4	5	5	4	5	5	2	4	2	4	2	3	6	0	4	4	5	4	1	5	5	2	5	6	1
P21281;P15313	P21281	13;5	13;5	13;5	V-type proton ATPase subunit B, brain isoform	ATP6V1B2	sp|P21281|VATB2_HUMAN V-type proton ATPase subunit B, brain isoform OS=Homo sapiens OX=9606 GN=ATP6V1B2 PE=1 SV=3	2	13	13	13	10	7	8	7	10	7	9	9	10	8	10	9	9	7	7	10	7	9	12	8	10	8	11	7	9	4	8	6	10	6	7	6	7	12	7	7	9	4
P21291	P21291	9	9	9	Cysteine and glycine-rich protein 1	CSRP1	sp|P21291|CSRP1_HUMAN Cysteine and glycine-rich protein 1 OS=Homo sapiens OX=9606 GN=CSRP1 PE=1 SV=3	1	9	9	9	6	6	7	8	6	7	6	7	6	8	7	7	6	7	7	7	7	7	8	7	9	7	7	8	6	8	8	9	9	9	8	6	8	7	7	8	8	7
P21333;O75369	P21333	191;10	191;10	180;2	Filamin-A	FLNA	sp|P21333|FLNA_HUMAN Filamin-A OS=Homo sapiens OX=9606 GN=FLNA PE=1 SV=4	2	191	191	180	152	152	150	164	170	154	145	166	146	159	154	150	152	156	153	149	164	152	160	153	158	163	167	149	146	150	160	154	159	162	156	144	151	156	161	151	143	146
P21399	P21399	15	15	15	Cytoplasmic aconitate hydratase	ACO1	sp|P21399|ACOHC_HUMAN Cytoplasmic aconitate hydratase OS=Homo sapiens OX=9606 GN=ACO1 PE=1 SV=3	1	15	15	15	5	8	8	9	8	8	5	9	11	8	10	9	9	7	9	8	9	8	9	9	5	8	13	9	11	9	4	9	10	10	8	4	8	8	7	6	6	9
P21796	P21796	14	14	14	Voltage-dependent anion-selective channel protein 1	VDAC1	sp|P21796|VDAC1_HUMAN Voltage-dependent anion-selective channel protein 1 OS=Homo sapiens OX=9606 GN=VDAC1 PE=1 SV=2	1	14	14	14	11	11	10	13	12	11	14	12	13	12	13	12	10	12	12	12	11	11	11	12	10	13	13	12	12	12	12	12	12	12	12	11	10	12	12	11	10	10
P21912	P21912	4	4	4	Succinate dehydrogenase [ubiquinone] iron-sulfur subunit, mitochondrial	SDHB	sp|P21912|SDHB_HUMAN Succinate dehydrogenase [ubiquinone] iron-sulfur subunit, mitochondrial OS=Homo sapiens OX=9606 GN=SDHB PE=1 SV=3	1	4	4	4	3	3	3	3	3	4	3	3	3	3	3	3	3	3	3	4	4	3	3	4	4	4	3	4	3	3	4	4	3	2	3	4	4	2	4	4	4	4
P21926	P21926	6	6	6	CD9 antigen	CD9	sp|P21926|CD9_HUMAN CD9 antigen OS=Homo sapiens OX=9606 GN=CD9 PE=1 SV=4	1	6	6	6	6	6	5	5	4	5	6	6	5	5	4	5	5	5	5	6	6	4	5	5	6	6	5	5	5	5	5	5	4	6	4	3	6	5	5	5	3	6
P21964	P21964	6	6	6	Catechol O-methyltransferase	COMT	sp|P21964|COMT_HUMAN Catechol O-methyltransferase OS=Homo sapiens OX=9606 GN=COMT PE=1 SV=2	1	6	6	6	3	4	3	3	1	1	2	4	2	5	2	2	2	1	2	3	2	2	2	2	2	4	3	2	2	4	1	2	1	3	2	2	2	3	2	1	1	1
P22059	P22059	7	7	7	Oxysterol-binding protein 1	OSBP	sp|P22059|OSBP1_HUMAN Oxysterol-binding protein 1 OS=Homo sapiens OX=9606 GN=OSBP PE=1 SV=1	1	7	7	7	2	2	1	3	2	3	2	2	2	2	2	2	3	3	3	2	2	1	2	3	1	0	3	2	4	1	1	4	3	2	3	1	2	4	2	1	4	2
P22061	P22061	12	12	12	Protein-L-isoaspartate(D-aspartate) O-methyltransferase	PCMT1	sp|P22061|PIMT_HUMAN Protein-L-isoaspartate(D-aspartate) O-methyltransferase OS=Homo sapiens OX=9606 GN=PCMT1 PE=1 SV=4	1	12	12	12	7	9	7	8	7	9	8	10	7	9	7	5	7	8	8	9	7	8	9	8	7	8	8	7	8	7	7	6	6	7	5	6	8	8	7	7	7	6
P22102	P22102	13	13	13	Trifunctional purine biosynthetic protein adenosine-3;Phosphoribosylamine--glycine ligase;Phosphoribosylformylglycinamidine cyclo-ligase;Phosphoribosylglycinamide formyltransferase	GART	sp|P22102|PUR2_HUMAN Trifunctional purine biosynthetic protein adenosine-3 OS=Homo sapiens OX=9606 GN=GART PE=1 SV=1	1	13	13	13	8	6	4	6	5	4	7	5	5	4	6	5	5	4	2	4	6	5	8	5	3	6	7	7	7	4	6	5	6	2	2	3	4	7	7	2	4	2
P22234	P22234	13	13	13	Multifunctional protein ADE2;Phosphoribosylaminoimidazole-succinocarboxamide synthase;Phosphoribosylaminoimidazole carboxylase	PAICS	sp|P22234|PUR6_HUMAN Multifunctional protein ADE2 OS=Homo sapiens OX=9606 GN=PAICS PE=1 SV=3	1	13	13	13	10	7	3	7	7	4	10	7	7	8	11	7	7	7	7	8	7	7	9	6	7	5	10	9	9	6	9	6	9	5	6	4	5	7	5	5	6	4
P22307	P22307	4	4	4	Non-specific lipid-transfer protein	SCP2	sp|P22307|SCP2_HUMAN Sterol carrier protein 2 OS=Homo sapiens OX=9606 GN=SCP2 PE=1 SV=2	1	4	4	4	2	2	3	1	1	2	1	3	3	2	3	3	2	1	2	2	1	3	4	1	2	3	4	2	4	1	1	1	1	1	1	1	2	1	1	2	2	1
P22314	P22314	33	33	33	Ubiquitin-like modifier-activating enzyme 1	UBA1	sp|P22314|UBA1_HUMAN Ubiquitin-like modifier-activating enzyme 1 OS=Homo sapiens OX=9606 GN=UBA1 PE=1 SV=3	1	33	33	33	27	27	24	24	27	25	26	25	22	25	27	26	26	25	23	27	24	27	25	25	24	27	28	23	26	25	25	26	26	22	23	24	24	23	26	25	19	24
P22392;O60361	P22392;O60361	12;7	12;7	7;5	Nucleoside diphosphate kinase B;Putative nucleoside diphosphate kinase	NME2;NME2P1	sp|P22392|NDKB_HUMAN Nucleoside diphosphate kinase B OS=Homo sapiens OX=9606 GN=NME2 PE=1 SV=1;sp|O60361|NDK8_HUMAN Putative nucleoside diphosphate kinase OS=Homo sapiens OX=9606 GN=NME2P1 PE=5 SV=1	2	12	12	7	11	11	12	11	12	12	11	11	11	11	11	11	11	12	10	11	10	11	11	11	11	12	12	11	11	11	11	12	12	11	11	10	11	10	10	12	11	12
P22612	P22612	2	1	1	cAMP-dependent protein kinase catalytic subunit gamma	PRKACG	sp|P22612|KAPCG_HUMAN cAMP-dependent protein kinase catalytic subunit gamma OS=Homo sapiens OX=9606 GN=PRKACG PE=1 SV=3	1	2	1	1	2	1	2	2	2	2	2	2	1	2	2	2	2	2	2	2	2	2	2	2	2	2	2	2	2	2	2	2	2	2	2	1	2	2	2	2	2	2
P22626	P22626	2	2	2	Heterogeneous nuclear ribonucleoproteins A2/B1	HNRNPA2B1	sp|P22626|ROA2_HUMAN Heterogeneous nuclear ribonucleoproteins A2/B1 OS=Homo sapiens OX=9606 GN=HNRNPA2B1 PE=1 SV=2	1	2	2	2	1	0	1	0	1	0	0	0	0	0	0	0	0	0	0	0	0	0	0	0	1	0	0	0	0	0	0	0	0	0	0	0	0	0	0	0	0	0
P22681	P22681	2	2	2	E3 ubiquitin-protein ligase CBL	CBL	sp|P22681|CBL_HUMAN E3 ubiquitin-protein ligase CBL OS=Homo sapiens OX=9606 GN=CBL PE=1 SV=2	1	2	2	2	1	0	0	1	1	1	1	1	1	0	0	0	1	0	0	0	0	0	0	1	0	2	0	0	1	1	0	1	0	0	1	0	2	0	0	2	1	1
P22694	P22694	13	13	6	cAMP-dependent protein kinase catalytic subunit beta	PRKACB	sp|P22694|KAPCB_HUMAN cAMP-dependent protein kinase catalytic subunit beta OS=Homo sapiens OX=9606 GN=PRKACB PE=1 SV=2	1	13	13	6	9	8	6	10	9	10	9	10	7	10	9	6	8	7	9	9	9	10	9	10	11	10	10	12	11	10	10	11	8	11	7	6	9	8	10	10	8	9
P22695	P22695	11	11	11	Cytochrome b-c1 complex subunit 2, mitochondrial	UQCRC2	sp|P22695|QCR2_HUMAN Cytochrome b-c1 complex subunit 2, mitochondrial OS=Homo sapiens OX=9606 GN=UQCRC2 PE=1 SV=3	1	11	11	11	6	7	6	9	7	6	8	7	7	8	8	7	6	7	6	8	8	8	8	7	6	6	9	8	6	7	5	7	7	5	7	5	6	8	8	7	5	8
P23219;P35354	P23219	15;1	15;1	15;1	Prostaglandin G/H synthase 1	PTGS1	sp|P23219|PGH1_HUMAN Prostaglandin G/H synthase 1 OS=Homo sapiens OX=9606 GN=PTGS1 PE=1 SV=2	2	15	15	15	10	11	10	11	10	11	12	13	10	12	10	9	12	11	11	10	12	11	9	13	10	12	10	7	11	11	7	12	10	11	11	9	9	9	11	9	10	11
P23229	P23229	39	39	39	Integrin alpha-6;Integrin alpha-6 heavy chain;Integrin alpha-6 light chain;Processed integrin alpha-6	ITGA6	sp|P23229|ITA6_HUMAN Integrin alpha-6 OS=Homo sapiens OX=9606 GN=ITGA6 PE=1 SV=5	1	39	39	39	26	31	26	33	26	26	25	34	22	30	27	23	29	26	30	18	34	29	29	33	28	34	32	30	29	29	32	31	32	31	28	23	31	27	33	29	28	29
Q9NRH3;P23258	Q9NRH3;P23258	2;2	2;2	2;2	Tubulin gamma-2 chain;Tubulin gamma-1 chain	TUBG2;TUBG1	sp|Q9NRH3|TBG2_HUMAN Tubulin gamma-2 chain OS=Homo sapiens OX=9606 GN=TUBG2 PE=2 SV=1;sp|P23258|TBG1_HUMAN Tubulin gamma-1 chain OS=Homo sapiens OX=9606 GN=TUBG1 PE=1 SV=2	2	2	2	2	1	1	1	1	1	1	1	1	1	1	1	1	2	2	1	1	1	1	1	1	1	2	2	2	2	1	2	2	2	1	1	1	2	2	1	1	1	1
P23284	P23284	14	14	14	Peptidyl-prolyl cis-trans isomerase B	PPIB	sp|P23284|PPIB_HUMAN Peptidyl-prolyl cis-trans isomerase B OS=Homo sapiens OX=9606 GN=PPIB PE=1 SV=2	1	14	14	14	12	12	12	13	13	12	13	12	13	12	13	11	12	12	11	12	11	13	12	13	12	12	13	12	12	11	13	13	14	12	12	13	13	14	11	12	13	12
P23368	P23368	16	16	16	NAD-dependent malic enzyme, mitochondrial	ME2	sp|P23368|MAOM_HUMAN NAD-dependent malic enzyme, mitochondrial OS=Homo sapiens OX=9606 GN=ME2 PE=1 SV=1	1	16	16	16	13	10	12	12	13	12	15	15	8	14	14	12	14	14	12	13	13	12	10	11	12	13	10	12	11	11	12	11	11	10	10	9	10	12	12	13	13	13
P23381	P23381	13	13	13	Tryptophan--tRNA ligase, cytoplasmic;T1-TrpRS;T2-TrpRS	WARS	sp|P23381|SYWC_HUMAN Tryptophan--tRNA ligase, cytoplasmic OS=Homo sapiens OX=9606 GN=WARS1 PE=1 SV=2	1	13	13	13	10	7	10	7	8	8	9	6	8	6	8	9	7	9	5	7	9	7	7	7	8	8	8	10	6	8	7	8	8	9	9	9	8	8	9	8	6	8
P23396	P23396	2	2	2	40S ribosomal protein S3	RPS3	sp|P23396|RS3_HUMAN 40S ribosomal protein S3 OS=Homo sapiens OX=9606 GN=RPS3 PE=1 SV=2	1	2	2	2	0	0	0	0	0	0	0	0	1	0	0	0	0	0	0	0	0	0	0	0	0	0	0	2	1	0	0	0	1	0	0	0	0	0	0	0	1	0
P23467;Q16827	P23467;Q16827	2;1	2;1	2;1	Receptor-type tyrosine-protein phosphatase beta;Receptor-type tyrosine-protein phosphatase O	PTPRB;PTPRO	sp|P23467|PTPRB_HUMAN Receptor-type tyrosine-protein phosphatase beta OS=Homo sapiens OX=9606 GN=PTPRB PE=1 SV=3;sp|Q16827|PTPRO_HUMAN Receptor-type tyrosine-protein phosphatase O OS=Homo sapiens OX=9606 GN=PTPRO PE=1 SV=2	2	2	2	2	2	1	1	1	1	1	1	2	2	2	1	1	1	1	0	1	1	1	1	1	2	1	1	2	0	2	2	1	1	2	1	2	2	1	1	1	2	1
P23526	P23526	10	10	10	Adenosylhomocysteinase	AHCY	sp|P23526|SAHH_HUMAN Adenosylhomocysteinase OS=Homo sapiens OX=9606 GN=AHCY PE=1 SV=4	1	10	10	10	9	8	8	8	8	8	8	8	9	9	9	8	8	8	8	9	8	8	8	7	8	8	8	9	8	7	8	8	8	9	9	8	8	8	9	8	9	8
P23528;Q9Y281	P23528	17;4	17;4	16;3	Cofilin-1	CFL1	sp|P23528|COF1_HUMAN Cofilin-1 OS=Homo sapiens OX=9606 GN=CFL1 PE=1 SV=3	2	17	17	16	14	13	14	14	15	13	13	15	15	14	14	13	14	14	13	13	14	13	14	12	14	14	14	14	14	14	15	12	14	15	13	12	13	14	13	14	13	13
P23588	P23588	6	6	6	Eukaryotic translation initiation factor 4B	EIF4B	sp|P23588|IF4B_HUMAN Eukaryotic translation initiation factor 4B OS=Homo sapiens OX=9606 GN=EIF4B PE=1 SV=2	1	6	6	6	4	4	6	4	5	4	5	5	5	5	4	4	4	3	4	4	4	3	5	5	4	4	3	4	4	4	5	4	4	3	4	5	3	4	5	5	4	5
P23610	P23610	4	4	4	Factor VIII intron 22 protein	F8A1	sp|P23610|HAP40_HUMAN 40-kDa huntingtin-associated protein OS=Homo sapiens OX=9606 GN=F8A1 PE=1 SV=2	1	4	4	4	2	3	2	1	3	3	2	1	0	2	2	1	2	2	2	2	3	2	2	2	2	3	2	2	1	2	2	1	3	1	1	0	4	2	2	1	0	2
P23786	P23786	4	4	4	Carnitine O-palmitoyltransferase 2, mitochondrial	CPT2	sp|P23786|CPT2_HUMAN Carnitine O-palmitoyltransferase 2, mitochondrial OS=Homo sapiens OX=9606 GN=CPT2 PE=1 SV=2	1	4	4	4	1	2	2	0	1	1	1	1	1	0	2	1	1	1	0	2	1	1	1	0	1	1	0	0	0	0	0	1	0	0	0	0	0	0	1	0	0	2
P23919	P23919	5	5	5	Thymidylate kinase	DTYMK	sp|P23919|KTHY_HUMAN Thymidylate kinase OS=Homo sapiens OX=9606 GN=DTYMK PE=1 SV=4	1	5	5	5	2	2	2	1	1	1	3	3	1	1	2	1	2	0	0	2	1	0	1	0	2	1	3	2	2	2	1	1	3	3	1	1	1	2	1	0	1	2
P24534	P24534	7	7	7	Elongation factor 1-beta	EEF1B2	sp|P24534|EF1B_HUMAN Elongation factor 1-beta OS=Homo sapiens OX=9606 GN=EEF1B2 PE=1 SV=3	1	7	7	7	7	6	6	6	7	6	6	5	6	6	7	7	6	6	6	6	6	7	7	6	5	7	6	7	7	5	6	5	7	6	6	5	5	6	5	6	5	6
P24539	P24539	6	6	6	ATP synthase F(0) complex subunit B1, mitochondrial	ATP5F1	sp|P24539|AT5F1_HUMAN ATP synthase F(0) complex subunit B1, mitochondrial OS=Homo sapiens OX=9606 GN=ATP5PB PE=1 SV=2	1	6	6	6	3	4	2	5	4	4	4	4	5	5	5	4	4	4	5	6	5	4	4	4	5	4	5	5	6	3	5	5	4	4	5	4	4	5	6	5	3	5
P24557	P24557	22	22	22	Thromboxane-A synthase	TBXAS1	sp|P24557|THAS_HUMAN Thromboxane-A synthase OS=Homo sapiens OX=9606 GN=TBXAS1 PE=1 SV=3	1	22	22	22	10	15	14	13	12	13	14	17	12	13	12	11	14	15	15	13	15	15	14	15	11	16	15	13	18	16	14	17	14	14	13	14	15	17	16	13	12	15
P24666	P24666	9	9	9	Low molecular weight phosphotyrosine protein phosphatase	ACP1	sp|P24666|PPAC_HUMAN Low molecular weight phosphotyrosine protein phosphatase OS=Homo sapiens OX=9606 GN=ACP1 PE=1 SV=3	1	9	9	9	4	6	5	8	5	4	4	5	5	6	6	5	5	4	6	5	3	6	5	6	3	5	4	4	3	3	5	4	7	5	4	4	2	4	4	4	4	5
P24752	P24752	5	5	5	Acetyl-CoA acetyltransferase, mitochondrial	ACAT1	sp|P24752|THIL_HUMAN Acetyl-CoA acetyltransferase, mitochondrial OS=Homo sapiens OX=9606 GN=ACAT1 PE=1 SV=1	1	5	5	5	3	3	1	1	1	2	2	3	2	3	2	5	1	0	1	3	1	3	2	0	0	1	3	1	3	1	3	1	3	1	1	2	2	2	3	1	3	1
P24844	P24844	13	13	6	Myosin regulatory light polypeptide 9	MYL9	sp|P24844|MYL9_HUMAN Myosin regulatory light polypeptide 9 OS=Homo sapiens OX=9606 GN=MYL9 PE=1 SV=4	1	13	13	6	11	11	10	11	12	11	11	11	9	11	11	11	12	10	13	11	12	12	12	12	12	12	12	10	10	10	12	12	12	10	10	10	12	12	12	11	11	12
P25098;P35626	P25098;P35626	2;1	2;1	2;1	Beta-adrenergic receptor kinase 1;Beta-adrenergic receptor kinase 2	ADRBK1;ADRBK2	sp|P25098|ARBK1_HUMAN Beta-adrenergic receptor kinase 1 OS=Homo sapiens OX=9606 GN=GRK2 PE=1 SV=2;sp|P35626|ARBK2_HUMAN Beta-adrenergic receptor kinase 2 OS=Homo sapiens OX=9606 GN=GRK3 PE=1 SV=2	2	2	2	2	1	0	0	1	2	0	1	1	0	1	1	0	1	1	1	1	1	1	1	1	1	1	2	1	2	2	2	1	2	1	1	1	2	1	1	2	2	1
P25325	P25325	12	12	12	3-mercaptopyruvate sulfurtransferase	MPST	sp|P25325|THTM_HUMAN 3-mercaptopyruvate sulfurtransferase OS=Homo sapiens OX=9606 GN=MPST PE=1 SV=3	1	12	12	12	8	9	8	9	7	9	7	9	8	11	11	9	7	10	10	8	11	10	9	11	8	10	10	11	9	8	8	11	7	7	9	5	11	10	10	10	7	9
P25398	P25398	5	5	5	40S ribosomal protein S12	RPS12	sp|P25398|RS12_HUMAN 40S ribosomal protein S12 OS=Homo sapiens OX=9606 GN=RPS12 PE=1 SV=3	1	5	5	5	4	3	3	4	3	3	4	3	4	3	2	3	3	3	3	3	2	3	3	2	3	3	3	3	3	3	3	3	4	1	2	3	3	3	3	3	2	2
P25685	P25685	3	3	3	DnaJ homolog subfamily B member 1	DNAJB1	sp|P25685|DNJB1_HUMAN DnaJ homolog subfamily B member 1 OS=Homo sapiens OX=9606 GN=DNAJB1 PE=1 SV=4	1	3	3	3	0	0	0	1	1	0	1	1	1	1	0	1	0	0	0	1	0	0	2	0	1	0	1	1	1	0	1	1	1	0	1	1	1	1	0	1	2	0
P25686	P25686	3	3	3	DnaJ homolog subfamily B member 2	DNAJB2	sp|P25686|DNJB2_HUMAN DnaJ homolog subfamily B member 2 OS=Homo sapiens OX=9606 GN=DNAJB2 PE=1 SV=3	1	3	3	3	2	2	0	1	2	1	1	1	1	1	1	1	2	1	1	1	0	1	1	1	2	2	2	1	1	2	1	1	1	1	2	1	0	1	1	2	2	1
P25705	P25705	29	29	29	ATP synthase subunit alpha, mitochondrial	ATP5A1	sp|P25705|ATPA_HUMAN ATP synthase subunit alpha, mitochondrial OS=Homo sapiens OX=9606 GN=ATP5F1A PE=1 SV=1	1	29	29	29	24	24	23	25	23	23	26	25	25	23	25	24	25	25	24	24	25	26	25	25	24	24	27	26	25	25	24	26	27	26	23	23	25	26	27	25	23	25
P25786	P25786	9	9	9	Proteasome subunit alpha type-1	PSMA1	sp|P25786|PSA1_HUMAN Proteasome subunit alpha type-1 OS=Homo sapiens OX=9606 GN=PSMA1 PE=1 SV=1	1	9	9	9	7	5	7	6	6	6	7	4	6	5	8	7	5	7	8	5	6	8	6	6	6	9	6	6	6	4	7	7	7	3	7	6	5	6	6	6	7	5
P25787	P25787	8	8	8	Proteasome subunit alpha type-2	PSMA2	sp|P25787|PSA2_HUMAN Proteasome subunit alpha type-2 OS=Homo sapiens OX=9606 GN=PSMA2 PE=1 SV=2	1	8	8	8	7	6	6	7	6	5	6	6	5	7	7	5	5	4	7	5	5	5	6	6	4	6	7	7	5	5	8	6	7	7	5	5	6	5	7	6	6	5
P25788	P25788	7	7	7	Proteasome subunit alpha type-3	PSMA3	sp|P25788|PSA3_HUMAN Proteasome subunit alpha type-3 OS=Homo sapiens OX=9606 GN=PSMA3 PE=1 SV=2	1	7	7	7	5	5	4	4	5	4	5	4	4	4	4	5	4	4	4	3	4	4	3	4	4	4	3	4	3	4	4	4	4	4	4	4	4	4	2	4	4	3
P25789	P25789	8	8	8	Proteasome subunit alpha type-4	PSMA4	sp|P25789|PSA4_HUMAN Proteasome subunit alpha type-4 OS=Homo sapiens OX=9606 GN=PSMA4 PE=1 SV=1	1	8	8	8	5	5	5	7	6	6	6	5	6	5	5	5	5	7	6	6	5	5	6	5	5	4	5	6	6	6	5	6	7	7	7	5	6	7	6	7	8	5
P26038;P15311	P26038	49;11	49;11	37;0	Moesin	MSN	sp|P26038|MOES_HUMAN Moesin OS=Homo sapiens OX=9606 GN=MSN PE=1 SV=3	2	49	49	37	44	42	41	40	42	41	42	43	36	42	42	41	42	43	42	40	43	42	42	42	42	41	42	42	44	41	44	43	39	40	41	42	40	42	42	41	41	40
P26196	P26196	7	7	7	Probable ATP-dependent RNA helicase DDX6	DDX6	sp|P26196|DDX6_HUMAN Probable ATP-dependent RNA helicase DDX6 OS=Homo sapiens OX=9606 GN=DDX6 PE=1 SV=2	1	7	7	7	4	4	4	2	7	5	4	5	5	3	6	5	3	6	0	6	3	5	4	5	4	3	5	5	6	4	7	5	7	4	6	5	3	6	4	5	7	2
P26440	P26440	7	7	7	Isovaleryl-CoA dehydrogenase, mitochondrial	IVD	sp|P26440|IVD_HUMAN Isovaleryl-CoA dehydrogenase, mitochondrial OS=Homo sapiens OX=9606 GN=IVD PE=1 SV=2	1	7	7	7	3	4	2	2	2	3	3	3	3	4	5	2	4	4	2	2	3	3	3	3	3	4	3	3	3	3	3	5	5	2	3	3	2	3	2	4	3	3
P26447	P26447	5	5	5	Protein S100-A4	S100A4	sp|P26447|S10A4_HUMAN Protein S100-A4 OS=Homo sapiens OX=9606 GN=S100A4 PE=1 SV=1	1	5	5	5	3	4	4	3	4	4	3	3	4	4	3	2	3	4	4	4	5	4	4	4	4	4	4	4	4	3	4	4	4	3	4	3	4	4	4	4	3	3
P26599;O95758	P26599	10;2	10;2	10;2	Polypyrimidine tract-binding protein 1	PTBP1	sp|P26599|PTBP1_HUMAN Polypyrimidine tract-binding protein 1 OS=Homo sapiens OX=9606 GN=PTBP1 PE=1 SV=1	2	10	10	10	5	4	7	4	7	8	8	6	5	6	7	6	7	8	5	7	7	8	6	5	5	7	7	8	6	7	6	8	7	6	3	3	6	8	6	6	4	5
P26639	P26639	22	22	19	Threonine--tRNA ligase, cytoplasmic	TARS	sp|P26639|SYTC_HUMAN Threonine--tRNA ligase 1, cytoplasmic OS=Homo sapiens OX=9606 GN=TARS1 PE=1 SV=3	1	22	22	19	11	12	12	9	10	11	12	13	13	11	14	10	12	9	10	15	11	11	12	11	14	11	13	15	14	11	9	9	10	12	10	12	11	13	11	10	11	10
P26640	P26640	7	7	7	Valine--tRNA ligase	VARS	sp|P26640|SYVC_HUMAN Valine--tRNA ligase OS=Homo sapiens OX=9606 GN=VARS1 PE=1 SV=4	1	7	7	7	4	2	3	1	5	3	3	1	1	3	4	4	5	5	3	4	1	4	3	4	4	2	5	5	5	2	3	1	4	1	2	4	1	4	1	3	5	1
P26641	P26641	13	13	13	Elongation factor 1-gamma	EEF1G	sp|P26641|EF1G_HUMAN Elongation factor 1-gamma OS=Homo sapiens OX=9606 GN=EEF1G PE=1 SV=3	1	13	13	13	9	10	10	9	10	11	11	11	10	10	10	10	10	11	11	11	12	11	11	10	8	10	10	10	11	10	10	10	11	10	7	11	10	11	9	9	9	10
P26885	P26885	6	6	6	Peptidyl-prolyl cis-trans isomerase FKBP2	FKBP2	sp|P26885|FKBP2_HUMAN Peptidyl-prolyl cis-trans isomerase FKBP2 OS=Homo sapiens OX=9606 GN=FKBP2 PE=1 SV=2	1	6	6	6	6	4	5	4	4	3	3	3	5	4	4	4	4	4	3	4	4	4	5	2	4	4	6	2	4	3	5	3	5	3	3	5	3	4	3	4	5	3
P27105	P27105	21	21	21	Erythrocyte band 7 integral membrane protein	STOM	sp|P27105|STOM_HUMAN Stomatin OS=Homo sapiens OX=9606 GN=STOM PE=1 SV=3	1	21	21	21	17	15	17	16	18	17	17	17	17	18	18	17	17	18	17	19	17	17	17	18	17	18	18	18	19	17	18	17	16	18	15	15	17	16	19	17	17	18
P27338;P21397	P27338	17;2	17;2	17;2	Amine oxidase [flavin-containing] B	MAOB	sp|P27338|AOFB_HUMAN Amine oxidase [flavin-containing] B OS=Homo sapiens OX=9606 GN=MAOB PE=1 SV=3	2	17	17	17	13	8	12	3	15	14	14	7	5	7	16	12	12	11	14	16	13	14	15	13	13	11	15	11	15	10	13	12	14	11	12	14	9	15	8	8	10	13
P27348;P31947	P27348	14;2	10;0	10;0	14-3-3 protein theta	YWHAQ	sp|P27348|1433T_HUMAN 14-3-3 protein theta OS=Homo sapiens OX=9606 GN=YWHAQ PE=1 SV=1	2	14	10	10	12	13	13	14	13	12	12	13	13	12	11	12	12	12	11	13	13	13	13	13	14	14	13	13	12	14	12	12	13	14	11	13	12	13	11	12	12	11
P27361;P31152;Q16659	P27361	5;1;1	1;0;0	1;0;0	Mitogen-activated protein kinase 3	MAPK3	sp|P27361|MK03_HUMAN Mitogen-activated protein kinase 3 OS=Homo sapiens OX=9606 GN=MAPK3 PE=1 SV=4	3	5	1	1	4	4	3	4	3	3	5	3	4	3	4	3	4	4	4	3	3	3	4	3	3	4	4	3	4	3	4	3	3	2	3	2	4	3	3	3	4	2
P27482	P27482	3	1	1	Calmodulin-like protein 3	CALML3	sp|P27482|CALL3_HUMAN Calmodulin-like protein 3 OS=Homo sapiens OX=9606 GN=CALML3 PE=1 SV=2	1	3	1	1	1	2	1	1	1	1	2	2	1	2	1	2	2	2	1	2	1	1	2	1	2	2	1	2	1	1	1	1	1	2	1	1	1	1	1	1	2	1
P27708	P27708	9	9	9	CAD protein;Glutamine-dependent carbamoyl-phosphate synthase;Aspartate carbamoyltransferase;Dihydroorotase	CAD	sp|P27708|PYR1_HUMAN CAD protein OS=Homo sapiens OX=9606 GN=CAD PE=1 SV=3	1	9	9	9	4	5	7	4	5	2	4	3	6	3	8	4	2	3	3	5	4	4	6	4	3	5	4	6	5	3	3	5	4	2	6	3	4	4	1	3	0	4
P27797	P27797	21	21	21	Calreticulin	CALR	sp|P27797|CALR_HUMAN Calreticulin OS=Homo sapiens OX=9606 GN=CALR PE=1 SV=1	1	21	21	21	18	16	17	17	17	16	17	17	17	17	17	16	17	18	18	18	18	17	19	17	17	16	20	16	18	15	17	16	20	16	18	17	16	19	18	18	15	16
P27816	P27816	4	4	4	Microtubule-associated protein 4	MAP4	sp|P27816|MAP4_HUMAN Microtubule-associated protein 4 OS=Homo sapiens OX=9606 GN=MAP4 PE=1 SV=3	1	4	4	4	3	2	2	0	2	1	3	1	2	1	1	1	2	2	2	1	1	2	1	2	1	1	1	3	1	2	3	1	2	0	2	1	2	1	0	1	1	0
P27824	P27824	21	21	21	Calnexin	CANX	sp|P27824|CALX_HUMAN Calnexin OS=Homo sapiens OX=9606 GN=CANX PE=1 SV=2	1	21	21	21	10	13	12	14	13	13	15	17	12	12	13	10	12	15	14	15	13	16	13	14	11	14	17	14	15	12	11	12	15	11	15	14	15	15	13	14	15	13
P27986	P27986	5	4	4	Phosphatidylinositol 3-kinase regulatory subunit alpha	PIK3R1	sp|P27986|P85A_HUMAN Phosphatidylinositol 3-kinase regulatory subunit alpha OS=Homo sapiens OX=9606 GN=PIK3R1 PE=1 SV=2	1	5	4	4	0	1	0	0	1	0	2	0	1	0	2	1	0	1	0	0	0	1	1	0	1	0	0	1	0	0	0	0	0	1	0	0	0	0	0	0	0	1
P28062	P28062	7	7	7	Proteasome subunit beta type-8	PSMB8	sp|P28062|PSB8_HUMAN Proteasome subunit beta type-8 OS=Homo sapiens OX=9606 GN=PSMB8 PE=1 SV=3	1	7	7	7	3	3	2	3	2	3	3	2	2	3	3	2	3	2	2	2	2	3	4	1	3	3	4	4	2	2	4	1	2	1	3	1	2	1	1	2	2	2
P28065	P28065	5	5	5	Proteasome subunit beta type-9	PSMB9	sp|P28065|PSB9_HUMAN Proteasome subunit beta type-9 OS=Homo sapiens OX=9606 GN=PSMB9 PE=1 SV=2	1	5	5	5	5	4	4	4	3	5	5	4	2	4	3	3	4	4	4	5	4	4	3	4	5	4	5	4	5	4	4	4	4	3	5	4	3	5	3	4	4	3
P28066	P28066	10	10	10	Proteasome subunit alpha type-5	PSMA5	sp|P28066|PSA5_HUMAN Proteasome subunit alpha type-5 OS=Homo sapiens OX=9606 GN=PSMA5 PE=1 SV=3	1	10	10	10	7	6	6	8	6	5	8	7	7	6	8	6	7	8	6	6	6	6	6	8	7	8	7	6	9	6	9	7	6	7	7	7	6	7	6	8	6	5
P28070	P28070	6	6	6	Proteasome subunit beta type-4	PSMB4	sp|P28070|PSB4_HUMAN Proteasome subunit beta type-4 OS=Homo sapiens OX=9606 GN=PSMB4 PE=1 SV=4	1	6	6	6	5	3	1	2	3	3	5	3	3	2	2	1	2	4	3	3	1	3	2	3	2	3	3	4	3	2	3	3	5	2	3	1	3	3	3	2	2	3
P28072	P28072	4	4	4	Proteasome subunit beta type-6	PSMB6	sp|P28072|PSB6_HUMAN Proteasome subunit beta type-6 OS=Homo sapiens OX=9606 GN=PSMB6 PE=1 SV=4	1	4	4	4	2	3	3	3	4	3	3	4	3	3	4	3	3	3	3	4	4	4	4	3	3	3	4	4	4	3	3	4	3	4	3	3	4	1	4	4	3	4
P28074	P28074	3	3	3	Proteasome subunit beta type-5	PSMB5	sp|P28074|PSB5_HUMAN Proteasome subunit beta type-5 OS=Homo sapiens OX=9606 GN=PSMB5 PE=1 SV=3	1	3	3	3	0	0	0	0	0	0	0	1	0	0	1	1	1	1	1	1	0	0	0	0	0	0	0	1	2	0	0	0	0	0	0	0	0	0	0	0	0	0
P28161	P28161	7	6	4	Glutathione S-transferase Mu 2	GSTM2	sp|P28161|GSTM2_HUMAN Glutathione S-transferase Mu 2 OS=Homo sapiens OX=9606 GN=GSTM2 PE=1 SV=2	1	7	6	4	2	1	3	1	2	4	4	4	4	5	4	3	0	3	3	4	3	1	4	5	1	3	4	2	2	7	2	5	2	5	3	3	4	7	3	6	5	0
P28331	P28331	8	8	8	NADH-ubiquinone oxidoreductase 75 kDa subunit, mitochondrial	NDUFS1	sp|P28331|NDUS1_HUMAN NADH-ubiquinone oxidoreductase 75 kDa subunit, mitochondrial OS=Homo sapiens OX=9606 GN=NDUFS1 PE=1 SV=3	1	8	8	8	1	5	1	2	2	4	5	2	3	4	3	4	4	4	5	3	5	3	3	3	3	5	5	4	6	4	5	4	3	1	2	2	3	5	4	4	2	4
P28482	P28482	13	13	9	Mitogen-activated protein kinase 1	MAPK1	sp|P28482|MK01_HUMAN Mitogen-activated protein kinase 1 OS=Homo sapiens OX=9606 GN=MAPK1 PE=1 SV=3	1	13	13	9	11	10	9	11	9	10	10	10	9	10	11	8	10	11	10	10	9	11	11	9	9	11	10	9	10	9	11	9	10	8	9	8	9	9	9	9	10	7
P28676	P28676	2	2	2	Grancalcin	GCA	sp|P28676|GRAN_HUMAN Grancalcin OS=Homo sapiens OX=9606 GN=GCA PE=1 SV=2	1	2	2	2	1	2	2	2	1	2	1	2	2	2	2	2	2	2	1	1	2	2	1	1	1	2	2	2	0	2	2	2	2	2	1	1	2	1	1	2	2	2
P28838	P28838	21	21	21	Cytosol aminopeptidase	LAP3	sp|P28838|AMPL_HUMAN Cytosol aminopeptidase OS=Homo sapiens OX=9606 GN=LAP3 PE=1 SV=3	1	21	21	21	20	7	8	11	12	11	20	10	11	10	11	9	11	8	6	12	10	10	13	3	16	14	13	11	10	10	18	10	11	10	11	15	8	12	9	9	15	8
P29122	P29122	7	7	7	Proprotein convertase subtilisin/kexin type 6	PCSK6	sp|P29122|PCSK6_HUMAN Proprotein convertase subtilisin/kexin type 6 OS=Homo sapiens OX=9606 GN=PCSK6 PE=1 SV=1	1	7	7	7	3	2	4	3	5	3	3	4	3	2	4	5	4	4	3	5	4	4	5	3	2	4	5	2	5	3	5	4	4	5	2	3	2	3	3	2	4	4
P29144	P29144	41	41	41	Tripeptidyl-peptidase 2	TPP2	sp|P29144|TPP2_HUMAN Tripeptidyl-peptidase 2 OS=Homo sapiens OX=9606 GN=TPP2 PE=1 SV=4	1	41	41	41	27	28	19	22	25	27	30	33	21	25	27	19	20	22	21	25	21	22	20	26	24	30	27	21	20	26	27	25	28	23	22	21	22	24	19	28	4	18
P29218	P29218	7	7	7	Inositol monophosphatase 1	IMPA1	sp|P29218|IMPA1_HUMAN Inositol monophosphatase 1 OS=Homo sapiens OX=9606 GN=IMPA1 PE=1 SV=1	1	7	7	7	5	3	3	5	5	3	6	5	4	2	3	6	4	3	3	3	1	2	4	5	6	4	4	5	4	5	4	4	4	5	4	5	4	4	4	4	5	3
P29279	P29279	5	5	5	Connective tissue growth factor	CTGF	sp|P29279|CCN2_HUMAN CCN family member 2 OS=Homo sapiens OX=9606 GN=CCN2 PE=1 SV=2	1	5	5	5	1	0	1	4	0	1	1	1	0	1	0	1	1	0	1	0	0	0	0	0	1	2	0	0	0	1	0	2	0	1	1	2	1	0	1	1	1	0
P29350	P29350	28	28	28	Tyrosine-protein phosphatase non-receptor type 6	PTPN6	sp|P29350|PTN6_HUMAN Tyrosine-protein phosphatase non-receptor type 6 OS=Homo sapiens OX=9606 GN=PTPN6 PE=1 SV=1	1	28	28	28	20	18	15	18	17	15	17	21	18	18	18	20	15	17	18	16	18	19	19	15	19	20	20	19	20	17	18	18	18	21	18	18	20	19	17	17	18	19
P29374	P29374	1	1	1	AT-rich interactive domain-containing protein 4A	ARID4A	sp|P29374|ARI4A_HUMAN AT-rich interactive domain-containing protein 4A OS=Homo sapiens OX=9606 GN=ARID4A PE=1 SV=3	1	1	1	1	1	1	1	1	1	1	1	1	1	1	1	1	1	1	1	1	1	1	1	1	1	1	0	1	1	1	1	1	1	1	1	1	0	1	1	1	1	1
P29401	P29401	24	24	24	Transketolase	TKT	sp|P29401|TKT_HUMAN Transketolase OS=Homo sapiens OX=9606 GN=TKT PE=1 SV=3	1	24	24	24	20	14	16	18	20	15	21	19	16	20	21	19	18	21	20	21	18	18	17	21	19	18	21	18	18	16	16	17	16	14	16	13	17	15	16	15	16	13
P29508;P48594	P29508;P48594	9;5	9;5	9;5	Serpin B3;Serpin B4	SERPINB3;SERPINB4	sp|P29508|SPB3_HUMAN Serpin B3 OS=Homo sapiens OX=9606 GN=SERPINB3 PE=1 SV=2;sp|P48594|SPB4_HUMAN Serpin B4 OS=Homo sapiens OX=9606 GN=SERPINB4 PE=1 SV=2	2	9	9	9	0	0	0	0	0	0	0	0	0	0	0	0	0	0	0	9	0	0	0	0	0	0	0	0	0	0	0	0	0	0	0	0	0	0	0	0	0	0
P29692	P29692	6	6	6	Elongation factor 1-delta	EEF1D	sp|P29692|EF1D_HUMAN Elongation factor 1-delta OS=Homo sapiens OX=9606 GN=EEF1D PE=1 SV=5	1	6	6	6	5	4	6	6	5	6	6	5	5	4	6	5	6	5	5	6	6	5	5	5	5	6	6	6	6	5	6	6	6	5	6	5	5	5	5	6	5	4
P29728	P29728	11	11	11	2-5-oligoadenylate synthase 2	OAS2	sp|P29728|OAS2_HUMAN 2-5-oligoadenylate synthase 2 OS=Homo sapiens OX=9606 GN=OAS2 PE=1 SV=3	1	11	11	11	9	0	0	0	0	0	9	0	0	0	0	0	0	0	0	0	0	0	0	0	6	0	0	0	0	0	7	0	2	0	0	8	0	0	0	0	5	0
P30038	P30038	4	4	4	Delta-1-pyrroline-5-carboxylate dehydrogenase, mitochondrial	ALDH4A1	sp|P30038|AL4A1_HUMAN Delta-1-pyrroline-5-carboxylate dehydrogenase, mitochondrial OS=Homo sapiens OX=9606 GN=ALDH4A1 PE=1 SV=3	1	4	4	4	1	0	3	2	1	1	1	2	0	0	0	0	1	0	0	0	1	0	0	0	1	1	0	0	0	1	0	1	0	2	0	1	0	0	0	1	0	0
P30040	P30040	11	11	11	Endoplasmic reticulum resident protein 29	ERP29	sp|P30040|ERP29_HUMAN Endoplasmic reticulum resident protein 29 OS=Homo sapiens OX=9606 GN=ERP29 PE=1 SV=4	1	11	11	11	8	9	8	9	9	8	9	8	8	9	7	9	8	8	8	9	9	9	9	10	8	9	11	9	10	8	10	10	7	7	9	8	9	9	9	9	8	8
P30041	P30041	25	25	25	Peroxiredoxin-6	PRDX6	sp|P30041|PRDX6_HUMAN Peroxiredoxin-6 OS=Homo sapiens OX=9606 GN=PRDX6 PE=1 SV=3	1	25	25	25	23	21	19	22	20	22	23	22	17	23	22	20	24	18	24	22	21	21	22	22	18	21	25	21	22	21	23	23	23	19	19	19	23	20	22	24	20	23
P30043	P30043	3	3	3	Flavin reductase (NADPH)	BLVRB	sp|P30043|BLVRB_HUMAN Flavin reductase (NADPH) OS=Homo sapiens OX=9606 GN=BLVRB PE=1 SV=3	1	3	3	3	2	1	2	1	1	2	2	1	2	2	2	1	2	1	1	1	1	2	2	1	3	1	2	3	1	1	2	1	2	1	2	1	1	1	1	2	3	1
P30044	P30044	10	10	10	Peroxiredoxin-5, mitochondrial	PRDX5	sp|P30044|PRDX5_HUMAN Peroxiredoxin-5, mitochondrial OS=Homo sapiens OX=9606 GN=PRDX5 PE=1 SV=4	1	10	10	10	9	9	8	9	9	9	10	9	8	9	9	9	9	9	9	9	9	9	9	9	9	9	9	9	9	9	9	9	8	8	8	6	8	9	9	9	9	9
P30046;A6NHG4	P30046;A6NHG4	4;3	4;3	4;3	D-dopachrome decarboxylase;D-dopachrome decarboxylase-like protein	DDT;DDTL	sp|P30046|DOPD_HUMAN D-dopachrome decarboxylase OS=Homo sapiens OX=9606 GN=DDT PE=1 SV=3;sp|A6NHG4|DDTL_HUMAN D-dopachrome decarboxylase-like protein OS=Homo sapiens OX=9606 GN=DDTL PE=2 SV=1	2	4	4	4	4	3	3	4	3	3	4	4	3	4	3	4	4	4	3	4	2	4	4	3	4	4	3	4	4	2	4	4	3	3	2	2	3	2	2	2	2	2
P30048	P30048	9	9	9	Thioredoxin-dependent peroxide reductase, mitochondrial	PRDX3	sp|P30048|PRDX3_HUMAN Thioredoxin-dependent peroxide reductase, mitochondrial OS=Homo sapiens OX=9606 GN=PRDX3 PE=1 SV=3	1	9	9	9	8	7	8	8	8	8	8	7	8	7	8	7	7	8	9	8	8	9	9	8	7	7	7	7	8	6	8	8	9	6	7	7	7	7	8	8	7	8
P30049	P30049	3	3	3	ATP synthase subunit delta, mitochondrial	ATP5D	sp|P30049|ATPD_HUMAN ATP synthase subunit delta, mitochondrial OS=Homo sapiens OX=9606 GN=ATP5F1D PE=1 SV=2	1	3	3	3	3	2	3	3	2	3	3	2	3	3	3	3	3	3	3	2	2	3	3	2	2	3	2	2	3	2	3	3	3	3	2	3	3	3	3	3	3	3
P30050	P30050	3	3	3	60S ribosomal protein L12	RPL12	sp|P30050|RL12_HUMAN 60S ribosomal protein L12 OS=Homo sapiens OX=9606 GN=RPL12 PE=1 SV=1	1	3	3	3	1	0	0	0	0	1	1	0	2	0	0	0	0	1	0	1	0	1	0	0	0	0	0	0	1	0	0	0	2	0	0	0	0	0	0	0	0	0
P30084	P30084	8	8	8	Enoyl-CoA hydratase, mitochondrial	ECHS1	sp|P30084|ECHM_HUMAN Enoyl-CoA hydratase, mitochondrial OS=Homo sapiens OX=9606 GN=ECHS1 PE=1 SV=4	1	8	8	8	2	4	2	3	3	3	5	4	4	3	5	3	4	3	4	4	4	4	4	3	3	3	5	5	4	3	2	2	2	3	1	1	2	2	2	3	1	2
P30085	P30085	8	8	8	UMP-CMP kinase	CMPK1	sp|P30085|KCY_HUMAN UMP-CMP kinase OS=Homo sapiens OX=9606 GN=CMPK1 PE=1 SV=3	1	8	8	8	6	5	4	7	4	6	7	7	3	7	7	6	7	5	7	7	7	7	7	7	5	6	8	6	7	6	5	5	5	4	5	3	5	4	6	6	5	6
P30086	P30086	7	7	7	Phosphatidylethanolamine-binding protein 1;Hippocampal cholinergic neurostimulating peptide	PEBP1	sp|P30086|PEBP1_HUMAN Phosphatidylethanolamine-binding protein 1 OS=Homo sapiens OX=9606 GN=PEBP1 PE=1 SV=3	1	7	7	7	6	5	5	6	6	5	5	5	6	5	6	5	5	5	6	5	6	5	5	6	5	5	5	5	5	6	6	5	6	5	6	5	5	4	5	6	5	4
P30101	P30101	35	35	35	Protein disulfide-isomerase A3	PDIA3	sp|P30101|PDIA3_HUMAN Protein disulfide-isomerase A3 OS=Homo sapiens OX=9606 GN=PDIA3 PE=1 SV=4	1	35	35	35	32	31	31	30	31	32	31	32	31	31	30	31	32	31	31	31	32	31	32	32	33	32	33	32	32	32	32	32	32	32	33	30	31	32	31	32	31	32
P30153;P30154	P30153	16;3	16;3	16;3	Serine/threonine-protein phosphatase 2A 65 kDa regulatory subunit A alpha isoform	PPP2R1A	sp|P30153|2AAA_HUMAN Serine/threonine-protein phosphatase 2A 65 kDa regulatory subunit A alpha isoform OS=Homo sapiens OX=9606 GN=PPP2R1A PE=1 SV=4	2	16	16	16	8	9	11	11	13	9	14	12	11	8	8	10	11	9	11	10	12	12	12	11	9	12	13	11	12	12	11	10	13	8	9	8	9	11	9	11	7	10
P30273	P30273	2	2	2	High affinity immunoglobulin epsilon receptor subunit gamma	FCER1G	sp|P30273|FCERG_HUMAN High affinity immunoglobulin epsilon receptor subunit gamma OS=Homo sapiens OX=9606 GN=FCER1G PE=1 SV=1	1	2	2	2	2	1	2	2	2	2	2	2	2	2	1	1	1	2	2	1	2	1	1	2	2	2	2	2	1	2	2	2	2	2	2	2	2	2	2	2	2	2
P30405;Q9UNP9	P30405	9;1	9;1	9;1	Peptidyl-prolyl cis-trans isomerase F, mitochondrial	PPIF	sp|P30405|PPIF_HUMAN Peptidyl-prolyl cis-trans isomerase F, mitochondrial OS=Homo sapiens OX=9606 GN=PPIF PE=1 SV=1	2	9	9	9	8	8	9	9	8	9	6	9	7	9	9	7	9	8	9	9	8	9	9	8	6	7	9	9	9	9	7	8	9	8	5	8	6	9	8	8	7	8
P30419;O60551	P30419	4;1	4;1	4;1	Glycylpeptide N-tetradecanoyltransferase 1	NMT1	sp|P30419|NMT1_HUMAN Glycylpeptide N-tetradecanoyltransferase 1 OS=Homo sapiens OX=9606 GN=NMT1 PE=1 SV=2	2	4	4	4	2	1	1	0	1	1	2	1	3	1	1	3	2	1	0	2	0	1	1	1	1	1	2	2	1	2	1	0	2	0	1	2	2	2	1	1	2	1
P30520	P30520	3	3	3	Adenylosuccinate synthetase isozyme 2	ADSS	sp|P30520|PURA2_HUMAN Adenylosuccinate synthetase isozyme 2 OS=Homo sapiens OX=9606 GN=ADSS2 PE=1 SV=3	1	3	3	3	0	1	1	1	0	0	2	0	1	0	2	1	0	0	0	0	0	2	0	0	0	0	0	1	0	0	1	0	1	0	0	0	1	1	0	1	1	0
P30566	P30566	4	4	4	Adenylosuccinate lyase	ADSL	sp|P30566|PUR8_HUMAN Adenylosuccinate lyase OS=Homo sapiens OX=9606 GN=ADSL PE=1 SV=2	1	4	4	4	3	4	3	4	4	4	4	4	4	3	4	2	3	3	4	2	4	4	4	4	2	4	4	3	3	3	3	3	3	3	3	3	4	3	3	3	3	4
P30613	P30613	3	1	1	Pyruvate kinase PKLR	PKLR	sp|P30613|KPYR_HUMAN Pyruvate kinase PKLR OS=Homo sapiens OX=9606 GN=PKLR PE=1 SV=2	1	3	1	1	2	2	2	1	2	1	2	2	3	2	1	3	2	2	2	2	1	2	2	1	2	2	2	2	2	3	2	2	2	2	2	1	1	1	1	2	2	1
P30622	P30622	11	11	10	CAP-Gly domain-containing linker protein 1	CLIP1	sp|P30622|CLIP1_HUMAN CAP-Gly domain-containing linker protein 1 OS=Homo sapiens OX=9606 GN=CLIP1 PE=1 SV=2	1	11	11	10	1	6	5	5	3	2	0	5	3	4	0	0	4	3	2	2	1	1	3	1	5	5	2	1	3	4	1	5	3	3	5	3	3	2	4	7	3	2
P30626	P30626	7	7	7	Sorcin	SRI	sp|P30626|SORCN_HUMAN Sorcin OS=Homo sapiens OX=9606 GN=SRI PE=1 SV=1	1	7	7	7	4	5	5	6	6	4	3	6	3	4	4	3	3	4	4	4	3	5	4	3	4	6	5	5	4	4	5	4	5	6	4	6	5	4	2	4	5	3
P30740	P30740	21	20	20	Leukocyte elastase inhibitor	SERPINB1	sp|P30740|ILEU_HUMAN Leukocyte elastase inhibitor OS=Homo sapiens OX=9606 GN=SERPINB1 PE=1 SV=1	1	21	20	20	18	19	16	17	18	17	17	17	15	18	17	18	18	17	19	16	16	18	18	18	18	19	18	18	15	17	18	17	17	19	14	15	17	17	17	19	15	18
P31040	P31040	11	11	11	Succinate dehydrogenase [ubiquinone] flavoprotein subunit, mitochondrial	SDHA	sp|P31040|SDHA_HUMAN Succinate dehydrogenase [ubiquinone] flavoprotein subunit, mitochondrial OS=Homo sapiens OX=9606 GN=SDHA PE=1 SV=2	1	11	11	11	6	7	6	8	7	6	7	6	4	6	7	6	5	7	5	6	5	6	7	7	5	7	6	6	6	6	6	6	7	7	6	4	4	5	6	7	6	7
P31146	P31146	22	21	21	Coronin-1A	CORO1A	sp|P31146|COR1A_HUMAN Coronin-1A OS=Homo sapiens OX=9606 GN=CORO1A PE=1 SV=4	1	22	21	21	18	18	18	18	19	17	17	18	18	19	18	18	19	18	17	18	18	18	18	18	17	19	19	19	19	18	16	16	19	19	18	17	18	15	17	17	19	16
P31150	P31150	24	14	14	Rab GDP dissociation inhibitor alpha	GDI1	sp|P31150|GDIA_HUMAN Rab GDP dissociation inhibitor alpha OS=Homo sapiens OX=9606 GN=GDI1 PE=1 SV=2	1	24	14	14	19	20	18	21	19	20	20	21	15	19	19	19	20	19	20	20	19	19	20	18	19	20	19	19	19	19	19	19	22	17	18	18	19	21	19	20	18	19
P31151;Q86SG5	P31151	3;1	3;1	3;1	Protein S100-A7	S100A7	sp|P31151|S10A7_HUMAN Protein S100-A7 OS=Homo sapiens OX=9606 GN=S100A7 PE=1 SV=4	2	3	3	3	0	0	0	0	0	0	0	0	0	0	0	0	0	0	0	3	0	0	0	0	0	0	0	0	0	0	0	0	0	0	0	0	0	0	0	0	0	0
P31321	P31321	5	3	3	cAMP-dependent protein kinase type I-beta regulatory subunit	PRKAR1B	sp|P31321|KAP1_HUMAN cAMP-dependent protein kinase type I-beta regulatory subunit OS=Homo sapiens OX=9606 GN=PRKAR1B PE=1 SV=4	1	5	3	3	1	2	1	1	0	0	2	2	0	2	2	1	1	2	1	2	1	1	2	0	2	1	3	2	0	1	2	0	3	1	1	1	1	1	0	1	2	1
P31323	P31323	16	16	13	cAMP-dependent protein kinase type II-beta regulatory subunit	PRKAR2B	sp|P31323|KAP3_HUMAN cAMP-dependent protein kinase type II-beta regulatory subunit OS=Homo sapiens OX=9606 GN=PRKAR2B PE=1 SV=3	1	16	16	13	11	6	10	11	9	10	10	11	13	8	11	10	10	9	10	11	11	10	9	9	9	10	13	13	12	9	11	11	13	8	10	12	10	12	10	10	7	7
P31415	P31415	2	2	2	Calsequestrin-1	CASQ1	sp|P31415|CASQ1_HUMAN Calsequestrin-1 OS=Homo sapiens OX=9606 GN=CASQ1 PE=1 SV=3	1	2	2	2	1	1	0	0	1	0	1	1	0	1	1	1	0	1	1	1	1	1	0	1	1	1	0	1	1	0	0	0	0	0	1	1	1	1	1	1	1	1
P31751	P31751	6	6	5	RAC-beta serine/threonine-protein kinase	AKT2	sp|P31751|AKT2_HUMAN RAC-beta serine/threonine-protein kinase OS=Homo sapiens OX=9606 GN=AKT2 PE=1 SV=2	1	6	6	5	2	5	2	5	3	2	1	4	1	3	1	2	1	1	3	1	4	3	1	3	2	2	2	2	1	2	3	2	2	1	1	1	1	1	4	1	1	3
P31930	P31930	12	12	12	Cytochrome b-c1 complex subunit 1, mitochondrial	UQCRC1	sp|P31930|QCR1_HUMAN Cytochrome b-c1 complex subunit 1, mitochondrial OS=Homo sapiens OX=9606 GN=UQCRC1 PE=1 SV=3	1	12	12	12	9	10	10	9	11	9	7	9	10	7	11	11	9	10	8	10	10	9	11	9	10	11	10	8	12	9	8	8	7	10	8	6	9	11	10	10	9	11
P31937	P31937	2	2	2	3-hydroxyisobutyrate dehydrogenase, mitochondrial	HIBADH	sp|P31937|3HIDH_HUMAN 3-hydroxyisobutyrate dehydrogenase, mitochondrial OS=Homo sapiens OX=9606 GN=HIBADH PE=1 SV=2	1	2	2	2	1	1	0	1	0	2	0	0	0	1	1	2	0	0	1	0	1	0	0	0	2	1	1	2	0	2	2	1	0	0	1	0	0	1	1	0	1	0
P31939	P31939	22	22	22	Bifunctional purine biosynthesis protein PURH;Phosphoribosylaminoimidazolecarboxamide formyltransferase;IMP cyclohydrolase	ATIC	sp|P31939|PUR9_HUMAN Bifunctional purine biosynthesis protein ATIC OS=Homo sapiens OX=9606 GN=ATIC PE=1 SV=3	1	22	22	22	18	11	15	13	11	13	18	17	12	13	16	14	11	12	9	17	12	13	12	13	14	10	14	15	16	11	13	13	13	12	11	8	9	13	9	11	6	8
P31944	P31944	2	2	2	Caspase-14;Caspase-14 subunit p17, mature form;Caspase-14 subunit p10, mature form;Caspase-14 subunit p20, intermediate form;Caspase-14 subunit p8, intermediate form	CASP14	sp|P31944|CASPE_HUMAN Caspase-14 OS=Homo sapiens OX=9606 GN=CASP14 PE=1 SV=2	1	2	2	2	0	0	0	0	0	0	0	0	0	0	0	0	0	0	0	2	0	0	0	0	0	0	0	0	0	0	0	0	0	0	0	0	0	0	0	0	0	0
P31946	P31946	17	11	9	14-3-3 protein beta/alpha;14-3-3 protein beta/alpha, N-terminally processed	YWHAB	sp|P31946|1433B_HUMAN 14-3-3 protein beta/alpha OS=Homo sapiens OX=9606 GN=YWHAB PE=1 SV=3	1	17	11	9	14	14	13	13	14	13	13	14	13	13	14	13	13	13	14	15	13	15	13	14	13	14	13	13	15	13	14	14	16	12	13	13	12	11	13	13	13	13
P31948	P31948	22	22	22	Stress-induced-phosphoprotein 1	STIP1	sp|P31948|STIP1_HUMAN Stress-induced-phosphoprotein 1 OS=Homo sapiens OX=9606 GN=STIP1 PE=1 SV=1	1	22	22	22	15	15	12	14	11	11	16	13	12	12	13	12	13	9	9	14	13	13	14	12	12	17	15	16	14	12	14	13	14	13	12	13	16	14	11	13	14	13
P32019	P32019	5	5	5	Type II inositol 1,4,5-trisphosphate 5-phosphatase	INPP5B	sp|P32019|I5P2_HUMAN Type II inositol 1,4,5-trisphosphate 5-phosphatase OS=Homo sapiens OX=9606 GN=INPP5B PE=1 SV=4	1	5	5	5	1	3	1	3	1	2	3	2	1	3	2	2	3	1	2	3	1	3	3	3	2	2	4	4	2	3	3	3	2	3	3	2	2	3	2	3	2	2
P32119	P32119	9	8	8	Peroxiredoxin-2	PRDX2	sp|P32119|PRDX2_HUMAN Peroxiredoxin-2 OS=Homo sapiens OX=9606 GN=PRDX2 PE=1 SV=5	1	9	8	8	5	7	8	4	3	6	5	6	7	4	9	9	3	9	4	7	4	7	8	6	7	5	6	5	7	6	5	5	5	7	5	6	6	8	5	5	7	5
P32189;Q14409	P32189;Q14409	7;5	7;5	5;4	Glycerol kinase;Putative glycerol kinase 3	GK;GK3P	sp|P32189|GLPK_HUMAN Glycerol kinase OS=Homo sapiens OX=9606 GN=GK PE=1 SV=3;sp|Q14409|GLPK3_HUMAN Glycerol kinase 3 OS=Homo sapiens OX=9606 GN=GK3P PE=2 SV=2	2	7	7	5	1	4	1	3	1	0	2	3	1	2	3	1	2	0	2	1	2	1	1	2	0	3	3	4	3	3	1	3	1	2	0	0	2	0	1	1	0	1
P32321	P32321	2	2	2	Deoxycytidylate deaminase	DCTD	sp|P32321|DCTD_HUMAN Deoxycytidylate deaminase OS=Homo sapiens OX=9606 GN=DCTD PE=1 SV=2	1	2	2	2	1	0	0	2	0	0	1	0	1	0	1	1	0	1	1	1	0	1	1	1	0	1	1	1	1	1	1	1	2	1	1	0	0	2	0	1	0	0
P33176;O60282;Q12840	P33176	21;5;5	21;5;5	21;5;5	Kinesin-1 heavy chain	KIF5B	sp|P33176|KINH_HUMAN Kinesin-1 heavy chain OS=Homo sapiens OX=9606 GN=KIF5B PE=1 SV=1	3	21	21	21	15	15	14	14	10	13	14	14	12	14	14	14	12	10	11	8	11	12	13	11	14	13	15	14	14	13	12	15	14	15	14	11	11	14	13	14	12	13
P34810	P34810	1	1	1	Macrosialin	CD68	sp|P34810|CD68_HUMAN Macrosialin OS=Homo sapiens OX=9606 GN=CD68 PE=1 SV=2	1	1	1	1	0	0	0	0	0	0	0	0	0	0	0	0	0	0	0	0	0	0	0	0	0	0	0	0	0	0	0	0	0	0	0	0	0	0	0	0	0	0
P34896	P34896	4	3	3	Serine hydroxymethyltransferase, cytosolic	SHMT1	sp|P34896|GLYC_HUMAN Serine hydroxymethyltransferase, cytosolic OS=Homo sapiens OX=9606 GN=SHMT1 PE=1 SV=1	1	4	3	3	2	3	2	3	2	2	2	1	1	1	2	3	1	1	2	2	3	1	1	1	1	3	1	2	1	2	2	3	3	2	3	1	3	1	4	0	1	3
P34897	P34897	14	14	13	Serine hydroxymethyltransferase, mitochondrial	SHMT2	sp|P34897|GLYM_HUMAN Serine hydroxymethyltransferase, mitochondrial OS=Homo sapiens OX=9606 GN=SHMT2 PE=1 SV=3	1	14	14	13	7	5	4	7	9	7	9	7	8	6	10	8	5	8	3	7	7	8	8	3	5	8	5	10	10	1	6	4	7	3	6	2	5	5	4	3	3	2
P34913	P34913	7	7	7	Bifunctional epoxide hydrolase 2;Cytosolic epoxide hydrolase 2;Lipid-phosphate phosphatase	EPHX2	sp|P34913|HYES_HUMAN Bifunctional epoxide hydrolase 2 OS=Homo sapiens OX=9606 GN=EPHX2 PE=1 SV=2	1	7	7	7	3	0	3	4	0	5	5	5	0	5	0	1	0	2	4	6	2	3	1	1	0	4	5	2	5	4	4	6	4	4	5	5	2	7	6	4	6	5
P34932	P34932	20	20	19	Heat shock 70 kDa protein 4	HSPA4	sp|P34932|HSP74_HUMAN Heat shock 70 kDa protein 4 OS=Homo sapiens OX=9606 GN=HSPA4 PE=1 SV=4	1	20	20	19	15	13	11	12	11	13	14	13	14	13	14	10	11	10	9	13	11	11	14	11	13	13	12	13	12	12	13	12	15	13	15	12	12	15	13	13	14	12
P34947	P34947	1	1	1	G protein-coupled receptor kinase 5	GRK5	sp|P34947|GRK5_HUMAN G protein-coupled receptor kinase 5 OS=Homo sapiens OX=9606 GN=GRK5 PE=1 SV=1	1	1	1	1	0	0	1	0	0	0	1	0	0	0	1	0	0	0	1	1	0	0	0	0	0	0	0	1	0	0	1	1	0	0	1	1	0	0	0	0	1	1
P34949	P34949	2	2	2	Mannose-6-phosphate isomerase	MPI	sp|P34949|MPI_HUMAN Mannose-6-phosphate isomerase OS=Homo sapiens OX=9606 GN=MPI PE=1 SV=2	1	2	2	2	0	0	0	0	0	0	0	0	0	1	0	0	1	0	0	0	0	0	0	0	0	1	1	0	0	0	1	0	0	0	0	0	0	1	0	0	0	0
P35232	P35232	13	13	13	Prohibitin	PHB	sp|P35232|PHB_HUMAN Prohibitin OS=Homo sapiens OX=9606 GN=PHB PE=1 SV=1	1	13	13	13	12	11	8	11	11	10	12	11	9	11	13	12	10	9	11	10	10	11	11	11	10	11	11	9	11	10	11	11	9	13	8	8	10	8	10	9	8	9
P35236	P35236	2	2	2	Tyrosine-protein phosphatase non-receptor type 7	PTPN7	sp|P35236|PTN7_HUMAN Tyrosine-protein phosphatase non-receptor type 7 OS=Homo sapiens OX=9606 GN=PTPN7 PE=1 SV=3	1	2	2	2	1	1	1	1	1	1	1	2	1	1	0	2	1	1	1	1	1	2	1	2	1	1	1	1	1	1	1	1	1	1	2	1	2	1	1	1	0	1
P35237	P35237	18	18	17	Serpin B6	SERPINB6	sp|P35237|SPB6_HUMAN Serpin B6 OS=Homo sapiens OX=9606 GN=SERPINB6 PE=1 SV=3	1	18	18	17	11	12	11	12	11	11	10	11	12	11	12	10	11	14	11	13	12	11	13	12	12	13	14	12	12	11	10	15	12	9	12	12	11	12	11	11	12	10
P35241	P35241	19	7	7	Radixin	RDX	sp|P35241|RADI_HUMAN Radixin OS=Homo sapiens OX=9606 GN=RDX PE=1 SV=1	1	19	7	7	13	12	13	13	13	12	13	15	12	13	14	13	13	13	12	12	12	11	13	12	12	12	12	12	13	12	13	14	13	12	13	14	11	13	12	12	11	12
P35527;CON__P35527	P35527;CON__P35527	35;34	35;34	34;33	Keratin, type I cytoskeletal 9	KRT9	sp|P35527|K1C9_HUMAN Keratin, type I cytoskeletal 9 OS=Homo sapiens OX=9606 GN=KRT9 PE=1 SV=3;	2	35	35	34	13	1	7	7	10	7	7	9	16	17	14	4	8	11	5	5	0	4	4	34	10	1	16	6	4	6	3	1	4	10	1	11	17	17	0	12	3	0
P35573	P35573	8	8	8	Glycogen debranching enzyme;4-alpha-glucanotransferase;Amylo-alpha-1,6-glucosidase	AGL	sp|P35573|GDE_HUMAN Glycogen debranching enzyme OS=Homo sapiens OX=9606 GN=AGL PE=1 SV=3	1	8	8	8	1	2	0	1	1	2	1	2	0	3	1	0	1	1	1	0	1	0	0	4	0	2	2	1	0	0	0	4	0	1	1	1	1	1	1	1	0	0
P35579;P35580;P35749;REV__Q9UKV3	P35579	208;22;16;1	208;22;16;1	200;17;8;1	Myosin-9	MYH9	sp|P35579|MYH9_HUMAN Myosin-9 OS=Homo sapiens OX=9606 GN=MYH9 PE=1 SV=4	4	208	208	200	179	176	180	183	186	183	183	184	170	186	182	176	174	180	187	182	188	183	180	184	176	188	182	178	180	176	175	183	187	183	173	172	178	173	179	177	174	177
P35606	P35606	25	25	25	Coatomer subunit beta	COPB2	sp|P35606|COPB2_HUMAN Coatomer subunit beta OS=Homo sapiens OX=9606 GN=COPB2 PE=1 SV=2	1	25	25	25	17	15	16	17	20	15	17	16	12	16	17	13	17	16	13	16	17	15	19	14	17	18	18	16	17	16	16	16	20	17	17	15	15	16	14	15	16	16
P35611	P35611	6	6	6	Alpha-adducin	ADD1	sp|P35611|ADDA_HUMAN Alpha-adducin OS=Homo sapiens OX=9606 GN=ADD1 PE=1 SV=2	1	6	6	6	3	5	3	4	5	3	5	4	4	4	4	3	5	5	3	3	5	6	4	5	4	4	6	5	6	4	5	5	4	4	5	4	3	4	4	4	5	6
P35613	P35613	5	5	5	Basigin	BSG	sp|P35613|BASI_HUMAN Basigin OS=Homo sapiens OX=9606 GN=BSG PE=1 SV=2	1	5	5	5	4	5	4	4	4	5	4	4	4	5	4	5	5	5	4	4	4	3	2	3	4	4	3	5	4	2	4	3	5	4	4	4	4	3	4	4	5	5
P35625	P35625	2	2	2	Metalloproteinase inhibitor 3	TIMP3	sp|P35625|TIMP3_HUMAN Metalloproteinase inhibitor 3 OS=Homo sapiens OX=9606 GN=TIMP3 PE=1 SV=2	1	2	2	2	1	0	1	1	1	0	1	0	0	0	1	1	0	0	0	1	1	1	2	0	1	1	1	1	2	0	0	1	2	0	1	0	1	2	0	0	0	0
P35637;Q92804	P35637;Q92804	1;1	1;1	1;1	RNA-binding protein FUS;TATA-binding protein-associated factor 2N	FUS;TAF15	sp|P35637|FUS_HUMAN RNA-binding protein FUS OS=Homo sapiens OX=9606 GN=FUS PE=1 SV=1;sp|Q92804|RBP56_HUMAN TATA-binding protein-associated factor 2N OS=Homo sapiens OX=9606 GN=TAF15 PE=1 SV=1	2	1	1	1	1	1	1	0	1	0	1	0	0	0	1	0	1	1	0	0	1	1	1	0	1	0	1	1	1	0	1	1	1	0	1	0	1	1	1	0	0	0
P35754	P35754	2	2	2	Glutaredoxin-1	GLRX	sp|P35754|GLRX1_HUMAN Glutaredoxin-1 OS=Homo sapiens OX=9606 GN=GLRX PE=1 SV=2	1	2	2	2	1	1	1	2	1	1	1	1	1	1	1	1	1	1	1	0	0	0	1	0	1	0	0	1	0	0	1	0	2	0	1	0	0	2	1	0	0	0
P35813	P35813	13	13	12	Protein phosphatase 1A	PPM1A	sp|P35813|PPM1A_HUMAN Protein phosphatase 1A OS=Homo sapiens OX=9606 GN=PPM1A PE=1 SV=1	1	13	13	12	7	9	7	8	8	6	9	9	10	8	8	8	8	6	6	7	7	7	7	8	9	10	9	8	7	10	10	8	11	8	6	8	8	10	8	9	7	9
P35914	P35914	8	8	7	Hydroxymethylglutaryl-CoA lyase, mitochondrial	HMGCL	sp|P35914|HMGCL_HUMAN Hydroxymethylglutaryl-CoA lyase, mitochondrial OS=Homo sapiens OX=9606 GN=HMGCL PE=1 SV=2	1	8	8	7	7	3	3	7	7	4	4	5	3	6	6	5	6	5	5	6	5	4	6	4	5	5	5	5	7	5	5	5	6	6	5	5	4	7	5	6	5	6
P35998	P35998	12	12	12	26S protease regulatory subunit 7	PSMC2	sp|P35998|PRS7_HUMAN 26S proteasome regulatory subunit 7 OS=Homo sapiens OX=9606 GN=PSMC2 PE=1 SV=3	1	12	12	12	4	5	4	4	4	2	4	1	5	3	5	5	4	3	3	6	4	6	3	2	3	5	5	5	5	3	3	4	3	4	3	4	2	3	3	5	2	4
P36507;Q02750	P36507;Q02750	4;3	4;3	4;3	Dual specificity mitogen-activated protein kinase kinase 2;Dual specificity mitogen-activated protein kinase kinase 1	MAP2K2;MAP2K1	sp|P36507|MP2K2_HUMAN Dual specificity mitogen-activated protein kinase kinase 2 OS=Homo sapiens OX=9606 GN=MAP2K2 PE=1 SV=1;sp|Q02750|MP2K1_HUMAN Dual specificity mitogen-activated protein kinase kinase 1 OS=Homo sapiens OX=9606 GN=MAP2K1 PE=1 SV=2	2	4	4	4	3	3	3	3	3	3	2	2	2	2	3	1	3	3	2	2	1	3	2	2	2	2	2	3	2	0	2	2	4	1	2	3	3	3	3	2	1	2
P36542	P36542	7	7	7	ATP synthase subunit gamma, mitochondrial	ATP5C1	sp|P36542|ATPG_HUMAN ATP synthase subunit gamma, mitochondrial OS=Homo sapiens OX=9606 GN=ATP5F1C PE=1 SV=1	1	7	7	7	5	5	4	5	4	4	6	4	4	5	5	4	4	5	5	5	5	4	5	6	5	5	5	7	6	5	4	5	6	5	4	4	5	6	5	5	5	7
P36543;Q96A05	P36543	6;1	6;1	5;1	V-type proton ATPase subunit E 1	ATP6V1E1	sp|P36543|VATE1_HUMAN V-type proton ATPase subunit E 1 OS=Homo sapiens OX=9606 GN=ATP6V1E1 PE=1 SV=1	2	6	6	5	2	1	1	2	2	2	2	2	3	2	3	2	3	2	1	2	1	2	3	1	1	2	3	3	1	2	2	0	1	2	1	1	1	3	1	3	2	2
P36575	P36575	2	2	2	Arrestin-C	ARR3	sp|P36575|ARRC_HUMAN Arrestin-C OS=Homo sapiens OX=9606 GN=ARR3 PE=1 SV=2	1	2	2	2	1	1	2	1	1	1	1	1	2	1	2	1	2	2	1	2	2	1	1	2	0	1	2	1	2	2	2	2	1	1	0	1	2	1	1	2	1	2
P36776	P36776	6	6	6	Lon protease homolog, mitochondrial	LONP1	sp|P36776|LONM_HUMAN Lon protease homolog, mitochondrial OS=Homo sapiens OX=9606 GN=LONP1 PE=1 SV=2	1	6	6	6	2	2	0	1	1	1	0	0	2	1	2	1	0	1	0	3	0	1	1	1	1	2	1	1	2	1	2	1	2	1	2	1	0	1	0	0	1	1
P36871	P36871	22	22	22	Phosphoglucomutase-1	PGM1	sp|P36871|PGM1_HUMAN Phosphoglucomutase-1 OS=Homo sapiens OX=9606 GN=PGM1 PE=1 SV=3	1	22	22	22	14	13	13	14	13	13	12	16	12	16	13	13	16	12	13	13	15	14	15	12	15	17	15	15	14	19	12	16	16	12	16	14	19	15	14	16	13	14
P36957	P36957	8	8	8	Dihydrolipoyllysine-residue succinyltransferase component of 2-oxoglutarate dehydrogenase complex, mitochondrial	DLST	sp|P36957|ODO2_HUMAN Dihydrolipoyllysine-residue succinyltransferase component of 2-oxoglutarate dehydrogenase complex, mitochondrial OS=Homo sapiens OX=9606 GN=DLST PE=1 SV=4	1	8	8	8	4	6	6	5	7	5	6	5	4	7	7	7	4	6	4	6	4	8	6	4	5	6	6	6	8	5	7	8	5	4	6	4	6	5	5	6	3	6
P36959	P36959	7	7	5	GMP reductase 1	GMPR	sp|P36959|GMPR1_HUMAN GMP reductase 1 OS=Homo sapiens OX=9606 GN=GMPR PE=1 SV=1	1	7	7	5	5	5	4	5	4	4	6	6	6	4	5	6	5	4	4	4	4	5	6	4	4	6	5	5	4	6	5	6	5	6	5	5	6	5	5	5	5	4
P36969	P36969	7	7	7	Phospholipid hydroperoxide glutathione peroxidase, mitochondrial	GPX4	sp|P36969|GPX4_HUMAN Phospholipid hydroperoxide glutathione peroxidase OS=Homo sapiens OX=9606 GN=GPX4 PE=1 SV=3	1	7	7	7	4	4	2	4	3	4	5	5	3	5	4	3	4	4	3	3	4	3	3	3	3	5	4	5	2	3	3	4	5	5	5	3	4	5	4	3	3	5
P37235;P84074;P61601	P37235;P84074	6;3;1	6;3;1	6;3;1	Hippocalcin-like protein 1;Neuron-specific calcium-binding protein hippocalcin	HPCAL1;HPCA	sp|P37235|HPCL1_HUMAN Hippocalcin-like protein 1 OS=Homo sapiens OX=9606 GN=HPCAL1 PE=1 SV=3;sp|P84074|HPCA_HUMAN Neuron-specific calcium-binding protein hippocalcin OS=Homo sapiens OX=9606 GN=HPCA PE=1 SV=2	3	6	6	6	5	3	3	4	1	3	6	4	3	5	4	2	4	3	3	4	3	3	4	3	4	3	3	5	4	5	3	3	4	4	3	4	3	4	3	3	3	4
P37802	P37802	22	22	21	Transgelin-2	TAGLN2	sp|P37802|TAGL2_HUMAN Transgelin-2 OS=Homo sapiens OX=9606 GN=TAGLN2 PE=1 SV=3	1	22	22	21	15	16	15	19	17	16	14	19	13	16	14	14	17	14	16	16	17	15	14	18	15	18	14	17	16	15	17	18	17	17	14	13	16	16	17	16	16	16
P37837	P37837	11	11	11	Transaldolase	TALDO1	sp|P37837|TALDO_HUMAN Transaldolase OS=Homo sapiens OX=9606 GN=TALDO1 PE=1 SV=2	1	11	11	11	7	8	8	4	7	9	8	7	6	10	9	7	9	8	9	10	8	8	7	10	7	8	11	9	10	6	6	7	6	6	7	7	7	7	5	7	7	7
P37840;Q16143	P37840	8;2	8;2	8;2	Alpha-synuclein	SNCA	sp|P37840|SYUA_HUMAN Alpha-synuclein OS=Homo sapiens OX=9606 GN=SNCA PE=1 SV=1	2	8	8	8	7	7	7	7	7	7	7	7	7	7	7	7	7	7	6	7	7	7	7	6	7	7	8	8	8	8	8	8	7	8	8	7	8	7	7	8	8	8
P38117	P38117	11	11	11	Electron transfer flavoprotein subunit beta	ETFB	sp|P38117|ETFB_HUMAN Electron transfer flavoprotein subunit beta OS=Homo sapiens OX=9606 GN=ETFB PE=1 SV=3	1	11	11	11	7	7	4	6	7	6	7	7	7	6	8	8	6	8	6	7	7	7	9	6	8	7	7	9	6	6	5	7	6	7	6	5	4	8	7	6	5	5
P38571	P38571	3	3	3	Lysosomal acid lipase/cholesteryl ester hydrolase	LIPA	sp|P38571|LICH_HUMAN Lysosomal acid lipase/cholesteryl ester hydrolase OS=Homo sapiens OX=9606 GN=LIPA PE=1 SV=2	1	3	3	3	0	1	0	0	0	0	0	0	1	0	2	0	0	3	1	0	0	0	0	0	0	0	0	0	0	0	0	0	0	0	0	3	0	0	0	0	0	1
P38606	P38606	24	24	24	V-type proton ATPase catalytic subunit A	ATP6V1A	sp|P38606|VATA_HUMAN V-type proton ATPase catalytic subunit A OS=Homo sapiens OX=9606 GN=ATP6V1A PE=1 SV=2	1	24	24	24	23	22	23	21	23	18	21	20	19	18	22	20	22	21	19	20	19	19	21	17	21	20	22	18	22	19	21	22	20	17	19	16	20	22	17	17	17	15
P38646	P38646	25	25	25	Stress-70 protein, mitochondrial	HSPA9	sp|P38646|GRP75_HUMAN Stress-70 protein, mitochondrial OS=Homo sapiens OX=9606 GN=HSPA9 PE=1 SV=2	1	25	25	25	14	16	13	14	17	12	17	15	14	15	16	13	13	16	12	15	12	12	15	11	15	16	17	16	17	11	14	13	17	10	14	13	13	17	14	15	14	12
P39656	P39656	9	9	9	Dolichyl-diphosphooligosaccharide--protein glycosyltransferase 48 kDa subunit	DDOST	sp|P39656|OST48_HUMAN Dolichyl-diphosphooligosaccharide--protein glycosyltransferase 48 kDa subunit OS=Homo sapiens OX=9606 GN=DDOST PE=1 SV=4	1	9	9	9	7	7	5	7	8	8	8	8	5	7	8	7	8	8	8	8	8	8	8	7	6	8	8	8	8	7	8	8	8	7	7	6	7	9	8	8	8	8
P40189	P40189	1	1	1	Interleukin-6 receptor subunit beta	IL6ST	sp|P40189|IL6RB_HUMAN Interleukin-6 receptor subunit beta OS=Homo sapiens OX=9606 GN=IL6ST PE=1 SV=2	1	1	1	1	1	0	0	0	0	0	0	0	0	0	0	0	0	0	0	0	0	0	0	0	0	0	0	0	0	0	0	0	0	0	0	0	0	0	0	0	0	0
P40197	P40197	16	16	16	Platelet glycoprotein V	GP5	sp|P40197|GPV_HUMAN Platelet glycoprotein V OS=Homo sapiens OX=9606 GN=GP5 PE=1 SV=1	1	16	16	16	15	15	13	14	13	15	15	16	12	16	14	13	14	14	15	15	16	15	15	16	14	15	15	15	15	15	14	15	15	16	14	12	16	15	15	15	13	16
P40227	P40227	21	21	17	T-complex protein 1 subunit zeta	CCT6A	sp|P40227|TCPZ_HUMAN T-complex protein 1 subunit zeta OS=Homo sapiens OX=9606 GN=CCT6A PE=1 SV=3	1	21	21	17	18	16	15	16	17	16	18	17	17	15	16	14	17	12	14	18	14	14	15	12	16	16	14	15	14	15	16	14	15	16	15	16	14	15	13	16	16	12
P40306	P40306	4	4	4	Proteasome subunit beta type-10	PSMB10	sp|P40306|PSB10_HUMAN Proteasome subunit beta type-10 OS=Homo sapiens OX=9606 GN=PSMB10 PE=1 SV=1	1	4	4	4	3	2	3	0	1	1	2	1	2	2	0	1	0	3	1	1	2	3	1	2	1	1	2	2	1	1	1	1	2	1	2	2	2	0	1	2	3	0
P40763	P40763	18	18	18	Signal transducer and activator of transcription 3	STAT3	sp|P40763|STAT3_HUMAN Signal transducer and activator of transcription 3 OS=Homo sapiens OX=9606 GN=STAT3 PE=1 SV=2	1	18	18	18	12	11	12	11	11	10	15	13	11	11	11	12	11	10	8	13	8	14	14	11	12	11	13	13	14	10	15	10	12	9	13	10	9	16	10	11	10	7
P40925	P40925	14	14	14	Malate dehydrogenase, cytoplasmic	MDH1	sp|P40925|MDHC_HUMAN Malate dehydrogenase, cytoplasmic OS=Homo sapiens OX=9606 GN=MDH1 PE=1 SV=4	1	14	14	14	13	13	8	10	10	10	11	11	10	10	11	9	10	13	11	9	10	12	10	11	8	12	10	9	9	8	9	9	9	10	11	9	9	9	7	11	9	9
P40926	P40926	14	14	14	Malate dehydrogenase, mitochondrial	MDH2	sp|P40926|MDHM_HUMAN Malate dehydrogenase, mitochondrial OS=Homo sapiens OX=9606 GN=MDH2 PE=1 SV=3	1	14	14	14	14	12	10	13	10	13	13	13	13	13	13	12	11	11	11	11	13	10	13	11	12	13	12	13	11	11	11	13	12	12	13	12	12	11	11	11	13	11
P40939	P40939	26	26	26	Trifunctional enzyme subunit alpha, mitochondrial;Long-chain enoyl-CoA hydratase;Long chain 3-hydroxyacyl-CoA dehydrogenase	HADHA	sp|P40939|ECHA_HUMAN Trifunctional enzyme subunit alpha, mitochondrial OS=Homo sapiens OX=9606 GN=HADHA PE=1 SV=2	1	26	26	26	15	15	11	17	18	18	16	16	14	15	17	16	17	18	14	21	15	17	17	16	17	16	17	16	19	15	16	16	18	14	18	15	17	16	17	15	19	17
P41091;Q2VIR3	P41091;Q2VIR3	6;5	6;5	6;5	Eukaryotic translation initiation factor 2 subunit 3;Putative eukaryotic translation initiation factor 2 subunit 3-like protein	EIF2S3;EIF2S3L	sp|P41091|IF2G_HUMAN Eukaryotic translation initiation factor 2 subunit 3 OS=Homo sapiens OX=9606 GN=EIF2S3 PE=1 SV=3;sp|Q2VIR3|IF2GL_HUMAN Eukaryotic translation initiation factor 2 subunit 3B OS=Homo sapiens OX=9606 GN=EIF2S3B PE=2 SV=2	2	6	6	6	5	3	3	3	5	4	5	1	3	3	4	5	4	4	3	3	5	5	4	4	2	3	4	4	4	3	4	3	5	2	4	4	4	5	3	4	3	3
P41222	P41222	1	1	1	Prostaglandin-H2 D-isomerase	PTGDS	sp|P41222|PTGDS_HUMAN Prostaglandin-H2 D-isomerase OS=Homo sapiens OX=9606 GN=PTGDS PE=1 SV=1	1	1	1	1	1	0	1	0	1	0	0	0	0	0	0	0	0	0	0	0	0	0	0	0	0	0	0	0	0	0	0	0	0	0	0	0	0	0	0	0	0	0
P41226	P41226	23	23	23	Ubiquitin-like modifier-activating enzyme 7	UBA7	sp|P41226|UBA7_HUMAN Ubiquitin-like modifier-activating enzyme 7 OS=Homo sapiens OX=9606 GN=UBA7 PE=1 SV=2	1	23	23	23	17	18	14	18	14	16	18	14	14	17	15	14	17	14	15	15	16	14	13	16	14	15	16	16	13	17	17	16	15	15	16	14	16	14	16	15	9	16
P41240;P42679	P41240	18;1	18;1	18;1	Tyrosine-protein kinase CSK	CSK	sp|P41240|CSK_HUMAN Tyrosine-protein kinase CSK OS=Homo sapiens OX=9606 GN=CSK PE=1 SV=1	2	18	18	18	14	16	11	15	15	13	16	16	12	14	16	13	16	12	14	12	15	15	14	13	10	14	15	13	15	13	14	15	13	15	12	11	13	15	13	13	11	12
P41250	P41250	18	18	18	Glycine--tRNA ligase	GARS	sp|P41250|GARS_HUMAN Glycine--tRNA ligase OS=Homo sapiens OX=9606 GN=GARS1 PE=1 SV=3	1	18	18	18	15	12	12	13	11	10	14	12	13	12	16	14	13	12	13	15	13	9	13	16	11	15	14	17	14	13	12	12	14	11	8	10	13	11	14	12	13	12
P41252	P41252	4	4	4	Isoleucine--tRNA ligase, cytoplasmic	IARS	sp|P41252|SYIC_HUMAN Isoleucine--tRNA ligase, cytoplasmic OS=Homo sapiens OX=9606 GN=IARS1 PE=1 SV=2	1	4	4	4	2	0	0	0	2	1	0	1	2	0	0	1	0	1	0	2	0	0	0	1	0	0	0	4	2	0	1	0	1	0	2	2	1	3	0	0	1	0
P42025	P42025	10	5	5	Beta-centractin	ACTR1B	sp|P42025|ACTY_HUMAN Beta-centractin OS=Homo sapiens OX=9606 GN=ACTR1B PE=1 SV=1	1	10	5	5	5	8	4	5	5	4	6	5	5	5	7	6	6	5	4	4	5	6	6	6	6	7	7	5	7	5	6	7	4	4	5	3	5	5	4	5	5	6
P42166;P42167	P42166;P42167	2;1	2;1	2;1	Lamina-associated polypeptide 2, isoform alpha;Thymopoietin;Thymopentin;Lamina-associated polypeptide 2, isoforms beta/gamma;Thymopoietin;Thymopentin	TMPO	sp|P42166|LAP2A_HUMAN Lamina-associated polypeptide 2, isoform alpha OS=Homo sapiens OX=9606 GN=TMPO PE=1 SV=2;sp|P42167|LAP2B_HUMAN Lamina-associated polypeptide 2, isoforms beta/gamma OS=Homo sapiens OX=9606 GN=TMPO PE=1 SV=2	2	2	2	2	1	1	0	1	1	0	0	0	0	0	1	0	0	0	0	0	0	0	0	1	1	0	0	0	0	0	0	0	0	0	0	1	0	0	1	0	0	0
P42224	P42224	25	25	25	Signal transducer and activator of transcription 1-alpha/beta	STAT1	sp|P42224|STAT1_HUMAN Signal transducer and activator of transcription 1-alpha/beta OS=Homo sapiens OX=9606 GN=STAT1 PE=1 SV=2	1	25	25	25	23	2	7	4	8	8	25	4	8	5	7	9	16	5	3	7	4	4	5	5	20	5	9	6	8	3	20	5	15	6	14	15	6	8	4	5	20	5
P42229	P42229	19	3	3	Signal transducer and activator of transcription 5A	STAT5A	sp|P42229|STA5A_HUMAN Signal transducer and activator of transcription 5A OS=Homo sapiens OX=9606 GN=STAT5A PE=1 SV=1	1	19	3	3	16	16	13	14	14	14	16	17	11	15	15	12	16	14	14	13	16	14	12	17	13	15	16	11	12	13	14	16	13	13	11	11	11	13	15	14	11	13
P42331	P42331	3	3	3	Rho GTPase-activating protein 25	ARHGAP25	sp|P42331|RHG25_HUMAN Rho GTPase-activating protein 25 OS=Homo sapiens OX=9606 GN=ARHGAP25 PE=1 SV=2	1	3	3	3	0	0	0	0	0	0	0	0	2	0	1	0	0	0	0	0	0	0	0	0	0	1	0	0	0	0	0	0	0	0	0	0	0	0	0	0	0	0
P42338;O00329	P42338	7;1	7;1	7;1	Phosphatidylinositol 4,5-bisphosphate 3-kinase catalytic subunit beta isoform	PIK3CB	sp|P42338|PK3CB_HUMAN Phosphatidylinositol 4,5-bisphosphate 3-kinase catalytic subunit beta isoform OS=Homo sapiens OX=9606 GN=PIK3CB PE=1 SV=1	2	7	7	7	1	1	1	3	1	0	1	2	1	1	1	1	2	3	1	2	2	0	2	2	3	2	5	3	2	2	2	2	2	1	3	1	1	1	1	1	2	2
P42356	P42356	2	2	2	Phosphatidylinositol 4-kinase alpha	PI4KA	sp|P42356|PI4KA_HUMAN Phosphatidylinositol 4-kinase alpha OS=Homo sapiens OX=9606 GN=PI4KA PE=1 SV=4	1	2	2	2	1	1	0	1	0	0	1	1	1	0	1	2	0	0	1	1	1	0	1	1	1	2	1	2	1	1	2	1	1	1	2	0	1	1	1	0	0	0
P42566	P42566	17	17	17	Epidermal growth factor receptor substrate 15	EPS15	sp|P42566|EPS15_HUMAN Epidermal growth factor receptor substrate 15 OS=Homo sapiens OX=9606 GN=EPS15 PE=1 SV=2	1	17	17	17	10	10	14	10	14	9	11	10	11	8	11	12	11	9	10	11	9	12	12	9	13	12	12	9	11	12	11	7	12	7	10	8	10	10	9	10	11	9
P42574	P42574	7	7	7	Caspase-3;Caspase-3 subunit p17;Caspase-3 subunit p12	CASP3	sp|P42574|CASP3_HUMAN Caspase-3 OS=Homo sapiens OX=9606 GN=CASP3 PE=1 SV=2	1	7	7	7	5	5	3	4	4	4	4	6	3	5	6	5	5	5	5	2	4	6	6	5	6	5	6	5	4	2	5	6	5	3	4	5	5	6	6	6	5	6
P42704	P42704	8	8	8	Leucine-rich PPR motif-containing protein, mitochondrial	LRPPRC	sp|P42704|LPPRC_HUMAN Leucine-rich PPR motif-containing protein, mitochondrial OS=Homo sapiens OX=9606 GN=LRPPRC PE=1 SV=3	1	8	8	8	0	1	1	1	1	2	1	3	7	1	1	0	2	3	2	4	1	2	1	2	1	1	3	2	4	1	1	1	1	2	3	1	1	3	2	1	1	1
P42765	P42765	3	3	3	3-ketoacyl-CoA thiolase, mitochondrial	ACAA2	sp|P42765|THIM_HUMAN 3-ketoacyl-CoA thiolase, mitochondrial OS=Homo sapiens OX=9606 GN=ACAA2 PE=1 SV=2	1	3	3	3	1	1	0	0	1	0	1	1	1	2	1	0	1	1	1	0	1	0	0	0	1	1	1	1	3	1	1	1	1	2	0	0	1	1	3	0	1	1
P42768	P42768	12	12	12	Wiskott-Aldrich syndrome protein	WAS	sp|P42768|WASP_HUMAN Wiskott-Aldrich syndrome protein OS=Homo sapiens OX=9606 GN=WAS PE=1 SV=4	1	12	12	12	9	10	10	11	9	9	10	10	8	9	9	8	8	10	9	7	9	8	7	9	8	11	11	10	9	9	10	10	9	9	9	6	10	8	9	7	9	8
P42858	P42858	5	5	5	Huntingtin	HTT	sp|P42858|HD_HUMAN Huntingtin OS=Homo sapiens OX=9606 GN=HTT PE=1 SV=2	1	5	5	5	1	1	0	0	0	2	1	1	0	0	0	0	0	1	0	0	1	1	1	2	1	0	0	0	0	0	1	0	1	1	2	0	1	0	0	3	0	0
P42892	P42892	9	9	9	Endothelin-converting enzyme 1	ECE1	sp|P42892|ECE1_HUMAN Endothelin-converting enzyme 1 OS=Homo sapiens OX=9606 GN=ECE1 PE=1 SV=2	1	9	9	9	7	5	3	4	6	4	7	7	5	4	4	1	4	4	3	6	5	5	4	5	6	3	6	4	5	6	8	4	4	3	5	5	7	4	5	6	4	5
P42898	P42898	4	4	4	Methylenetetrahydrofolate reductase	MTHFR	sp|P42898|MTHR_HUMAN Methylenetetrahydrofolate reductase OS=Homo sapiens OX=9606 GN=MTHFR PE=1 SV=3	1	4	4	4	0	0	1	0	1	0	1	0	0	2	1	0	0	0	0	3	0	0	0	1	0	3	3	1	1	0	1	1	0	1	0	0	1	0	2	0	1	0
P43034	P43034	13	13	13	Platelet-activating factor acetylhydrolase IB subunit alpha	PAFAH1B1	sp|P43034|LIS1_HUMAN Platelet-activating factor acetylhydrolase IB subunit beta OS=Homo sapiens OX=9606 GN=PAFAH1B1 PE=1 SV=2	1	13	13	13	12	11	10	11	9	10	11	11	11	10	9	10	11	9	10	11	11	11	12	11	10	10	11	11	11	12	9	10	10	9	10	10	11	9	10	9	10	10
P43250	P43250	4	4	4	G protein-coupled receptor kinase 6	GRK6	sp|P43250|GRK6_HUMAN G protein-coupled receptor kinase 6 OS=Homo sapiens OX=9606 GN=GRK6 PE=1 SV=2	1	4	4	4	3	3	2	4	1	3	3	2	2	4	4	4	3	2	2	2	2	2	1	2	2	3	2	3	1	3	4	3	3	3	1	1	3	1	2	2	2	3
P43304	P43304	32	32	32	Glycerol-3-phosphate dehydrogenase, mitochondrial	GPD2	sp|P43304|GPDM_HUMAN Glycerol-3-phosphate dehydrogenase, mitochondrial OS=Homo sapiens OX=9606 GN=GPD2 PE=1 SV=3	1	32	32	32	21	23	16	24	17	20	21	24	18	22	23	16	20	21	21	22	22	21	21	26	19	21	25	20	21	22	19	22	23	22	21	20	24	20	25	22	20	21
P43307	P43307	3	3	3	Translocon-associated protein subunit alpha	SSR1	sp|P43307|SSRA_HUMAN Translocon-associated protein subunit alpha OS=Homo sapiens OX=9606 GN=SSR1 PE=1 SV=3	1	3	3	3	2	2	3	3	3	3	3	3	3	3	2	3	3	3	2	3	3	3	3	3	3	2	3	3	3	3	3	2	3	3	3	2	3	3	3	3	3	3
P43405;P43403;Q8NFD2	P43405	21;1;1	21;1;1	21;1;1	Tyrosine-protein kinase SYK	SYK	sp|P43405|KSYK_HUMAN Tyrosine-protein kinase SYK OS=Homo sapiens OX=9606 GN=SYK PE=1 SV=1	3	21	21	21	13	14	12	17	11	17	18	16	11	15	13	12	16	14	17	13	15	17	17	15	16	14	16	16	11	13	14	13	12	13	12	10	16	12	14	14	13	13
P43487;Q9C010	P43487	6;1	6;1	6;1	Ran-specific GTPase-activating protein	RANBP1	sp|P43487|RANG_HUMAN Ran-specific GTPase-activating protein OS=Homo sapiens OX=9606 GN=RANBP1 PE=1 SV=1	2	6	6	6	5	4	5	4	5	4	5	5	3	4	5	4	4	5	3	3	4	4	4	4	5	5	5	3	3	4	3	3	4	4	4	3	5	4	4	3	5	3
P43490	P43490	5	5	5	Nicotinamide phosphoribosyltransferase	NAMPT	sp|P43490|NAMPT_HUMAN Nicotinamide phosphoribosyltransferase OS=Homo sapiens OX=9606 GN=NAMPT PE=1 SV=1	1	5	5	5	3	2	2	0	0	0	3	2	4	0	2	0	2	1	0	2	0	0	2	0	3	0	0	1	1	0	3	1	1	1	1	2	1	0	0	0	2	0
P43686	P43686	10	10	10	26S protease regulatory subunit 6B	PSMC4	sp|P43686|PRS6B_HUMAN 26S proteasome regulatory subunit 6B OS=Homo sapiens OX=9606 GN=PSMC4 PE=1 SV=2	1	10	10	10	6	7	8	6	7	8	8	7	6	8	7	6	7	7	7	8	8	8	8	4	7	7	7	7	8	5	7	6	6	5	8	6	5	7	6	7	6	6
P45880	P45880	11	11	11	Voltage-dependent anion-selective channel protein 2	VDAC2	sp|P45880|VDAC2_HUMAN Voltage-dependent anion-selective channel protein 2 OS=Homo sapiens OX=9606 GN=VDAC2 PE=1 SV=2	1	11	11	11	8	11	10	11	10	10	11	10	11	10	9	10	10	10	11	10	10	10	10	10	8	11	9	11	10	10	11	10	10	10	11	10	10	11	11	11	11	11
P45954	P45954	6	6	6	Short/branched chain specific acyl-CoA dehydrogenase, mitochondrial	ACADSB	sp|P45954|ACDSB_HUMAN Short/branched chain specific acyl-CoA dehydrogenase, mitochondrial OS=Homo sapiens OX=9606 GN=ACADSB PE=1 SV=1	1	6	6	6	2	4	2	3	3	2	3	5	1	4	3	2	3	3	3	1	3	2	3	3	1	3	1	2	1	2	2	2	3	2	2	2	2	4	2	4	1	3
P45974;Q92995	P45974	18;1	18;1	18;1	Ubiquitin carboxyl-terminal hydrolase 5	USP5	sp|P45974|UBP5_HUMAN Ubiquitin carboxyl-terminal hydrolase 5 OS=Homo sapiens OX=9606 GN=USP5 PE=1 SV=2	2	18	18	18	14	12	14	9	13	12	14	12	10	14	14	14	13	14	12	11	12	13	12	9	14	13	14	13	15	10	14	11	14	9	11	9	9	11	11	14	10	9
P45985	P45985	1	1	1	Dual specificity mitogen-activated protein kinase kinase 4	MAP2K4	sp|P45985|MP2K4_HUMAN Dual specificity mitogen-activated protein kinase kinase 4 OS=Homo sapiens OX=9606 GN=MAP2K4 PE=1 SV=1	1	1	1	1	1	0	1	0	1	0	0	1	1	1	1	1	1	1	0	0	1	1	0	0	0	1	0	0	0	0	0	1	0	1	1	0	1	0	0	0	0	1
P46108	P46108	3	3	3	Adapter molecule crk	CRK	sp|P46108|CRK_HUMAN Adapter molecule crk OS=Homo sapiens OX=9606 GN=CRK PE=1 SV=2	1	3	3	3	2	1	2	2	2	1	2	1	2	0	2	2	3	2	1	2	1	2	2	1	2	2	2	2	1	2	1	0	2	1	2	1	1	3	2	2	1	0
P46109	P46109	19	19	19	Crk-like protein	CRKL	sp|P46109|CRKL_HUMAN Crk-like protein OS=Homo sapiens OX=9606 GN=CRKL PE=1 SV=1	1	19	19	19	12	16	12	14	13	13	17	16	12	15	17	12	15	12	14	12	14	13	14	16	17	15	13	17	16	15	16	15	13	14	14	13	16	13	15	14	13	13
P46379	P46379	6	6	6	Large proline-rich protein BAG6	BAG6	sp|P46379|BAG6_HUMAN Large proline-rich protein BAG6 OS=Homo sapiens OX=9606 GN=BAG6 PE=1 SV=2	1	6	6	6	2	2	3	3	3	4	3	2	2	2	3	2	3	2	3	3	3	2	3	3	2	3	3	3	3	2	3	3	4	0	2	3	3	3	2	3	3	2
P46439	P46439	7	5	1	Glutathione S-transferase Mu 5	GSTM5	sp|P46439|GSTM5_HUMAN Glutathione S-transferase Mu 5 OS=Homo sapiens OX=9606 GN=GSTM5 PE=1 SV=3	1	7	5	1	1	1	2	1	1	2	2	4	2	5	2	2	1	4	3	4	1	2	2	5	2	4	4	2	2	4	1	5	1	6	2	1	4	6	2	5	3	1
P46459	P46459	8	8	8	Vesicle-fusing ATPase	NSF	sp|P46459|NSF_HUMAN Vesicle-fusing ATPase OS=Homo sapiens OX=9606 GN=NSF PE=1 SV=3	1	8	8	8	5	4	3	5	4	3	4	5	4	5	4	4	3	4	5	4	4	2	3	2	4	6	3	3	2	4	2	4	6	4	3	5	6	5	3	2	4	5
P46734	P46734	4	4	4	Dual specificity mitogen-activated protein kinase kinase 3	MAP2K3	sp|P46734|MP2K3_HUMAN Dual specificity mitogen-activated protein kinase kinase 3 OS=Homo sapiens OX=9606 GN=MAP2K3 PE=1 SV=2	1	4	4	4	2	2	1	1	2	2	3	3	1	2	2	2	2	2	1	2	1	3	3	2	3	3	3	3	2	1	2	3	2	2	2	3	2	2	1	3	2	2
P46821	P46821	16	15	15	Microtubule-associated protein 1B;MAP1B heavy chain;MAP1 light chain LC1	MAP1B	sp|P46821|MAP1B_HUMAN Microtubule-associated protein 1B OS=Homo sapiens OX=9606 GN=MAP1B PE=1 SV=2	1	16	15	15	1	0	1	1	1	1	1	0	2	0	4	4	0	1	1	4	0	1	1	1	1	1	6	5	4	1	1	0	3	1	6	1	0	1	0	1	3	0
P46939	P46939	15	15	15	Utrophin	UTRN	sp|P46939|UTRN_HUMAN Utrophin OS=Homo sapiens OX=9606 GN=UTRN PE=1 SV=2	1	15	15	15	5	8	7	10	3	8	6	7	4	8	4	5	6	7	7	4	6	4	3	6	7	6	4	8	3	10	2	8	5	7	4	3	5	2	9	5	5	6
P46976	P46976	4	4	4	Glycogenin-1	GYG1	sp|P46976|GLYG_HUMAN Glycogenin-1 OS=Homo sapiens OX=9606 GN=GYG1 PE=1 SV=4	1	4	4	4	1	2	1	2	3	3	2	2	1	2	3	2	3	2	2	1	2	2	2	1	1	2	3	2	3	1	1	3	2	1	2	3	1	2	1	3	1	3
P46977	P46977	5	5	5	Dolichyl-diphosphooligosaccharide--protein glycosyltransferase subunit STT3A	STT3A	sp|P46977|STT3A_HUMAN Dolichyl-diphosphooligosaccharide--protein glycosyltransferase subunit STT3A OS=Homo sapiens OX=9606 GN=STT3A PE=1 SV=2	1	5	5	5	1	4	1	4	3	0	5	4	3	2	2	2	1	2	2	2	2	2	2	2	3	3	4	3	3	4	2	1	3	3	5	2	3	1	1	1	1	2
P47712	P47712	5	5	5	Cytosolic phospholipase A2;Phospholipase A2;Lysophospholipase	PLA2G4A	sp|P47712|PA24A_HUMAN Cytosolic phospholipase A2 OS=Homo sapiens OX=9606 GN=PLA2G4A PE=1 SV=2	1	5	5	5	1	2	2	2	2	3	2	4	1	2	1	2	3	1	2	2	2	2	1	2	2	1	1	1	3	2	2	1	2	2	1	2	1	1	1	1	2	1
P47755	P47755	13	11	11	F-actin-capping protein subunit alpha-2	CAPZA2	sp|P47755|CAZA2_HUMAN F-actin-capping protein subunit alpha-2 OS=Homo sapiens OX=9606 GN=CAPZA2 PE=1 SV=3	1	13	11	11	10	10	10	12	11	9	10	11	8	9	10	9	12	10	10	10	12	10	11	11	11	11	11	10	9	11	11	10	12	12	10	9	11	11	10	11	9	10
P47756	P47756	20	20	20	F-actin-capping protein subunit beta	CAPZB	sp|P47756|CAPZB_HUMAN F-actin-capping protein subunit beta OS=Homo sapiens OX=9606 GN=CAPZB PE=1 SV=4	1	20	20	20	16	15	14	18	15	15	15	14	14	14	13	14	16	15	16	16	17	15	15	15	14	16	16	14	16	14	15	15	17	17	15	15	15	16	17	18	14	13
P47897	P47897	10	10	10	Glutamine--tRNA ligase	QARS	sp|P47897|SYQ_HUMAN Glutamine--tRNA ligase OS=Homo sapiens OX=9606 GN=QARS1 PE=1 SV=1	1	10	10	10	6	6	3	4	5	8	8	10	7	7	6	7	8	6	6	5	6	8	9	7	6	5	6	7	6	6	4	4	5	3	3	3	7	6	6	4	5	5
P47914	P47914	1	1	1	60S ribosomal protein L29	RPL29	sp|P47914|RL29_HUMAN 60S ribosomal protein L29 OS=Homo sapiens OX=9606 GN=RPL29 PE=1 SV=2	1	1	1	1	0	0	0	0	0	0	0	0	1	0	0	0	0	0	0	0	0	0	0	0	0	0	0	0	0	0	0	0	0	0	0	0	0	0	0	0	0	0
P47929	P47929	6	6	6	Galectin-7	LGALS7	sp|P47929|LEG7_HUMAN Galectin-7 OS=Homo sapiens OX=9606 GN=LGALS7 PE=1 SV=2	1	6	6	6	0	0	0	0	0	0	0	0	0	0	0	0	0	0	0	6	0	0	0	0	0	0	0	0	0	5	0	0	0	0	0	0	0	0	0	0	0	0
P47985;P0C7P4	P47985;P0C7P4	4;2	4;2	4;2	Cytochrome b-c1 complex subunit Rieske, mitochondrial;Cytochrome b-c1 complex subunit 11;Putative cytochrome b-c1 complex subunit Rieske-like protein 1	UQCRFS1;UQCRFS1P1	sp|P47985|UCRI_HUMAN Cytochrome b-c1 complex subunit Rieske, mitochondrial OS=Homo sapiens OX=9606 GN=UQCRFS1 PE=1 SV=2;sp|P0C7P4|UCRIL_HUMAN Putative cytochrome b-c1 complex subunit Rieske-like protein 1 OS=Homo sapiens OX=9606 GN=UQCRFS1P1 PE=5 SV=1	2	4	4	4	2	3	2	2	3	2	3	3	1	3	3	3	1	3	2	3	2	3	2	1	1	2	2	3	2	2	2	3	2	2	3	2	3	2	2	2	2	2
P48047	P48047	9	9	9	ATP synthase subunit O, mitochondrial	ATP5O	sp|P48047|ATPO_HUMAN ATP synthase subunit O, mitochondrial OS=Homo sapiens OX=9606 GN=ATP5PO PE=1 SV=1	1	9	9	9	7	7	6	7	7	7	8	7	6	7	8	7	7	6	7	9	7	8	8	7	6	6	8	9	9	7	8	8	9	6	7	7	8	8	9	7	7	8
P48059;Q7Z4I7	P48059	20;8	20;8	20;8	LIM and senescent cell antigen-like-containing domain protein 1	LIMS1	sp|P48059|LIMS1_HUMAN LIM and senescent cell antigen-like-containing domain protein 1 OS=Homo sapiens OX=9606 GN=LIMS1 PE=1 SV=4	2	20	20	20	15	16	13	18	13	15	13	17	14	15	14	14	14	17	15	15	18	15	15	19	16	16	15	17	15	16	14	16	16	16	16	15	16	16	18	16	15	15
P48147	P48147	12	12	12	Prolyl endopeptidase	PREP	sp|P48147|PPCE_HUMAN Prolyl endopeptidase OS=Homo sapiens OX=9606 GN=PREP PE=1 SV=2	1	12	12	12	3	7	4	4	4	5	8	6	7	5	7	5	6	5	4	3	5	4	5	6	4	9	6	7	9	5	5	8	3	5	7	2	5	3	9	7	6	5
P48163	P48163	10	10	10	NADP-dependent malic enzyme	ME1	sp|P48163|MAOX_HUMAN NADP-dependent malic enzyme OS=Homo sapiens OX=9606 GN=ME1 PE=1 SV=1	1	10	10	10	4	0	6	2	2	1	0	3	6	1	2	2	3	1	1	9	0	0	2	2	1	1	0	2	2	1	0	0	0	0	0	1	2	0	0	2	1	1
P48426	P48426	16	16	11	Phosphatidylinositol 5-phosphate 4-kinase type-2 alpha	PIP4K2A	sp|P48426|PI42A_HUMAN Phosphatidylinositol 5-phosphate 4-kinase type-2 alpha OS=Homo sapiens OX=9606 GN=PIP4K2A PE=1 SV=2	1	16	16	11	10	12	9	11	12	11	12	14	9	11	10	10	11	9	10	11	11	11	9	11	9	13	12	13	13	12	10	13	11	10	8	9	12	10	10	13	9	10
P48444	P48444	17	17	17	Coatomer subunit delta	ARCN1	sp|P48444|COPD_HUMAN Coatomer subunit delta OS=Homo sapiens OX=9606 GN=ARCN1 PE=1 SV=1	1	17	17	17	8	7	9	8	8	10	11	7	8	8	9	10	9	9	7	7	7	8	9	8	8	7	11	12	10	9	9	9	10	12	8	6	9	8	8	9	9	9
P48449	P48449	14	14	14	Lanosterol synthase	LSS	sp|P48449|LSS_HUMAN Lanosterol synthase OS=Homo sapiens OX=9606 GN=LSS PE=1 SV=1	1	14	14	14	2	1	4	1	2	0	1	2	13	2	8	6	2	8	0	3	3	8	8	1	2	0	12	9	11	1	5	2	5	4	4	2	2	7	1	2	7	3
P48507	P48507	3	3	3	Glutamate--cysteine ligase regulatory subunit	GCLM	sp|P48507|GSH0_HUMAN Glutamate--cysteine ligase regulatory subunit OS=Homo sapiens OX=9606 GN=GCLM PE=1 SV=1	1	3	3	3	3	3	3	3	3	3	3	3	3	2	3	3	3	2	2	3	3	3	2	2	3	3	3	2	3	2	3	3	3	1	2	3	1	3	3	3	3	2
P48509	P48509	2	2	2	CD151 antigen	CD151	sp|P48509|CD151_HUMAN CD151 antigen OS=Homo sapiens OX=9606 GN=CD151 PE=1 SV=3	1	2	2	2	0	1	0	1	1	0	1	1	0	0	0	1	0	1	0	0	0	0	0	1	0	1	0	1	0	2	1	0	0	1	1	0	0	0	0	0	1	0
P48556	P48556	6	6	6	26S proteasome non-ATPase regulatory subunit 8	PSMD8	sp|P48556|PSMD8_HUMAN 26S proteasome non-ATPase regulatory subunit 8 OS=Homo sapiens OX=9606 GN=PSMD8 PE=1 SV=2	1	6	6	6	2	1	2	1	1	4	2	2	2	4	3	3	2	3	0	2	3	2	2	2	2	2	6	4	4	1	4	1	4	0	3	1	1	1	1	2	2	1
P48637	P48637	15	15	15	Glutathione synthetase	GSS	sp|P48637|GSHB_HUMAN Glutathione synthetase OS=Homo sapiens OX=9606 GN=GSS PE=1 SV=1	1	15	15	15	9	11	10	7	10	9	9	10	10	8	10	9	10	7	8	10	6	7	10	7	10	10	10	10	9	8	9	7	7	7	10	8	7	9	8	11	8	6
P48643	P48643	29	29	29	T-complex protein 1 subunit epsilon	CCT5	sp|P48643|TCPE_HUMAN T-complex protein 1 subunit epsilon OS=Homo sapiens OX=9606 GN=CCT5 PE=1 SV=1	1	29	29	29	21	19	18	18	21	20	20	20	18	18	21	18	20	15	20	22	20	20	21	19	20	21	24	21	21	18	19	19	21	19	20	16	18	17	20	19	20	17
P48735	P48735	24	24	23	Isocitrate dehydrogenase [NADP], mitochondrial	IDH2	sp|P48735|IDHP_HUMAN Isocitrate dehydrogenase [NADP], mitochondrial OS=Homo sapiens OX=9606 GN=IDH2 PE=1 SV=2	1	24	24	23	20	21	21	22	18	22	20	21	21	20	21	20	21	22	20	22	21	21	21	21	20	22	21	20	22	21	20	21	20	22	18	20	20	20	21	20	21	20
P48739	P48739	4	4	3	Phosphatidylinositol transfer protein beta isoform	PITPNB	sp|P48739|PIPNB_HUMAN Phosphatidylinositol transfer protein beta isoform OS=Homo sapiens OX=9606 GN=PITPNB PE=1 SV=2	1	4	4	3	3	3	3	3	3	3	3	3	4	3	2	3	3	3	3	2	2	3	3	3	3	4	4	2	4	3	3	4	3	2	3	3	3	3	4	3	4	3
P49137;Q96PN8;O43930;P51817	P49137	7;1;1;1	7;1;1;1	5;0;0;0	MAP kinase-activated protein kinase 2	MAPKAPK2	sp|P49137|MAPK2_HUMAN MAP kinase-activated protein kinase 2 OS=Homo sapiens OX=9606 GN=MAPKAPK2 PE=1 SV=1	4	7	7	5	4	4	4	6	4	5	5	4	2	4	4	3	5	3	6	3	4	4	4	5	4	6	6	5	3	4	3	5	5	4	4	4	4	3	6	6	4	5
P49189	P49189	9	9	9	4-trimethylaminobutyraldehyde dehydrogenase	ALDH9A1	sp|P49189|AL9A1_HUMAN 4-trimethylaminobutyraldehyde dehydrogenase OS=Homo sapiens OX=9606 GN=ALDH9A1 PE=1 SV=3	1	9	9	9	4	3	2	1	6	1	1	2	4	1	4	3	4	0	1	4	1	5	5	2	4	1	3	3	3	1	2	1	8	2	4	2	0	2	0	2	3	1
P49247	P49247	4	4	4	Ribose-5-phosphate isomerase	RPIA	sp|P49247|RPIA_HUMAN Ribose-5-phosphate isomerase OS=Homo sapiens OX=9606 GN=RPIA PE=1 SV=3	1	4	4	4	2	2	2	0	2	3	3	1	1	2	1	0	3	1	0	2	3	3	3	1	0	1	2	1	1	0	1	1	3	1	2	0	1	3	1	1	2	1
P49257	P49257	5	5	5	Protein ERGIC-53	LMAN1	sp|P49257|LMAN1_HUMAN Protein ERGIC-53 OS=Homo sapiens OX=9606 GN=LMAN1 PE=1 SV=2	1	5	5	5	1	2	1	3	4	3	3	2	3	2	3	2	3	3	3	3	3	3	4	2	4	3	3	2	3	3	5	3	4	1	4	3	3	3	2	2	1	4
P49327	P49327	74	74	74	Fatty acid synthase;[Acyl-carrier-protein] S-acetyltransferase;[Acyl-carrier-protein] S-malonyltransferase;3-oxoacyl-[acyl-carrier-protein] synthase;3-oxoacyl-[acyl-carrier-protein] reductase;3-hydroxyacyl-[acyl-carrier-protein] dehydratase;Enoyl-[acyl-carrier-protein] reductase;Oleoyl-[acyl-carrier-protein] hydrolase	FASN	sp|P49327|FAS_HUMAN Fatty acid synthase OS=Homo sapiens OX=9606 GN=FASN PE=1 SV=3	1	74	74	74	51	34	46	32	42	35	49	37	54	32	53	47	44	44	37	50	33	42	52	29	50	32	60	54	58	27	40	32	51	30	38	44	33	44	37	32	45	34
P49354	P49354	1	1	1	Protein farnesyltransferase/geranylgeranyltransferase type-1 subunit alpha	FNTA	sp|P49354|FNTA_HUMAN Protein farnesyltransferase/geranylgeranyltransferase type-1 subunit alpha OS=Homo sapiens OX=9606 GN=FNTA PE=1 SV=1	1	1	1	1	1	1	0	0	1	0	1	0	0	1	1	1	1	1	1	1	1	1	1	0	1	1	0	1	1	0	0	1	0	0	0	1	0	1	1	1	1	0
P49368	P49368	24	24	24	T-complex protein 1 subunit gamma	CCT3	sp|P49368|TCPG_HUMAN T-complex protein 1 subunit gamma OS=Homo sapiens OX=9606 GN=CCT3 PE=1 SV=4	1	24	24	24	14	15	19	15	18	14	15	14	15	15	16	16	15	16	16	15	16	16	17	14	13	15	18	16	14	14	17	17	18	17	18	18	13	15	13	18	14	15
P49407;P32121	P49407	15;1	15;1	15;1	Beta-arrestin-1	ARRB1	sp|P49407|ARRB1_HUMAN Beta-arrestin-1 OS=Homo sapiens OX=9606 GN=ARRB1 PE=1 SV=2	2	15	15	15	10	11	10	12	13	12	11	11	8	9	10	10	10	14	13	8	10	11	11	9	12	11	9	10	10	9	12	10	11	9	12	8	10	10	11	9	10	12
P49411	P49411	21	21	21	Elongation factor Tu, mitochondrial	TUFM	sp|P49411|EFTU_HUMAN Elongation factor Tu, mitochondrial OS=Homo sapiens OX=9606 GN=TUFM PE=1 SV=2	1	21	21	21	16	14	12	15	12	15	18	17	13	15	18	16	14	13	15	15	16	15	14	14	14	11	15	14	14	9	14	13	11	10	11	9	12	11	12	11	9	11
P49588	P49588	25	25	25	Alanine--tRNA ligase, cytoplasmic	AARS	sp|P49588|SYAC_HUMAN Alanine--tRNA ligase, cytoplasmic OS=Homo sapiens OX=9606 GN=AARS1 PE=1 SV=2	1	25	25	25	18	17	15	14	20	17	18	16	19	19	18	17	16	17	11	21	16	17	18	13	15	18	16	21	16	15	15	16	15	9	16	12	13	15	13	15	14	13
P49589	P49589	8	8	8	Cysteine--tRNA ligase, cytoplasmic	CARS	sp|P49589|SYCC_HUMAN Cysteine--tRNA ligase, cytoplasmic OS=Homo sapiens OX=9606 GN=CARS1 PE=1 SV=3	1	8	8	8	5	3	4	3	3	5	5	3	1	5	5	4	2	4	3	4	2	4	5	1	3	4	5	8	2	4	5	2	4	2	6	4	4	1	4	3	6	0
P49591	P49591	14	14	14	Serine--tRNA ligase, cytoplasmic	SARS	sp|P49591|SYSC_HUMAN Serine--tRNA ligase, cytoplasmic OS=Homo sapiens OX=9606 GN=SARS1 PE=1 SV=3	1	14	14	14	12	13	13	12	10	11	11	11	10	12	11	11	11	12	12	13	11	12	13	11	10	11	12	12	13	10	10	12	12	10	11	8	11	12	13	13	11	10
P49593	P49593	11	11	11	Protein phosphatase 1F	PPM1F	sp|P49593|PPM1F_HUMAN Protein phosphatase 1F OS=Homo sapiens OX=9606 GN=PPM1F PE=1 SV=3	1	11	11	11	8	8	8	7	8	8	8	8	7	8	9	8	8	7	8	8	7	7	8	8	7	7	9	6	7	6	4	8	7	7	6	8	5	8	5	6	8	6
P49619	P49619	7	7	7	Diacylglycerol kinase gamma	DGKG	sp|P49619|DGKG_HUMAN Diacylglycerol kinase gamma OS=Homo sapiens OX=9606 GN=DGKG PE=1 SV=3	1	7	7	7	2	5	2	5	3	2	3	2	3	2	1	3	1	2	2	1	2	2	2	3	1	1	2	1	1	2	2	2	2	2	1	2	4	2	3	4	1	2
P49641	P49641	4	4	4	Alpha-mannosidase 2x	MAN2A2	sp|P49641|MA2A2_HUMAN Alpha-mannosidase 2x OS=Homo sapiens OX=9606 GN=MAN2A2 PE=2 SV=3	1	4	4	4	1	0	0	0	1	0	0	1	0	0	0	1	1	0	0	0	0	1	0	0	2	0	0	0	1	0	1	0	0	0	0	1	1	1	0	0	0	0
P49662;Q6UXS9	P49662	3;1	3;1	3;1	Caspase-4;Caspase-4 subunit 1;Caspase-4 subunit 2	CASP4	sp|P49662|CASP4_HUMAN Caspase-4 OS=Homo sapiens OX=9606 GN=CASP4 PE=1 SV=1	2	3	3	3	0	0	1	1	1	0	1	0	0	0	0	1	1	0	0	2	0	1	1	0	1	0	1	1	0	0	0	0	0	0	1	1	1	1	0	0	1	1
P49720	P49720	5	5	5	Proteasome subunit beta type-3	PSMB3	sp|P49720|PSB3_HUMAN Proteasome subunit beta type-3 OS=Homo sapiens OX=9606 GN=PSMB3 PE=1 SV=2	1	5	5	5	4	3	3	4	3	2	3	1	3	2	2	3	2	3	2	3	2	3	2	4	2	2	3	3	3	3	3	4	1	3	2	3	2	1	1	3	2	3
P49721	P49721	5	5	5	Proteasome subunit beta type-2	PSMB2	sp|P49721|PSB2_HUMAN Proteasome subunit beta type-2 OS=Homo sapiens OX=9606 GN=PSMB2 PE=1 SV=1	1	5	5	5	4	4	3	3	2	2	3	3	3	3	2	3	2	2	3	3	2	3	2	2	2	2	3	2	3	3	3	4	3	2	2	2	2	3	3	3	3	3
P49748	P49748	21	21	21	Very long-chain specific acyl-CoA dehydrogenase, mitochondrial	ACADVL	sp|P49748|ACADV_HUMAN Very long-chain specific acyl-CoA dehydrogenase, mitochondrial OS=Homo sapiens OX=9606 GN=ACADVL PE=1 SV=1	1	21	21	21	16	15	12	16	16	17	17	15	15	14	15	17	15	16	15	13	13	18	16	13	16	16	16	19	17	17	17	15	20	16	14	15	16	16	16	17	18	17
P49755	P49755	8	8	8	Transmembrane emp24 domain-containing protein 10	TMED10	sp|P49755|TMEDA_HUMAN Transmembrane emp24 domain-containing protein 10 OS=Homo sapiens OX=9606 GN=TMED10 PE=1 SV=2	1	8	8	8	4	7	4	5	7	5	7	6	7	6	6	7	6	5	7	6	6	6	6	6	5	6	7	7	8	7	7	7	7	5	5	6	5	6	6	6	7	7
P49757	P49757	2	2	2	Protein numb homolog	NUMB	sp|P49757|NUMB_HUMAN Protein numb homolog OS=Homo sapiens OX=9606 GN=NUMB PE=1 SV=2	1	2	2	2	0	1	0	1	0	0	1	1	1	0	0	0	0	2	1	0	2	0	0	2	2	2	1	0	1	1	0	0	1	0	1	0	2	0	2	2	0	1
P49773	P49773	5	5	5	Histidine triad nucleotide-binding protein 1	HINT1	sp|P49773|HINT1_HUMAN Adenosine 5-monophosphoramidase HINT1 OS=Homo sapiens OX=9606 GN=HINT1 PE=1 SV=2	1	5	5	5	3	4	3	3	3	3	3	3	4	3	4	2	2	4	2	2	4	3	3	2	3	4	3	2	3	3	3	3	2	3	3	2	2	2	2	3	2	2
P49802;P49758	P49802;P49758	3;2	3;2	3;2	Regulator of G-protein signaling 7;Regulator of G-protein signaling 6	RGS7;RGS6	sp|P49802|RGS7_HUMAN Regulator of G-protein signaling 7 OS=Homo sapiens OX=9606 GN=RGS7 PE=1 SV=3;sp|P49758|RGS6_HUMAN Regulator of G-protein signaling 6 OS=Homo sapiens OX=9606 GN=RGS6 PE=1 SV=5	2	3	3	3	1	1	1	1	0	1	0	0	0	1	2	0	0	1	1	0	0	0	0	1	0	1	0	2	0	1	2	1	1	0	2	0	0	0	1	0	1	0
P49821	P49821	8	8	8	NADH dehydrogenase [ubiquinone] flavoprotein 1, mitochondrial	NDUFV1	sp|P49821|NDUV1_HUMAN NADH dehydrogenase [ubiquinone] flavoprotein 1, mitochondrial OS=Homo sapiens OX=9606 GN=NDUFV1 PE=1 SV=4	1	8	8	8	2	2	2	3	4	2	2	3	2	2	2	2	2	3	1	3	4	3	3	1	4	3	4	2	3	3	3	2	4	2	3	2	0	3	1	3	1	2
P49841	P49841	2	2	2	Glycogen synthase kinase-3 beta	GSK3B	sp|P49841|GSK3B_HUMAN Glycogen synthase kinase-3 beta OS=Homo sapiens OX=9606 GN=GSK3B PE=1 SV=2	1	2	2	2	2	2	2	2	2	1	2	2	2	2	2	2	2	2	1	1	2	2	2	1	2	1	2	2	2	2	1	2	1	1	2	1	2	1	2	2	2	2
P49902	P49902	2	2	2	Cytosolic purine 5-nucleotidase	NT5C2	sp|P49902|5NTC_HUMAN Cytosolic purine 5-nucleotidase OS=Homo sapiens OX=9606 GN=NT5C2 PE=1 SV=1	1	2	2	2	0	0	0	0	0	0	1	1	1	0	0	1	0	0	0	0	0	0	0	0	1	0	0	0	0	0	0	0	0	0	1	0	0	0	0	0	0	0
P49914	P49914	1	1	1	5-formyltetrahydrofolate cyclo-ligase	MTHFS	sp|P49914|MTHFS_HUMAN 5-formyltetrahydrofolate cyclo-ligase OS=Homo sapiens OX=9606 GN=MTHFS PE=1 SV=2	1	1	1	1	1	1	1	1	1	1	0	0	1	0	1	1	1	0	1	1	1	1	1	1	1	1	1	1	1	1	1	1	1	1	1	1	1	1	0	1	1	1
P50148;P29992	P50148	13;4	13;4	11;2	Guanine nucleotide-binding protein G(q) subunit alpha	GNAQ	sp|P50148|GNAQ_HUMAN Guanine nucleotide-binding protein G(q) subunit alpha OS=Homo sapiens OX=9606 GN=GNAQ PE=1 SV=4	2	13	13	11	8	8	10	9	8	9	9	9	7	10	8	9	10	9	11	8	10	9	9	9	8	8	9	8	10	10	8	9	10	9	8	9	9	9	10	10	8	10
P50213	P50213	4	4	4	Isocitrate dehydrogenase [NAD] subunit alpha, mitochondrial	IDH3A	sp|P50213|IDH3A_HUMAN Isocitrate dehydrogenase [NAD] subunit alpha, mitochondrial OS=Homo sapiens OX=9606 GN=IDH3A PE=1 SV=1	1	4	4	4	3	3	2	2	2	2	3	2	3	3	3	2	2	2	1	2	2	2	3	2	2	3	3	4	3	3	3	1	3	3	4	2	2	3	2	1	3	3
P50225;P50226	P50225;P50226	11;7	6;3	6;3	Sulfotransferase 1A1;Sulfotransferase 1A2	SULT1A1;SULT1A2	sp|P50225|ST1A1_HUMAN Sulfotransferase 1A1 OS=Homo sapiens OX=9606 GN=SULT1A1 PE=1 SV=3;sp|P50226|ST1A2_HUMAN Sulfotransferase 1A2 OS=Homo sapiens OX=9606 GN=SULT1A2 PE=1 SV=2	2	11	6	6	9	10	9	11	11	9	9	7	5	8	9	8	8	8	10	5	11	10	10	8	8	10	8	6	6	6	7	10	8	9	7	10	6	7	5	7	6	8
P50395	P50395	35	35	25	Rab GDP dissociation inhibitor beta	GDI2	sp|P50395|GDIB_HUMAN Rab GDP dissociation inhibitor beta OS=Homo sapiens OX=9606 GN=GDI2 PE=1 SV=2	1	35	35	25	20	19	17	21	19	18	21	18	18	19	17	18	22	17	15	18	18	17	21	17	20	21	22	20	17	18	19	19	22	18	16	16	20	23	17	17	19	18
P50402	P50402	6	6	6	Emerin	EMD	sp|P50402|EMD_HUMAN Emerin OS=Homo sapiens OX=9606 GN=EMD PE=1 SV=1	1	6	6	6	5	6	5	4	4	4	5	4	4	4	5	4	4	4	5	4	6	4	5	6	4	4	5	5	5	5	4	4	4	5	4	4	6	5	5	5	4	5
P50416	P50416	13	13	13	Carnitine O-palmitoyltransferase 1, liver isoform	CPT1A	sp|P50416|CPT1A_HUMAN Carnitine O-palmitoyltransferase 1, liver isoform OS=Homo sapiens OX=9606 GN=CPT1A PE=1 SV=2	1	13	13	13	4	10	0	10	3	7	10	10	7	9	9	8	9	8	10	6	8	8	5	10	8	10	8	13	10	9	10	10	10	11	11	10	10	12	12	10	10	10
P50440	P50440	2	2	2	Glycine amidinotransferase, mitochondrial	GATM	sp|P50440|GATM_HUMAN Glycine amidinotransferase, mitochondrial OS=Homo sapiens OX=9606 GN=GATM PE=1 SV=1	1	2	2	2	0	0	0	0	0	0	0	0	0	0	0	0	0	0	0	0	0	0	0	0	0	0	1	0	1	0	0	0	0	0	0	1	0	0	0	0	2	0
P50452	P50452	4	1	1	Serpin B8	SERPINB8	sp|P50452|SPB8_HUMAN Serpin B8 OS=Homo sapiens OX=9606 GN=SERPINB8 PE=1 SV=2	1	4	1	1	3	3	3	3	2	3	3	3	3	3	3	3	3	3	3	3	3	3	3	3	2	3	3	3	3	3	3	3	3	3	1	3	3	3	3	3	3	3
P50453;O75830	P50453	23;1	23;1	21;0	Serpin B9	SERPINB9	sp|P50453|SPB9_HUMAN Serpin B9 OS=Homo sapiens OX=9606 GN=SERPINB9 PE=1 SV=1	2	23	23	21	16	15	16	13	15	14	17	14	16	13	14	12	15	17	15	17	14	15	18	16	14	17	13	13	18	15	14	20	19	13	16	14	11	18	15	8	10	18
P50454	P50454	12	12	12	Serpin H1	SERPINH1	sp|P50454|SERPH_HUMAN Serpin H1 OS=Homo sapiens OX=9606 GN=SERPINH1 PE=1 SV=2	1	12	12	12	10	4	6	4	7	6	10	5	5	5	8	7	3	5	6	6	3	7	7	5	7	5	7	8	9	2	8	7	8	3	8	8	5	9	6	6	9	2
P50502;Q8NFI4;Q8IZP2	P50502;Q8NFI4;Q8IZP2	8;6;5	8;6;5	8;6;5	Hsc70-interacting protein;Putative protein FAM10A5;Putative protein FAM10A4	ST13;ST13P5;ST13P4	sp|P50502|F10A1_HUMAN Hsc70-interacting protein OS=Homo sapiens OX=9606 GN=ST13 PE=1 SV=2;sp|Q8NFI4|F10A5_HUMAN Putative protein FAM10A5 OS=Homo sapiens OX=9606 GN=ST13P5 PE=5 SV=1;sp|Q8IZP2|ST134_HUMAN Putative protein FAM10A4 OS=Homo sapiens OX=9606 GN=S	3	8	8	8	6	7	6	6	5	4	6	6	5	6	6	5	5	6	4	6	4	1	6	4	6	4	4	4	6	5	4	4	4	3	5	5	3	4	5	5	6	3
P50552	P50552	18	18	18	Vasodilator-stimulated phosphoprotein	VASP	sp|P50552|VASP_HUMAN Vasodilator-stimulated phosphoprotein OS=Homo sapiens OX=9606 GN=VASP PE=1 SV=3	1	18	18	18	12	12	11	13	14	12	12	13	11	13	13	11	13	13	14	14	13	12	13	13	14	12	12	13	13	12	11	11	13	11	11	12	11	12	12	12	12	11
P50570	P50570	25	25	18	Dynamin-2	DNM2	sp|P50570|DYN2_HUMAN Dynamin-2 OS=Homo sapiens OX=9606 GN=DNM2 PE=1 SV=2	1	25	25	18	17	15	14	13	13	14	14	16	15	11	17	14	15	12	14	14	10	15	15	13	14	14	15	14	14	14	16	17	16	15	15	16	15	16	15	16	16	14
P50579	P50579	6	6	6	Methionine aminopeptidase 2	METAP2	sp|P50579|MAP2_HUMAN Methionine aminopeptidase 2 OS=Homo sapiens OX=9606 GN=METAP2 PE=1 SV=1	1	6	6	6	2	3	1	3	2	1	2	3	2	1	2	2	2	4	2	3	2	3	2	3	3	4	3	4	3	0	4	3	3	0	4	3	2	2	1	2	2	3
P50583	P50583	2	2	2	Bis(5-nucleosyl)-tetraphosphatase [asymmetrical]	NUDT2	sp|P50583|AP4A_HUMAN Bis(5-nucleosyl)-tetraphosphatase [asymmetrical] OS=Homo sapiens OX=9606 GN=NUDT2 PE=1 SV=3	1	2	2	2	1	2	1	1	1	2	1	2	0	2	1	1	1	1	2	1	2	0	1	2	0	2	2	1	2	0	1	2	0	2	0	0	0	0	1	1	1	0
P50851;Q8NFP9	P50851	47;5	47;5	47;5	Lipopolysaccharide-responsive and beige-like anchor protein	LRBA	sp|P50851|LRBA_HUMAN Lipopolysaccharide-responsive and beige-like anchor protein OS=Homo sapiens OX=9606 GN=LRBA PE=1 SV=4	2	47	47	47	20	31	23	30	22	27	26	33	20	29	20	20	29	28	32	21	29	22	26	31	25	34	23	24	24	29	20	31	26	26	28	21	32	27	30	30	18	23
P50897	P50897	1	1	1	Palmitoyl-protein thioesterase 1	PPT1	sp|P50897|PPT1_HUMAN Palmitoyl-protein thioesterase 1 OS=Homo sapiens OX=9606 GN=PPT1 PE=1 SV=1	1	1	1	1	1	0	0	0	1	1	1	0	0	0	1	1	0	1	0	1	0	1	1	0	0	0	1	1	1	0	1	0	1	0	0	1	1	1	0	0	1	0
P50990	P50990	30	30	30	T-complex protein 1 subunit theta	CCT8	sp|P50990|TCPQ_HUMAN T-complex protein 1 subunit theta OS=Homo sapiens OX=9606 GN=CCT8 PE=1 SV=4	1	30	30	30	22	22	20	24	20	22	22	23	20	22	23	23	22	20	21	23	20	21	21	19	22	25	21	24	24	19	24	22	24	19	23	21	20	26	22	23	24	22
P50991	P50991	20	20	20	T-complex protein 1 subunit delta	CCT4	sp|P50991|TCPD_HUMAN T-complex protein 1 subunit delta OS=Homo sapiens OX=9606 GN=CCT4 PE=1 SV=4	1	20	20	20	15	14	12	15	12	14	15	12	10	14	14	13	10	14	9	12	12	11	15	11	10	14	14	14	12	13	13	11	15	12	11	10	10	13	11	11	12	9
P50995	P50995	14	14	14	Annexin A11	ANXA11	sp|P50995|ANX11_HUMAN Annexin A11 OS=Homo sapiens OX=9606 GN=ANXA11 PE=1 SV=1	1	14	14	14	4	5	6	7	8	6	8	8	7	7	8	7	9	7	5	9	7	9	11	6	7	7	8	10	6	8	7	6	8	9	5	7	4	7	8	8	6	8
P51114	P51114	2	1	1	Fragile X mental retardation syndrome-related protein 1	FXR1	sp|P51114|FXR1_HUMAN Fragile X mental retardation syndrome-related protein 1 OS=Homo sapiens OX=9606 GN=FXR1 PE=1 SV=3	1	2	1	1	1	1	1	0	0	1	1	1	1	1	1	1	1	2	1	1	0	0	0	1	0	1	1	1	1	0	1	0	1	0	1	0	0	1	1	1	1	0
P51116	P51116	3	3	2	Fragile X mental retardation syndrome-related protein 2	FXR2	sp|P51116|FXR2_HUMAN Fragile X mental retardation syndrome-related protein 2 OS=Homo sapiens OX=9606 GN=FXR2 PE=1 SV=2	1	3	3	2	1	1	1	0	2	1	1	1	1	1	2	1	1	1	1	1	0	1	0	1	1	1	2	2	1	0	2	1	1	0	1	0	0	2	1	1	2	0
P51148	P51148	9	9	6	Ras-related protein Rab-5C	RAB5C	sp|P51148|RAB5C_HUMAN Ras-related protein Rab-5C OS=Homo sapiens OX=9606 GN=RAB5C PE=1 SV=2	1	9	9	6	7	8	7	8	8	7	7	7	6	9	8	5	7	7	6	7	7	6	6	8	8	8	7	7	7	7	8	7	7	6	7	7	8	7	7	7	7	8
P51149	P51149	17	17	17	Ras-related protein Rab-7a	RAB7A	sp|P51149|RAB7A_HUMAN Ras-related protein Rab-7a OS=Homo sapiens OX=9606 GN=RAB7A PE=1 SV=1	1	17	17	17	12	13	11	13	13	13	11	12	9	12	12	12	10	14	13	12	13	13	12	13	11	13	12	12	11	10	13	11	14	12	12	10	11	13	12	11	12	11
P51452	P51452	7	7	7	Dual specificity protein phosphatase 3	DUSP3	sp|P51452|DUS3_HUMAN Dual specificity protein phosphatase 3 OS=Homo sapiens OX=9606 GN=DUSP3 PE=1 SV=1	1	7	7	7	6	5	7	5	6	5	5	7	5	5	5	6	7	5	5	5	5	5	6	5	6	6	5	5	5	5	5	6	6	6	6	5	6	5	5	5	5	5
P51553	P51553	2	2	2	Isocitrate dehydrogenase [NAD] subunit gamma, mitochondrial	IDH3G	sp|P51553|IDH3G_HUMAN Isocitrate dehydrogenase [NAD] subunit gamma, mitochondrial OS=Homo sapiens OX=9606 GN=IDH3G PE=1 SV=1	1	2	2	2	1	1	0	1	1	0	1	1	1	0	1	0	1	1	0	0	1	0	1	1	0	0	1	0	1	0	1	1	2	1	1	1	1	2	1	2	2	1
P51570	P51570	7	7	7	Galactokinase	GALK1	sp|P51570|GALK1_HUMAN Galactokinase OS=Homo sapiens OX=9606 GN=GALK1 PE=1 SV=1	1	7	7	7	4	4	5	2	3	3	3	4	4	5	4	5	5	2	3	4	4	3	4	0	3	2	4	5	3	1	3	2	4	2	3	2	2	4	3	3	4	4
P51571	P51571	3	3	3	Translocon-associated protein subunit delta	SSR4	sp|P51571|SSRD_HUMAN Translocon-associated protein subunit delta OS=Homo sapiens OX=9606 GN=SSR4 PE=1 SV=1	1	3	3	3	1	1	2	2	1	1	1	1	2	1	2	2	2	2	2	1	2	1	2	1	2	2	2	2	2	1	2	2	2	2	2	2	2	2	2	1	2	1
P51572	P51572	4	4	4	B-cell receptor-associated protein 31	BCAP31	sp|P51572|BAP31_HUMAN B-cell receptor-associated protein 31 OS=Homo sapiens OX=9606 GN=BCAP31 PE=1 SV=3	1	4	4	4	3	3	3	3	3	3	3	3	3	3	3	3	3	3	3	3	3	3	3	3	3	3	3	3	3	3	3	3	4	3	3	3	3	3	3	3	3	3
P51575	P51575	4	4	4	P2X purinoceptor 1	P2RX1	sp|P51575|P2RX1_HUMAN P2X purinoceptor 1 OS=Homo sapiens OX=9606 GN=P2RX1 PE=1 SV=1	1	4	4	4	1	3	3	3	2	3	4	3	3	3	2	2	1	1	2	2	3	2	2	3	4	4	2	3	1	1	2	3	2	4	3	3	3	1	4	2	3	2
P51606	P51606	11	11	11	N-acylglucosamine 2-epimerase	RENBP	sp|P51606|RENBP_HUMAN N-acylglucosamine 2-epimerase OS=Homo sapiens OX=9606 GN=RENBP PE=1 SV=2	1	11	11	11	9	7	6	7	6	7	7	8	7	5	6	7	8	6	3	3	5	6	7	5	6	9	7	6	6	7	7	7	7	5	6	7	7	5	4	5	4	4
P51659	P51659	28	28	28	Peroxisomal multifunctional enzyme type 2;(3R)-hydroxyacyl-CoA dehydrogenase;Enoyl-CoA hydratase 2	HSD17B4	sp|P51659|DHB4_HUMAN Peroxisomal multifunctional enzyme type 2 OS=Homo sapiens OX=9606 GN=HSD17B4 PE=1 SV=3	1	28	28	28	24	24	22	24	24	25	26	24	21	25	24	22	25	21	24	23	24	24	23	24	24	23	27	24	25	24	26	27	25	22	21	22	22	24	22	24	21	23
P51665	P51665	6	6	6	26S proteasome non-ATPase regulatory subunit 7	PSMD7	sp|P51665|PSMD7_HUMAN 26S proteasome non-ATPase regulatory subunit 7 OS=Homo sapiens OX=9606 GN=PSMD7 PE=1 SV=2	1	6	6	6	3	4	3	2	4	3	3	3	2	4	2	3	2	2	3	4	1	3	4	2	4	3	3	3	2	3	2	2	2	3	2	1	2	2	2	3	2	2
P51692	P51692	21	21	5	Signal transducer and activator of transcription 5B	STAT5B	sp|P51692|STA5B_HUMAN Signal transducer and activator of transcription 5B OS=Homo sapiens OX=9606 GN=STAT5B PE=1 SV=2	1	21	21	5	16	18	14	15	15	15	16	20	13	16	16	15	17	15	16	14	17	14	14	18	15	16	17	14	14	14	15	17	14	15	13	13	13	15	16	15	12	14
P51809	P51809	6	6	6	Vesicle-associated membrane protein 7	VAMP7	sp|P51809|VAMP7_HUMAN Vesicle-associated membrane protein 7 OS=Homo sapiens OX=9606 GN=VAMP7 PE=1 SV=3	1	6	6	6	4	4	3	4	4	4	6	5	3	3	5	3	4	2	3	4	4	5	3	3	4	4	4	4	3	5	4	4	4	5	4	3	5	3	5	4	1	4
P51812;Q9UK32;Q96GX5;O60307;Q9Y2H9;Q6P0Q8;O15021	P51812	7;1;1;1;1;1;1	7;1;1;1;1;1;1	4;0;0;0;0;0;0	Ribosomal protein S6 kinase alpha-3	RPS6KA3	sp|P51812|KS6A3_HUMAN Ribosomal protein S6 kinase alpha-3 OS=Homo sapiens OX=9606 GN=RPS6KA3 PE=1 SV=1	7	7	7	4	1	2	2	4	4	1	2	3	2	3	1	0	2	1	1	2	4	2	2	1	2	2	5	3	2	2	2	2	3	1	3	1	2	4	3	1	2	3
P51828	P51828	1	1	1	Adenylate cyclase type 7	ADCY7	sp|P51828|ADCY7_HUMAN Adenylate cyclase type 7 OS=Homo sapiens OX=9606 GN=ADCY7 PE=1 SV=1	1	1	1	1	1	1	1	1	1	1	0	0	1	1	1	1	1	1	1	1	1	1	1	1	1	1	1	1	1	1	0	1	1	1	0	1	1	1	1	1	1	0
P51858	P51858	4	4	4	Hepatoma-derived growth factor	HDGF	sp|P51858|HDGF_HUMAN Hepatoma-derived growth factor OS=Homo sapiens OX=9606 GN=HDGF PE=1 SV=1	1	4	4	4	1	2	1	0	0	0	2	2	0	2	0	0	0	1	1	0	0	0	0	0	0	0	1	0	0	1	0	0	0	2	0	0	0	1	1	0	1	0
P51970	P51970	2	2	2	NADH dehydrogenase [ubiquinone] 1 alpha subcomplex subunit 8	NDUFA8	sp|P51970|NDUA8_HUMAN NADH dehydrogenase [ubiquinone] 1 alpha subcomplex subunit 8 OS=Homo sapiens OX=9606 GN=NDUFA8 PE=1 SV=3	1	2	2	2	1	2	1	1	1	1	2	2	1	1	1	2	1	1	1	1	2	1	1	1	1	2	1	1	1	1	2	1	1	1	1	1	1	1	1	1	1	1
P52209	P52209	18	18	18	6-phosphogluconate dehydrogenase, decarboxylating	PGD	sp|P52209|6PGD_HUMAN 6-phosphogluconate dehydrogenase, decarboxylating OS=Homo sapiens OX=9606 GN=PGD PE=1 SV=3	1	18	18	18	14	13	13	14	14	14	13	14	15	15	14	14	14	15	12	16	13	12	16	13	12	15	15	13	15	13	15	14	15	16	13	10	13	15	15	14	14	15
P52294	P52294	3	3	2	Importin subunit alpha-5;Importin subunit alpha-5, N-terminally processed	KPNA1	sp|P52294|IMA5_HUMAN Importin subunit alpha-5 OS=Homo sapiens OX=9606 GN=KPNA1 PE=1 SV=3	1	3	3	2	0	2	2	2	2	0	1	0	2	0	1	0	0	0	0	0	2	1	1	0	1	1	1	1	1	0	0	0	1	0	2	2	1	1	2	0	0	1
P52306	P52306	12	12	12	Rap1 GTPase-GDP dissociation stimulator 1	RAP1GDS1	sp|P52306|GDS1_HUMAN Rap1 GTPase-GDP dissociation stimulator 1 OS=Homo sapiens OX=9606 GN=RAP1GDS1 PE=1 SV=3	1	12	12	12	10	5	8	5	10	7	8	8	9	7	8	8	9	6	6	8	4	7	8	8	7	7	8	9	8	9	7	7	8	7	6	6	7	7	6	8	8	8
P52333	P52333	8	8	7	Tyrosine-protein kinase JAK3	JAK3	sp|P52333|JAK3_HUMAN Tyrosine-protein kinase JAK3 OS=Homo sapiens OX=9606 GN=JAK3 PE=1 SV=2	1	8	8	7	7	0	5	3	4	1	6	3	6	1	1	3	2	3	1	5	2	5	5	2	1	3	5	5	3	2	3	1	6	2	3	2	0	3	0	0	4	1
P52565	P52565	9	9	9	Rho GDP-dissociation inhibitor 1	ARHGDIA	sp|P52565|GDIR1_HUMAN Rho GDP-dissociation inhibitor 1 OS=Homo sapiens OX=9606 GN=ARHGDIA PE=1 SV=3	1	9	9	9	8	7	7	7	7	7	7	6	5	7	7	7	7	8	7	7	7	7	7	7	8	7	8	8	7	6	8	7	7	6	7	6	6	7	7	7	6	6
P52566	P52566	17	17	17	Rho GDP-dissociation inhibitor 2	ARHGDIB	sp|P52566|GDIR2_HUMAN Rho GDP-dissociation inhibitor 2 OS=Homo sapiens OX=9606 GN=ARHGDIB PE=1 SV=3	1	17	17	17	16	17	15	17	17	16	17	17	15	17	17	16	17	16	17	17	17	17	17	17	17	17	17	17	17	16	17	17	16	17	15	14	17	15	17	17	14	17
P52594;O95081	P52594	3;1	3;1	3;1	Arf-GAP domain and FG repeat-containing protein 1	AGFG1	sp|P52594|AGFG1_HUMAN Arf-GAP domain and FG repeat-containing protein 1 OS=Homo sapiens OX=9606 GN=AGFG1 PE=1 SV=2	2	3	3	3	2	2	2	2	2	2	1	1	2	1	0	2	2	2	1	1	2	2	0	2	2	2	1	1	1	1	1	0	1	1	1	1	1	1	0	1	2	1
P52597;P31943;P55795	P52597;P31943	4;2;1	4;2;1	4;2;1	Heterogeneous nuclear ribonucleoprotein F;Heterogeneous nuclear ribonucleoprotein F, N-terminally processed;Heterogeneous nuclear ribonucleoprotein H;Heterogeneous nuclear ribonucleoprotein H, N-terminally processed	HNRNPF;HNRNPH1	sp|P52597|HNRPF_HUMAN Heterogeneous nuclear ribonucleoprotein F OS=Homo sapiens OX=9606 GN=HNRNPF PE=1 SV=3;sp|P31943|HNRH1_HUMAN Heterogeneous nuclear ribonucleoprotein H OS=Homo sapiens OX=9606 GN=HNRNPH1 PE=1 SV=4	3	4	4	4	2	4	3	3	3	4	3	3	3	2	3	4	4	3	3	3	2	4	3	2	3	4	3	4	4	3	3	3	3	3	2	3	4	4	4	3	4	3
P52630	P52630	3	3	3	Signal transducer and activator of transcription 2	STAT2	sp|P52630|STAT2_HUMAN Signal transducer and activator of transcription 2 OS=Homo sapiens OX=9606 GN=STAT2 PE=1 SV=1	1	3	3	3	0	0	0	0	0	0	2	0	1	0	0	0	0	0	0	0	0	0	0	0	2	0	0	0	0	0	0	0	0	0	0	2	0	0	0	0	2	0
P52788	P52788	1	1	1	Spermine synthase	SMS	sp|P52788|SPSY_HUMAN Spermine synthase OS=Homo sapiens OX=9606 GN=SMS PE=1 SV=2	1	1	1	1	1	1	1	1	1	1	1	1	1	1	1	1	1	1	0	1	1	1	1	1	1	1	1	1	1	1	1	1	1	1	1	1	0	1	1	1	1	1
P52815	P52815	3	3	3	39S ribosomal protein L12, mitochondrial	MRPL12	sp|P52815|RM12_HUMAN 39S ribosomal protein L12, mitochondrial OS=Homo sapiens OX=9606 GN=MRPL12 PE=1 SV=2	1	3	3	3	2	2	2	1	2	2	2	2	2	2	2	3	2	2	2	3	2	3	2	2	2	2	1	2	3	1	2	3	2	0	2	2	2	2	1	2	2	1
P52907	P52907	15	15	13	F-actin-capping protein subunit alpha-1	CAPZA1	sp|P52907|CAZA1_HUMAN F-actin-capping protein subunit alpha-1 OS=Homo sapiens OX=9606 GN=CAPZA1 PE=1 SV=3	1	15	15	13	13	11	12	10	12	12	12	13	10	11	13	10	11	10	12	13	12	10	13	13	12	13	14	12	12	9	13	12	13	12	10	11	11	13	13	10	11	11
P53004	P53004	11	11	11	Biliverdin reductase A	BLVRA	sp|P53004|BIEA_HUMAN Biliverdin reductase A OS=Homo sapiens OX=9606 GN=BLVRA PE=1 SV=2	1	11	11	11	6	6	7	7	8	5	8	6	6	7	7	6	6	4	6	5	6	6	6	5	5	6	8	7	7	8	8	7	5	6	6	5	6	7	7	7	4	7
P53007	P53007	4	4	4	Tricarboxylate transport protein, mitochondrial	SLC25A1	sp|P53007|TXTP_HUMAN Tricarboxylate transport protein, mitochondrial OS=Homo sapiens OX=9606 GN=SLC25A1 PE=1 SV=2	1	4	4	4	0	2	1	3	3	2	2	2	2	2	2	2	2	2	3	3	2	2	3	2	3	2	3	2	4	2	2	1	2	3	1	2	2	2	3	2	2	2
P53041	P53041	1	1	1	Serine/threonine-protein phosphatase 5	PPP5C	sp|P53041|PPP5_HUMAN Serine/threonine-protein phosphatase 5 OS=Homo sapiens OX=9606 GN=PPP5C PE=1 SV=1	1	1	1	1	1	1	1	0	0	1	1	0	1	1	0	1	0	1	0	1	1	0	0	0	0	1	0	0	1	0	0	1	0	0	0	1	0	1	1	1	1	0
P53396	P53396	32	32	32	ATP-citrate synthase	ACLY	sp|P53396|ACLY_HUMAN ATP-citrate synthase OS=Homo sapiens OX=9606 GN=ACLY PE=1 SV=3	1	32	32	32	20	21	10	14	11	14	19	20	19	17	18	14	12	14	9	14	17	14	17	15	17	17	20	15	16	17	15	18	14	15	10	9	18	17	16	13	13	13
P53582	P53582	5	5	5	Methionine aminopeptidase 1	METAP1	sp|P53582|MAP11_HUMAN Methionine aminopeptidase 1 OS=Homo sapiens OX=9606 GN=METAP1 PE=1 SV=2	1	5	5	5	1	1	3	2	0	0	2	2	2	0	1	0	0	2	1	0	1	1	2	0	0	2	1	1	0	1	0	1	1	1	0	1	0	1	1	2	0	0
P53597	P53597	3	3	3	Succinyl-CoA ligase [ADP/GDP-forming] subunit alpha, mitochondrial	SUCLG1	sp|P53597|SUCA_HUMAN Succinate--CoA ligase [ADP/GDP-forming] subunit alpha, mitochondrial OS=Homo sapiens OX=9606 GN=SUCLG1 PE=1 SV=4	1	3	3	3	3	2	2	2	2	2	2	1	2	2	2	2	1	2	1	2	2	2	2	1	2	2	2	2	2	1	2	2	2	2	2	2	2	2	2	2	2	2
P53618	P53618	18	18	18	Coatomer subunit beta	COPB1	sp|P53618|COPB_HUMAN Coatomer subunit beta OS=Homo sapiens OX=9606 GN=COPB1 PE=1 SV=3	1	18	18	18	11	7	8	8	7	9	10	9	6	9	8	5	11	8	10	10	8	12	11	9	6	8	13	9	10	6	8	8	11	8	8	6	6	9	7	8	5	6
P53621	P53621	30	30	30	Coatomer subunit alpha;Xenin;Proxenin	COPA	sp|P53621|COPA_HUMAN Coatomer subunit alpha OS=Homo sapiens OX=9606 GN=COPA PE=1 SV=2	1	30	30	30	20	19	15	18	23	18	22	19	16	20	21	18	15	16	18	22	20	21	21	18	20	23	22	22	23	20	22	19	24	22	19	18	22	20	19	21	17	23
P53634	P53634	6	6	6	Dipeptidyl peptidase 1;Dipeptidyl peptidase 1 exclusion domain chain;Dipeptidyl peptidase 1 heavy chain;Dipeptidyl peptidase 1 light chain	CTSC	sp|P53634|CATC_HUMAN Dipeptidyl peptidase 1 OS=Homo sapiens OX=9606 GN=CTSC PE=1 SV=2	1	6	6	6	2	0	3	2	5	1	2	3	3	1	0	2	4	3	0	2	2	1	3	0	2	1	2	2	3	0	0	0	3	1	3	2	0	4	0	3	3	0
P53675	P53675	20	1	1	Clathrin heavy chain 2	CLTCL1	sp|P53675|CLH2_HUMAN Clathrin heavy chain 2 OS=Homo sapiens OX=9606 GN=CLTCL1 PE=1 SV=2	1	20	1	1	16	17	15	16	13	14	15	15	17	15	13	14	15	13	16	16	15	13	15	14	14	16	16	15	15	16	13	16	16	17	14	14	16	14	14	16	13	14
P53801	P53801	2	2	2	Pituitary tumor-transforming gene 1 protein-interacting protein	PTTG1IP	sp|P53801|PTTG_HUMAN Pituitary tumor-transforming gene 1 protein-interacting protein OS=Homo sapiens OX=9606 GN=PTTG1IP PE=1 SV=1	1	2	2	2	1	2	2	2	1	2	1	2	2	2	1	2	2	2	2	2	2	1	1	2	2	2	2	2	2	2	1	1	2	2	2	2	2	2	2	2	2	1
P53814	P53814	10	10	10	Smoothelin	SMTN	sp|P53814|SMTN_HUMAN Smoothelin OS=Homo sapiens OX=9606 GN=SMTN PE=1 SV=7	1	10	10	10	5	4	5	6	5	5	3	4	2	5	3	3	4	5	5	2	5	4	1	4	5	5	4	6	4	3	4	4	4	5	6	4	7	4	4	2	2	3
P53990	P53990	7	7	7	IST1 homolog	IST1	sp|P53990|IST1_HUMAN IST1 homolog OS=Homo sapiens OX=9606 GN=IST1 PE=1 SV=1	1	7	7	7	2	3	5	4	5	5	3	5	2	5	4	3	4	4	5	3	5	3	2	4	3	6	5	3	4	2	3	4	3	5	4	3	3	3	5	2	3	1
P53992	P53992	9	9	9	Protein transport protein Sec24C	SEC24C	sp|P53992|SC24C_HUMAN Protein transport protein Sec24C OS=Homo sapiens OX=9606 GN=SEC24C PE=1 SV=3	1	9	9	9	5	5	4	5	5	5	6	3	5	4	7	4	6	4	4	5	5	6	6	5	5	6	4	4	5	2	5	3	6	4	5	4	4	6	4	4	5	4
P54105	P54105	1	1	1	Methylosome subunit pICln	CLNS1A	sp|P54105|ICLN_HUMAN Methylosome subunit pICln OS=Homo sapiens OX=9606 GN=CLNS1A PE=1 SV=1	1	1	1	1	1	1	1	1	0	0	1	0	1	0	1	0	0	1	0	0	0	0	1	0	0	0	0	1	0	0	0	0	0	0	0	0	0	1	0	0	0	0
P54136	P54136	8	8	8	Arginine--tRNA ligase, cytoplasmic	RARS	sp|P54136|SYRC_HUMAN Arginine--tRNA ligase, cytoplasmic OS=Homo sapiens OX=9606 GN=RARS1 PE=1 SV=2	1	8	8	8	5	5	6	5	6	6	5	4	5	6	5	5	5	5	5	6	5	7	6	5	6	5	7	6	7	3	6	3	6	2	6	3	3	6	4	3	5	2
P54577	P54577	24	24	24	Tyrosine--tRNA ligase, cytoplasmic;Tyrosine--tRNA ligase, cytoplasmic, N-terminally processed	YARS	sp|P54577|SYYC_HUMAN Tyrosine--tRNA ligase, cytoplasmic OS=Homo sapiens OX=9606 GN=YARS1 PE=1 SV=4	1	24	24	24	19	20	16	19	14	17	19	21	20	17	17	21	18	17	18	17	20	17	18	17	16	19	19	21	18	18	15	18	19	17	14	16	18	17	18	16	16	15
P54578	P54578	14	14	14	Ubiquitin carboxyl-terminal hydrolase 14	USP14	sp|P54578|UBP14_HUMAN Ubiquitin carboxyl-terminal hydrolase 14 OS=Homo sapiens OX=9606 GN=USP14 PE=1 SV=3	1	14	14	14	7	6	7	6	4	5	6	6	8	8	8	5	8	5	3	6	4	4	7	5	4	8	7	8	6	7	6	7	7	4	7	6	5	6	5	6	8	8
P54619	P54619	3	3	3	5-AMP-activated protein kinase subunit gamma-1	PRKAG1	sp|P54619|AAKG1_HUMAN 5-AMP-activated protein kinase subunit gamma-1 OS=Homo sapiens OX=9606 GN=PRKAG1 PE=1 SV=1	1	3	3	3	2	3	1	3	2	2	2	3	1	2	1	2	3	2	2	2	1	1	1	2	2	2	1	2	1	2	1	2	1	1	2	1	3	3	1	2	1	1
P54652	P54652	11	1	1	Heat shock-related 70 kDa protein 2	HSPA2	sp|P54652|HSP72_HUMAN Heat shock-related 70 kDa protein 2 OS=Homo sapiens OX=9606 GN=HSPA2 PE=1 SV=1	1	11	1	1	9	8	9	9	9	9	9	9	9	9	10	8	8	9	9	9	9	8	9	9	9	9	8	9	9	8	8	8	8	9	8	9	8	9	8	8	8	8
P54709	P54709	2	2	2	Sodium/potassium-transporting ATPase subunit beta-3	ATP1B3	sp|P54709|AT1B3_HUMAN Sodium/potassium-transporting ATPase subunit beta-3 OS=Homo sapiens OX=9606 GN=ATP1B3 PE=1 SV=1	1	2	2	2	2	2	1	1	1	2	1	2	1	2	1	1	1	1	2	2	1	2	1	1	1	2	2	1	2	2	1	2	1	1	1	2	2	1	1	1	1	2
P54725	P54725	2	1	1	UV excision repair protein RAD23 homolog A	RAD23A	sp|P54725|RD23A_HUMAN UV excision repair protein RAD23 homolog A OS=Homo sapiens OX=9606 GN=RAD23A PE=1 SV=1	1	2	1	1	1	1	0	1	0	0	0	1	1	1	1	0	1	0	1	1	0	0	1	0	0	2	1	1	1	1	0	1	1	1	1	1	1	1	1	1	1	1
P54727	P54727	11	11	10	UV excision repair protein RAD23 homolog B	RAD23B	sp|P54727|RD23B_HUMAN UV excision repair protein RAD23 homolog B OS=Homo sapiens OX=9606 GN=RAD23B PE=1 SV=1	1	11	11	10	8	8	5	7	6	6	6	7	8	6	7	7	9	8	7	6	7	6	7	7	8	9	7	9	6	6	7	8	5	6	7	6	8	7	7	8	7	9
P54819	P54819	9	9	9	Adenylate kinase 2, mitochondrial;Adenylate kinase 2, mitochondrial, N-terminally processed	AK2	sp|P54819|KAD2_HUMAN Adenylate kinase 2, mitochondrial OS=Homo sapiens OX=9606 GN=AK2 PE=1 SV=2	1	9	9	9	6	7	6	8	8	5	7	7	5	7	7	6	7	8	7	7	8	7	6	7	8	7	8	7	7	6	8	7	7	6	8	5	5	5	6	7	6	5
P54886	P54886	2	2	2	Delta-1-pyrroline-5-carboxylate synthase;Glutamate 5-kinase;Gamma-glutamyl phosphate reductase	ALDH18A1	sp|P54886|P5CS_HUMAN Delta-1-pyrroline-5-carboxylate synthase OS=Homo sapiens OX=9606 GN=ALDH18A1 PE=1 SV=2	1	2	2	2	0	1	0	0	0	0	0	0	0	0	1	1	0	0	0	0	0	0	0	1	0	0	1	2	1	0	1	0	0	0	0	0	1	1	0	0	0	0
P54920;Q9H115	P54920	20;3	20;3	20;3	Alpha-soluble NSF attachment protein	NAPA	sp|P54920|SNAA_HUMAN Alpha-soluble NSF attachment protein OS=Homo sapiens OX=9606 GN=NAPA PE=1 SV=3	2	20	20	20	14	14	11	16	12	13	15	12	10	13	14	14	14	13	12	13	14	14	15	12	14	13	14	13	11	11	13	12	17	14	13	12	10	15	14	12	14	12
P54922	P54922	2	2	2	[Protein ADP-ribosylarginine] hydrolase	ADPRH	sp|P54922|ADPRH_HUMAN [Protein ADP-ribosylarginine] hydrolase OS=Homo sapiens OX=9606 GN=ADPRH PE=1 SV=1	1	2	2	2	1	2	2	2	1	0	0	0	1	0	1	2	2	1	2	1	2	2	2	2	0	2	2	1	2	1	2	0	2	1	1	2	0	2	2	1	2	2
P55010	P55010	5	5	5	Eukaryotic translation initiation factor 5	EIF5	sp|P55010|IF5_HUMAN Eukaryotic translation initiation factor 5 OS=Homo sapiens OX=9606 GN=EIF5 PE=1 SV=2	1	5	5	5	3	3	3	3	3	2	2	2	3	2	2	2	3	2	2	2	0	2	3	2	3	2	2	2	3	1	0	2	4	2	2	3	1	4	1	2	2	1
P55036;A2A3N6	P55036	7;1	7;1	7;1	26S proteasome non-ATPase regulatory subunit 4	PSMD4	sp|P55036|PSMD4_HUMAN 26S proteasome non-ATPase regulatory subunit 4 OS=Homo sapiens OX=9606 GN=PSMD4 PE=1 SV=1	2	7	7	7	5	5	3	6	4	4	6	4	4	3	4	4	3	5	4	1	6	4	4	4	4	7	6	6	5	1	3	4	6	3	5	3	4	7	3	7	5	5
P55060	P55060	12	12	12	Exportin-2	CSE1L	sp|P55060|XPO2_HUMAN Exportin-2 OS=Homo sapiens OX=9606 GN=CSE1L PE=1 SV=3	1	12	12	12	6	6	7	7	6	5	8	6	6	5	7	4	6	5	6	5	8	5	7	4	5	6	7	6	5	8	6	6	5	6	5	8	4	6	4	5	5	6
P55072	P55072	48	48	48	Transitional endoplasmic reticulum ATPase	VCP	sp|P55072|TERA_HUMAN Transitional endoplasmic reticulum ATPase OS=Homo sapiens OX=9606 GN=VCP PE=1 SV=4	1	48	48	48	39	32	33	34	36	35	33	35	31	32	37	33	36	33	34	35	32	35	37	33	31	35	40	35	35	33	32	38	40	30	34	30	34	35	35	36	32	31
P55084	P55084	15	15	15	Trifunctional enzyme subunit beta, mitochondrial;3-ketoacyl-CoA thiolase	HADHB	sp|P55084|ECHB_HUMAN Trifunctional enzyme subunit beta, mitochondrial OS=Homo sapiens OX=9606 GN=HADHB PE=1 SV=3	1	15	15	15	11	10	7	11	10	8	9	11	8	10	11	10	9	10	7	9	7	7	11	7	10	10	7	10	9	10	9	7	9	7	10	9	10	10	9	9	10	7
P55145	P55145	13	13	13	Mesencephalic astrocyte-derived neurotrophic factor	MANF	sp|P55145|MANF_HUMAN Mesencephalic astrocyte-derived neurotrophic factor OS=Homo sapiens OX=9606 GN=MANF PE=1 SV=3	1	13	13	13	11	12	10	8	12	10	11	10	11	10	11	10	11	11	9	11	9	12	12	11	10	12	12	10	11	10	11	10	10	10	11	9	10	13	10	12	11	10
P55160	P55160	10	10	10	Nck-associated protein 1-like	NCKAP1L	sp|P55160|NCKPL_HUMAN Nck-associated protein 1-like OS=Homo sapiens OX=9606 GN=NCKAP1L PE=1 SV=3	1	10	10	10	4	6	5	5	4	7	6	6	3	9	8	2	2	5	7	6	7	2	3	6	3	8	7	7	6	5	4	8	5	5	6	2	6	4	6	6	7	7
P55209	P55209	16	16	14	Nucleosome assembly protein 1-like 1	NAP1L1	sp|P55209|NP1L1_HUMAN Nucleosome assembly protein 1-like 1 OS=Homo sapiens OX=9606 GN=NAP1L1 PE=1 SV=1	1	16	16	14	11	12	10	12	12	10	10	11	11	10	10	12	10	10	10	10	11	10	9	10	12	12	10	11	10	11	10	10	12	12	11	9	11	13	12	10	11	10
P55212	P55212	7	7	7	Caspase-6;Caspase-6 subunit p18;Caspase-6 subunit p11	CASP6	sp|P55212|CASP6_HUMAN Caspase-6 OS=Homo sapiens OX=9606 GN=CASP6 PE=1 SV=2	1	7	7	7	3	2	2	3	2	1	4	5	1	2	3	3	4	1	2	3	1	1	1	3	2	1	4	2	2	2	1	3	2	2	1	1	3	3	1	1	1	2
P55273	P55273	1	1	1	Cyclin-dependent kinase 4 inhibitor D	CDKN2D	sp|P55273|CDN2D_HUMAN Cyclin-dependent kinase 4 inhibitor D OS=Homo sapiens OX=9606 GN=CDKN2D PE=1 SV=1	1	1	1	1	1	1	1	1	1	1	1	1	0	1	1	1	1	1	1	1	1	1	1	1	0	1	1	0	1	1	1	1	1	1	1	1	1	1	1	1	1	0
P55327	P55327	3	3	3	Tumor protein D52	TPD52	sp|P55327|TPD52_HUMAN Tumor protein D52 OS=Homo sapiens OX=9606 GN=TPD52 PE=1 SV=2	1	3	3	3	0	2	2	1	2	1	1	1	1	1	1	0	1	1	1	3	1	1	2	1	1	1	0	1	0	0	1	1	1	1	1	0	1	1	2	2	2	1
P55735	P55735	4	4	4	Protein SEC13 homolog	SEC13	sp|P55735|SEC13_HUMAN Protein SEC13 homolog OS=Homo sapiens OX=9606 GN=SEC13 PE=1 SV=3	1	4	4	4	2	2	1	2	1	3	2	3	2	2	3	1	3	1	1	1	1	2	3	2	2	2	0	3	3	2	3	1	3	1	1	2	2	2	2	1	3	0
P55786;A6NEC2	P55786	28;9	28;9	28;9	Puromycin-sensitive aminopeptidase	NPEPPS	sp|P55786|PSA_HUMAN Puromycin-sensitive aminopeptidase OS=Homo sapiens OX=9606 GN=NPEPPS PE=1 SV=2	2	28	28	28	21	22	20	19	20	18	19	21	16	19	19	21	19	20	16	17	17	16	19	18	19	23	21	20	20	21	18	22	15	19	15	12	21	15	21	18	14	18
P55809	P55809	10	10	10	Succinyl-CoA:3-ketoacid coenzyme A transferase 1, mitochondrial	OXCT1	sp|P55809|SCOT1_HUMAN Succinyl-CoA:3-ketoacid coenzyme A transferase 1, mitochondrial OS=Homo sapiens OX=9606 GN=OXCT1 PE=1 SV=1	1	10	10	10	5	7	4	6	4	4	7	5	6	5	7	6	6	6	4	6	4	6	7	5	6	7	7	6	4	5	8	4	4	6	4	3	4	3	5	4	2	4
Q6EEV6;P61956;P55854	Q6EEV6;P61956;P55854	1;1;1	1;1;1	1;1;1	Small ubiquitin-related modifier 4;Small ubiquitin-related modifier 2;Small ubiquitin-related modifier 3	SUMO4;SUMO2;SUMO3	sp|Q6EEV6|SUMO4_HUMAN Small ubiquitin-related modifier 4 OS=Homo sapiens OX=9606 GN=SUMO4 PE=1 SV=2;sp|P61956|SUMO2_HUMAN Small ubiquitin-related modifier 2 OS=Homo sapiens OX=9606 GN=SUMO2 PE=1 SV=3;sp|P55854|SUMO3_HUMAN Small ubiquitin-related modifier 3	3	1	1	1	1	1	1	1	1	1	1	1	1	1	1	1	1	1	1	1	1	1	1	1	1	1	1	1	1	1	1	1	1	1	1	1	1	1	1	1	1	1
P55884	P55884	15	15	15	Eukaryotic translation initiation factor 3 subunit B	EIF3B	sp|P55884|EIF3B_HUMAN Eukaryotic translation initiation factor 3 subunit B OS=Homo sapiens OX=9606 GN=EIF3B PE=1 SV=3	1	15	15	15	6	5	6	6	6	4	9	5	8	4	7	9	7	7	5	9	5	9	6	9	7	5	8	8	11	4	7	5	8	3	8	7	4	9	6	7	6	6
P55957	P55957	5	5	5	BH3-interacting domain death agonist;BH3-interacting domain death agonist p15;BH3-interacting domain death agonist p13;BH3-interacting domain death agonist p11	BID	sp|P55957|BID_HUMAN BH3-interacting domain death agonist OS=Homo sapiens OX=9606 GN=BID PE=1 SV=1	1	5	5	5	3	4	3	3	2	3	3	3	4	3	3	3	5	2	2	4	4	3	3	4	4	2	3	2	3	3	2	4	4	2	2	3	4	4	4	2	3	4
P56134	P56134	1	1	1	ATP synthase subunit f, mitochondrial	ATP5J2	sp|P56134|ATPK_HUMAN ATP synthase subunit f, mitochondrial OS=Homo sapiens OX=9606 GN=ATP5MF PE=1 SV=3	1	1	1	1	1	1	1	1	1	1	1	1	1	1	1	1	1	1	1	1	1	1	1	1	1	1	1	1	1	1	1	1	1	1	1	1	1	1	1	1	1	1
P56192	P56192	9	9	9	Methionine--tRNA ligase, cytoplasmic	MARS	sp|P56192|SYMC_HUMAN Methionine--tRNA ligase, cytoplasmic OS=Homo sapiens OX=9606 GN=MARS1 PE=1 SV=2	1	9	9	9	4	3	3	5	4	3	5	3	2	3	3	4	3	2	0	4	3	5	5	3	3	4	5	7	5	2	6	3	5	3	3	2	3	5	3	4	4	2
P56202	P56202	7	7	7	Cathepsin W	CTSW	sp|P56202|CATW_HUMAN Cathepsin W OS=Homo sapiens OX=9606 GN=CTSW PE=1 SV=2	1	7	7	7	5	4	5	1	7	6	6	4	2	4	4	4	5	5	3	6	4	1	4	3	6	5	2	5	6	2	6	2	5	5	5	6	4	6	5	3	5	5
P56377	P56377	2	2	2	AP-1 complex subunit sigma-2	AP1S2	sp|P56377|AP1S2_HUMAN AP-1 complex subunit sigma-2 OS=Homo sapiens OX=9606 GN=AP1S2 PE=1 SV=1	1	2	2	2	1	1	1	1	2	1	2	1	1	2	2	1	1	1	1	2	2	2	2	2	1	2	2	2	2	2	2	2	2	1	2	2	2	1	2	1	2	2
Q5VTU8;P56381	Q5VTU8;P56381	1;1	1;1	1;1	ATP synthase subunit epsilon-like protein, mitochondrial;ATP synthase subunit epsilon, mitochondrial	ATP5EP2;ATP5E	sp|Q5VTU8|AT5EL_HUMAN ATP synthase subunit epsilon-like protein, mitochondrial OS=Homo sapiens OX=9606 GN=ATP5F1EP2 PE=1 SV=1;sp|P56381|ATP5E_HUMAN ATP synthase subunit epsilon, mitochondrial OS=Homo sapiens OX=9606 GN=ATP5F1E PE=1 SV=2	2	1	1	1	1	1	1	1	1	1	1	1	1	1	1	1	1	1	1	1	1	1	1	1	1	1	1	1	1	1	1	1	1	1	1	1	1	1	1	1	1	1
P56385	P56385	4	4	4	ATP synthase subunit e, mitochondrial	ATP5I	sp|P56385|ATP5I_HUMAN ATP synthase subunit e, mitochondrial OS=Homo sapiens OX=9606 GN=ATP5ME PE=1 SV=2	1	4	4	4	4	3	3	3	3	3	4	4	3	4	4	3	3	3	3	3	4	3	3	4	3	3	3	3	3	3	3	3	3	3	3	3	3	3	4	3	3	3
P56556	P56556	3	3	3	NADH dehydrogenase [ubiquinone] 1 alpha subcomplex subunit 6	NDUFA6	sp|P56556|NDUA6_HUMAN NADH dehydrogenase [ubiquinone] 1 alpha subcomplex subunit 6 OS=Homo sapiens OX=9606 GN=NDUFA6 PE=1 SV=4	1	3	3	3	0	1	0	0	0	1	2	0	1	1	1	1	1	1	1	1	3	1	1	0	0	1	1	1	2	1	1	0	2	2	1	1	0	2	1	1	0	0
P57088	P57088	2	2	2	Transmembrane protein 33	TMEM33	sp|P57088|TMM33_HUMAN Transmembrane protein 33 OS=Homo sapiens OX=9606 GN=TMEM33 PE=1 SV=2	1	2	2	2	0	2	2	2	2	2	2	2	1	2	2	2	2	2	2	2	1	2	2	2	2	1	2	1	2	2	1	2	2	1	1	1	2	2	1	1	1	2
P57729	P57729	4	2	2	Ras-related protein Rab-38	RAB38	sp|P57729|RAB38_HUMAN Ras-related protein Rab-38 OS=Homo sapiens OX=9606 GN=RAB38 PE=1 SV=1	1	4	2	2	2	3	2	4	3	2	3	4	2	3	3	3	3	2	2	3	2	4	4	3	2	2	4	3	3	4	2	2	3	2	2	2	3	3	3	2	1	4
P57737	P57737	2	2	2	Coronin-7	CORO7	sp|P57737|CORO7_HUMAN Coronin-7 OS=Homo sapiens OX=9606 GN=CORO7 PE=1 SV=2	1	2	2	2	0	1	0	0	0	0	0	1	0	1	1	0	0	1	0	0	0	0	0	0	1	0	0	0	1	1	0	0	2	0	1	0	1	0	0	0	0	1
P57764	P57764	5	5	5	Gasdermin-D	GSDMD	sp|P57764|GSDMD_HUMAN Gasdermin-D OS=Homo sapiens OX=9606 GN=GSDMD PE=1 SV=1	1	5	5	5	3	2	2	3	2	1	1	1	2	2	2	1	2	2	1	2	2	3	2	2	1	3	1	2	1	0	3	2	2	0	1	0	1	1	1	1	2	1
P58546	P58546	7	7	7	Myotrophin	MTPN	sp|P58546|MTPN_HUMAN Myotrophin OS=Homo sapiens OX=9606 GN=MTPN PE=1 SV=2	1	7	7	7	4	4	4	4	4	3	4	4	4	4	4	4	4	4	4	4	5	4	4	4	4	4	4	4	4	4	4	4	4	5	4	4	4	4	4	4	4	4
P59998	P59998	8	8	8	Actin-related protein 2/3 complex subunit 4	ARPC4	sp|P59998|ARPC4_HUMAN Actin-related protein 2/3 complex subunit 4 OS=Homo sapiens OX=9606 GN=ARPC4 PE=1 SV=3	1	8	8	8	7	5	7	5	6	7	6	6	6	6	6	6	6	6	7	6	5	6	6	6	5	6	7	5	5	5	6	6	6	5	6	4	6	6	7	5	4	6
P60174	P60174	20	20	20	Triosephosphate isomerase	TPI1	sp|P60174|TPIS_HUMAN Triosephosphate isomerase OS=Homo sapiens OX=9606 GN=TPI1 PE=1 SV=4	1	20	20	20	19	18	18	19	19	19	18	18	18	19	17	19	19	19	20	20	18	18	19	18	18	18	19	18	19	17	18	18	19	19	16	17	18	18	19	19	18	17
P60228	P60228	8	8	8	Eukaryotic translation initiation factor 3 subunit E	EIF3E	sp|P60228|EIF3E_HUMAN Eukaryotic translation initiation factor 3 subunit E OS=Homo sapiens OX=9606 GN=EIF3E PE=1 SV=1	1	8	8	8	3	2	4	1	5	5	4	2	5	2	4	2	2	5	3	5	2	6	5	3	5	2	4	4	8	1	4	3	4	2	4	4	1	6	3	2	5	2
P60468	P60468	1	1	1	Protein transport protein Sec61 subunit beta	SEC61B	sp|P60468|SC61B_HUMAN Protein transport protein Sec61 subunit beta OS=Homo sapiens OX=9606 GN=SEC61B PE=1 SV=2	1	1	1	1	0	1	1	1	1	1	1	1	1	1	1	1	1	1	1	1	1	1	1	1	1	1	1	1	1	1	1	0	1	1	1	1	1	0	1	1	1	1
P60520;Q9H0R8;O95166	P60520	4;1;1	4;1;1	4;1;1	Gamma-aminobutyric acid receptor-associated protein-like 2	GABARAPL2	sp|P60520|GBRL2_HUMAN Gamma-aminobutyric acid receptor-associated protein-like 2 OS=Homo sapiens OX=9606 GN=GABARAPL2 PE=1 SV=1	3	4	4	4	2	3	2	3	2	3	3	3	1	3	2	0	2	3	2	3	1	3	2	3	0	3	2	3	1	2	3	2	3	2	1	2	2	1	2	2	2	1
P60660;P14649	P60660	8;2	8;2	8;2	Myosin light polypeptide 6	MYL6	sp|P60660|MYL6_HUMAN Myosin light polypeptide 6 OS=Homo sapiens OX=9606 GN=MYL6 PE=1 SV=2	2	8	8	8	7	7	7	7	7	7	7	7	7	7	7	7	7	7	7	7	7	7	7	7	7	7	8	7	7	7	7	7	7	7	7	7	7	7	7	7	7	7
P63261;P60709	P63261;P60709	42;42	42;42	13;13	Actin, cytoplasmic 2;Actin, cytoplasmic 2, N-terminally processed;Actin, cytoplasmic 1;Actin, cytoplasmic 1, N-terminally processed	ACTG1;ACTB	sp|P63261|ACTG_HUMAN Actin, cytoplasmic 2 OS=Homo sapiens OX=9606 GN=ACTG1 PE=1 SV=1;sp|P60709|ACTB_HUMAN Actin, cytoplasmic 1 OS=Homo sapiens OX=9606 GN=ACTB PE=1 SV=1	2	42	42	13	42	38	39	32	39	35	34	35	35	40	33	34	36	33	37	32	36	37	36	33	31	35	39	37	36	32	36	37	39	36	35	38	34	34	37	38	35	35
P60842;P38919	P60842	19;3	19;3	10;0	Eukaryotic initiation factor 4A-I	EIF4A1	sp|P60842|IF4A1_HUMAN Eukaryotic initiation factor 4A-I OS=Homo sapiens OX=9606 GN=EIF4A1 PE=1 SV=1	2	19	19	10	15	14	13	14	16	13	15	15	14	14	16	16	16	15	13	15	13	14	16	12	15	19	18	17	16	15	15	14	14	14	14	11	11	15	14	14	17	15
P60866	P60866	2	2	2	40S ribosomal protein S20	RPS20	sp|P60866|RS20_HUMAN 40S ribosomal protein S20 OS=Homo sapiens OX=9606 GN=RPS20 PE=1 SV=1	1	2	2	2	0	0	0	0	0	0	0	0	0	0	0	0	0	1	0	0	0	0	0	0	0	0	0	0	1	0	1	0	1	0	0	0	0	0	0	0	0	0
P60891;P21108	P60891;P21108	7;4	3;1	3;1	Ribose-phosphate pyrophosphokinase 1;Ribose-phosphate pyrophosphokinase 3	PRPS1;PRPS1L1	sp|P60891|PRPS1_HUMAN Ribose-phosphate pyrophosphokinase 1 OS=Homo sapiens OX=9606 GN=PRPS1 PE=1 SV=2;sp|P21108|PRPS3_HUMAN Ribose-phosphate pyrophosphokinase 3 OS=Homo sapiens OX=9606 GN=PRPS1L1 PE=1 SV=2	2	7	3	3	5	5	3	4	3	5	5	4	4	4	5	4	5	4	3	5	4	4	6	5	3	4	5	4	3	3	3	4	3	5	3	1	4	6	5	4	4	3
P60900	P60900	9	9	9	Proteasome subunit alpha type-6	PSMA6	sp|P60900|PSA6_HUMAN Proteasome subunit alpha type-6 OS=Homo sapiens OX=9606 GN=PSMA6 PE=1 SV=1	1	9	9	9	6	5	6	7	6	6	7	5	6	6	5	5	6	5	5	5	5	5	5	5	6	7	5	7	5	5	6	5	8	6	6	4	5	6	5	6	7	6
P60953	P60953	10	9	9	Cell division control protein 42 homolog	CDC42	sp|P60953|CDC42_HUMAN Cell division control protein 42 homolog OS=Homo sapiens OX=9606 GN=CDC42 PE=1 SV=2	1	10	9	9	6	6	6	9	6	7	8	7	6	7	4	5	7	5	5	9	6	7	5	6	6	7	9	8	6	6	5	8	7	8	5	5	6	5	6	5	4	6
P60981	P60981	9	8	8	Destrin	DSTN	sp|P60981|DEST_HUMAN Destrin OS=Homo sapiens OX=9606 GN=DSTN PE=1 SV=3	1	9	8	8	3	4	5	6	5	3	5	6	5	5	5	4	5	4	3	3	5	5	6	3	4	4	4	2	4	4	3	3	3	8	3	2	4	3	5	3	2	2
P60983	P60983	3	2	2	Glia maturation factor beta	GMFB	sp|P60983|GMFB_HUMAN Glia maturation factor beta OS=Homo sapiens OX=9606 GN=GMFB PE=1 SV=2	1	3	2	2	2	2	2	2	2	2	1	1	2	1	1	1	2	2	2	2	2	2	2	1	3	1	3	3	2	2	3	2	2	1	2	2	2	2	2	3	2	2
P61006;P20337	P61006	6;1	5;1	3;0	Ras-related protein Rab-8A	RAB8A	sp|P61006|RAB8A_HUMAN Ras-related protein Rab-8A OS=Homo sapiens OX=9606 GN=RAB8A PE=1 SV=1	2	6	5	3	5	5	4	5	5	6	6	6	4	5	5	6	6	6	5	6	5	6	5	5	6	6	6	6	6	6	6	6	4	6	6	6	6	5	6	6	6	6
P61009	P61009	2	2	2	Signal peptidase complex subunit 3	SPCS3	sp|P61009|SPCS3_HUMAN Signal peptidase complex subunit 3 OS=Homo sapiens OX=9606 GN=SPCS3 PE=1 SV=1	1	2	2	2	1	1	1	1	1	2	1	1	1	1	1	1	1	1	1	1	1	1	1	1	1	1	1	1	1	1	1	1	0	1	1	1	1	1	1	1	1	1
P61018	P61018	3	2	2	Ras-related protein Rab-4B	RAB4B	sp|P61018|RAB4B_HUMAN Ras-related protein Rab-4B OS=Homo sapiens OX=9606 GN=RAB4B PE=1 SV=1	1	3	2	2	2	2	2	2	2	2	3	3	1	1	2	1	1	3	2	3	2	3	2	3	3	3	2	3	2	2	1	1	3	3	3	3	3	2	3	2	3	2
P61019	P61019	9	9	3	Ras-related protein Rab-2A	RAB2A	sp|P61019|RAB2A_HUMAN Ras-related protein Rab-2A OS=Homo sapiens OX=9606 GN=RAB2A PE=1 SV=1	1	9	9	3	5	5	5	5	6	5	7	7	8	8	7	7	8	5	6	7	7	7	7	8	5	6	7	6	7	8	6	6	7	8	5	5	5	7	7	6	5	6
P61020	P61020	5	2	2	Ras-related protein Rab-5B	RAB5B	sp|P61020|RAB5B_HUMAN Ras-related protein Rab-5B OS=Homo sapiens OX=9606 GN=RAB5B PE=1 SV=1	1	5	2	2	4	5	4	5	5	4	4	5	4	5	5	3	5	5	4	5	5	4	4	5	5	5	5	5	5	4	5	5	5	4	5	5	5	5	5	5	5	5
P61026;P59190	P61026	12;1	11;0	10;0	Ras-related protein Rab-10	RAB10	sp|P61026|RAB10_HUMAN Ras-related protein Rab-10 OS=Homo sapiens OX=9606 GN=RAB10 PE=1 SV=1	2	12	11	10	7	8	7	9	8	9	9	10	7	10	9	6	9	9	10	9	9	8	7	9	9	7	9	7	9	10	7	8	7	10	8	7	9	9	9	8	8	9
P62837;P61077	P62837;P61077	1;1	1;1	1;1	Ubiquitin-conjugating enzyme E2 D2;Ubiquitin-conjugating enzyme E2 D3	UBE2D2;UBE2D3	sp|P62837|UB2D2_HUMAN Ubiquitin-conjugating enzyme E2 D2 OS=Homo sapiens OX=9606 GN=UBE2D2 PE=1 SV=1;sp|P61077|UB2D3_HUMAN Ubiquitin-conjugating enzyme E2 D3 OS=Homo sapiens OX=9606 GN=UBE2D3 PE=1 SV=1	2	1	1	1	1	1	1	1	1	1	1	1	1	1	1	1	1	1	1	1	1	1	1	1	1	1	1	1	1	1	1	1	1	1	1	1	1	1	1	1	1	1
P61081	P61081	4	4	4	NEDD8-conjugating enzyme Ubc12	UBE2M	sp|P61081|UBC12_HUMAN NEDD8-conjugating enzyme Ubc12 OS=Homo sapiens OX=9606 GN=UBE2M PE=1 SV=1	1	4	4	4	2	3	3	4	2	3	3	3	3	3	2	2	2	3	2	4	3	3	3	3	2	1	3	3	3	3	3	3	4	4	2	3	3	4	3	2	4	3
P61086	P61086	4	4	4	Ubiquitin-conjugating enzyme E2 K	UBE2K	sp|P61086|UBE2K_HUMAN Ubiquitin-conjugating enzyme E2 K OS=Homo sapiens OX=9606 GN=UBE2K PE=1 SV=3	1	4	4	4	3	4	4	3	4	4	4	4	4	4	4	4	4	3	3	4	2	3	4	3	3	4	3	3	4	4	4	3	2	3	4	4	4	4	3	4	4	4
P61088;Q5JXB2	P61088;Q5JXB2	11;6	11;6	11;6	Ubiquitin-conjugating enzyme E2 N;Putative ubiquitin-conjugating enzyme E2 N-like	UBE2N;UBE2NL	sp|P61088|UBE2N_HUMAN Ubiquitin-conjugating enzyme E2 N OS=Homo sapiens OX=9606 GN=UBE2N PE=1 SV=1;sp|Q5JXB2|UE2NL_HUMAN Putative ubiquitin-conjugating enzyme E2 N-like OS=Homo sapiens OX=9606 GN=UBE2NL PE=1 SV=1	2	11	11	11	11	10	8	9	9	11	10	10	10	9	9	9	9	10	9	9	9	9	9	8	9	9	9	10	9	9	9	9	11	8	9	8	9	9	9	10	8	10
P61106	P61106	14	14	14	Ras-related protein Rab-14	RAB14	sp|P61106|RAB14_HUMAN Ras-related protein Rab-14 OS=Homo sapiens OX=9606 GN=RAB14 PE=1 SV=4	1	14	14	14	10	10	10	10	9	11	12	12	9	12	12	10	9	12	11	12	10	13	12	11	10	9	12	11	12	11	11	13	12	10	11	9	11	13	11	13	12	10
P61158;Q9P1U1;Q9C0K3	P61158	25;5;3	25;5;3	25;5;3	Actin-related protein 3	ACTR3	sp|P61158|ARP3_HUMAN Actin-related protein 3 OS=Homo sapiens OX=9606 GN=ACTR3 PE=1 SV=3	3	25	25	25	23	22	23	21	22	23	22	22	19	22	22	21	21	21	22	22	21	23	23	21	21	23	22	22	24	23	23	24	24	22	20	20	21	23	22	22	21	22
P61160	P61160	16	16	16	Actin-related protein 2	ACTR2	sp|P61160|ARP2_HUMAN Actin-related protein 2 OS=Homo sapiens OX=9606 GN=ACTR2 PE=1 SV=1	1	16	16	16	13	13	13	12	13	14	14	14	13	14	13	13	13	13	14	13	12	13	13	13	13	13	14	12	13	13	13	12	14	12	12	12	14	13	12	12	14	12
P61163	P61163	12	12	7	Alpha-centractin	ACTR1A	sp|P61163|ACTZ_HUMAN Alpha-centractin OS=Homo sapiens OX=9606 GN=ACTR1A PE=1 SV=1	1	12	12	7	8	10	7	8	7	7	9	8	8	7	10	9	9	7	7	7	7	7	9	9	7	8	10	8	10	8	7	9	6	7	7	6	8	7	7	7	7	9
P61201	P61201	5	5	5	COP9 signalosome complex subunit 2	COPS2	sp|P61201|CSN2_HUMAN COP9 signalosome complex subunit 2 OS=Homo sapiens OX=9606 GN=COPS2 PE=1 SV=1	1	5	5	5	3	3	4	1	3	2	2	3	2	3	3	4	3	2	1	3	2	3	2	1	1	1	3	2	2	3	3	3	3	2	1	2	3	1	3	2	2	4
P84077;P61204	P84077;P61204	13;13	13;13	7;7	ADP-ribosylation factor 1;ADP-ribosylation factor 3	ARF1;ARF3	sp|P84077|ARF1_HUMAN ADP-ribosylation factor 1 OS=Homo sapiens OX=9606 GN=ARF1 PE=1 SV=2;sp|P61204|ARF3_HUMAN ADP-ribosylation factor 3 OS=Homo sapiens OX=9606 GN=ARF3 PE=1 SV=2	2	13	13	7	11	10	9	11	9	10	12	12	7	12	12	10	11	10	10	12	12	10	10	12	10	11	12	13	12	12	11	13	10	12	9	9	13	11	11	12	10	12
P61221	P61221	6	6	6	ATP-binding cassette sub-family E member 1	ABCE1	sp|P61221|ABCE1_HUMAN ATP-binding cassette sub-family E member 1 OS=Homo sapiens OX=9606 GN=ABCE1 PE=1 SV=1	1	6	6	6	4	3	2	2	2	2	5	2	4	2	3	4	2	2	3	2	2	2	4	2	3	3	3	3	5	2	2	2	2	2	3	2	3	4	1	2	3	1
P61224;A6NIZ1	P61224;A6NIZ1	19;13	19;13	6;4	Ras-related protein Rap-1b;Ras-related protein Rap-1b-like protein	RAP1B	sp|P61224|RAP1B_HUMAN Ras-related protein Rap-1b OS=Homo sapiens OX=9606 GN=RAP1B PE=1 SV=1;sp|A6NIZ1|RP1BL_HUMAN Ras-related protein Rap-1b-like protein OS=Homo sapiens OX=9606 PE=2 SV=1	2	19	19	6	13	15	14	13	14	16	15	15	12	16	15	14	14	16	15	16	15	15	15	16	15	17	17	15	18	17	17	17	15	17	14	13	15	13	16	16	14	15
P61225;P10114	P61225	11;5	11;5	6;0	Ras-related protein Rap-2b	RAP2B	sp|P61225|RAP2B_HUMAN Ras-related protein Rap-2b OS=Homo sapiens OX=9606 GN=RAP2B PE=1 SV=1	2	11	11	6	5	7	5	5	3	5	6	5	3	6	6	4	5	5	5	6	6	6	5	6	6	8	7	7	8	6	6	8	7	7	6	6	7	7	9	8	5	9
P61247	P61247	4	4	4	40S ribosomal protein S3a	RPS3A	sp|P61247|RS3A_HUMAN 40S ribosomal protein S3a OS=Homo sapiens OX=9606 GN=RPS3A PE=1 SV=2	1	4	4	4	0	0	0	0	0	0	2	0	2	0	0	0	0	1	0	1	0	2	0	0	0	0	0	0	4	0	1	0	0	0	0	0	0	2	0	0	2	0
P61421	P61421	5	5	5	V-type proton ATPase subunit d 1	ATP6V0D1	sp|P61421|VA0D1_HUMAN V-type proton ATPase subunit d 1 OS=Homo sapiens OX=9606 GN=ATP6V0D1 PE=1 SV=1	1	5	5	5	2	2	1	2	2	2	2	1	2	1	3	2	2	2	0	3	1	2	1	1	4	2	2	4	3	2	3	1	5	2	3	3	2	5	1	3	3	1
P61586	P61586	11	11	3	Transforming protein RhoA	RHOA	sp|P61586|RHOA_HUMAN Transforming protein RhoA OS=Homo sapiens OX=9606 GN=RHOA PE=1 SV=1	1	11	11	3	8	8	5	10	5	8	6	9	8	8	7	8	8	6	7	8	8	7	6	9	7	7	7	8	8	6	6	7	7	9	6	4	7	6	8	7	5	8
P61604	P61604	7	7	7	10 kDa heat shock protein, mitochondrial	HSPE1	sp|P61604|CH10_HUMAN 10 kDa heat shock protein, mitochondrial OS=Homo sapiens OX=9606 GN=HSPE1 PE=1 SV=2	1	7	7	7	7	6	6	6	6	6	7	5	7	6	6	6	6	6	5	6	5	7	6	5	7	7	7	7	7	6	7	6	6	6	6	6	7	7	5	6	7	5
P61619	P61619	2	2	2	Protein transport protein Sec61 subunit alpha isoform 1	SEC61A1	sp|P61619|S61A1_HUMAN Protein transport protein Sec61 subunit alpha isoform 1 OS=Homo sapiens OX=9606 GN=SEC61A1 PE=1 SV=2	1	2	2	2	0	0	0	0	0	0	1	0	1	0	0	1	0	1	0	1	1	1	1	0	0	1	0	1	1	1	1	0	1	0	1	0	0	1	0	1	1	0
P61758	P61758	3	3	3	Prefoldin subunit 3	VBP1	sp|P61758|PFD3_HUMAN Prefoldin subunit 3 OS=Homo sapiens OX=9606 GN=VBP1 PE=1 SV=4	1	3	3	3	1	2	2	1	0	1	1	1	3	2	1	1	1	1	1	1	2	1	0	0	1	1	2	1	2	1	3	1	1	1	1	2	1	2	2	2	2	1
P61764	P61764	2	2	2	Syntaxin-binding protein 1	STXBP1	sp|P61764|STXB1_HUMAN Syntaxin-binding protein 1 OS=Homo sapiens OX=9606 GN=STXBP1 PE=1 SV=1	1	2	2	2	1	2	1	1	0	2	1	2	0	1	1	1	2	0	1	0	2	0	1	2	2	2	2	2	0	0	2	1	0	1	1	0	2	2	0	1	1	1
P61769	P61769	4	4	4	Beta-2-microglobulin;Beta-2-microglobulin form pI 5.3	B2M	sp|P61769|B2MG_HUMAN Beta-2-microglobulin OS=Homo sapiens OX=9606 GN=B2M PE=1 SV=1	1	4	4	4	4	4	4	4	3	4	4	4	4	4	4	4	3	4	4	4	4	4	4	4	4	4	4	3	4	4	4	3	4	4	3	3	3	4	4	4	3	4
P61803	P61803	2	2	2	Dolichyl-diphosphooligosaccharide--protein glycosyltransferase subunit DAD1	DAD1	sp|P61803|DAD1_HUMAN Dolichyl-diphosphooligosaccharide--protein glycosyltransferase subunit DAD1 OS=Homo sapiens OX=9606 GN=DAD1 PE=1 SV=3	1	2	2	2	0	1	0	2	0	1	2	0	0	0	1	0	1	1	1	2	1	1	2	2	1	2	2	2	2	2	2	1	1	0	2	1	0	2	2	1	1	2
P61923	P61923	5	5	5	Coatomer subunit zeta-1	COPZ1	sp|P61923|COPZ1_HUMAN Coatomer subunit zeta-1 OS=Homo sapiens OX=9606 GN=COPZ1 PE=1 SV=1	1	5	5	5	3	3	3	2	3	3	3	3	3	3	3	3	3	3	2	3	3	3	3	3	3	3	3	3	3	3	3	3	3	2	3	2	3	2	3	3	3	3
P61952;O14610;P63211	P61952;O14610	4;2;1	4;2;1	4;2;1	Guanine nucleotide-binding protein G(I)/G(S)/G(O) subunit gamma-11;Guanine nucleotide-binding protein G(I)/G(S)/G(O) subunit gamma-T2	GNG11;GNGT2	sp|P61952|GBG11_HUMAN Guanine nucleotide-binding protein G(I)/G(S)/G(O) subunit gamma-11 OS=Homo sapiens OX=9606 GN=GNG11 PE=1 SV=1;sp|O14610|GBGT2_HUMAN Guanine nucleotide-binding protein G(I)/G(S)/G(O) subunit gamma-T2 OS=Homo sapiens OX=9606 GN=GNGT2 PE	3	4	4	4	3	4	4	4	3	4	3	4	2	3	3	3	4	4	4	3	4	3	4	2	4	4	3	3	3	3	3	3	4	4	4	4	3	4	3	4	4	4
P61960	P61960	2	2	2	Ubiquitin-fold modifier 1	UFM1	sp|P61960|UFM1_HUMAN Ubiquitin-fold modifier 1 OS=Homo sapiens OX=9606 GN=UFM1 PE=1 SV=1	1	2	2	2	1	1	1	1	1	1	1	1	1	1	2	1	1	1	1	0	2	1	1	1	1	2	2	2	2	1	2	2	2	1	1	1	2	1	1	2	1	1
P61970	P61970	4	4	4	Nuclear transport factor 2	NUTF2	sp|P61970|NTF2_HUMAN Nuclear transport factor 2 OS=Homo sapiens OX=9606 GN=NUTF2 PE=1 SV=1	1	4	4	4	2	3	2	3	3	2	3	3	2	4	2	1	3	3	2	3	2	3	2	3	2	4	4	3	3	2	3	3	3	2	2	2	1	2	3	2	2	3
P61978	P61978	10	10	10	Heterogeneous nuclear ribonucleoprotein K	HNRNPK	sp|P61978|HNRPK_HUMAN Heterogeneous nuclear ribonucleoprotein K OS=Homo sapiens OX=9606 GN=HNRNPK PE=1 SV=1	1	10	10	10	7	7	8	8	6	8	8	6	7	7	6	8	5	5	6	6	6	8	9	7	5	7	6	5	6	8	8	6	7	8	5	7	7	8	6	8	7	7
P61981	P61981	12	7	7	14-3-3 protein gamma;14-3-3 protein gamma, N-terminally processed	YWHAG	sp|P61981|1433G_HUMAN 14-3-3 protein gamma OS=Homo sapiens OX=9606 GN=YWHAG PE=1 SV=2	1	12	7	7	11	11	9	11	12	10	11	12	10	11	12	10	11	10	12	11	11	12	11	10	10	11	12	11	12	11	10	12	12	11	10	9	10	10	11	10	9	11
P62081	P62081	3	3	3	40S ribosomal protein S7	RPS7	sp|P62081|RS7_HUMAN 40S ribosomal protein S7 OS=Homo sapiens OX=9606 GN=RPS7 PE=1 SV=1	1	3	3	3	1	0	0	0	1	0	1	0	2	0	0	0	0	1	0	0	0	1	1	0	1	0	0	1	1	0	1	0	2	0	1	0	0	2	0	0	1	0
P62136;P36873	P62136;P36873	16;12	16;12	6;2	Serine/threonine-protein phosphatase PP1-alpha catalytic subunit;Serine/threonine-protein phosphatase PP1-gamma catalytic subunit	PPP1CA;PPP1CC	sp|P62136|PP1A_HUMAN Serine/threonine-protein phosphatase PP1-alpha catalytic subunit OS=Homo sapiens OX=9606 GN=PPP1CA PE=1 SV=1;sp|P36873|PP1G_HUMAN Serine/threonine-protein phosphatase PP1-gamma catalytic subunit OS=Homo sapiens OX=9606 GN=PPP1CC PE=1 S	2	16	16	6	12	14	12	15	11	12	15	13	14	11	11	13	12	11	12	13	12	12	13	12	13	13	14	14	14	14	12	12	13	15	12	10	12	13	12	13	11	12
P62140	P62140	13	3	3	Serine/threonine-protein phosphatase PP1-beta catalytic subunit	PPP1CB	sp|P62140|PP1B_HUMAN Serine/threonine-protein phosphatase PP1-beta catalytic subunit OS=Homo sapiens OX=9606 GN=PPP1CB PE=1 SV=3	1	13	3	3	9	11	9	12	8	9	12	11	11	9	9	10	10	9	10	11	10	10	11	10	11	11	11	10	11	11	9	9	9	12	9	7	9	9	10	11	9	10
P62191	P62191	7	7	7	26S protease regulatory subunit 4	PSMC1	sp|P62191|PRS4_HUMAN 26S proteasome regulatory subunit 4 OS=Homo sapiens OX=9606 GN=PSMC1 PE=1 SV=1	1	7	7	7	4	5	3	4	4	3	4	4	3	3	5	4	4	4	5	4	3	3	4	4	4	3	4	5	4	3	3	4	3	2	3	4	4	4	3	2	4	3
P62195;Q8NB90	P62195	5;1	5;1	5;1	26S protease regulatory subunit 8	PSMC5	sp|P62195|PRS8_HUMAN 26S proteasome regulatory subunit 8 OS=Homo sapiens OX=9606 GN=PSMC5 PE=1 SV=1	2	5	5	5	3	2	0	2	2	1	1	1	2	2	3	1	1	3	1	1	1	2	2	1	3	4	4	3	4	1	1	2	2	2	2	0	1	2	2	1	0	0
P62256	P62256	3	3	3	Ubiquitin-conjugating enzyme E2 H	UBE2H	sp|P62256|UBE2H_HUMAN Ubiquitin-conjugating enzyme E2 H OS=Homo sapiens OX=9606 GN=UBE2H PE=1 SV=1	1	3	3	3	1	2	1	1	0	1	3	3	2	2	2	2	3	1	2	2	2	2	2	2	2	1	2	1	2	1	1	2	0	1	1	1	1	2	1	1	1	1
P62258	P62258	24	22	22	14-3-3 protein epsilon	YWHAE	sp|P62258|1433E_HUMAN 14-3-3 protein epsilon OS=Homo sapiens OX=9606 GN=YWHAE PE=1 SV=1	1	24	22	22	18	19	18	21	18	19	20	21	20	20	19	19	20	20	19	19	19	20	20	19	19	18	19	19	19	20	19	20	19	20	19	18	18	19	19	20	21	19
P62263	P62263	3	3	3	40S ribosomal protein S14	RPS14	sp|P62263|RS14_HUMAN 40S ribosomal protein S14 OS=Homo sapiens OX=9606 GN=RPS14 PE=1 SV=3	1	3	3	3	0	0	0	0	1	0	2	0	1	0	0	0	0	1	0	0	0	0	1	0	0	0	0	1	2	0	1	0	0	0	0	0	0	1	0	0	0	0
P62269	P62269	3	3	3	40S ribosomal protein S18	RPS18	sp|P62269|RS18_HUMAN 40S ribosomal protein S18 OS=Homo sapiens OX=9606 GN=RPS18 PE=1 SV=3	1	3	3	3	1	0	0	0	1	0	1	0	1	0	1	0	0	1	0	1	0	1	1	0	1	0	0	1	1	0	2	0	3	0	0	0	0	1	0	0	1	0
P62310	P62310	1	1	1	U6 snRNA-associated Sm-like protein LSm3	LSM3	sp|P62310|LSM3_HUMAN U6 snRNA-associated Sm-like protein LSm3 OS=Homo sapiens OX=9606 GN=LSM3 PE=1 SV=2	1	1	1	1	1	1	1	1	1	1	1	1	1	1	1	1	1	1	1	1	1	1	1	1	1	1	1	1	1	1	1	1	1	1	1	1	1	1	1	1	1	1
P62328	P62328	5	5	5	Thymosin beta-4;Hematopoietic system regulatory peptide	TMSB4X	sp|P62328|TYB4_HUMAN Thymosin beta-4 OS=Homo sapiens OX=9606 GN=TMSB4X PE=1 SV=2	1	5	5	5	5	5	5	5	5	5	5	5	5	5	5	5	5	5	5	5	5	5	5	5	5	5	5	5	5	5	5	5	5	5	5	5	5	5	5	5	5	5
P62330	P62330	2	2	2	ADP-ribosylation factor 6	ARF6	sp|P62330|ARF6_HUMAN ADP-ribosylation factor 6 OS=Homo sapiens OX=9606 GN=ARF6 PE=1 SV=2	1	2	2	2	0	0	1	0	0	1	1	2	0	1	0	1	0	1	1	1	1	0	1	0	1	0	1	1	2	2	1	1	0	0	1	1	1	1	1	0	0	2
P62333	P62333	11	11	11	26S protease regulatory subunit 10B	PSMC6	sp|P62333|PRS10_HUMAN 26S proteasome regulatory subunit 10B OS=Homo sapiens OX=9606 GN=PSMC6 PE=1 SV=1	1	11	11	11	6	4	8	5	8	7	6	7	6	6	7	7	5	7	5	6	6	6	7	7	8	8	8	8	5	5	7	8	8	6	9	6	6	4	4	8	6	7
P62341	P62341	1	1	1	Selenoprotein T	SELT	sp|P62341|SELT_HUMAN Thioredoxin reductase-like selenoprotein T OS=Homo sapiens OX=9606 GN=SELENOT PE=1 SV=2	1	1	1	1	0	1	1	1	1	1	1	1	1	1	1	1	1	0	1	1	1	1	1	1	1	1	0	1	1	1	1	1	1	0	1	0	1	1	1	1	1	1
P62495	P62495	6	6	6	Eukaryotic peptide chain release factor subunit 1	ETF1	sp|P62495|ERF1_HUMAN Eukaryotic peptide chain release factor subunit 1 OS=Homo sapiens OX=9606 GN=ETF1 PE=1 SV=3	1	6	6	6	4	5	5	5	4	4	5	5	5	4	5	5	5	5	4	5	5	5	5	4	5	5	4	5	5	4	4	5	3	3	4	3	4	4	5	4	4	4
P62701	P62701	2	2	2	40S ribosomal protein S4, X isoform	RPS4X	sp|P62701|RS4X_HUMAN 40S ribosomal protein S4, X isoform OS=Homo sapiens OX=9606 GN=RPS4X PE=1 SV=2	1	2	2	2	0	0	0	0	0	0	1	0	1	0	0	0	0	0	0	0	0	1	1	0	0	0	0	1	2	0	1	0	2	0	0	0	0	2	0	0	0	0
P62750	P62750	1	1	1	60S ribosomal protein L23a	RPL23A	sp|P62750|RL23A_HUMAN 60S ribosomal protein L23a OS=Homo sapiens OX=9606 GN=RPL23A PE=1 SV=1	1	1	1	1	0	0	0	0	1	0	0	0	1	0	0	0	0	0	0	0	0	1	1	0	0	0	0	1	1	0	0	0	1	0	0	0	0	0	0	0	0	0
P62805	P62805	2	2	2	Histone H4	HIST1H4A	sp|P62805|H4_HUMAN Histone H4 OS=Homo sapiens OX=9606 GN=H4C1 PE=1 SV=2	1	2	2	2	2	2	2	1	2	0	0	0	2	0	0	0	0	0	0	1	1	0	1	0	1	0	0	0	0	0	0	0	0	1	0	0	0	0	0	0	0	0
P62820	P62820	9	3	3	Ras-related protein Rab-1A	RAB1A	sp|P62820|RAB1A_HUMAN Ras-related protein Rab-1A OS=Homo sapiens OX=9606 GN=RAB1A PE=1 SV=3	1	9	3	3	9	9	9	9	9	9	9	8	7	9	9	8	9	8	9	9	8	9	9	8	8	8	9	9	9	9	9	8	9	9	8	8	8	9	9	9	8	9
P62826	P62826	9	9	9	GTP-binding nuclear protein Ran	RAN	sp|P62826|RAN_HUMAN GTP-binding nuclear protein Ran OS=Homo sapiens OX=9606 GN=RAN PE=1 SV=3	1	9	9	9	8	8	7	8	8	8	8	9	7	8	9	7	8	8	7	8	8	7	8	7	8	8	9	8	9	6	7	7	7	8	8	7	7	7	7	8	8	7
P62834	P62834	14	1	1	Ras-related protein Rap-1A	RAP1A	sp|P62834|RAP1A_HUMAN Ras-related protein Rap-1A OS=Homo sapiens OX=9606 GN=RAP1A PE=1 SV=1	1	14	1	1	10	11	9	9	11	11	11	10	8	10	10	10	9	11	9	11	11	12	11	11	10	12	11	10	13	12	12	12	11	12	9	9	11	10	11	11	10	11
P62847	P62847	1	1	1	40S ribosomal protein S24	RPS24	sp|P62847|RS24_HUMAN 40S ribosomal protein S24 OS=Homo sapiens OX=9606 GN=RPS24 PE=1 SV=1	1	1	1	1	1	0	0	0	0	0	1	0	0	0	1	0	0	0	0	0	0	0	0	0	0	0	0	0	0	0	0	0	1	0	0	0	0	0	0	0	0	0
P62854;Q5JNZ5	P62854;Q5JNZ5	2;1	2;1	2;1	40S ribosomal protein S26;Putative 40S ribosomal protein S26-like 1	RPS26;RPS26P11	sp|P62854|RS26_HUMAN 40S ribosomal protein S26 OS=Homo sapiens OX=9606 GN=RPS26 PE=1 SV=3;sp|Q5JNZ5|RS26L_HUMAN Putative 40S ribosomal protein S26-like 1 OS=Homo sapiens OX=9606 GN=RPS26P11 PE=5 SV=1	2	2	2	2	1	0	0	0	1	0	0	0	0	0	0	0	0	1	0	0	0	1	1	0	1	0	0	1	1	0	0	0	1	1	0	1	0	1	0	0	0	0
P62857	P62857	2	2	2	40S ribosomal protein S28	RPS28	sp|P62857|RS28_HUMAN 40S ribosomal protein S28 OS=Homo sapiens OX=9606 GN=RPS28 PE=1 SV=1	1	2	2	2	1	0	0	0	0	0	1	0	1	0	0	0	0	0	0	0	0	1	1	0	1	0	1	1	1	0	0	0	2	0	1	0	0	0	0	0	0	0
P62873	P62873	13	13	7	Guanine nucleotide-binding protein G(I)/G(S)/G(T) subunit beta-1	GNB1	sp|P62873|GBB1_HUMAN Guanine nucleotide-binding protein G(I)/G(S)/G(T) subunit beta-1 OS=Homo sapiens OX=9606 GN=GNB1 PE=1 SV=3	1	13	13	7	11	11	9	12	9	10	12	11	10	9	9	10	10	10	11	10	11	12	11	11	10	12	12	11	10	10	11	12	11	10	11	9	9	11	11	11	9	9
P62879	P62879	11	6	5	Guanine nucleotide-binding protein G(I)/G(S)/G(T) subunit beta-2	GNB2	sp|P62879|GBB2_HUMAN Guanine nucleotide-binding protein G(I)/G(S)/G(T) subunit beta-2 OS=Homo sapiens OX=9606 GN=GNB2 PE=1 SV=3	1	11	6	5	9	9	7	7	6	7	10	9	8	6	6	8	8	7	8	8	9	8	9	8	8	10	9	9	6	9	7	9	8	7	7	8	9	8	8	9	8	7
P62937;Q9Y536;P0DN37;P0DN26;A0A0B4J2A2;A0A075B767;A0A075B759;F5H284	P62937	15;2;1;1;1;1;1;1	15;2;1;1;1;1;1;1	15;2;1;1;1;1;1;1	Peptidyl-prolyl cis-trans isomerase A;Peptidyl-prolyl cis-trans isomerase A, N-terminally processed	PPIA	sp|P62937|PPIA_HUMAN Peptidyl-prolyl cis-trans isomerase A OS=Homo sapiens OX=9606 GN=PPIA PE=1 SV=2	8	15	15	15	11	11	13	12	12	12	10	11	12	13	11	12	11	10	12	13	13	12	12	12	9	11	12	12	12	11	12	13	14	11	10	12	11	15	11	11	11	13
P62942	P62942	3	3	3	Peptidyl-prolyl cis-trans isomerase FKBP1A	FKBP1A	sp|P62942|FKB1A_HUMAN Peptidyl-prolyl cis-trans isomerase FKBP1A OS=Homo sapiens OX=9606 GN=FKBP1A PE=1 SV=2	1	3	3	3	3	3	2	3	3	3	3	3	2	3	3	3	3	2	3	3	3	2	3	3	3	3	3	3	3	3	3	3	2	3	3	2	3	2	2	2	2	3
P62993	P62993	12	12	12	Growth factor receptor-bound protein 2	GRB2	sp|P62993|GRB2_HUMAN Growth factor receptor-bound protein 2 OS=Homo sapiens OX=9606 GN=GRB2 PE=1 SV=1	1	12	12	12	10	10	10	10	10	11	10	10	9	10	10	10	10	10	10	10	10	10	10	10	10	10	10	10	10	10	10	10	11	11	10	10	10	11	10	10	10	10
P63000;P60763	P63000;P60763	10;5	10;5	6;2	Ras-related C3 botulinum toxin substrate 1;Ras-related C3 botulinum toxin substrate 3	RAC1;RAC3	sp|P63000|RAC1_HUMAN Ras-related C3 botulinum toxin substrate 1 OS=Homo sapiens OX=9606 GN=RAC1 PE=1 SV=1;sp|P60763|RAC3_HUMAN Ras-related C3 botulinum toxin substrate 3 OS=Homo sapiens OX=9606 GN=RAC3 PE=1 SV=1	2	10	10	6	9	10	9	10	10	10	10	10	9	9	7	8	10	9	9	10	10	9	9	10	9	10	9	9	8	8	9	8	10	9	8	10	10	10	9	9	7	9
P63010	P63010	28	15	15	AP-2 complex subunit beta	AP2B1	sp|P63010|AP2B1_HUMAN AP-2 complex subunit beta OS=Homo sapiens OX=9606 GN=AP2B1 PE=1 SV=1	1	28	15	15	18	21	18	18	19	16	20	22	24	19	21	19	18	18	19	20	18	16	20	19	17	18	22	19	14	18	17	17	21	18	19	14	22	19	18	17	17	15
P63098	P63098	2	2	2	Calcineurin subunit B type 1	PPP3R1	sp|P63098|CANB1_HUMAN Calcineurin subunit B type 1 OS=Homo sapiens OX=9606 GN=PPP3R1 PE=1 SV=2	1	2	2	2	0	0	0	0	0	0	0	0	0	0	0	0	0	0	0	0	0	0	0	0	0	0	0	0	0	0	0	0	0	0	0	0	0	0	0	0	0	0
P63104	P63104	27	27	21	14-3-3 protein zeta/delta	YWHAZ	sp|P63104|1433Z_HUMAN 14-3-3 protein zeta/delta OS=Homo sapiens OX=9606 GN=YWHAZ PE=1 SV=1	1	27	27	21	22	24	22	22	22	20	22	22	19	24	22	22	20	23	26	23	25	22	22	24	22	24	24	22	23	22	23	23	24	24	21	21	20	20	20	20	21	21
P63151;Q66LE6;Q00005;Q9Y2T4	P63151	7;2;1;1	7;2;1;1	7;2;1;1	Serine/threonine-protein phosphatase 2A 55 kDa regulatory subunit B alpha isoform	PPP2R2A	sp|P63151|2ABA_HUMAN Serine/threonine-protein phosphatase 2A 55 kDa regulatory subunit B alpha isoform OS=Homo sapiens OX=9606 GN=PPP2R2A PE=1 SV=1	4	7	7	7	5	3	1	2	0	1	3	2	1	2	2	2	1	3	2	3	1	2	0	2	2	4	3	3	3	1	2	2	2	2	1	0	2	2	2	4	2	3
P63167	P63167	5	3	3	Dynein light chain 1, cytoplasmic	DYNLL1	sp|P63167|DYL1_HUMAN Dynein light chain 1, cytoplasmic OS=Homo sapiens OX=9606 GN=DYNLL1 PE=1 SV=1	1	5	3	3	5	4	4	5	3	5	4	4	4	4	4	5	4	4	5	5	4	4	4	5	4	4	4	4	3	3	4	4	5	4	4	4	4	4	3	4	4	4
P63208	P63208	4	4	4	S-phase kinase-associated protein 1	SKP1	sp|P63208|SKP1_HUMAN S-phase kinase-associated protein 1 OS=Homo sapiens OX=9606 GN=SKP1 PE=1 SV=2	1	4	4	4	3	3	4	3	2	4	4	3	4	2	4	4	4	3	2	3	2	2	4	2	3	3	4	4	3	2	4	3	0	4	3	3	4	3	2	3	4	3
P63220	P63220	2	2	2	40S ribosomal protein S21	RPS21	sp|P63220|RS21_HUMAN 40S ribosomal protein S21 OS=Homo sapiens OX=9606 GN=RPS21 PE=1 SV=1	1	2	2	2	1	1	0	0	2	1	2	0	1	0	1	2	1	2	0	2	0	2	2	0	2	2	2	2	2	0	2	0	2	0	1	1	0	2	0	2	2	0
P63241;Q6IS14;Q9GZV4	P63241;Q6IS14;Q9GZV4	10;7;6	10;7;6	10;7;6	Eukaryotic translation initiation factor 5A-1;Eukaryotic translation initiation factor 5A-1-like;Eukaryotic translation initiation factor 5A-2	EIF5A;EIF5AL1;EIF5A2	sp|P63241|IF5A1_HUMAN Eukaryotic translation initiation factor 5A-1 OS=Homo sapiens OX=9606 GN=EIF5A PE=1 SV=2;sp|Q6IS14|IF5AL_HUMAN Eukaryotic translation initiation factor 5A-1-like OS=Homo sapiens OX=9606 GN=EIF5AL1 PE=2 SV=2;sp|Q9GZV4|IF5A2_HUMAN Eukar	3	10	10	10	8	8	8	8	7	6	8	9	8	8	9	7	8	6	7	9	7	7	8	6	6	7	8	7	7	6	7	7	6	7	7	5	8	6	6	7	6	6
P63244	P63244	9	9	9	Guanine nucleotide-binding protein subunit beta-2-like 1;Guanine nucleotide-binding protein subunit beta-2-like 1, N-terminally processed	GNB2L1	sp|P63244|RACK1_HUMAN Receptor of activated protein C kinase 1 OS=Homo sapiens OX=9606 GN=RACK1 PE=1 SV=3	1	9	9	9	2	0	0	0	2	1	2	0	3	0	2	3	0	1	0	4	0	3	6	1	0	2	1	3	6	0	4	1	6	0	1	0	0	6	0	0	2	0
P63313;CON__P21752	P63313;CON__P21752	2;1	2;1	2;1	Thymosin beta-10	TMSB10	sp|P63313|TYB10_HUMAN Thymosin beta-10 OS=Homo sapiens OX=9606 GN=TMSB10 PE=1 SV=2;	2	2	2	2	1	1	1	1	2	2	1	1	1	1	1	1	1	1	1	1	1	1	1	1	1	1	1	2	1	1	2	1	1	1	1	2	1	1	1	1	1	1
P67775;P62714;P60510	P67775;P62714	9;8;2	9;8;2	9;8;2	Serine/threonine-protein phosphatase 2A catalytic subunit alpha isoform;Serine/threonine-protein phosphatase 2A catalytic subunit beta isoform	PPP2CA;PPP2CB	sp|P67775|PP2AA_HUMAN Serine/threonine-protein phosphatase 2A catalytic subunit alpha isoform OS=Homo sapiens OX=9606 GN=PPP2CA PE=1 SV=1;sp|P62714|PP2AB_HUMAN Serine/threonine-protein phosphatase 2A catalytic subunit beta isoform OS=Homo sapiens OX=9606 G	3	9	9	9	7	8	5	7	8	4	5	8	4	7	6	6	6	4	4	6	6	7	8	3	7	6	6	7	5	6	6	5	7	5	6	6	3	7	6	6	5	5
P67809;Q9Y2T7;P16989	P67809	3;1;1	3;1;1	3;1;1	Nuclease-sensitive element-binding protein 1	YBX1	sp|P67809|YBOX1_HUMAN Y-box-binding protein 1 OS=Homo sapiens OX=9606 GN=YBX1 PE=1 SV=3	3	3	3	3	1	0	0	0	1	0	1	0	2	0	1	1	0	1	0	1	0	0	2	0	1	0	2	3	2	0	1	0	1	0	1	0	0	2	0	1	1	0
P67812	P67812	2	2	2	Signal peptidase complex catalytic subunit SEC11A	SEC11A	sp|P67812|SC11A_HUMAN Signal peptidase complex catalytic subunit SEC11A OS=Homo sapiens OX=9606 GN=SEC11A PE=1 SV=1	1	2	2	2	1	0	0	1	0	0	0	2	0	0	0	0	0	0	0	0	0	0	0	0	0	0	0	0	0	0	0	0	0	0	0	0	0	0	0	0	0	0
P67936	P67936	40	40	25	Tropomyosin alpha-4 chain	TPM4	sp|P67936|TPM4_HUMAN Tropomyosin alpha-4 chain OS=Homo sapiens OX=9606 GN=TPM4 PE=1 SV=3	1	40	40	25	31	33	35	33	34	32	33	33	33	33	31	32	36	32	36	35	37	34	34	36	32	31	33	29	34	31	31	32	35	36	31	34	32	34	33	32	33	31
P68036;A0A1B0GUS4	P68036	8;3	8;3	8;3	Ubiquitin-conjugating enzyme E2 L3	UBE2L3	sp|P68036|UB2L3_HUMAN Ubiquitin-conjugating enzyme E2 L3 OS=Homo sapiens OX=9606 GN=UBE2L3 PE=1 SV=1	2	8	8	8	5	6	5	5	8	7	7	7	5	6	7	6	7	6	8	8	5	7	8	8	7	8	8	7	8	5	7	7	5	6	5	5	6	5	8	7	4	7
P68104;Q5VTE0;Q05639	P68104;Q5VTE0	16;16;7	16;16;7	16;16;7	Elongation factor 1-alpha 1;Putative elongation factor 1-alpha-like 3	EEF1A1;EEF1A1P5	sp|P68104|EF1A1_HUMAN Elongation factor 1-alpha 1 OS=Homo sapiens OX=9606 GN=EEF1A1 PE=1 SV=1;sp|Q5VTE0|EF1A3_HUMAN Putative elongation factor 1-alpha-like 3 OS=Homo sapiens OX=9606 GN=EEF1A1P5 PE=5 SV=1	3	16	16	16	12	10	10	12	13	10	13	11	12	11	12	11	9	13	10	14	10	12	13	11	12	10	14	12	14	11	15	11	13	11	12	10	11	12	8	11	11	8
P68106	P68106	1	1	1	Peptidyl-prolyl cis-trans isomerase FKBP1B	FKBP1B	sp|P68106|FKB1B_HUMAN Peptidyl-prolyl cis-trans isomerase FKBP1B OS=Homo sapiens OX=9606 GN=FKBP1B PE=1 SV=2	1	1	1	1	1	1	1	1	1	0	0	0	0	0	1	1	0	0	0	0	0	1	1	1	0	0	1	1	1	0	0	0	1	0	1	1	0	1	0	1	0	0
P68133;P68032;P62736;P63267	P68133;P68032;P62736;P63267	33;31;29;28	10;8;7;6	10;8;7;6	Actin, alpha skeletal muscle;Actin, alpha cardiac muscle 1;Actin, aortic smooth muscle;Actin, gamma-enteric smooth muscle	ACTA1;ACTC1;ACTA2;ACTG2	sp|P68133|ACTS_HUMAN Actin, alpha skeletal muscle OS=Homo sapiens OX=9606 GN=ACTA1 PE=1 SV=1;sp|P68032|ACTC_HUMAN Actin, alpha cardiac muscle 1 OS=Homo sapiens OX=9606 GN=ACTC1 PE=1 SV=1;sp|P62736|ACTA_HUMAN Actin, aortic smooth muscle OS=Homo sapiens OX=9	4	33	10	10	25	23	24	19	24	22	21	20	22	25	22	21	23	20	24	22	22	25	24	21	19	21	25	22	25	20	23	22	26	23	20	24	21	22	23	26	23	24
P68363;Q9H853	P68363	30;1	30;1	0;0	Tubulin alpha-1B chain	TUBA1B	sp|P68363|TBA1B_HUMAN Tubulin alpha-1B chain OS=Homo sapiens OX=9606 GN=TUBA1B PE=1 SV=1	2	30	30	0	24	26	23	23	24	24	24	26	22	25	25	23	25	22	25	23	27	23	24	25	23	24	26	24	24	23	24	26	26	24	22	22	25	22	26	24	22	23
P68366	P68366	30	11	11	Tubulin alpha-4A chain	TUBA4A	sp|P68366|TBA4A_HUMAN Tubulin alpha-4A chain OS=Homo sapiens OX=9606 GN=TUBA4A PE=1 SV=1	1	30	11	11	24	25	23	24	25	24	22	25	22	26	23	21	25	23	27	24	26	23	23	25	25	25	25	25	25	23	25	26	24	25	22	22	22	23	24	24	22	25
P68371	P68371	29	24	1	Tubulin beta-4B chain	TUBB4B	sp|P68371|TBB4B_HUMAN Tubulin beta-4B chain OS=Homo sapiens OX=9606 GN=TUBB4B PE=1 SV=1	1	29	24	1	27	26	25	26	26	27	26	26	26	27	27	24	27	24	27	26	26	28	26	26	25	26	28	26	27	26	25	26	28	27	22	22	24	27	28	27	25	26
Q8NEV1;P68400	Q8NEV1;P68400	4;4	4;4	4;4	Casein kinase II subunit alpha 3;Casein kinase II subunit alpha	CSNK2A3;CSNK2A1	sp|Q8NEV1|CSK23_HUMAN Casein kinase II subunit alpha 3 OS=Homo sapiens OX=9606 GN=CSNK2A3 PE=1 SV=2;sp|P68400|CSK21_HUMAN Casein kinase II subunit alpha OS=Homo sapiens OX=9606 GN=CSNK2A1 PE=1 SV=1	2	4	4	4	0	0	0	1	2	3	1	1	0	1	0	1	1	1	1	0	1	1	1	0	1	0	1	1	1	0	1	2	1	0	0	2	2	1	0	1	0	1
P68402	P68402	2	2	2	Platelet-activating factor acetylhydrolase IB subunit beta	PAFAH1B2	sp|P68402|PA1B2_HUMAN Platelet-activating factor acetylhydrolase IB subunit alpha2 OS=Homo sapiens OX=9606 GN=PAFAH1B2 PE=1 SV=1	1	2	2	2	2	2	2	2	2	2	2	2	2	2	2	2	2	2	2	2	2	2	2	2	2	2	2	2	2	2	2	2	2	2	1	2	2	2	2	2	2	2
P68871	P68871	15	15	8	Hemoglobin subunit beta;LVV-hemorphin-7;Spinorphin	HBB	sp|P68871|HBB_HUMAN Hemoglobin subunit beta OS=Homo sapiens OX=9606 GN=HBB PE=1 SV=2	1	15	15	8	11	10	15	11	12	12	11	12	14	10	13	14	13	13	7	13	11	15	13	10	12	12	13	13	12	10	11	12	14	11	10	11	12	12	11	12	12	9
P69849;Q15155;Q5JPE7	P69849;Q15155;Q5JPE7	4;4;4	4;4;4	4;4;4	Nodal modulator 3;Nodal modulator 1;Nodal modulator 2	NOMO3;NOMO1;NOMO2	sp|P69849|NOMO3_HUMAN Nodal modulator 3 OS=Homo sapiens OX=9606 GN=NOMO3 PE=1 SV=2;sp|Q15155|NOMO1_HUMAN Nodal modulator 1 OS=Homo sapiens OX=9606 GN=NOMO1 PE=1 SV=5;sp|Q5JPE7|NOMO2_HUMAN Nodal modulator 2 OS=Homo sapiens OX=9606 GN=NOMO2 PE=1 SV=1	3	4	4	4	1	0	1	0	1	0	2	0	0	0	1	1	1	1	1	2	1	2	1	0	1	0	0	1	1	0	1	0	2	0	0	1	1	2	0	2	1	0
P69892;P69891	P69892;P69891	2;2	1;1	1;1	Hemoglobin subunit gamma-2;Hemoglobin subunit gamma-1	HBG2;HBG1	sp|P69892|HBG2_HUMAN Hemoglobin subunit gamma-2 OS=Homo sapiens OX=9606 GN=HBG2 PE=1 SV=2;sp|P69891|HBG1_HUMAN Hemoglobin subunit gamma-1 OS=Homo sapiens OX=9606 GN=HBG1 PE=1 SV=2	2	2	1	1	1	1	1	1	1	1	1	1	2	1	1	1	1	1	1	1	1	2	1	1	1	1	1	1	1	1	1	1	1	1	1	1	1	2	1	1	1	1
P69905;P02008	P69905	9;1	9;1	5;0	Hemoglobin subunit alpha	HBA1	sp|P69905|HBA_HUMAN Hemoglobin subunit alpha OS=Homo sapiens OX=9606 GN=HBA1 PE=1 SV=2	2	9	9	5	8	7	9	8	8	8	8	8	8	7	8	8	8	9	3	8	8	9	9	7	8	7	9	8	7	8	8	8	8	6	5	7	7	8	7	7	8	6
P78344	P78344	11	11	11	Eukaryotic translation initiation factor 4 gamma 2	EIF4G2	sp|P78344|IF4G2_HUMAN Eukaryotic translation initiation factor 4 gamma 2 OS=Homo sapiens OX=9606 GN=EIF4G2 PE=1 SV=1	1	11	11	11	5	5	7	3	7	6	8	4	7	4	7	6	8	5	2	7	4	6	6	5	5	5	7	7	5	5	9	6	5	2	6	3	6	7	5	5	4	4
P78356	P78356	6	1	1	Phosphatidylinositol 5-phosphate 4-kinase type-2 beta	PIP4K2B	sp|P78356|PI42B_HUMAN Phosphatidylinositol 5-phosphate 4-kinase type-2 beta OS=Homo sapiens OX=9606 GN=PIP4K2B PE=1 SV=1	1	6	1	1	5	4	4	4	4	3	4	5	4	3	4	3	4	3	3	3	3	3	3	3	3	4	3	4	3	3	3	5	4	4	3	3	5	4	3	3	3	4
P78371	P78371	26	26	26	T-complex protein 1 subunit beta	CCT2	sp|P78371|TCPB_HUMAN T-complex protein 1 subunit beta OS=Homo sapiens OX=9606 GN=CCT2 PE=1 SV=4	1	26	26	26	21	20	18	19	19	17	21	20	19	20	22	18	21	18	19	20	19	17	19	19	18	18	21	20	21	16	23	19	18	15	17	16	17	20	19	18	17	18
P78417	P78417	20	20	20	Glutathione S-transferase omega-1	GSTO1	sp|P78417|GSTO1_HUMAN Glutathione S-transferase omega-1 OS=Homo sapiens OX=9606 GN=GSTO1 PE=1 SV=2	1	20	20	20	17	16	16	17	15	16	17	16	16	14	17	15	18	14	15	17	16	17	16	16	17	18	18	16	16	16	15	17	18	16	16	17	16	18	17	18	15	15
P78559	P78559	21	21	20	Microtubule-associated protein 1A;MAP1A heavy chain;MAP1 light chain LC2	MAP1A	sp|P78559|MAP1A_HUMAN Microtubule-associated protein 1A OS=Homo sapiens OX=9606 GN=MAP1A PE=1 SV=6	1	21	21	20	1	0	8	1	11	2	2	0	15	0	7	12	0	8	2	6	0	7	10	3	1	2	10	16	10	2	7	0	9	1	6	1	1	10	0	1	7	1
P80188	P80188	1	1	1	Neutrophil gelatinase-associated lipocalin	LCN2	sp|P80188|NGAL_HUMAN Neutrophil gelatinase-associated lipocalin OS=Homo sapiens OX=9606 GN=LCN2 PE=1 SV=2	1	1	1	1	0	0	1	0	0	0	0	0	0	0	0	0	0	0	0	0	0	0	0	0	0	0	0	0	0	0	0	0	0	0	0	0	0	0	0	0	0	0
P80217	P80217	5	5	5	Interferon-induced 35 kDa protein	IFI35	sp|P80217|IN35_HUMAN Interferon-induced 35 kDa protein OS=Homo sapiens OX=9606 GN=IFI35 PE=1 SV=5	1	5	5	5	4	1	2	1	2	1	4	1	1	1	2	2	1	0	2	2	0	1	1	1	3	1	1	2	1	0	3	0	3	0	1	5	0	1	0	0	4	1
P80303	P80303	8	8	8	Nucleobindin-2;Nesfatin-1	NUCB2	sp|P80303|NUCB2_HUMAN Nucleobindin-2 OS=Homo sapiens OX=9606 GN=NUCB2 PE=1 SV=3	1	8	8	8	4	4	3	3	6	5	3	4	2	7	4	4	4	6	4	5	5	3	4	3	5	4	4	5	6	4	4	5	2	4	5	1	3	3	4	3	4	4
P80723	P80723	3	3	3	Brain acid soluble protein 1	BASP1	sp|P80723|BASP1_HUMAN Brain acid soluble protein 1 OS=Homo sapiens OX=9606 GN=BASP1 PE=1 SV=2	1	3	3	3	1	0	3	0	0	0	2	2	3	0	3	1	0	0	0	0	0	2	2	0	0	0	3	1	3	0	2	0	0	0	0	0	1	0	2	0	0	0
P81605	P81605	3	3	3	Dermcidin;Survival-promoting peptide;DCD-1	DCD	sp|P81605|DCD_HUMAN Dermcidin OS=Homo sapiens OX=9606 GN=DCD PE=1 SV=2	1	3	3	3	3	0	0	0	3	0	1	0	0	0	0	1	2	0	0	2	2	0	0	1	2	0	0	2	0	3	0	0	0	0	0	0	0	0	0	0	0	0
P84085	P84085	7	1	1	ADP-ribosylation factor 5	ARF5	sp|P84085|ARF5_HUMAN ADP-ribosylation factor 5 OS=Homo sapiens OX=9606 GN=ARF5 PE=1 SV=2	1	7	1	1	5	5	3	4	3	4	7	7	3	6	6	4	6	4	4	5	5	4	5	6	4	6	6	6	7	6	6	7	4	6	3	4	7	5	6	5	4	6
P84095	P84095	8	7	7	Rho-related GTP-binding protein RhoG	RHOG	sp|P84095|RHOG_HUMAN Rho-related GTP-binding protein RhoG OS=Homo sapiens OX=9606 GN=RHOG PE=1 SV=1	1	8	7	7	2	3	2	5	3	4	4	4	3	4	4	3	5	4	3	5	4	3	5	5	5	3	5	5	5	3	3	4	5	4	4	4	4	6	5	3	5	3
P98082	P98082	6	6	6	Disabled homolog 2	DAB2	sp|P98082|DAB2_HUMAN Disabled homolog 2 OS=Homo sapiens OX=9606 GN=DAB2 PE=1 SV=3	1	6	6	6	5	5	3	4	4	3	3	3	5	3	2	3	4	4	4	2	3	3	3	3	4	6	4	5	3	3	4	4	3	5	3	3	3	3	3	3	4	3
P98171	P98171	7	7	7	Rho GTPase-activating protein 4	ARHGAP4	sp|P98171|RHG04_HUMAN Rho GTPase-activating protein 4 OS=Homo sapiens OX=9606 GN=ARHGAP4 PE=1 SV=2	1	7	7	7	2	3	1	2	1	2	3	2	1	3	2	1	1	1	2	2	2	1	2	1	2	2	3	2	1	4	1	3	3	3	3	2	3	1	0	2	3	2
P98172	P98172	3	3	3	Ephrin-B1	EFNB1	sp|P98172|EFNB1_HUMAN Ephrin-B1 OS=Homo sapiens OX=9606 GN=EFNB1 PE=1 SV=1	1	3	3	3	1	1	1	1	0	2	0	1	0	2	0	0	1	1	1	0	2	0	0	1	1	2	1	1	0	2	1	1	1	2	1	1	2	0	1	2	1	1
P98194	P98194	11	11	11	Calcium-transporting ATPase type 2C member 1	ATP2C1	sp|P98194|AT2C1_HUMAN Calcium-transporting ATPase type 2C member 1 OS=Homo sapiens OX=9606 GN=ATP2C1 PE=1 SV=3	1	11	11	11	4	6	3	2	3	5	5	3	5	4	4	4	5	6	2	5	5	4	3	3	6	2	5	4	6	2	4	3	6	5	4	4	4	5	5	4	5	3
P99999;CON__P62894	P99999	8;1	8;1	8;1	Cytochrome c	CYCS	sp|P99999|CYC_HUMAN Cytochrome c OS=Homo sapiens OX=9606 GN=CYCS PE=1 SV=2	2	8	8	8	5	7	5	6	6	6	5	6	5	5	7	7	6	6	6	7	6	6	7	7	7	6	7	7	6	6	6	7	5	6	7	5	6	6	7	6	6	6
Q00013	Q00013	16	16	16	55 kDa erythrocyte membrane protein	MPP1	sp|Q00013|EM55_HUMAN 55 kDa erythrocyte membrane protein OS=Homo sapiens OX=9606 GN=MPP1 PE=1 SV=2	1	16	16	16	11	11	12	12	11	12	13	14	10	12	15	12	12	13	11	13	13	11	14	11	10	13	12	12	12	11	12	11	9	12	11	10	12	12	12	12	11	8
Q00059	Q00059	1	1	1	Transcription factor A, mitochondrial	TFAM	sp|Q00059|TFAM_HUMAN Transcription factor A, mitochondrial OS=Homo sapiens OX=9606 GN=TFAM PE=1 SV=1	1	1	1	1	0	0	0	0	0	0	0	0	0	0	0	0	0	0	0	0	0	0	0	0	1	1	0	1	1	0	0	1	0	0	0	0	0	0	0	1	0	0
Q00169	Q00169	3	2	2	Phosphatidylinositol transfer protein alpha isoform	PITPNA	sp|Q00169|PIPNA_HUMAN Phosphatidylinositol transfer protein alpha isoform OS=Homo sapiens OX=9606 GN=PITPNA PE=1 SV=2	1	3	2	2	2	1	1	2	2	1	1	1	1	2	0	1	1	1	1	0	1	2	1	1	2	2	2	0	2	1	1	1	1	1	1	2	2	2	2	1	2	2
Q00325	Q00325	13	13	13	Phosphate carrier protein, mitochondrial	SLC25A3	sp|Q00325|MPCP_HUMAN Phosphate carrier protein, mitochondrial OS=Homo sapiens OX=9606 GN=SLC25A3 PE=1 SV=2	1	13	13	13	6	10	5	9	11	10	9	10	7	11	9	7	10	8	11	10	10	9	9	10	8	10	13	11	12	11	10	8	12	8	9	9	10	8	12	9	9	9
Q00341	Q00341	3	3	3	Vigilin	HDLBP	sp|Q00341|VIGLN_HUMAN Vigilin OS=Homo sapiens OX=9606 GN=HDLBP PE=1 SV=2	1	3	3	3	0	1	0	0	0	0	1	0	1	0	1	0	0	0	0	1	0	0	1	0	0	0	1	1	0	0	0	0	1	0	0	0	0	2	0	0	1	0
Q00526;P24941;Q00535;P06493;P11802;Q00534;P50750;Q96Q40;O94921;Q07002;Q00537;Q9NYV4;Q14004	Q00526;P24941	3;2;1;1;1;1;1;1;1;1;1;1;1	3;2;1;1;1;1;1;1;1;1;1;1;1	2;1;0;0;0;0;0;0;0;0;0;0;0	Cyclin-dependent kinase 3;Cyclin-dependent kinase 2	CDK3;CDK2	sp|Q00526|CDK3_HUMAN Cyclin-dependent kinase 3 OS=Homo sapiens OX=9606 GN=CDK3 PE=1 SV=1;sp|P24941|CDK2_HUMAN Cyclin-dependent kinase 2 OS=Homo sapiens OX=9606 GN=CDK2 PE=1 SV=2	13	3	3	2	1	1	1	1	1	1	1	1	0	1	1	1	1	1	0	0	1	0	2	0	2	2	0	2	1	1	1	1	1	1	1	0	1	1	1	2	1	0
Q00577	Q00577	6	6	6	Transcriptional activator protein Pur-alpha	PURA	sp|Q00577|PURA_HUMAN Transcriptional activator protein Pur-alpha OS=Homo sapiens OX=9606 GN=PURA PE=1 SV=2	1	6	6	6	4	4	5	4	5	4	4	4	4	5	4	5	4	5	4	5	4	4	4	5	5	5	4	5	5	4	4	4	3	4	4	5	4	5	4	4	5	4
Q00610	Q00610	85	85	66	Clathrin heavy chain 1	CLTC	sp|Q00610|CLH1_HUMAN Clathrin heavy chain 1 OS=Homo sapiens OX=9606 GN=CLTC PE=1 SV=5	1	85	85	66	67	68	65	68	65	65	66	66	64	67	66	64	67	64	68	69	68	70	69	65	68	68	71	67	72	66	69	70	68	70	62	55	65	62	64	68	58	62
Q00688	Q00688	8	8	8	Peptidyl-prolyl cis-trans isomerase FKBP3	FKBP3	sp|Q00688|FKBP3_HUMAN Peptidyl-prolyl cis-trans isomerase FKBP3 OS=Homo sapiens OX=9606 GN=FKBP3 PE=1 SV=1	1	8	8	8	6	5	6	5	4	6	5	5	5	4	5	5	6	4	6	7	2	6	5	5	4	5	5	6	6	4	6	3	6	2	3	5	3	7	5	5	5	4
Q00722	Q00722	8	8	8	1-phosphatidylinositol 4,5-bisphosphate phosphodiesterase beta-2	PLCB2	sp|Q00722|PLCB2_HUMAN 1-phosphatidylinositol 4,5-bisphosphate phosphodiesterase beta-2 OS=Homo sapiens OX=9606 GN=PLCB2 PE=1 SV=2	1	8	8	8	2	4	4	4	5	3	3	2	6	4	3	3	4	3	2	5	3	5	6	1	4	4	7	5	5	3	3	3	6	5	4	3	2	5	4	5	5	4
Q00796	Q00796	5	5	5	Sorbitol dehydrogenase	SORD	sp|Q00796|DHSO_HUMAN Sorbitol dehydrogenase OS=Homo sapiens OX=9606 GN=SORD PE=1 SV=4	1	5	5	5	0	3	0	2	0	1	2	2	3	0	1	0	1	2	1	2	0	0	2	0	0	3	1	3	2	0	1	0	1	4	2	0	3	1	2	1	0	3
Q01082	Q01082	52	51	51	Spectrin beta chain, non-erythrocytic 1	SPTBN1	sp|Q01082|SPTB2_HUMAN Spectrin beta chain, non-erythrocytic 1 OS=Homo sapiens OX=9606 GN=SPTBN1 PE=1 SV=2	1	52	51	51	13	38	17	31	30	37	26	32	22	28	17	13	35	23	37	28	37	16	14	30	33	41	35	25	31	23	16	37	27	34	34	29	31	37	23	44	27	33
Q01433	Q01433	19	19	19	AMP deaminase 2	AMPD2	sp|Q01433|AMPD2_HUMAN AMP deaminase 2 OS=Homo sapiens OX=9606 GN=AMPD2 PE=1 SV=2	1	19	19	19	15	15	14	15	13	11	13	16	15	13	9	7	11	11	12	7	17	10	9	12	12	13	11	13	10	12	12	13	9	10	12	11	13	14	13	10	12	10
Q01469;A8MUU1	Q01469	5;1	5;1	5;1	Fatty acid-binding protein, epidermal	FABP5	sp|Q01469|FABP5_HUMAN Fatty acid-binding protein 5 OS=Homo sapiens OX=9606 GN=FABP5 PE=1 SV=3	2	5	5	5	0	0	0	0	0	0	0	0	0	0	0	0	0	0	0	2	0	0	0	0	0	0	0	0	0	0	0	0	3	0	0	0	0	1	0	0	0	0
Q01518;P40123	Q01518	35;1	35;1	35;1	Adenylyl cyclase-associated protein 1	CAP1	sp|Q01518|CAP1_HUMAN Adenylyl cyclase-associated protein 1 OS=Homo sapiens OX=9606 GN=CAP1 PE=1 SV=5	2	35	35	35	27	27	28	29	31	28	30	30	26	32	30	27	29	27	29	29	32	30	26	31	30	29	30	27	31	27	27	29	27	30	25	25	25	26	28	27	25	30
Q01813	Q01813	35	35	33	ATP-dependent 6-phosphofructokinase, platelet type	PFKP	sp|Q01813|PFKAP_HUMAN ATP-dependent 6-phosphofructokinase, platelet type OS=Homo sapiens OX=9606 GN=PFKP PE=1 SV=2	1	35	35	33	31	28	29	26	31	32	33	27	24	32	27	26	29	26	30	31	25	30	32	28	29	29	31	29	31	26	32	32	34	28	33	31	25	34	32	32	30	29
Q01970	Q01970	3	3	3	1-phosphatidylinositol 4,5-bisphosphate phosphodiesterase beta-3	PLCB3	sp|Q01970|PLCB3_HUMAN 1-phosphatidylinositol 4,5-bisphosphate phosphodiesterase beta-3 OS=Homo sapiens OX=9606 GN=PLCB3 PE=1 SV=2	1	3	3	3	0	1	0	0	0	0	1	0	0	1	0	0	0	0	0	0	0	0	1	0	1	1	1	1	0	0	1	1	1	0	1	1	1	0	1	1	1	1
Q02108	Q02108	13	13	13	Guanylate cyclase soluble subunit alpha-3	GUCY1A3	sp|Q02108|GCYA1_HUMAN Guanylate cyclase soluble subunit alpha-1 OS=Homo sapiens OX=9606 GN=GUCY1A1 PE=1 SV=2	1	13	13	13	5	8	3	4	5	4	4	5	2	4	6	3	6	4	5	3	4	2	4	7	6	6	3	5	2	6	3	6	3	5	4	1	8	5	5	6	5	3
Q02153	Q02153	14	14	14	Guanylate cyclase soluble subunit beta-1	GUCY1B3	sp|Q02153|GCYB1_HUMAN Guanylate cyclase soluble subunit beta-1 OS=Homo sapiens OX=9606 GN=GUCY1B1 PE=1 SV=1	1	14	14	14	7	10	7	6	7	5	4	5	5	9	5	5	7	8	5	6	8	8	7	7	6	8	8	5	6	8	7	11	9	7	10	6	9	8	8	10	7	8
Q02218;Q9ULD0	Q02218	7;2	7;2	7;2	2-oxoglutarate dehydrogenase, mitochondrial	OGDH	sp|Q02218|ODO1_HUMAN 2-oxoglutarate dehydrogenase, mitochondrial OS=Homo sapiens OX=9606 GN=OGDH PE=1 SV=3	2	7	7	7	2	3	1	2	1	2	2	2	1	1	3	3	1	3	2	3	2	3	2	1	1	2	3	2	3	3	3	2	1	2	0	1	1	1	2	0	0	2
Q02413	Q02413	6	6	6	Desmoglein-1	DSG1	sp|Q02413|DSG1_HUMAN Desmoglein-1 OS=Homo sapiens OX=9606 GN=DSG1 PE=1 SV=2	1	6	6	6	1	0	0	0	0	0	0	0	0	0	0	0	0	0	0	2	0	0	0	5	0	0	0	0	0	1	0	0	0	0	0	0	0	0	0	0	0	0
Q02790	Q02790	4	4	4	Peptidyl-prolyl cis-trans isomerase FKBP4;Peptidyl-prolyl cis-trans isomerase FKBP4, N-terminally processed	FKBP4	sp|Q02790|FKBP4_HUMAN Peptidyl-prolyl cis-trans isomerase FKBP4 OS=Homo sapiens OX=9606 GN=FKBP4 PE=1 SV=3	1	4	4	4	2	0	0	0	1	0	2	0	3	0	1	1	0	0	0	1	0	0	0	0	3	0	2	1	2	0	2	0	2	0	0	1	0	3	0	0	1	0
Q02818	Q02818	8	8	8	Nucleobindin-1	NUCB1	sp|Q02818|NUCB1_HUMAN Nucleobindin-1 OS=Homo sapiens OX=9606 GN=NUCB1 PE=1 SV=4	1	8	8	8	5	1	3	1	7	1	5	1	4	2	3	3	3	5	2	5	2	4	6	2	3	4	5	4	6	2	6	3	2	1	3	4	1	5	1	2	7	1
Q02978	Q02978	4	4	4	Mitochondrial 2-oxoglutarate/malate carrier protein	SLC25A11	sp|Q02978|M2OM_HUMAN Mitochondrial 2-oxoglutarate/malate carrier protein OS=Homo sapiens OX=9606 GN=SLC25A11 PE=1 SV=3	1	4	4	4	1	2	1	1	2	1	2	2	0	2	2	2	2	2	1	3	3	2	1	3	1	1	2	2	2	2	2	2	3	2	1	2	2	0	2	1	1	2
Q03518	Q03518	5	5	5	Antigen peptide transporter 1	TAP1	sp|Q03518|TAP1_HUMAN Antigen peptide transporter 1 OS=Homo sapiens OX=9606 GN=TAP1 PE=1 SV=2	1	5	5	5	2	2	3	2	3	3	4	3	1	1	3	3	4	4	3	2	3	3	2	2	5	2	4	3	4	3	4	2	3	2	5	4	2	2	2	1	3	2
Q03519;Q9NUT2;Q9NRK6	Q03519	9;1;1	9;1;1	9;1;1	Antigen peptide transporter 2	TAP2	sp|Q03519|TAP2_HUMAN Antigen peptide transporter 2 OS=Homo sapiens OX=9606 GN=TAP2 PE=1 SV=1	3	9	9	9	3	4	4	5	3	4	5	3	2	3	3	3	4	3	3	2	4	4	2	2	3	2	3	2	3	2	6	3	4	3	5	4	3	3	1	0	4	5
Q04206	Q04206	3	3	3	Transcription factor p65	RELA	sp|Q04206|TF65_HUMAN Transcription factor p65 OS=Homo sapiens OX=9606 GN=RELA PE=1 SV=2	1	3	3	3	1	2	0	1	1	2	2	1	1	2	1	1	0	1	1	0	2	1	1	2	1	2	2	1	2	2	1	2	3	2	1	1	2	1	2	1	1	1
Q04446	Q04446	7	7	7	1,4-alpha-glucan-branching enzyme	GBE1	sp|Q04446|GLGB_HUMAN 1,4-alpha-glucan-branching enzyme OS=Homo sapiens OX=9606 GN=GBE1 PE=1 SV=3	1	7	7	7	5	5	5	5	4	5	5	6	4	4	4	4	4	4	3	5	3	4	6	5	5	5	3	6	5	4	5	5	5	5	3	4	5	3	4	5	4	5
Q04637;REV__Q8NEG2	Q04637	19;1	19;1	18;1	Eukaryotic translation initiation factor 4 gamma 1	EIF4G1	sp|Q04637|IF4G1_HUMAN Eukaryotic translation initiation factor 4 gamma 1 OS=Homo sapiens OX=9606 GN=EIF4G1 PE=1 SV=4	2	19	19	18	10	9	11	8	11	6	11	7	9	7	10	6	11	6	7	8	10	9	9	9	10	10	10	9	11	7	11	9	9	7	8	9	9	10	9	8	9	12
Q04759	Q04759	9	8	8	Protein kinase C theta type	PRKCQ	sp|Q04759|KPCT_HUMAN Protein kinase C theta type OS=Homo sapiens OX=9606 GN=PRKCQ PE=1 SV=3	1	9	8	8	3	4	2	3	3	3	3	2	3	2	1	2	3	4	2	2	1	1	1	4	3	4	2	2	1	2	1	0	1	3	2	2	2	3	1	3	1	1
Q04760	Q04760	6	6	6	Lactoylglutathione lyase	GLO1	sp|Q04760|LGUL_HUMAN Lactoylglutathione lyase OS=Homo sapiens OX=9606 GN=GLO1 PE=1 SV=4	1	6	6	6	4	6	2	5	4	5	4	6	4	4	4	5	3	4	5	3	4	3	5	4	4	3	6	5	3	4	3	5	5	4	3	4	5	5	5	6	4	4
Q04837	Q04837	5	5	5	Single-stranded DNA-binding protein, mitochondrial	SSBP1	sp|Q04837|SSBP_HUMAN Single-stranded DNA-binding protein, mitochondrial OS=Homo sapiens OX=9606 GN=SSBP1 PE=1 SV=1	1	5	5	5	4	4	3	4	3	3	4	4	4	4	4	4	4	5	3	3	3	4	3	4	4	4	4	4	4	4	3	4	4	4	4	3	4	3	2	4	4	4
Q04917	Q04917	19	16	16	14-3-3 protein eta	YWHAH	sp|Q04917|1433F_HUMAN 14-3-3 protein eta OS=Homo sapiens OX=9606 GN=YWHAH PE=1 SV=4	1	19	16	16	17	18	18	17	19	18	18	18	16	18	18	17	17	18	16	18	16	19	17	16	17	17	19	17	18	17	18	17	19	16	17	16	15	17	16	17	16	15
Q04941	Q04941	1	1	1	Proteolipid protein 2	PLP2	sp|Q04941|PLP2_HUMAN Proteolipid protein 2 OS=Homo sapiens OX=9606 GN=PLP2 PE=1 SV=1	1	1	1	1	1	1	1	1	1	1	1	1	1	1	1	1	1	1	1	1	1	1	1	1	1	1	1	1	1	1	1	1	1	1	1	1	1	1	1	1	1	1
Q05193	Q05193	17	11	10	Dynamin-1	DNM1	sp|Q05193|DYN1_HUMAN Dynamin-1 OS=Homo sapiens OX=9606 GN=DNM1 PE=1 SV=2	1	17	11	10	8	10	6	13	8	8	6	9	6	7	9	8	9	7	12	5	9	9	8	7	7	10	10	9	8	11	8	14	8	11	10	11	14	9	10	12	13	10
Q05209	Q05209	18	18	18	Tyrosine-protein phosphatase non-receptor type 12	PTPN12	sp|Q05209|PTN12_HUMAN Tyrosine-protein phosphatase non-receptor type 12 OS=Homo sapiens OX=9606 GN=PTPN12 PE=1 SV=3	1	18	18	18	11	11	11	10	11	12	11	12	9	12	11	9	12	9	11	9	9	10	10	10	10	11	10	11	10	11	9	10	10	11	10	9	9	8	10	8	9	9
Q05397	Q05397	12	12	12	Focal adhesion kinase 1	PTK2	sp|Q05397|FAK1_HUMAN Focal adhesion kinase 1 OS=Homo sapiens OX=9606 GN=PTK2 PE=1 SV=2	1	12	12	12	3	5	3	6	6	6	7	5	3	4	3	4	6	4	9	3	7	5	2	6	3	7	5	5	7	4	5	6	4	4	5	4	5	6	5	6	6	6
Q05655	Q05655	18	18	17	Protein kinase C delta type;Protein kinase C delta type regulatory subunit;Protein kinase C delta type catalytic subunit	PRKCD	sp|Q05655|KPCD_HUMAN Protein kinase C delta type OS=Homo sapiens OX=9606 GN=PRKCD PE=1 SV=2	1	18	18	17	14	13	11	15	11	13	15	14	12	10	14	12	14	13	13	11	12	13	12	11	12	12	13	13	8	13	11	12	13	11	12	13	12	16	11	16	12	11
Q05682	Q05682	32	32	32	Caldesmon	CALD1	sp|Q05682|CALD1_HUMAN Caldesmon OS=Homo sapiens OX=9606 GN=CALD1 PE=1 SV=3	1	32	32	32	26	27	29	27	25	29	26	28	25	27	25	25	27	25	30	27	29	26	27	28	24	29	28	25	28	26	27	30	29	27	26	25	26	24	27	28	24	26
Q06033	Q06033	4	4	4	Inter-alpha-trypsin inhibitor heavy chain H3	ITIH3	sp|Q06033|ITIH3_HUMAN Inter-alpha-trypsin inhibitor heavy chain H3 OS=Homo sapiens OX=9606 GN=ITIH3 PE=1 SV=2	1	4	4	4	1	0	0	0	0	0	1	0	3	0	0	0	1	0	0	0	0	0	0	0	3	0	0	0	2	0	1	0	0	0	0	1	0	1	0	0	2	0
Q06124	Q06124	7	7	7	Tyrosine-protein phosphatase non-receptor type 11	PTPN11	sp|Q06124|PTN11_HUMAN Tyrosine-protein phosphatase non-receptor type 11 OS=Homo sapiens OX=9606 GN=PTPN11 PE=1 SV=3	1	7	7	7	5	5	5	5	4	4	4	5	4	5	5	6	4	4	3	5	5	4	4	3	4	5	4	5	6	4	6	4	5	4	4	3	5	5	4	5	4	4
Q06187;P29317;P29320;P54762;P54760;Q15375;P54753;P29322;Q9UF33;P54756;P29323	Q06187	23;1;1;1;1;1;1;1;1;1;1	23;1;1;1;1;1;1;1;1;1;1	23;1;1;1;1;1;1;1;1;1;1	Tyrosine-protein kinase BTK	BTK	sp|Q06187|BTK_HUMAN Tyrosine-protein kinase BTK OS=Homo sapiens OX=9606 GN=BTK PE=1 SV=3	11	23	23	23	14	17	14	16	15	15	17	15	12	14	16	14	14	12	16	16	15	17	16	14	16	17	20	18	18	15	16	15	19	15	17	18	14	19	17	18	19	17
Q06210	Q06210	3	3	3	Glutamine--fructose-6-phosphate aminotransferase [isomerizing] 1	GFPT1	sp|Q06210|GFPT1_HUMAN Glutamine--fructose-6-phosphate aminotransferase [isomerizing] 1 OS=Homo sapiens OX=9606 GN=GFPT1 PE=1 SV=3	1	3	3	3	3	0	1	0	2	0	1	1	3	0	1	0	1	0	0	2	0	1	1	0	2	0	1	2	1	0	1	0	1	0	1	1	2	2	0	1	3	0
Q06323	Q06323	12	12	12	Proteasome activator complex subunit 1	PSME1	sp|Q06323|PSME1_HUMAN Proteasome activator complex subunit 1 OS=Homo sapiens OX=9606 GN=PSME1 PE=1 SV=1	1	12	12	12	8	9	8	9	8	9	10	8	9	9	9	8	8	8	9	9	8	9	9	8	8	9	9	8	9	7	9	9	10	7	9	9	7	9	8	9	8	8
Q06830	Q06830	14	14	11	Peroxiredoxin-1	PRDX1	sp|Q06830|PRDX1_HUMAN Peroxiredoxin-1 OS=Homo sapiens OX=9606 GN=PRDX1 PE=1 SV=1	1	14	14	11	12	11	9	14	10	11	12	11	11	9	11	9	10	12	12	10	9	11	12	11	10	13	12	10	11	9	10	12	11	10	8	10	11	12	10	11	10	10
Q07020	Q07020	1	1	1	60S ribosomal protein L18	RPL18	sp|Q07020|RL18_HUMAN 60S ribosomal protein L18 OS=Homo sapiens OX=9606 GN=RPL18 PE=1 SV=2	1	1	1	1	0	0	0	0	0	0	0	0	1	0	0	0	0	1	0	0	0	0	1	0	0	0	0	1	1	0	1	0	1	0	0	0	0	1	0	0	1	0
Q07021	Q07021	6	6	6	Complement component 1 Q subcomponent-binding protein, mitochondrial	C1QBP	sp|Q07021|C1QBP_HUMAN Complement component 1 Q subcomponent-binding protein, mitochondrial OS=Homo sapiens OX=9606 GN=C1QBP PE=1 SV=1	1	6	6	6	6	5	6	6	4	4	6	5	6	6	6	5	5	5	3	5	3	6	6	6	6	6	6	6	5	4	6	4	5	4	4	4	3	5	4	6	5	4
Q07812	Q07812	4	4	4	Apoptosis regulator BAX	BAX	sp|Q07812|BAX_HUMAN Apoptosis regulator BAX OS=Homo sapiens OX=9606 GN=BAX PE=1 SV=1	1	4	4	4	1	2	0	1	0	1	1	1	0	1	1	1	0	1	0	0	0	1	1	0	1	2	2	1	0	0	1	0	1	2	1	0	2	0	0	0	0	0
Q07817	Q07817	2	2	2	Bcl-2-like protein 1	BCL2L1	sp|Q07817|B2CL1_HUMAN Bcl-2-like protein 1 OS=Homo sapiens OX=9606 GN=BCL2L1 PE=1 SV=1	1	2	2	2	2	2	2	2	1	2	2	2	2	2	2	2	2	1	1	2	2	2	2	2	2	2	2	2	2	2	1	1	1	2	1	2	2	2	1	2	2	2
Q07866;Q9H0B6;Q9NSK0	Q07866	9;2;1	9;2;1	9;2;1	Kinesin light chain 1	KLC1	sp|Q07866|KLC1_HUMAN Kinesin light chain 1 OS=Homo sapiens OX=9606 GN=KLC1 PE=1 SV=2	3	9	9	9	3	7	7	5	2	4	3	4	5	5	6	4	5	3	2	5	3	4	5	4	3	7	7	5	5	6	4	5	6	4	6	5	5	6	5	6	6	5
Q07960	Q07960	20	20	20	Rho GTPase-activating protein 1	ARHGAP1	sp|Q07960|RHG01_HUMAN Rho GTPase-activating protein 1 OS=Homo sapiens OX=9606 GN=ARHGAP1 PE=1 SV=1	1	20	20	20	14	16	12	12	14	13	13	13	11	13	14	14	14	13	13	14	13	14	14	16	13	13	15	14	13	13	12	15	14	14	14	12	13	13	16	11	13	13
Q08188	Q08188	2	2	2	Protein-glutamine gamma-glutamyltransferase E;Protein-glutamine gamma-glutamyltransferase E 50 kDa catalytic chain;Protein-glutamine gamma-glutamyltransferase E 27 kDa non-catalytic chain	TGM3	sp|Q08188|TGM3_HUMAN Protein-glutamine gamma-glutamyltransferase E OS=Homo sapiens OX=9606 GN=TGM3 PE=1 SV=4	1	2	2	2	0	0	0	0	0	0	0	0	0	0	0	0	0	0	0	2	0	0	0	1	0	0	0	0	0	0	0	0	0	0	0	0	0	0	0	0	0	0
Q08209;P16298;P48454	Q08209	7;3;1	7;3;1	7;3;1	Serine/threonine-protein phosphatase 2B catalytic subunit alpha isoform	PPP3CA	sp|Q08209|PP2BA_HUMAN Serine/threonine-protein phosphatase 2B catalytic subunit alpha isoform OS=Homo sapiens OX=9606 GN=PPP3CA PE=1 SV=1	3	7	7	7	3	3	2	3	4	4	4	5	3	4	6	3	3	3	3	4	3	3	3	7	4	4	4	4	2	5	4	2	4	3	5	3	4	3	5	4	5	5
Q08257	Q08257	7	7	7	Quinone oxidoreductase	CRYZ	sp|Q08257|QOR_HUMAN Quinone oxidoreductase OS=Homo sapiens OX=9606 GN=CRYZ PE=1 SV=1	1	7	7	7	0	4	0	1	2	2	1	2	1	2	2	2	2	0	1	3	0	1	1	2	1	2	2	1	5	3	0	2	5	0	3	1	0	1	0	0	1	1
Q08379	Q08379	3	3	3	Golgin subfamily A member 2	GOLGA2	sp|Q08379|GOGA2_HUMAN Golgin subfamily A member 2 OS=Homo sapiens OX=9606 GN=GOLGA2 PE=1 SV=3	1	3	3	3	1	3	0	0	2	1	3	2	1	2	1	0	2	2	1	2	0	3	2	1	3	3	1	3	2	0	2	1	2	0	3	1	1	1	1	1	1	1
Q08380	Q08380	6	6	6	Galectin-3-binding protein	LGALS3BP	sp|Q08380|LG3BP_HUMAN Galectin-3-binding protein OS=Homo sapiens OX=9606 GN=LGALS3BP PE=1 SV=1	1	6	6	6	6	0	1	0	1	0	5	0	1	0	0	1	1	0	0	0	0	1	0	0	4	0	0	1	1	0	4	0	2	0	0	5	0	1	0	0	3	0
Q08462	Q08462	1	1	1	Adenylate cyclase type 2	ADCY2	sp|Q08462|ADCY2_HUMAN Adenylate cyclase type 2 OS=Homo sapiens OX=9606 GN=ADCY2 PE=1 SV=5	1	1	1	1	0	0	0	0	0	0	0	0	1	0	0	1	0	0	1	0	0	0	0	0	0	0	0	0	0	1	0	0	0	0	0	0	0	0	0	0	0	0
Q08495	Q08495	12	12	12	Dematin	DMTN	sp|Q08495|DEMA_HUMAN Dematin OS=Homo sapiens OX=9606 GN=DMTN PE=1 SV=3	1	12	12	12	8	10	11	12	8	9	10	10	12	10	9	11	8	9	10	9	10	11	9	9	10	10	10	10	8	9	10	10	8	7	8	5	10	8	9	10	10	7
Q08554	Q08554	3	3	3	Desmocollin-1	DSC1	sp|Q08554|DSC1_HUMAN Desmocollin-1 OS=Homo sapiens OX=9606 GN=DSC1 PE=1 SV=2	1	3	3	3	0	0	0	0	0	0	0	0	0	0	0	0	0	0	0	0	0	0	0	3	0	0	0	0	0	1	0	0	0	0	0	0	0	0	0	0	0	0
Q08722	Q08722	3	3	3	Leukocyte surface antigen CD47	CD47	sp|Q08722|CD47_HUMAN Leukocyte surface antigen CD47 OS=Homo sapiens OX=9606 GN=CD47 PE=1 SV=1	1	3	3	3	3	3	3	3	3	3	3	3	3	3	3	3	3	3	2	2	3	2	3	3	3	3	3	3	3	3	3	3	2	3	3	3	3	3	3	3	3	3
Q08752	Q08752	3	3	3	Peptidyl-prolyl cis-trans isomerase D	PPID	sp|Q08752|PPID_HUMAN Peptidyl-prolyl cis-trans isomerase D OS=Homo sapiens OX=9606 GN=PPID PE=1 SV=3	1	3	3	3	3	2	1	1	2	1	2	2	2	0	2	2	2	2	2	1	1	2	2	2	2	2	2	2	2	0	2	0	2	0	2	1	1	1	2	1	1	0
Q0VD83	Q0VD83	2	2	2	Apolipoprotein B receptor	APOBR	sp|Q0VD83|APOBR_HUMAN Apolipoprotein B receptor OS=Homo sapiens OX=9606 GN=APOBR PE=1 SV=3	1	2	2	2	0	0	0	0	0	0	0	0	0	0	2	1	0	0	1	0	0	0	0	0	0	0	0	0	0	0	0	0	0	0	0	0	0	1	1	1	0	0
Q0VF96	Q0VF96	1	1	1	Cingulin-like protein 1	CGNL1	sp|Q0VF96|CGNL1_HUMAN Cingulin-like protein 1 OS=Homo sapiens OX=9606 GN=CGNL1 PE=1 SV=2	1	1	1	1	0	0	0	0	0	1	0	1	0	0	0	1	1	1	0	0	1	1	1	0	0	0	0	0	0	0	0	1	0	0	1	1	0	1	0	0	0	1
Q0ZGT2	Q0ZGT2	41	41	41	Nexilin	NEXN	sp|Q0ZGT2|NEXN_HUMAN Nexilin OS=Homo sapiens OX=9606 GN=NEXN PE=1 SV=1	1	41	41	41	32	31	31	29	30	27	35	26	31	29	35	26	28	34	25	29	26	33	31	31	29	32	34	30	26	22	33	27	32	29	28	26	25	29	25	28	28	26
Q10471	Q10471	4	4	4	Polypeptide N-acetylgalactosaminyltransferase 2;Polypeptide N-acetylgalactosaminyltransferase 2 soluble form	GALNT2	sp|Q10471|GALT2_HUMAN Polypeptide N-acetylgalactosaminyltransferase 2 OS=Homo sapiens OX=9606 GN=GALNT2 PE=1 SV=1	1	4	4	4	1	0	0	0	0	0	1	0	0	0	1	0	1	1	0	0	0	0	1	0	1	1	1	0	1	0	1	0	2	0	1	0	0	0	0	0	0	0
Q10567	Q10567	28	28	15	AP-1 complex subunit beta-1	AP1B1	sp|Q10567|AP1B1_HUMAN AP-1 complex subunit beta-1 OS=Homo sapiens OX=9606 GN=AP1B1 PE=1 SV=2	1	28	28	15	21	21	21	19	21	20	19	20	23	19	24	18	22	17	16	22	19	20	24	16	16	22	25	21	18	19	19	19	23	18	18	15	22	21	17	19	19	17
Q12765	Q12765	2	2	2	Secernin-1	SCRN1	sp|Q12765|SCRN1_HUMAN Secernin-1 OS=Homo sapiens OX=9606 GN=SCRN1 PE=1 SV=2	1	2	2	2	0	1	1	0	1	1	1	0	1	0	1	0	1	1	1	0	0	0	0	1	1	1	1	1	0	0	2	0	1	0	1	0	1	1	0	1	1	0
Q12797	Q12797	3	3	3	Aspartyl/asparaginyl beta-hydroxylase	ASPH	sp|Q12797|ASPH_HUMAN Aspartyl/asparaginyl beta-hydroxylase OS=Homo sapiens OX=9606 GN=ASPH PE=1 SV=3	1	3	3	3	1	2	1	0	2	1	2	2	1	2	2	0	1	1	2	2	2	1	1	1	2	1	2	2	1	1	2	1	2	1	2	1	1	1	1	2	2	1
Q12846	Q12846	4	4	4	Syntaxin-4	STX4	sp|Q12846|STX4_HUMAN Syntaxin-4 OS=Homo sapiens OX=9606 GN=STX4 PE=1 SV=2	1	4	4	4	0	1	1	1	1	1	2	3	1	2	2	2	1	1	2	1	1	1	1	2	2	3	1	1	0	1	0	2	2	2	0	2	2	2	1	2	2	1
Q12851	Q12851	4	4	4	Mitogen-activated protein kinase kinase kinase kinase 2	MAP4K2	sp|Q12851|M4K2_HUMAN Mitogen-activated protein kinase kinase kinase kinase 2 OS=Homo sapiens OX=9606 GN=MAP4K2 PE=1 SV=2	1	4	4	4	0	1	1	0	1	1	2	0	0	1	1	1	2	2	0	2	2	1	2	2	2	2	1	2	0	0	2	2	2	1	1	2	0	1	2	1	2	0
Q12882	Q12882	3	3	3	Dihydropyrimidine dehydrogenase [NADP(+)]	DPYD	sp|Q12882|DPYD_HUMAN Dihydropyrimidine dehydrogenase [NADP(+)] OS=Homo sapiens OX=9606 GN=DPYD PE=1 SV=2	1	3	3	3	1	0	0	1	0	1	1	0	0	0	0	0	0	0	1	0	0	0	0	0	0	0	0	1	0	2	0	2	1	1	1	0	1	1	0	1	0	2
Q12904	Q12904	6	6	6	Aminoacyl tRNA synthase complex-interacting multifunctional protein 1;Endothelial monocyte-activating polypeptide 2	AIMP1	sp|Q12904|AIMP1_HUMAN Aminoacyl tRNA synthase complex-interacting multifunctional protein 1 OS=Homo sapiens OX=9606 GN=AIMP1 PE=1 SV=2	1	6	6	6	3	3	4	2	3	2	5	4	3	2	3	4	3	5	2	2	2	2	3	3	2	4	2	4	2	1	2	1	5	1	2	2	2	3	2	3	1	2
Q12907	Q12907	11	11	11	Vesicular integral-membrane protein VIP36	LMAN2	sp|Q12907|LMAN2_HUMAN Vesicular integral-membrane protein VIP36 OS=Homo sapiens OX=9606 GN=LMAN2 PE=1 SV=1	1	11	11	11	4	6	4	4	5	5	3	4	5	6	4	4	7	6	6	7	6	7	5	5	7	8	7	7	7	4	2	5	7	3	6	4	4	4	6	5	3	6
Q12912	Q12912	3	3	3	Lymphoid-restricted membrane protein;Processed lymphoid-restricted membrane protein	LRMP	sp|Q12912|IRAG2_HUMAN Inositol 1,4,5-triphosphate receptor associated 2 OS=Homo sapiens OX=9606 GN=IRAG2 PE=1 SV=3	1	3	3	3	0	0	0	1	0	0	1	0	0	0	0	0	0	0	0	0	1	0	0	0	0	1	0	0	0	0	0	0	0	0	0	0	1	0	0	0	1	0
Q12913	Q12913	25	25	25	Receptor-type tyrosine-protein phosphatase eta	PTPRJ	sp|Q12913|PTPRJ_HUMAN Receptor-type tyrosine-protein phosphatase eta OS=Homo sapiens OX=9606 GN=PTPRJ PE=1 SV=3	1	25	25	25	17	20	14	21	15	20	20	18	13	20	16	14	16	18	19	20	19	19	17	20	19	20	18	20	17	18	21	18	20	19	18	20	18	14	18	18	20	17
Q12931	Q12931	5	5	5	Heat shock protein 75 kDa, mitochondrial	TRAP1	sp|Q12931|TRAP1_HUMAN Heat shock protein 75 kDa, mitochondrial OS=Homo sapiens OX=9606 GN=TRAP1 PE=1 SV=3	1	5	5	5	1	0	0	0	1	2	4	0	2	0	3	1	0	1	0	2	0	1	0	0	1	1	2	2	3	1	3	0	3	0	3	3	0	1	0	0	2	0
Q12974;Q93096	Q12974;Q93096	4;2	4;2	4;2	Protein tyrosine phosphatase type IVA 2;Protein tyrosine phosphatase type IVA 1	PTP4A2;PTP4A1	sp|Q12974|TP4A2_HUMAN Protein tyrosine phosphatase type IVA 2 OS=Homo sapiens OX=9606 GN=PTP4A2 PE=1 SV=1;sp|Q93096|TP4A1_HUMAN Protein tyrosine phosphatase type IVA 1 OS=Homo sapiens OX=9606 GN=PTP4A1 PE=1 SV=2	2	4	4	4	0	1	0	2	0	0	1	2	1	1	0	1	1	0	1	0	1	1	2	0	1	2	0	1	1	2	0	1	1	1	0	0	1	2	0	2	1	0
Q13011	Q13011	6	6	6	Delta(3,5)-Delta(2,4)-dienoyl-CoA isomerase, mitochondrial	ECH1	sp|Q13011|ECH1_HUMAN Delta(3,5)-Delta(2,4)-dienoyl-CoA isomerase, mitochondrial OS=Homo sapiens OX=9606 GN=ECH1 PE=1 SV=2	1	6	6	6	5	5	4	6	5	4	5	6	4	5	5	4	5	5	6	6	6	6	5	4	6	6	6	6	5	5	6	5	6	6	5	4	5	5	5	5	5	5
Q13033	Q13033	7	6	6	Striatin-3	STRN3	sp|Q13033|STRN3_HUMAN Striatin-3 OS=Homo sapiens OX=9606 GN=STRN3 PE=1 SV=3	1	7	6	6	4	4	3	3	4	5	4	4	5	4	3	4	4	3	3	3	4	5	3	2	5	4	3	4	3	5	3	3	3	4	3	3	5	3	3	3	2	3
Q13043	Q13043	10	10	5	Serine/threonine-protein kinase 4;Serine/threonine-protein kinase 4 37kDa subunit;Serine/threonine-protein kinase 4 18kDa subunit	STK4	sp|Q13043|STK4_HUMAN Serine/threonine-protein kinase 4 OS=Homo sapiens OX=9606 GN=STK4 PE=1 SV=2	1	10	10	5	6	8	6	7	7	8	8	5	4	5	7	6	6	4	4	5	3	6	8	6	7	6	7	8	5	5	7	5	6	3	7	7	5	7	5	6	5	4
Q13045	Q13045	33	33	33	Protein flightless-1 homolog	FLII	sp|Q13045|FLII_HUMAN Protein flightless-1 homolog OS=Homo sapiens OX=9606 GN=FLII PE=1 SV=2	1	33	33	33	21	23	19	22	18	19	22	25	15	20	19	19	20	25	18	23	22	21	24	25	24	27	24	28	23	20	23	27	19	19	22	13	24	20	23	25	22	24
Q13057	Q13057	3	3	3	Bifunctional coenzyme A synthase;Phosphopantetheine adenylyltransferase;Dephospho-CoA kinase	COASY	sp|Q13057|COASY_HUMAN Bifunctional coenzyme A synthase OS=Homo sapiens OX=9606 GN=COASY PE=1 SV=4	1	3	3	3	1	1	0	2	1	1	1	1	1	1	1	1	1	0	0	2	1	1	1	2	0	0	1	1	2	1	0	1	1	1	0	0	1	1	1	0	0	2
Q13094	Q13094	18	18	18	Lymphocyte cytosolic protein 2	LCP2	sp|Q13094|LCP2_HUMAN Lymphocyte cytosolic protein 2 OS=Homo sapiens OX=9606 GN=LCP2 PE=1 SV=1	1	18	18	18	10	16	15	12	15	16	13	15	16	14	14	14	13	14	14	13	14	15	15	16	12	16	15	16	14	14	15	15	16	13	12	11	14	13	14	14	15	14
Q13098	Q13098	5	5	5	COP9 signalosome complex subunit 1	GPS1	sp|Q13098|CSN1_HUMAN COP9 signalosome complex subunit 1 OS=Homo sapiens OX=9606 GN=GPS1 PE=1 SV=4	1	5	5	5	2	3	3	2	1	3	3	3	3	3	4	3	2	2	2	2	2	2	2	2	2	2	3	3	3	2	2	2	2	3	3	3	4	3	3	3	3	3
Q13126	Q13126	2	2	2	S-methyl-5-thioadenosine phosphorylase	MTAP	sp|Q13126|MTAP_HUMAN S-methyl-5-thioadenosine phosphorylase OS=Homo sapiens OX=9606 GN=MTAP PE=1 SV=2	1	2	2	2	2	2	2	1	1	2	2	2	2	2	1	2	1	2	1	1	1	1	1	1	2	2	0	2	1	2	2	2	1	2	2	1	2	2	1	0	2	1
Q13131	Q13131	5	5	5	5-AMP-activated protein kinase catalytic subunit alpha-1	PRKAA1	sp|Q13131|AAPK1_HUMAN 5-AMP-activated protein kinase catalytic subunit alpha-1 OS=Homo sapiens OX=9606 GN=PRKAA1 PE=1 SV=4	1	5	5	5	3	3	3	3	2	2	3	1	1	2	2	2	2	2	2	3	3	3	2	2	2	1	2	3	2	4	3	2	3	4	2	3	3	4	1	3	3	3
Q13148	Q13148	4	4	4	TAR DNA-binding protein 43	TARDBP	sp|Q13148|TADBP_HUMAN TAR DNA-binding protein 43 OS=Homo sapiens OX=9606 GN=TARDBP PE=1 SV=1	1	4	4	4	1	0	1	1	0	3	3	1	1	2	3	2	2	1	2	1	3	2	1	0	1	1	3	1	1	2	2	1	2	1	1	0	1	2	1	1	1	1
Q13155	Q13155	1	1	1	Aminoacyl tRNA synthase complex-interacting multifunctional protein 2	AIMP2	sp|Q13155|AIMP2_HUMAN Aminoacyl tRNA synthase complex-interacting multifunctional protein 2 OS=Homo sapiens OX=9606 GN=AIMP2 PE=1 SV=2	1	1	1	1	1	1	0	1	1	0	1	1	0	0	1	1	0	1	0	1	0	1	1	0	1	0	1	1	1	1	1	0	1	0	0	1	0	1	0	1	0	0
Q13162	Q13162	13	11	11	Peroxiredoxin-4	PRDX4	sp|Q13162|PRDX4_HUMAN Peroxiredoxin-4 OS=Homo sapiens OX=9606 GN=PRDX4 PE=1 SV=1	1	13	11	11	9	8	8	11	9	8	8	11	9	11	10	8	9	8	9	11	10	10	11	9	10	11	11	9	11	8	9	11	11	10	10	9	9	11	10	10	9	9
Q13177;O75914;Q13153	Q13177	8;2;1	8;2;1	8;2;1	Serine/threonine-protein kinase PAK 2;PAK-2p27;PAK-2p34	PAK2	sp|Q13177|PAK2_HUMAN Serine/threonine-protein kinase PAK 2 OS=Homo sapiens OX=9606 GN=PAK2 PE=1 SV=3	3	8	8	8	6	5	6	4	5	5	5	4	5	5	4	5	5	6	4	5	5	6	5	6	5	6	3	6	7	5	6	6	5	3	4	4	5	4	5	4	5	6
Q13188	Q13188	10	5	5	Serine/threonine-protein kinase 3;Serine/threonine-protein kinase 3 36kDa subunit;Serine/threonine-protein kinase 3 20kDa subunit	STK3	sp|Q13188|STK3_HUMAN Serine/threonine-protein kinase 3 OS=Homo sapiens OX=9606 GN=STK3 PE=1 SV=2	1	10	5	5	6	6	5	5	5	5	7	4	3	2	5	6	6	4	5	4	2	6	6	5	5	5	6	6	4	3	7	4	5	2	4	4	3	6	3	7	5	3
Q13200	Q13200	14	14	14	26S proteasome non-ATPase regulatory subunit 2	PSMD2	sp|Q13200|PSMD2_HUMAN 26S proteasome non-ATPase regulatory subunit 2 OS=Homo sapiens OX=9606 GN=PSMD2 PE=1 SV=3	1	14	14	14	11	9	5	7	6	5	11	6	7	7	6	5	7	7	7	5	6	9	10	3	4	5	10	8	5	6	5	5	4	7	6	6	6	6	5	6	7	6
Q13201	Q13201	48	48	48	Multimerin-1;Platelet glycoprotein Ia*;155 kDa platelet multimerin	MMRN1	sp|Q13201|MMRN1_HUMAN Multimerin-1 OS=Homo sapiens OX=9606 GN=MMRN1 PE=1 SV=3	1	48	48	48	40	39	38	42	41	43	40	39	38	39	34	38	43	36	38	40	43	34	43	38	40	38	39	41	45	38	39	39	38	35	35	34	42	41	42	41	37	42
Q13217	Q13217	7	7	7	DnaJ homolog subfamily C member 3	DNAJC3	sp|Q13217|DNJC3_HUMAN DnaJ homolog subfamily C member 3 OS=Homo sapiens OX=9606 GN=DNAJC3 PE=1 SV=1	1	7	7	7	3	2	2	2	3	2	2	2	1	2	2	3	2	2	2	4	2	3	4	2	3	2	5	7	6	1	4	2	6	1	4	3	2	4	2	2	1	1
Q13287	Q13287	9	9	9	N-myc-interactor	NMI	sp|Q13287|NMI_HUMAN N-myc-interactor OS=Homo sapiens OX=9606 GN=NMI PE=1 SV=2	1	9	9	9	9	0	1	0	0	1	7	1	2	0	0	1	0	0	0	0	0	0	0	0	3	0	0	1	0	1	7	0	3	0	0	5	0	0	0	0	2	0
Q13325	Q13325	1	1	1	Interferon-induced protein with tetratricopeptide repeats 5	IFIT5	sp|Q13325|IFIT5_HUMAN Interferon-induced protein with tetratricopeptide repeats 5 OS=Homo sapiens OX=9606 GN=IFIT5 PE=1 SV=1	1	1	1	1	1	0	0	0	0	0	1	0	0	0	0	0	0	0	0	0	0	0	0	0	0	0	0	0	0	0	0	0	0	0	0	0	0	0	0	0	0	0
Q13347	Q13347	8	8	8	Eukaryotic translation initiation factor 3 subunit I	EIF3I	sp|Q13347|EIF3I_HUMAN Eukaryotic translation initiation factor 3 subunit I OS=Homo sapiens OX=9606 GN=EIF3I PE=1 SV=1	1	8	8	8	2	2	2	3	4	2	3	2	2	3	2	1	3	3	1	4	1	2	3	1	3	3	5	4	2	1	3	1	3	1	3	1	1	2	1	2	3	1
Q13404	Q13404	6	1	1	Ubiquitin-conjugating enzyme E2 variant 1	UBE2V1	sp|Q13404|UB2V1_HUMAN Ubiquitin-conjugating enzyme E2 variant 1 OS=Homo sapiens OX=9606 GN=UBE2V1 PE=1 SV=2	1	6	1	1	5	5	4	5	6	5	6	5	5	6	6	5	6	6	5	5	5	5	6	4	6	6	6	6	6	4	6	6	5	4	6	4	4	5	6	6	5	5
Q13409	Q13409	3	3	3	Cytoplasmic dynein 1 intermediate chain 2	DYNC1I2	sp|Q13409|DC1I2_HUMAN Cytoplasmic dynein 1 intermediate chain 2 OS=Homo sapiens OX=9606 GN=DYNC1I2 PE=1 SV=3	1	3	3	3	0	0	0	1	1	0	2	1	1	0	0	1	0	1	0	1	0	0	0	0	0	0	1	2	1	2	2	0	1	0	1	1	2	3	0	2	1	0
Q13418	Q13418	21	21	21	Integrin-linked protein kinase	ILK	sp|Q13418|ILK_HUMAN Integrin-linked protein kinase OS=Homo sapiens OX=9606 GN=ILK PE=1 SV=2	1	21	21	21	20	21	21	21	20	21	20	20	19	21	20	20	21	21	21	20	21	21	21	21	21	21	21	21	21	20	21	21	20	20	20	20	20	20	20	21	19	21
Q13423	Q13423	28	28	28	NAD(P) transhydrogenase, mitochondrial	NNT	sp|Q13423|NNTM_HUMAN NAD(P) transhydrogenase, mitochondrial OS=Homo sapiens OX=9606 GN=NNT PE=1 SV=3	1	28	28	28	19	24	21	23	21	23	25	24	20	24	24	24	22	21	23	23	24	24	23	23	19	21	22	23	23	18	24	20	22	23	21	20	21	21	22	22	22	22
Q13442	Q13442	5	5	5	28 kDa heat- and acid-stable phosphoprotein	PDAP1	sp|Q13442|HAP28_HUMAN 28 kDa heat- and acid-stable phosphoprotein OS=Homo sapiens OX=9606 GN=PDAP1 PE=1 SV=1	1	5	5	5	3	2	3	2	2	2	2	2	3	2	3	3	2	2	2	2	2	4	3	2	2	2	4	3	3	2	4	2	3	4	3	2	3	2	2	2	3	2
Q13451	Q13451	10	10	10	Peptidyl-prolyl cis-trans isomerase FKBP5;Peptidyl-prolyl cis-trans isomerase FKBP5, N-terminally processed	FKBP5	sp|Q13451|FKBP5_HUMAN Peptidyl-prolyl cis-trans isomerase FKBP5 OS=Homo sapiens OX=9606 GN=FKBP5 PE=1 SV=2	1	10	10	10	10	2	6	4	5	4	9	4	7	4	7	5	5	6	4	5	3	6	9	1	5	5	9	4	6	3	4	4	8	5	6	5	4	7	3	4	6	4
Q13464	Q13464	22	15	15	Rho-associated protein kinase 1	ROCK1	sp|Q13464|ROCK1_HUMAN Rho-associated protein kinase 1 OS=Homo sapiens OX=9606 GN=ROCK1 PE=1 SV=1	1	22	15	15	13	12	12	10	11	12	12	9	9	12	13	11	10	13	11	9	13	10	11	11	15	14	13	14	9	12	12	12	16	11	13	10	15	11	12	10	12	10
Q13492	Q13492	4	4	4	Phosphatidylinositol-binding clathrin assembly protein	PICALM	sp|Q13492|PICAL_HUMAN Phosphatidylinositol-binding clathrin assembly protein OS=Homo sapiens OX=9606 GN=PICALM PE=1 SV=2	1	4	4	4	1	2	1	1	2	0	1	1	1	1	2	1	0	1	1	2	2	1	2	3	2	2	1	3	3	1	2	1	0	1	1	0	2	0	2	1	2	2
Q13496	Q13496	3	3	3	Myotubularin	MTM1	sp|Q13496|MTM1_HUMAN Myotubularin OS=Homo sapiens OX=9606 GN=MTM1 PE=1 SV=2	1	3	3	3	2	2	2	2	1	1	1	0	2	1	2	1	1	1	2	0	2	1	0	1	0	2	2	3	1	2	0	2	2	0	1	2	1	2	2	0	2	0
Q13501	Q13501	2	2	2	Sequestosome-1	SQSTM1	sp|Q13501|SQSTM_HUMAN Sequestosome-1 OS=Homo sapiens OX=9606 GN=SQSTM1 PE=1 SV=1	1	2	2	2	2	2	1	1	1	1	2	1	1	1	1	0	1	1	0	1	0	1	1	1	2	0	1	2	1	0	1	0	2	0	1	1	0	1	0	1	2	0
Q13509	Q13509	15	1	0	Tubulin beta-3 chain	TUBB3	sp|Q13509|TBB3_HUMAN Tubulin beta-3 chain OS=Homo sapiens OX=9606 GN=TUBB3 PE=1 SV=2	1	15	1	0	14	14	13	13	13	14	14	14	14	14	14	13	14	14	14	13	14	14	14	14	14	14	14	14	14	14	14	14	14	14	14	13	14	15	14	14	14	14
Q13510	Q13510	4	4	4	Acid ceramidase;Acid ceramidase subunit alpha;Acid ceramidase subunit beta	ASAH1	sp|Q13510|ASAH1_HUMAN Acid ceramidase OS=Homo sapiens OX=9606 GN=ASAH1 PE=1 SV=5	1	4	4	4	3	3	3	2	3	3	3	3	1	4	4	3	4	2	0	4	3	3	3	3	3	3	4	4	4	2	4	2	4	2	3	3	4	4	4	4	4	2
Q13526	Q13526	4	4	4	Peptidyl-prolyl cis-trans isomerase NIMA-interacting 1	PIN1	sp|Q13526|PIN1_HUMAN Peptidyl-prolyl cis-trans isomerase NIMA-interacting 1 OS=Homo sapiens OX=9606 GN=PIN1 PE=1 SV=1	1	4	4	4	3	3	3	2	1	1	3	2	0	2	1	3	2	2	1	1	1	1	2	2	2	3	2	3	2	1	2	2	2	2	3	2	2	1	2	2	2	2
Q13546	Q13546	2	2	2	Receptor-interacting serine/threonine-protein kinase 1	RIPK1	sp|Q13546|RIPK1_HUMAN Receptor-interacting serine/threonine-protein kinase 1 OS=Homo sapiens OX=9606 GN=RIPK1 PE=1 SV=3	1	2	2	2	1	1	1	1	1	1	1	1	1	1	1	1	1	1	1	1	1	1	1	1	1	1	1	1	1	1	1	0	1	1	1	1	1	1	0	1	1	1
Q13557;Q9UQM7;Q13555;Q13554	Q13557;Q9UQM7;Q13555;Q13554	4;3;3;3	4;3;3;3	4;3;3;3	Calcium/calmodulin-dependent protein kinase type II subunit delta;Calcium/calmodulin-dependent protein kinase type II subunit alpha;Calcium/calmodulin-dependent protein kinase type II subunit gamma;Calcium/calmodulin-dependent protein kinase type II subunit beta	CAMK2D;CAMK2A;CAMK2G;CAMK2B	sp|Q13557|KCC2D_HUMAN Calcium/calmodulin-dependent protein kinase type II subunit delta OS=Homo sapiens OX=9606 GN=CAMK2D PE=1 SV=3;sp|Q9UQM7|KCC2A_HUMAN Calcium/calmodulin-dependent protein kinase type II subunit alpha OS=Homo sapiens OX=9606 GN=CAMK2A PE	4	4	4	4	2	1	2	2	1	2	3	1	2	2	1	1	0	1	2	3	2	1	1	1	2	3	1	1	1	2	1	2	2	1	2	0	2	1	1	1	2	1
Q13561	Q13561	17	17	17	Dynactin subunit 2	DCTN2	sp|Q13561|DCTN2_HUMAN Dynactin subunit 2 OS=Homo sapiens OX=9606 GN=DCTN2 PE=1 SV=4	1	17	17	17	13	14	14	12	14	15	15	13	14	13	14	13	15	13	13	13	13	12	14	13	13	15	14	13	13	12	14	14	14	14	14	13	14	13	12	13	14	13
Q13564	Q13564	2	2	2	NEDD8-activating enzyme E1 regulatory subunit	NAE1	sp|Q13564|ULA1_HUMAN NEDD8-activating enzyme E1 regulatory subunit OS=Homo sapiens OX=9606 GN=NAE1 PE=1 SV=1	1	2	2	2	1	1	1	1	1	1	2	2	1	1	1	1	1	1	1	1	1	1	1	1	1	1	1	1	1	1	1	1	1	1	1	1	1	1	1	1	1	1
Q13576;Q86VI3	Q13576	74;1	74;1	73;0	Ras GTPase-activating-like protein IQGAP2	IQGAP2	sp|Q13576|IQGA2_HUMAN Ras GTPase-activating-like protein IQGAP2 OS=Homo sapiens OX=9606 GN=IQGAP2 PE=1 SV=4	2	74	74	73	50	49	45	55	49	48	56	55	46	51	54	47	49	46	49	50	45	50	52	57	55	54	51	56	56	54	56	54	49	53	51	45	55	46	47	49	45	52
Q13586;Q9P246	Q13586	25;1	25;1	25;1	Stromal interaction molecule 1	STIM1	sp|Q13586|STIM1_HUMAN Stromal interaction molecule 1 OS=Homo sapiens OX=9606 GN=STIM1 PE=1 SV=3	2	25	25	25	15	22	20	19	18	21	21	23	19	22	22	16	21	18	20	21	21	20	19	22	21	22	22	21	24	20	21	22	21	19	20	14	22	20	23	23	20	18
Q13596	Q13596	3	2	2	Sorting nexin-1	SNX1	sp|Q13596|SNX1_HUMAN Sorting nexin-1 OS=Homo sapiens OX=9606 GN=SNX1 PE=1 SV=3	1	3	2	2	1	1	2	2	2	1	1	0	2	0	1	1	1	3	0	2	1	2	2	0	2	2	3	3	3	1	1	1	1	1	2	2	2	2	1	2	3	1
Q13616	Q13616	1	1	1	Cullin-1	CUL1	sp|Q13616|CUL1_HUMAN Cullin-1 OS=Homo sapiens OX=9606 GN=CUL1 PE=1 SV=2	1	1	1	1	0	0	0	0	0	0	0	0	1	0	0	0	0	0	0	0	0	0	0	0	0	0	0	0	0	0	0	0	0	0	0	0	0	0	0	0	0	0
Q13617	Q13617	2	2	2	Cullin-2	CUL2	sp|Q13617|CUL2_HUMAN Cullin-2 OS=Homo sapiens OX=9606 GN=CUL2 PE=1 SV=2	1	2	2	2	2	1	1	0	0	1	2	1	1	0	0	2	0	0	0	0	0	0	0	2	1	0	1	1	1	1	2	0	1	1	1	2	1	2	1	0	1	0
Q13618	Q13618	4	4	4	Cullin-3	CUL3	sp|Q13618|CUL3_HUMAN Cullin-3 OS=Homo sapiens OX=9606 GN=CUL3 PE=1 SV=2	1	4	4	4	2	1	2	0	1	1	3	2	0	1	2	1	0	1	1	1	0	1	2	0	2	2	2	2	2	2	2	2	0	1	1	0	1	1	1	0	0	2
Q13619	Q13619	1	1	1	Cullin-4A	CUL4A	sp|Q13619|CUL4A_HUMAN Cullin-4A OS=Homo sapiens OX=9606 GN=CUL4A PE=1 SV=3	1	1	1	1	0	0	0	0	0	0	1	0	0	0	0	0	0	0	0	0	0	0	0	0	0	0	0	0	1	0	0	0	0	0	0	1	0	1	0	0	0	0
Q13630	Q13630	2	2	2	GDP-L-fucose synthase	TSTA3	sp|Q13630|FCL_HUMAN GDP-L-fucose synthase OS=Homo sapiens OX=9606 GN=GFUS PE=1 SV=1	1	2	2	2	2	2	1	1	1	2	2	2	1	2	1	0	0	1	2	0	1	1	2	0	0	0	0	0	0	0	1	1	2	1	0	1	0	1	1	1	1	1
Q13636;Q9UL26	Q13636	4;1	4;1	4;1	Ras-related protein Rab-31	RAB31	sp|Q13636|RAB31_HUMAN Ras-related protein Rab-31 OS=Homo sapiens OX=9606 GN=RAB31 PE=1 SV=1	2	4	4	4	1	0	2	1	0	0	0	0	1	1	0	0	0	1	1	1	0	2	1	0	0	1	0	0	0	1	0	1	1	0	1	0	0	0	0	0	0	0
Q13637;O14966	Q13637	14;1	14;1	12;0	Ras-related protein Rab-32	RAB32	sp|Q13637|RAB32_HUMAN Ras-related protein Rab-32 OS=Homo sapiens OX=9606 GN=RAB32 PE=1 SV=3	2	14	14	12	8	7	6	10	11	9	9	9	8	9	9	9	9	10	8	12	9	10	10	9	10	11	9	8	7	8	8	6	8	5	5	8	6	10	10	7	8	6
Q13642	Q13642	11	11	11	Four and a half LIM domains protein 1	FHL1	sp|Q13642|FHL1_HUMAN Four and a half LIM domains protein 1 OS=Homo sapiens OX=9606 GN=FHL1 PE=1 SV=4	1	11	11	11	7	6	6	10	7	7	6	7	6	8	6	6	6	8	8	6	8	7	6	8	6	8	7	6	7	7	5	8	8	10	7	7	7	7	8	7	7	6
Q13643	Q13643	3	3	3	Four and a half LIM domains protein 3	FHL3	sp|Q13643|FHL3_HUMAN Four and a half LIM domains protein 3 OS=Homo sapiens OX=9606 GN=FHL3 PE=1 SV=4	1	3	3	3	2	0	2	0	1	0	1	0	2	0	0	1	0	0	3	2	2	1	2	0	0	0	2	3	3	1	3	0	2	0	1	3	3	2	0	1	1	0
Q13813	Q13813	19	19	19	Spectrin alpha chain, non-erythrocytic 1	SPTAN1	sp|Q13813|SPTN1_HUMAN Spectrin alpha chain, non-erythrocytic 1 OS=Homo sapiens OX=9606 GN=SPTAN1 PE=1 SV=3	1	19	19	19	0	6	9	7	7	5	1	8	3	4	13	11	3	6	14	11	3	3	8	1	2	4	4	6	13	8	1	9	0	0	6	1	5	5	4	8	5	5
Q13835	Q13835	1	1	1	Plakophilin-1	PKP1	sp|Q13835|PKP1_HUMAN Plakophilin-1 OS=Homo sapiens OX=9606 GN=PKP1 PE=1 SV=2	1	1	1	1	0	0	0	0	0	0	0	0	0	0	0	0	0	0	0	0	0	0	0	1	0	0	0	0	0	0	0	0	0	0	0	0	0	0	0	0	0	0
Q13867	Q13867	8	8	8	Bleomycin hydrolase	BLMH	sp|Q13867|BLMH_HUMAN Bleomycin hydrolase OS=Homo sapiens OX=9606 GN=BLMH PE=1 SV=1	1	8	8	8	4	5	0	3	1	0	2	5	2	2	2	2	2	1	1	1	3	1	3	2	3	3	3	4	2	2	2	1	1	2	3	1	3	2	2	2	2	1
Q13884	Q13884	15	15	15	Beta-1-syntrophin	SNTB1	sp|Q13884|SNTB1_HUMAN Beta-1-syntrophin OS=Homo sapiens OX=9606 GN=SNTB1 PE=1 SV=3	1	15	15	15	9	11	6	10	2	10	7	8	4	7	5	4	6	7	8	5	9	7	7	9	5	9	7	8	4	10	7	9	4	8	6	3	8	3	11	9	5	8
Q13907	Q13907	2	2	2	Isopentenyl-diphosphate Delta-isomerase 1	IDI1	sp|Q13907|IDI1_HUMAN Isopentenyl-diphosphate Delta-isomerase 1 OS=Homo sapiens OX=9606 GN=IDI1 PE=1 SV=2	1	2	2	2	0	0	0	0	0	0	0	0	0	1	1	1	0	1	0	1	0	0	2	0	0	0	1	0	0	0	2	0	1	0	0	0	0	0	0	0	0	0
Q13976	Q13976	14	14	14	cGMP-dependent protein kinase 1	PRKG1	sp|Q13976|KGP1_HUMAN cGMP-dependent protein kinase 1 OS=Homo sapiens OX=9606 GN=PRKG1 PE=1 SV=3	1	14	14	14	12	14	13	11	11	12	12	12	8	12	11	10	12	9	8	10	10	12	13	9	7	12	13	11	10	9	9	14	11	10	14	9	8	10	11	12	8	10
Q14008	Q14008	42	42	42	Cytoskeleton-associated protein 5	CKAP5	sp|Q14008|CKAP5_HUMAN Cytoskeleton-associated protein 5 OS=Homo sapiens OX=9606 GN=CKAP5 PE=1 SV=3	1	42	42	42	25	30	25	29	27	28	30	29	27	31	28	23	28	27	23	25	28	26	25	27	27	34	29	30	26	32	30	31	27	26	28	22	24	28	27	28	25	26
Q14011	Q14011	1	1	1	Cold-inducible RNA-binding protein	CIRBP	sp|Q14011|CIRBP_HUMAN Cold-inducible RNA-binding protein OS=Homo sapiens OX=9606 GN=CIRBP PE=1 SV=1	1	1	1	1	0	0	0	0	0	0	1	0	0	0	0	0	1	1	0	0	0	1	0	0	0	0	1	0	1	0	0	0	0	0	0	0	0	0	0	0	0	0
Q14012;Q8IU85	Q14012	13;5	13;5	13;5	Calcium/calmodulin-dependent protein kinase type 1	CAMK1	sp|Q14012|KCC1A_HUMAN Calcium/calmodulin-dependent protein kinase type 1 OS=Homo sapiens OX=9606 GN=CAMK1 PE=1 SV=1	2	13	13	13	10	9	7	10	5	9	6	9	9	7	6	5	7	8	7	5	9	7	6	7	9	9	10	8	8	9	8	8	9	9	9	10	7	8	9	7	9	7
Q14019	Q14019	16	16	16	Coactosin-like protein	COTL1	sp|Q14019|COTL1_HUMAN Coactosin-like protein OS=Homo sapiens OX=9606 GN=COTL1 PE=1 SV=3	1	16	16	16	15	14	15	15	14	11	15	14	11	14	16	15	15	12	12	14	14	15	16	16	13	14	16	15	15	15	15	15	14	14	13	12	13	11	15	15	11	13
Q14061	Q14061	1	1	1	Cytochrome c oxidase copper chaperone	COX17	sp|Q14061|COX17_HUMAN Cytochrome c oxidase copper chaperone OS=Homo sapiens OX=9606 GN=COX17 PE=1 SV=2	1	1	1	1	0	0	0	0	0	0	0	0	1	0	0	0	0	0	0	0	0	0	0	0	0	0	0	1	0	0	0	0	0	0	0	0	0	0	0	0	1	0
Q14088	Q14088	3	3	2	Ras-related protein Rab-33A	RAB33A	sp|Q14088|RB33A_HUMAN Ras-related protein Rab-33A OS=Homo sapiens OX=9606 GN=RAB33A PE=1 SV=2	1	3	3	2	2	0	1	2	2	2	3	0	2	2	2	2	1	1	1	1	1	1	1	1	1	2	1	2	3	0	1	1	1	1	3	3	2	2	3	1	2	2
Q14112	Q14112	4	4	4	Nidogen-2	NID2	sp|Q14112|NID2_HUMAN Nidogen-2 OS=Homo sapiens OX=9606 GN=NID2 PE=1 SV=3	1	4	4	4	1	0	2	1	0	0	2	3	0	2	1	0	4	1	2	1	2	1	3	2	2	3	2	1	1	1	2	1	0	0	1	1	1	0	0	0	0	2
Q14118	Q14118	2	2	2	Dystroglycan;Alpha-dystroglycan;Beta-dystroglycan	DAG1	sp|Q14118|DAG1_HUMAN Dystroglycan 1 OS=Homo sapiens OX=9606 GN=DAG1 PE=1 SV=2	1	2	2	2	1	1	1	1	0	1	0	1	0	1	0	1	0	1	0	1	2	1	1	1	1	1	1	1	0	1	1	1	1	1	1	1	2	1	1	1	1	0
Q14141	Q14141	19	10	10	Septin-6	SEPT6	sp|Q14141|SEPT6_HUMAN Septin-6 OS=Homo sapiens OX=9606 GN=SEPTIN6 PE=1 SV=4	1	19	10	10	15	18	13	16	14	16	13	17	13	14	16	15	13	15	12	17	18	15	15	14	16	17	18	15	16	15	15	15	15	17	18	14	15	17	16	15	13	16
Q14152	Q14152	6	6	6	Eukaryotic translation initiation factor 3 subunit A	EIF3A	sp|Q14152|EIF3A_HUMAN Eukaryotic translation initiation factor 3 subunit A OS=Homo sapiens OX=9606 GN=EIF3A PE=1 SV=1	1	6	6	6	3	1	0	1	1	1	4	3	0	2	3	4	3	4	1	5	0	5	6	2	3	3	5	5	5	1	5	3	5	0	2	0	0	3	2	2	3	0
Q14155	Q14155	6	6	6	Rho guanine nucleotide exchange factor 7	ARHGEF7	sp|Q14155|ARHG7_HUMAN Rho guanine nucleotide exchange factor 7 OS=Homo sapiens OX=9606 GN=ARHGEF7 PE=1 SV=2	1	6	6	6	2	2	1	2	2	1	2	1	0	3	2	2	2	2	0	1	1	1	0	3	2	1	3	1	2	0	1	1	1	2	2	1	1	1	0	2	1	0
Q14156	Q14156	1	1	1	Protein EFR3 homolog A	EFR3A	sp|Q14156|EFR3A_HUMAN Protein EFR3 homolog A OS=Homo sapiens OX=9606 GN=EFR3A PE=1 SV=2	1	1	1	1	0	0	0	0	0	1	0	0	0	0	0	0	0	0	0	0	0	0	0	0	0	0	0	0	0	0	0	0	0	0	0	0	0	0	0	0	0	0
Q14157	Q14157	3	3	3	Ubiquitin-associated protein 2-like	UBAP2L	sp|Q14157|UBP2L_HUMAN Ubiquitin-associated protein 2-like OS=Homo sapiens OX=9606 GN=UBAP2L PE=1 SV=2	1	3	3	3	1	2	1	0	1	1	1	1	2	0	2	0	2	1	1	1	1	1	1	1	1	1	0	2	1	0	2	0	1	0	2	2	0	1	1	1	2	0
Q14162	Q14162	3	3	3	Scavenger receptor class F member 1	SCARF1	sp|Q14162|SREC_HUMAN Scavenger receptor class F member 1 OS=Homo sapiens OX=9606 GN=SCARF1 PE=1 SV=3	1	3	3	3	0	0	0	0	0	0	0	0	0	0	0	0	1	0	0	0	2	0	0	0	0	0	0	0	0	0	0	0	0	0	0	0	0	0	0	0	0	0
Q14165	Q14165	10	10	10	Malectin	MLEC	sp|Q14165|MLEC_HUMAN Malectin OS=Homo sapiens OX=9606 GN=MLEC PE=1 SV=1	1	10	10	10	5	6	7	8	6	7	6	9	7	8	8	7	8	7	6	7	7	7	7	7	6	8	9	8	8	7	8	7	8	7	6	7	7	7	8	7	7	7
Q14166	Q14166	3	3	3	Tubulin--tyrosine ligase-like protein 12	TTLL12	sp|Q14166|TTL12_HUMAN Tubulin--tyrosine ligase-like protein 12 OS=Homo sapiens OX=9606 GN=TTLL12 PE=1 SV=2	1	3	3	3	2	0	1	0	0	2	1	0	1	0	2	0	0	1	1	2	2	1	0	1	0	2	0	2	1	0	1	1	1	2	2	0	0	2	1	1	1	1
Q14168	Q14168	1	1	1	MAGUK p55 subfamily member 2	MPP2	sp|Q14168|MPP2_HUMAN MAGUK p55 subfamily member 2 OS=Homo sapiens OX=9606 GN=MPP2 PE=1 SV=3	1	1	1	1	0	0	1	0	1	0	0	0	0	1	1	0	1	1	1	1	0	1	1	1	0	0	0	1	0	1	0	1	1	0	0	1	1	0	0	1	0	1
Q14203	Q14203	36	36	36	Dynactin subunit 1	DCTN1	sp|Q14203|DCTN1_HUMAN Dynactin subunit 1 OS=Homo sapiens OX=9606 GN=DCTN1 PE=1 SV=3	1	36	36	36	23	21	19	20	18	20	18	22	16	19	19	13	20	16	19	17	22	20	22	17	18	27	23	19	19	17	19	18	21	18	21	17	21	22	19	21	22	24
Q14204	Q14204	55	55	55	Cytoplasmic dynein 1 heavy chain 1	DYNC1H1	sp|Q14204|DYHC1_HUMAN Cytoplasmic dynein 1 heavy chain 1 OS=Homo sapiens OX=9606 GN=DYNC1H1 PE=1 SV=5	1	55	55	55	20	5	4	8	26	14	19	29	15	3	15	12	2	27	1	28	3	26	20	1	10	13	21	36	17	24	31	14	24	1	11	9	13	25	2	27	14	2
Q14232	Q14232	5	5	5	Translation initiation factor eIF-2B subunit alpha	EIF2B1	sp|Q14232|EI2BA_HUMAN Translation initiation factor eIF-2B subunit alpha OS=Homo sapiens OX=9606 GN=EIF2B1 PE=1 SV=1	1	5	5	5	2	1	1	1	0	1	1	3	1	3	2	1	2	2	1	1	3	1	2	1	3	1	1	2	3	1	1	1	1	1	0	0	3	1	2	1	1	2
Q14240	Q14240	14	5	5	Eukaryotic initiation factor 4A-II;Eukaryotic initiation factor 4A-II, N-terminally processed	EIF4A2	sp|Q14240|IF4A2_HUMAN Eukaryotic initiation factor 4A-II OS=Homo sapiens OX=9606 GN=EIF4A2 PE=1 SV=2	1	14	5	5	12	10	8	8	12	8	12	12	11	9	12	11	11	13	9	13	10	8	12	9	11	12	12	12	12	10	11	9	9	9	12	10	7	12	8	10	11	9
Q14247	Q14247	23	23	23	Src substrate cortactin	CTTN	sp|Q14247|SRC8_HUMAN Src substrate cortactin OS=Homo sapiens OX=9606 GN=CTTN PE=1 SV=2	1	23	23	23	12	19	18	18	12	16	15	16	14	20	13	15	14	15	21	10	18	16	14	19	15	20	16	16	11	19	18	20	12	17	19	13	19	14	17	19	15	17
Q14254	Q14254	13	13	13	Flotillin-2	FLOT2	sp|Q14254|FLOT2_HUMAN Flotillin-2 OS=Homo sapiens OX=9606 GN=FLOT2 PE=1 SV=2	1	13	13	13	7	7	9	8	8	10	7	9	6	8	9	9	9	9	9	10	8	10	8	10	8	10	10	9	9	9	10	10	11	9	9	9	7	10	10	8	6	9
Q14257	Q14257	3	3	3	Reticulocalbin-2	RCN2	sp|Q14257|RCN2_HUMAN Reticulocalbin-2 OS=Homo sapiens OX=9606 GN=RCN2 PE=1 SV=1	1	3	3	3	1	0	0	0	0	0	0	0	0	0	0	0	0	1	0	0	0	0	0	0	0	1	0	0	0	0	0	0	0	0	0	0	0	1	0	1	0	0
Q14258	Q14258	10	10	10	E3 ubiquitin/ISG15 ligase TRIM25	TRIM25	sp|Q14258|TRI25_HUMAN E3 ubiquitin/ISG15 ligase TRIM25 OS=Homo sapiens OX=9606 GN=TRIM25 PE=1 SV=2	1	10	10	10	5	0	1	2	2	1	7	0	1	2	2	1	3	1	1	1	1	1	0	1	6	1	0	2	1	1	9	1	4	1	3	4	1	3	0	1	3	1
Q14289	Q14289	5	5	5	Protein-tyrosine kinase 2-beta	PTK2B	sp|Q14289|FAK2_HUMAN Protein-tyrosine kinase 2-beta OS=Homo sapiens OX=9606 GN=PTK2B PE=1 SV=2	1	5	5	5	1	0	1	1	0	0	1	2	1	0	1	0	0	0	0	0	0	0	0	1	0	1	1	0	0	1	0	0	1	0	0	0	0	0	2	0	0	0
Q14315	Q14315	15	4	4	Filamin-C	FLNC	sp|Q14315|FLNC_HUMAN Filamin-C OS=Homo sapiens OX=9606 GN=FLNC PE=1 SV=3	1	15	4	4	9	10	9	10	11	10	8	10	11	12	10	9	12	10	12	12	13	11	11	12	9	9	9	8	10	10	9	10	11	11	8	10	10	10	11	8	8	9
Q14318	Q14318	3	3	3	Peptidyl-prolyl cis-trans isomerase FKBP8	FKBP8	sp|Q14318|FKBP8_HUMAN Peptidyl-prolyl cis-trans isomerase FKBP8 OS=Homo sapiens OX=9606 GN=FKBP8 PE=1 SV=2	1	3	3	3	2	1	0	2	0	0	3	0	1	1	0	0	1	1	2	1	0	0	1	1	1	1	0	2	3	0	2	1	3	1	0	2	1	3	1	1	0	0
Q14324	Q14324	1	1	1	Myosin-binding protein C, fast-type	MYBPC2	sp|Q14324|MYPC2_HUMAN Myosin-binding protein C, fast-type OS=Homo sapiens OX=9606 GN=MYBPC2 PE=1 SV=2	1	1	1	1	0	0	0	0	0	0	0	0	0	0	0	0	0	0	0	0	0	0	0	0	0	0	0	0	0	0	0	0	0	0	0	0	0	0	0	0	0	0
Q14344	Q14344	14	14	14	Guanine nucleotide-binding protein subunit alpha-13	GNA13	sp|Q14344|GNA13_HUMAN Guanine nucleotide-binding protein subunit alpha-13 OS=Homo sapiens OX=9606 GN=GNA13 PE=1 SV=2	1	14	14	14	8	9	5	10	8	9	9	10	6	10	9	5	7	9	7	5	6	4	8	9	8	10	7	10	8	8	8	10	9	8	9	7	9	5	10	8	8	7
Q14353	Q14353	1	1	1	Guanidinoacetate N-methyltransferase	GAMT	sp|Q14353|GAMT_HUMAN Guanidinoacetate N-methyltransferase OS=Homo sapiens OX=9606 GN=GAMT PE=1 SV=1	1	1	1	1	0	1	0	1	1	1	0	1	0	0	0	1	0	0	1	1	0	1	1	1	1	1	1	0	1	0	0	0	1	1	1	0	0	0	0	1	0	1
Q14392	Q14392	6	6	6	Leucine-rich repeat-containing protein 32	LRRC32	sp|Q14392|LRC32_HUMAN Transforming growth factor beta activator LRRC32 OS=Homo sapiens OX=9606 GN=LRRC32 PE=1 SV=1	1	6	6	6	2	1	1	2	1	2	4	2	4	0	3	2	1	0	1	2	3	3	3	3	2	1	0	1	1	1	3	0	4	2	2	1	2	0	1	0	1	0
Q14432	Q14432	9	9	9	cGMP-inhibited 3,5-cyclic phosphodiesterase A	PDE3A	sp|Q14432|PDE3A_HUMAN cGMP-inhibited 3,5-cyclic phosphodiesterase A OS=Homo sapiens OX=9606 GN=PDE3A PE=1 SV=3	1	9	9	9	5	5	5	5	5	7	5	7	4	7	5	5	5	5	6	5	6	6	4	7	5	7	6	6	4	5	7	6	3	5	5	5	8	7	6	6	5	5
Q14444	Q14444	1	1	1	Caprin-1	CAPRIN1	sp|Q14444|CAPR1_HUMAN Caprin-1 OS=Homo sapiens OX=9606 GN=CAPRIN1 PE=1 SV=2	1	1	1	1	0	0	0	0	0	0	0	0	1	0	0	1	0	0	0	0	0	0	1	0	0	0	0	0	1	0	0	0	0	0	0	0	0	0	0	0	0	0
Q14554	Q14554	20	20	20	Protein disulfide-isomerase A5	PDIA5	sp|Q14554|PDIA5_HUMAN Protein disulfide-isomerase A5 OS=Homo sapiens OX=9606 GN=PDIA5 PE=1 SV=1	1	20	20	20	12	18	6	19	10	8	8	11	3	12	6	3	8	17	19	9	17	12	10	16	5	19	6	14	6	8	13	9	14	15	13	14	17	12	17	17	13	12
Q14571	Q14571	11	5	5	Inositol 1,4,5-trisphosphate receptor type 2	ITPR2	sp|Q14571|ITPR2_HUMAN Inositol 1,4,5-trisphosphate receptor type 2 OS=Homo sapiens OX=9606 GN=ITPR2 PE=1 SV=2	1	11	5	5	0	1	1	3	2	1	1	2	0	1	1	0	1	2	1	2	1	1	2	2	1	1	2	1	4	0	0	2	0	1	5	2	2	2	2	3	2	2
Q14642	Q14642	3	3	3	Type I inositol 1,4,5-trisphosphate 5-phosphatase	INPP5A	sp|Q14642|I5P1_HUMAN Inositol polyphosphate-5-phosphatase A OS=Homo sapiens OX=9606 GN=INPP5A PE=1 SV=1	1	3	3	3	0	0	0	2	0	0	1	1	0	1	0	1	2	1	2	2	2	0	1	2	1	1	1	1	1	1	0	2	1	1	1	1	1	0	1	2	1	1
Q14643;Q14573	Q14643	23;5	23;5	17;1	Inositol 1,4,5-trisphosphate receptor type 1	ITPR1	sp|Q14643|ITPR1_HUMAN Inositol 1,4,5-trisphosphate receptor type 1 OS=Homo sapiens OX=9606 GN=ITPR1 PE=1 SV=3	2	23	23	17	5	9	6	10	12	8	11	11	5	11	9	7	11	9	7	11	9	10	9	12	8	10	12	10	15	9	8	11	9	9	14	9	11	8	10	10	12	10
Q14644;Q15283	Q14644	37;1	37;1	37;1	Ras GTPase-activating protein 3	RASA3	sp|Q14644|RASA3_HUMAN Ras GTPase-activating protein 3 OS=Homo sapiens OX=9606 GN=RASA3 PE=1 SV=3	2	37	37	37	30	30	22	31	24	27	30	30	19	30	25	23	27	27	30	27	30	24	26	32	29	31	31	25	25	29	28	28	27	29	28	25	34	28	29	29	27	29
Q14677	Q14677	18	18	18	Clathrin interactor 1	CLINT1	sp|Q14677|EPN4_HUMAN Clathrin interactor 1 OS=Homo sapiens OX=9606 GN=CLINT1 PE=1 SV=1	1	18	18	18	7	11	6	8	9	9	13	8	10	9	9	8	9	11	8	7	9	8	8	8	12	12	13	13	12	6	12	11	14	8	12	8	10	8	11	10	11	9
Q14696	Q14696	4	4	4	LDLR chaperone MESD	MESDC2	sp|Q14696|MESD_HUMAN LRP chaperone MESD OS=Homo sapiens OX=9606 GN=MESD PE=1 SV=2	1	4	4	4	4	4	4	4	4	4	4	4	4	4	4	4	4	4	3	3	3	4	4	4	4	4	4	4	3	3	3	3	4	3	4	3	3	4	3	4	4	2
Q14697	Q14697	40	40	40	Neutral alpha-glucosidase AB	GANAB	sp|Q14697|GANAB_HUMAN Neutral alpha-glucosidase AB OS=Homo sapiens OX=9606 GN=GANAB PE=1 SV=3	1	40	40	40	32	35	32	33	32	30	34	34	26	34	33	31	32	28	34	32	33	31	34	34	31	34	37	36	35	32	31	33	30	31	27	25	35	30	32	34	28	30
Q14764	Q14764	20	20	20	Major vault protein	MVP	sp|Q14764|MVP_HUMAN Major vault protein OS=Homo sapiens OX=9606 GN=MVP PE=1 SV=4	1	20	20	20	10	12	7	12	16	17	19	11	13	8	14	13	13	11	9	10	11	9	10	11	12	12	11	5	10	4	13	10	14	7	11	11	6	8	8	4	6	7
Q14766	Q14766	38	38	38	Latent-transforming growth factor beta-binding protein 1	LTBP1	sp|Q14766|LTBP1_HUMAN Latent-transforming growth factor beta-binding protein 1 OS=Homo sapiens OX=9606 GN=LTBP1 PE=1 SV=4	1	38	38	38	25	23	25	28	23	22	27	30	24	25	22	23	26	21	26	26	30	24	24	25	21	26	27	22	25	20	20	29	24	25	20	25	24	29	27	29	22	22
Q14789	Q14789	7	7	7	Golgin subfamily B member 1	GOLGB1	sp|Q14789|GOGB1_HUMAN Golgin subfamily B member 1 OS=Homo sapiens OX=9606 GN=GOLGB1 PE=1 SV=2	1	7	7	7	2	0	1	0	4	1	2	1	2	1	2	2	3	2	1	2	0	2	2	0	2	3	1	3	3	0	1	1	3	0	3	2	0	2	0	1	3	1
Q14831	Q14831	1	1	1	Metabotropic glutamate receptor 7	GRM7	sp|Q14831|GRM7_HUMAN Metabotropic glutamate receptor 7 OS=Homo sapiens OX=9606 GN=GRM7 PE=1 SV=1	1	1	1	1	1	1	1	1	1	1	1	1	1	0	0	1	0	1	1	1	1	1	1	1	1	1	0	0	1	1	0	1	1	1	1	1	1	1	1	1	0	0
Q14847	Q14847	10	10	10	LIM and SH3 domain protein 1	LASP1	sp|Q14847|LASP1_HUMAN LIM and SH3 domain protein 1 OS=Homo sapiens OX=9606 GN=LASP1 PE=1 SV=2	1	10	10	10	8	9	9	8	8	7	9	6	7	7	8	8	7	8	7	7	7	8	6	7	8	7	8	8	8	8	9	7	7	7	8	9	7	8	7	8	7	7
Q14964	Q14964	2	1	1	Ras-related protein Rab-39A	RAB39A	sp|Q14964|RB39A_HUMAN Ras-related protein Rab-39A OS=Homo sapiens OX=9606 GN=RAB39A PE=1 SV=2	1	2	1	1	2	2	2	2	2	2	2	2	2	2	2	2	2	2	2	2	2	2	2	2	2	2	2	2	2	2	2	2	2	2	2	2	2	2	2	2	2	2
Q14974	Q14974	20	20	20	Importin subunit beta-1	KPNB1	sp|Q14974|IMB1_HUMAN Importin subunit beta-1 OS=Homo sapiens OX=9606 GN=KPNB1 PE=1 SV=2	1	20	20	20	14	14	12	16	14	13	14	15	16	14	17	12	14	14	13	14	14	13	14	14	15	15	16	16	13	12	13	13	13	10	13	11	11	13	14	14	13	12
Q14BN4	Q14BN4	15	15	15	Sarcolemmal membrane-associated protein	SLMAP	sp|Q14BN4|SLMAP_HUMAN Sarcolemmal membrane-associated protein OS=Homo sapiens OX=9606 GN=SLMAP PE=1 SV=1	1	15	15	15	3	7	2	6	3	6	5	6	1	5	4	5	6	6	4	4	4	4	5	6	6	6	7	7	5	2	6	5	5	5	5	4	9	4	5	4	3	4
Q14C86	Q14C86	9	9	9	GTPase-activating protein and VPS9 domain-containing protein 1	GAPVD1	sp|Q14C86|GAPD1_HUMAN GTPase-activating protein and VPS9 domain-containing protein 1 OS=Homo sapiens OX=9606 GN=GAPVD1 PE=1 SV=2	1	9	9	9	4	4	4	5	4	5	5	3	3	2	4	4	4	1	3	3	3	4	1	2	2	4	0	4	3	4	2	2	3	3	1	2	2	2	3	3	4	3
Q15005	Q15005	8	8	8	Signal peptidase complex subunit 2	SPCS2	sp|Q15005|SPCS2_HUMAN Signal peptidase complex subunit 2 OS=Homo sapiens OX=9606 GN=SPCS2 PE=1 SV=3	1	8	8	8	1	2	2	2	2	2	3	3	0	2	4	2	2	3	1	3	3	2	1	2	1	3	2	2	2	2	2	2	1	2	1	1	1	2	1	1	1	3
Q15008	Q15008	7	7	7	26S proteasome non-ATPase regulatory subunit 6	PSMD6	sp|Q15008|PSMD6_HUMAN 26S proteasome non-ATPase regulatory subunit 6 OS=Homo sapiens OX=9606 GN=PSMD6 PE=1 SV=1	1	7	7	7	6	6	5	5	4	6	7	5	6	6	7	3	5	2	3	5	6	3	5	2	5	3	5	5	2	4	5	3	6	1	4	5	5	2	4	4	2	3
Q15019	Q15019	14	13	13	Septin-2	SEPT2	sp|Q15019|SEPT2_HUMAN Septin-2 OS=Homo sapiens OX=9606 GN=SEPTIN2 PE=1 SV=1	1	14	13	13	12	14	13	10	12	13	13	14	12	13	11	11	13	12	11	11	12	12	12	11	13	13	12	12	12	13	11	12	12	13	12	12	11	10	11	12	9	11
Q15027	Q15027	2	2	2	Arf-GAP with coiled-coil, ANK repeat and PH domain-containing protein 1	ACAP1	sp|Q15027|ACAP1_HUMAN Arf-GAP with coiled-coil, ANK repeat and PH domain-containing protein 1 OS=Homo sapiens OX=9606 GN=ACAP1 PE=1 SV=1	1	2	2	2	2	1	1	2	2	1	2	2	2	1	2	2	2	2	1	1	1	2	1	1	2	1	2	1	1	1	1	1	1	2	1	1	1	1	1	1	1	2
Q15036	Q15036	3	3	3	Sorting nexin-17	SNX17	sp|Q15036|SNX17_HUMAN Sorting nexin-17 OS=Homo sapiens OX=9606 GN=SNX17 PE=1 SV=1	1	3	3	3	0	0	0	1	0	1	1	1	0	1	1	0	0	1	0	0	1	1	1	0	1	1	0	1	0	0	0	0	0	0	1	0	1	0	0	0	0	0
Q15042	Q15042	4	4	4	Rab3 GTPase-activating protein catalytic subunit	RAB3GAP1	sp|Q15042|RB3GP_HUMAN Rab3 GTPase-activating protein catalytic subunit OS=Homo sapiens OX=9606 GN=RAB3GAP1 PE=1 SV=3	1	4	4	4	2	0	1	1	0	1	1	0	1	0	2	0	0	0	1	0	0	0	0	0	1	2	2	1	1	0	0	1	1	1	0	0	0	1	1	0	1	1
Q15046	Q15046	4	4	4	Lysine--tRNA ligase	KARS	sp|Q15046|SYK_HUMAN Lysine--tRNA ligase OS=Homo sapiens OX=9606 GN=KARS1 PE=1 SV=3	1	4	4	4	1	0	1	1	2	0	4	0	1	0	1	2	1	2	0	2	0	1	0	0	2	0	2	2	2	0	2	0	1	1	1	0	0	1	0	1	0	0
Q15049	Q15049	1	1	1	Membrane protein MLC1	MLC1	sp|Q15049|MLC1_HUMAN Membrane protein MLC1 OS=Homo sapiens OX=9606 GN=MLC1 PE=1 SV=5	1	1	1	1	0	0	0	0	0	0	1	0	0	0	0	0	0	0	0	0	0	0	0	0	1	0	0	1	1	0	0	0	1	0	0	0	0	1	0	1	0	0
Q15056	Q15056	6	6	6	Eukaryotic translation initiation factor 4H	EIF4H	sp|Q15056|IF4H_HUMAN Eukaryotic translation initiation factor 4H OS=Homo sapiens OX=9606 GN=EIF4H PE=1 SV=5	1	6	6	6	5	5	6	5	5	5	5	5	5	5	4	5	5	5	5	4	5	5	5	4	5	5	5	5	5	5	4	4	5	3	5	4	4	6	3	5	4	5
Q15057	Q15057	4	4	4	Arf-GAP with coiled-coil, ANK repeat and PH domain-containing protein 2	ACAP2	sp|Q15057|ACAP2_HUMAN Arf-GAP with coiled-coil, ANK repeat and PH domain-containing protein 2 OS=Homo sapiens OX=9606 GN=ACAP2 PE=1 SV=3	1	4	4	4	2	2	3	1	2	2	2	1	0	2	1	1	1	1	2	2	0	1	0	2	1	2	1	1	2	2	1	0	2	2	1	2	0	1	2	1	0	1
Q15067	Q15067	18	18	18	Peroxisomal acyl-coenzyme A oxidase 1	ACOX1	sp|Q15067|ACOX1_HUMAN Peroxisomal acyl-coenzyme A oxidase 1 OS=Homo sapiens OX=9606 GN=ACOX1 PE=1 SV=3	1	18	18	18	12	14	7	9	10	11	8	13	11	11	11	9	9	9	13	10	11	11	10	12	6	12	12	14	12	13	8	12	12	11	11	7	10	8	11	12	7	10
Q15075	Q15075	4	4	4	Early endosome antigen 1	EEA1	sp|Q15075|EEA1_HUMAN Early endosome antigen 1 OS=Homo sapiens OX=9606 GN=EEA1 PE=1 SV=2	1	4	4	4	1	2	2	2	3	2	2	1	1	2	2	3	1	2	0	2	1	1	2	1	2	1	1	0	1	1	1	2	2	1	1	2	1	1	2	1	1	1
Q15084	Q15084	16	16	16	Protein disulfide-isomerase A6	PDIA6	sp|Q15084|PDIA6_HUMAN Protein disulfide-isomerase A6 OS=Homo sapiens OX=9606 GN=PDIA6 PE=1 SV=1	1	16	16	16	14	14	14	15	15	15	15	14	13	15	15	15	13	14	14	15	15	15	15	15	13	14	15	15	15	15	14	14	13	14	14	13	13	13	14	13	12	14
Q15102	Q15102	1	1	1	Platelet-activating factor acetylhydrolase IB subunit gamma	PAFAH1B3	sp|Q15102|PA1B3_HUMAN Platelet-activating factor acetylhydrolase IB subunit alpha1 OS=Homo sapiens OX=9606 GN=PAFAH1B3 PE=1 SV=1	1	1	1	1	1	1	1	1	1	1	1	1	1	1	1	1	1	1	1	0	1	1	1	1	0	1	1	1	0	0	1	1	0	1	0	0	1	1	1	0	1	1
Q15118	Q15118	5	5	5	[Pyruvate dehydrogenase (acetyl-transferring)] kinase isozyme 1, mitochondrial	PDK1	sp|Q15118|PDK1_HUMAN [Pyruvate dehydrogenase (acetyl-transferring)] kinase isozyme 1, mitochondrial OS=Homo sapiens OX=9606 GN=PDK1 PE=1 SV=1	1	5	5	5	2	1	1	3	2	3	2	5	1	0	2	2	3	2	2	0	3	1	1	3	3	2	3	2	0	4	2	1	3	4	4	4	4	3	3	4	3	3
Q15121	Q15121	3	3	3	Astrocytic phosphoprotein PEA-15	PEA15	sp|Q15121|PEA15_HUMAN Astrocytic phosphoprotein PEA-15 OS=Homo sapiens OX=9606 GN=PEA15 PE=1 SV=2	1	3	3	3	1	2	1	1	0	2	1	2	1	2	2	2	3	0	2	2	2	1	2	2	1	2	2	1	1	1	2	2	2	1	1	1	1	2	2	1	2	2
Q15126	Q15126	8	8	8	Phosphomevalonate kinase	PMVK	sp|Q15126|PMVK_HUMAN Phosphomevalonate kinase OS=Homo sapiens OX=9606 GN=PMVK PE=1 SV=3	1	8	8	8	6	4	4	4	4	4	5	4	5	4	4	4	4	5	3	6	5	4	5	5	5	5	6	4	5	4	5	5	5	2	4	2	3	5	3	3	6	3
Q15149;P58107	Q15149	164;5	164;5	163;5	Plectin	PLEC	sp|Q15149|PLEC_HUMAN Plectin OS=Homo sapiens OX=9606 GN=PLEC PE=1 SV=3	2	164	164	163	73	126	64	134	69	81	86	107	50	91	4	5	4	51	59	99	116	81	71	15	4	91	74	71	80	50	109	4	85	78	97	84	1	63	100	57	145	3
Q15165	Q15165	2	2	2	Serum paraoxonase/arylesterase 2	PON2	sp|Q15165|PON2_HUMAN Serum paraoxonase/arylesterase 2 OS=Homo sapiens OX=9606 GN=PON2 PE=1 SV=4	1	2	2	2	1	1	1	1	1	0	1	0	0	0	1	1	2	1	1	2	0	1	1	1	1	0	2	1	1	0	1	0	1	1	1	1	1	2	0	1	1	0
Q15172	Q15172	6	6	6	Serine/threonine-protein phosphatase 2A 56 kDa regulatory subunit alpha isoform	PPP2R5A	sp|Q15172|2A5A_HUMAN Serine/threonine-protein phosphatase 2A 56 kDa regulatory subunit alpha isoform OS=Homo sapiens OX=9606 GN=PPP2R5A PE=1 SV=1	1	6	6	6	5	4	4	2	4	3	5	3	4	3	4	3	3	4	3	5	4	4	5	2	2	2	3	3	3	1	1	2	3	2	3	4	4	3	3	1	1	2
Q15181	Q15181	5	5	5	Inorganic pyrophosphatase	PPA1	sp|Q15181|IPYR_HUMAN Inorganic pyrophosphatase OS=Homo sapiens OX=9606 GN=PPA1 PE=1 SV=2	1	5	5	5	3	3	3	3	3	2	3	1	3	2	3	4	2	3	2	4	2	3	4	2	3	2	3	4	4	1	3	2	4	2	3	3	2	3	2	2	2	1
Q15185	Q15185	5	5	5	Prostaglandin E synthase 3	PTGES3	sp|Q15185|TEBP_HUMAN Prostaglandin E synthase 3 OS=Homo sapiens OX=9606 GN=PTGES3 PE=1 SV=1	1	5	5	5	4	3	2	4	2	2	3	2	1	2	2	3	3	2	2	4	4	1	3	3	3	2	3	3	2	4	3	2	3	4	1	3	3	3	1	2	1	1
Q15208;Q9Y2H1	Q15208	10;1	10;1	10;1	Serine/threonine-protein kinase 38	STK38	sp|Q15208|STK38_HUMAN Serine/threonine-protein kinase 38 OS=Homo sapiens OX=9606 GN=STK38 PE=1 SV=1	2	10	10	10	4	4	5	4	4	6	5	5	5	4	4	5	5	4	5	7	5	6	6	5	4	4	6	5	4	6	5	5	4	3	5	4	5	3	5	6	3	5
Q15257	Q15257	5	5	5	Serine/threonine-protein phosphatase 2A activator	PPP2R4	sp|Q15257|PTPA_HUMAN Serine/threonine-protein phosphatase 2A activator OS=Homo sapiens OX=9606 GN=PTPA PE=1 SV=3	1	5	5	5	4	5	5	4	5	5	5	5	4	5	4	4	5	5	5	5	4	4	5	5	5	5	4	5	4	5	4	5	4	3	4	4	4	4	3	5	5	4
Q15276	Q15276	2	2	2	Rab GTPase-binding effector protein 1	RABEP1	sp|Q15276|RABE1_HUMAN Rab GTPase-binding effector protein 1 OS=Homo sapiens OX=9606 GN=RABEP1 PE=1 SV=2	1	2	2	2	1	2	1	0	1	2	1	1	1	1	2	0	2	1	2	0	1	2	1	2	1	0	1	1	1	1	1	1	1	1	1	0	1	2	1	1	1	1
Q15363	Q15363	3	3	3	Transmembrane emp24 domain-containing protein 2	TMED2	sp|Q15363|TMED2_HUMAN Transmembrane emp24 domain-containing protein 2 OS=Homo sapiens OX=9606 GN=TMED2 PE=1 SV=1	1	3	3	3	0	1	0	1	1	1	2	2	0	1	2	0	2	1	1	0	1	1	2	1	2	2	2	2	2	1	2	1	0	2	1	0	2	1	1	2	0	2
Q15365;P57723	Q15365	11;1	11;1	8;0	Poly(rC)-binding protein 1	PCBP1	sp|Q15365|PCBP1_HUMAN Poly(rC)-binding protein 1 OS=Homo sapiens OX=9606 GN=PCBP1 PE=1 SV=2	2	11	11	8	10	9	9	9	10	10	10	11	8	10	9	9	10	9	9	10	11	9	11	11	9	10	11	9	11	11	10	10	9	9	7	6	9	8	10	10	8	11
Q15366;P57721	Q15366	10;4	7;1	7;1	Poly(rC)-binding protein 2	PCBP2	sp|Q15366|PCBP2_HUMAN Poly(rC)-binding protein 2 OS=Homo sapiens OX=9606 GN=PCBP2 PE=1 SV=1	2	10	7	7	7	8	5	9	6	7	6	8	5	6	7	5	6	5	7	7	9	6	5	6	5	7	9	7	7	5	7	6	8	7	5	5	5	7	6	6	5	5
Q15369	Q15369	4	4	4	Transcription elongation factor B polypeptide 1	TCEB1	sp|Q15369|ELOC_HUMAN Elongin-C OS=Homo sapiens OX=9606 GN=ELOC PE=1 SV=1	1	4	4	4	3	3	3	3	4	4	3	3	4	4	3	4	4	4	4	4	4	4	4	3	3	3	4	3	4	4	4	4	3	3	4	4	3	3	3	3	4	2
Q15370	Q15370	5	5	5	Transcription elongation factor B polypeptide 2	TCEB2	sp|Q15370|ELOB_HUMAN Elongin-B OS=Homo sapiens OX=9606 GN=ELOB PE=1 SV=1	1	5	5	5	2	2	3	2	2	1	2	1	2	1	3	2	2	1	1	1	2	1	2	1	3	3	2	1	2	3	2	2	1	4	1	1	1	2	1	3	1	1
Q15382	Q15382	3	3	3	GTP-binding protein Rheb	RHEB	sp|Q15382|RHEB_HUMAN GTP-binding protein Rheb OS=Homo sapiens OX=9606 GN=RHEB PE=1 SV=1	1	3	3	3	2	2	1	1	1	3	2	3	1	2	2	1	2	2	1	1	2	1	1	2	2	1	2	3	1	2	3	1	2	2	2	3	3	1	2	2	2	3
Q15386	Q15386	3	3	3	Ubiquitin-protein ligase E3C	UBE3C	sp|Q15386|UBE3C_HUMAN Ubiquitin-protein ligase E3C OS=Homo sapiens OX=9606 GN=UBE3C PE=1 SV=3	1	3	3	3	2	2	2	2	2	2	2	1	1	2	2	1	2	2	1	1	3	2	1	1	2	2	1	1	2	1	1	1	2	1	2	2	1	2	1	1	2	2
Q15389	Q15389	4	4	4	Angiopoietin-1	ANGPT1	sp|Q15389|ANGP1_HUMAN Angiopoietin-1 OS=Homo sapiens OX=9606 GN=ANGPT1 PE=1 SV=2	1	4	4	4	3	0	1	0	1	0	2	0	2	0	2	0	0	1	0	1	1	1	1	1	1	2	1	2	2	1	3	0	1	0	1	2	1	1	1	1	1	0
Q15404	Q15404	15	15	15	Ras suppressor protein 1	RSU1	sp|Q15404|RSU1_HUMAN Ras suppressor protein 1 OS=Homo sapiens OX=9606 GN=RSU1 PE=1 SV=3	1	15	15	15	10	10	10	9	9	11	10	9	8	10	10	9	10	9	11	11	12	11	10	12	9	10	10	9	10	8	10	10	9	12	8	10	10	10	10	10	9	10
Q15435	Q15435	8	8	8	Protein phosphatase 1 regulatory subunit 7	PPP1R7	sp|Q15435|PP1R7_HUMAN Protein phosphatase 1 regulatory subunit 7 OS=Homo sapiens OX=9606 GN=PPP1R7 PE=1 SV=1	1	8	8	8	4	4	4	6	5	4	6	4	3	4	5	4	3	5	4	4	4	6	3	4	5	6	6	5	6	3	4	5	3	4	3	3	4	4	3	4	5	4
Q15436;Q15437	Q15436	15;3	15;3	15;3	Protein transport protein Sec23A	SEC23A	sp|Q15436|SC23A_HUMAN Protein transport protein Sec23A OS=Homo sapiens OX=9606 GN=SEC23A PE=1 SV=2	2	15	15	15	10	7	8	10	7	9	11	8	9	9	9	11	8	9	9	10	9	11	11	10	8	9	8	11	9	8	9	7	12	6	9	6	9	9	8	8	9	7
Q15477	Q15477	2	2	2	Helicase SKI2W	SKIV2L	sp|Q15477|SKIV2_HUMAN Helicase SKI2W OS=Homo sapiens OX=9606 GN=SKIV2L PE=1 SV=3	1	2	2	2	1	1	2	1	1	1	2	2	1	1	2	1	1	1	0	1	0	1	1	1	1	1	2	1	1	1	2	1	0	0	1	0	1	0	1	1	0	1
Q15517	Q15517	1	1	1	Corneodesmosin	CDSN	sp|Q15517|CDSN_HUMAN Corneodesmosin OS=Homo sapiens OX=9606 GN=CDSN PE=1 SV=3	1	1	1	1	0	0	0	0	0	0	0	0	0	0	0	0	0	0	0	0	0	0	0	1	0	0	0	0	0	0	0	0	0	0	0	0	0	0	0	0	0	0
Q15555	Q15555	21	21	19	Microtubule-associated protein RP/EB family member 2	MAPRE2	sp|Q15555|MARE2_HUMAN Microtubule-associated protein RP/EB family member 2 OS=Homo sapiens OX=9606 GN=MAPRE2 PE=1 SV=1	1	21	21	19	20	17	18	18	18	17	18	18	15	20	17	17	17	16	20	19	18	18	18	18	15	17	19	17	19	19	17	19	19	19	15	17	18	19	19	18	18	18
Q15629	Q15629	2	2	2	Translocating chain-associated membrane protein 1	TRAM1	sp|Q15629|TRAM1_HUMAN Translocating chain-associated membrane protein 1 OS=Homo sapiens OX=9606 GN=TRAM1 PE=1 SV=3	1	2	2	2	1	0	0	1	0	0	1	1	0	1	1	0	1	1	1	1	0	0	1	1	1	0	0	1	1	1	1	0	0	0	0	1	0	1	1	0	1	0
Q15631	Q15631	5	5	5	Translin	TSN	sp|Q15631|TSN_HUMAN Translin OS=Homo sapiens OX=9606 GN=TSN PE=1 SV=1	1	5	5	5	3	5	5	4	4	5	5	5	3	5	4	3	5	3	5	2	4	4	3	5	3	4	5	2	2	4	3	4	4	3	4	2	5	3	5	4	2	3
Q15642	Q15642	6	6	6	Cdc42-interacting protein 4	TRIP10	sp|Q15642|CIP4_HUMAN Cdc42-interacting protein 4 OS=Homo sapiens OX=9606 GN=TRIP10 PE=1 SV=3	1	6	6	6	3	4	1	3	2	2	2	1	1	2	1	1	2	1	3	3	1	1	2	2	2	2	3	2	1	0	2	3	1	1	2	1	3	1	2	1	3	2
Q15691	Q15691	18	17	16	Microtubule-associated protein RP/EB family member 1	MAPRE1	sp|Q15691|MARE1_HUMAN Microtubule-associated protein RP/EB family member 1 OS=Homo sapiens OX=9606 GN=MAPRE1 PE=1 SV=3	1	18	17	16	15	15	13	13	10	14	15	15	11	14	15	12	12	12	13	13	13	14	14	14	13	14	14	16	13	12	12	12	14	12	12	9	14	11	13	12	12	12
Q15717	Q15717	2	2	2	ELAV-like protein 1	ELAVL1	sp|Q15717|ELAV1_HUMAN ELAV-like protein 1 OS=Homo sapiens OX=9606 GN=ELAVL1 PE=1 SV=2	1	2	2	2	1	0	1	0	2	1	1	0	1	0	0	1	1	2	0	1	0	1	1	0	1	1	1	2	2	1	1	0	1	1	1	2	0	2	1	1	2	0
Q15738	Q15738	2	2	2	Sterol-4-alpha-carboxylate 3-dehydrogenase, decarboxylating	NSDHL	sp|Q15738|NSDHL_HUMAN Sterol-4-alpha-carboxylate 3-dehydrogenase, decarboxylating OS=Homo sapiens OX=9606 GN=NSDHL PE=1 SV=2	1	2	2	2	0	1	1	2	1	1	1	1	1	2	2	1	1	1	0	2	2	1	2	0	1	1	1	1	2	1	1	0	1	1	2	1	1	2	1	1	1	1
Q15746	Q15746	23	23	23	Myosin light chain kinase, smooth muscle;Myosin light chain kinase, smooth muscle, deglutamylated form	MYLK	sp|Q15746|MYLK_HUMAN Myosin light chain kinase, smooth muscle OS=Homo sapiens OX=9606 GN=MYLK PE=1 SV=4	1	23	23	23	19	17	16	21	17	16	17	16	18	20	16	16	18	20	18	16	19	20	17	18	15	18	17	16	17	16	17	18	19	16	17	16	17	19	18	17	16	14
Q15750	Q15750	4	4	4	TGF-beta-activated kinase 1 and MAP3K7-binding protein 1	TAB1	sp|Q15750|TAB1_HUMAN TGF-beta-activated kinase 1 and MAP3K7-binding protein 1 OS=Homo sapiens OX=9606 GN=TAB1 PE=1 SV=1	1	4	4	4	1	2	2	1	1	1	2	1	1	1	2	0	0	1	3	2	0	1	3	2	2	2	2	2	3	0	0	2	2	1	1	2	2	1	1	2	0	1
Q15762	Q15762	6	6	6	CD226 antigen	CD226	sp|Q15762|CD226_HUMAN CD226 antigen OS=Homo sapiens OX=9606 GN=CD226 PE=1 SV=2	1	6	6	6	3	5	4	4	3	3	4	4	3	4	3	4	3	3	3	3	4	4	4	4	3	5	4	5	4	4	5	5	3	4	3	4	4	4	4	4	3	3
Q15771	Q15771	4	4	4	Ras-related protein Rab-30	RAB30	sp|Q15771|RAB30_HUMAN Ras-related protein Rab-30 OS=Homo sapiens OX=9606 GN=RAB30 PE=1 SV=2	1	4	4	4	0	0	0	0	0	0	0	0	0	1	0	0	0	0	0	0	1	0	0	0	0	3	0	1	1	1	0	0	1	0	1	0	1	2	1	1	0	3
Q15785	Q15785	4	4	4	Mitochondrial import receptor subunit TOM34	TOMM34	sp|Q15785|TOM34_HUMAN Mitochondrial import receptor subunit TOM34 OS=Homo sapiens OX=9606 GN=TOMM34 PE=1 SV=2	1	4	4	4	3	1	1	0	2	1	2	1	0	0	1	1	0	0	0	2	0	0	1	1	2	1	3	1	3	0	2	0	1	0	1	1	0	1	0	0	0	1
Q15796;P84022;O15198	Q15796;P84022;O15198	2;1;1	2;1;1	2;1;1	Mothers against decapentaplegic homolog 2;Mothers against decapentaplegic homolog 3;Mothers against decapentaplegic homolog 9	SMAD2;SMAD3;SMAD9	sp|Q15796|SMAD2_HUMAN Mothers against decapentaplegic homolog 2 OS=Homo sapiens OX=9606 GN=SMAD2 PE=1 SV=1;sp|P84022|SMAD3_HUMAN Mothers against decapentaplegic homolog 3 OS=Homo sapiens OX=9606 GN=SMAD3 PE=1 SV=1;sp|O15198|SMAD9_HUMAN Mothers against deca	3	2	2	2	2	1	1	2	2	2	1	1	1	1	1	2	2	1	1	1	1	1	2	1	1	1	1	2	2	1	1	1	2	1	2	2	1	2	1	2	2	1
Q15819	Q15819	7	7	2	Ubiquitin-conjugating enzyme E2 variant 2	UBE2V2	sp|Q15819|UB2V2_HUMAN Ubiquitin-conjugating enzyme E2 variant 2 OS=Homo sapiens OX=9606 GN=UBE2V2 PE=1 SV=4	1	7	7	2	6	5	5	6	7	6	7	6	6	7	7	6	7	7	5	6	6	6	7	5	7	7	6	7	7	5	7	7	6	4	7	5	5	5	7	7	6	5
Q15833	Q15833	34	34	34	Syntaxin-binding protein 2	STXBP2	sp|Q15833|STXB2_HUMAN Syntaxin-binding protein 2 OS=Homo sapiens OX=9606 GN=STXBP2 PE=1 SV=2	1	34	34	34	28	30	29	30	28	29	30	32	26	29	29	30	27	31	29	29	30	27	31	30	27	31	30	29	28	29	28	28	28	30	27	26	30	29	29	29	26	29
Q15836;P63027	Q15836;P63027	3;2	3;2	3;2	Vesicle-associated membrane protein 3;Vesicle-associated membrane protein 2	VAMP3;VAMP2	sp|Q15836|VAMP3_HUMAN Vesicle-associated membrane protein 3 OS=Homo sapiens OX=9606 GN=VAMP3 PE=1 SV=3;sp|P63027|VAMP2_HUMAN Vesicle-associated membrane protein 2 OS=Homo sapiens OX=9606 GN=VAMP2 PE=1 SV=3	2	3	3	3	2	2	2	2	2	2	2	2	1	2	2	2	2	2	2	2	2	2	2	2	2	2	2	2	2	2	2	1	2	2	3	1	2	2	2	2	2	1
Q15843	Q15843	2	2	2	NEDD8	NEDD8	sp|Q15843|NEDD8_HUMAN NEDD8 OS=Homo sapiens OX=9606 GN=NEDD8 PE=1 SV=1	1	2	2	2	1	1	1	1	2	2	1	1	1	1	1	2	1	1	2	2	2	2	1	1	1	1	1	1	1	1	1	1	1	1	1	1	1	1	1	1	1	1
Q15907;P62491;P57735	Q15907;P62491	13;11;1	13;11;1	13;11;1	Ras-related protein Rab-11B;Ras-related protein Rab-11A	RAB11B;RAB11A	sp|Q15907|RB11B_HUMAN Ras-related protein Rab-11B OS=Homo sapiens OX=9606 GN=RAB11B PE=1 SV=4;sp|P62491|RB11A_HUMAN Ras-related protein Rab-11A OS=Homo sapiens OX=9606 GN=RAB11A PE=1 SV=3	3	13	13	13	12	11	11	11	12	11	12	12	9	11	11	12	11	10	12	11	11	11	11	11	11	12	12	10	11	12	12	10	11	12	11	12	12	12	11	10	11	12
Q15942	Q15942	19	19	19	Zyxin	ZYX	sp|Q15942|ZYX_HUMAN Zyxin OS=Homo sapiens OX=9606 GN=ZYX PE=1 SV=1	1	19	19	19	17	16	14	18	16	14	16	16	16	15	15	16	15	17	17	15	17	15	16	17	15	17	17	16	16	15	16	15	17	17	15	13	15	16	15	14	15	14
Q16181;Q6ZU15	Q16181	21;1	21;1	20;1	Septin-7	SEPT7	sp|Q16181|SEPT7_HUMAN Septin-7 OS=Homo sapiens OX=9606 GN=SEPTIN7 PE=1 SV=2	2	21	21	20	16	15	14	17	17	13	16	17	14	15	17	15	14	15	14	13	16	16	15	14	13	16	16	15	15	13	17	14	16	15	13	14	15	16	13	15	16	16
Q16204	Q16204	3	3	3	Coiled-coil domain-containing protein 6	CCDC6	sp|Q16204|CCDC6_HUMAN Coiled-coil domain-containing protein 6 OS=Homo sapiens OX=9606 GN=CCDC6 PE=1 SV=2	1	3	3	3	2	2	2	2	3	2	3	2	2	1	1	2	2	2	2	3	2	1	3	1	2	2	0	2	1	2	2	2	2	1	2	1	2	1	0	2	2	2
Q16401	Q16401	7	7	7	26S proteasome non-ATPase regulatory subunit 5	PSMD5	sp|Q16401|PSMD5_HUMAN 26S proteasome non-ATPase regulatory subunit 5 OS=Homo sapiens OX=9606 GN=PSMD5 PE=1 SV=3	1	7	7	7	3	5	3	2	3	5	2	4	2	3	2	5	3	2	3	4	2	4	3	2	5	2	1	3	4	1	3	3	2	2	3	4	1	3	2	2	5	2
Q16512	Q16512	7	7	7	Serine/threonine-protein kinase N1	PKN1	sp|Q16512|PKN1_HUMAN Serine/threonine-protein kinase N1 OS=Homo sapiens OX=9606 GN=PKN1 PE=1 SV=2	1	7	7	7	2	4	2	1	4	1	4	2	3	1	2	3	1	3	3	2	0	4	2	2	2	2	1	2	5	2	2	3	2	0	1	2	0	3	1	2	3	0
Q16531	Q16531	16	16	16	DNA damage-binding protein 1	DDB1	sp|Q16531|DDB1_HUMAN DNA damage-binding protein 1 OS=Homo sapiens OX=9606 GN=DDB1 PE=1 SV=1	1	16	16	16	11	11	8	8	11	10	10	11	7	11	11	10	8	10	8	11	7	7	10	9	12	10	12	9	9	7	10	11	10	6	8	8	8	10	11	8	8	9
Q16539	Q16539	11	11	11	Mitogen-activated protein kinase 14	MAPK14	sp|Q16539|MK14_HUMAN Mitogen-activated protein kinase 14 OS=Homo sapiens OX=9606 GN=MAPK14 PE=1 SV=3	1	11	11	11	7	7	5	5	5	7	8	8	6	9	6	6	8	6	5	6	7	6	8	6	6	7	10	5	8	6	8	7	9	5	7	7	10	10	7	7	8	5
Q16543	Q16543	10	10	10	Hsp90 co-chaperone Cdc37;Hsp90 co-chaperone Cdc37, N-terminally processed	CDC37	sp|Q16543|CDC37_HUMAN Hsp90 co-chaperone Cdc37 OS=Homo sapiens OX=9606 GN=CDC37 PE=1 SV=1	1	10	10	10	6	7	8	6	8	8	9	7	7	6	9	6	7	7	8	8	7	6	8	9	8	8	7	6	6	6	6	6	7	4	7	7	5	6	7	5	6	5
Q16555;Q14194;Q14195	Q16555	21;2;1	21;2;1	21;2;1	Dihydropyrimidinase-related protein 2	DPYSL2	sp|Q16555|DPYL2_HUMAN Dihydropyrimidinase-related protein 2 OS=Homo sapiens OX=9606 GN=DPYSL2 PE=1 SV=1	3	21	21	21	14	16	15	16	16	15	15	17	14	15	17	16	17	18	16	15	15	15	18	19	17	18	19	16	15	15	14	16	13	15	16	13	16	18	16	19	14	14
Q16563	Q16563	2	2	2	Synaptophysin-like protein 1	SYPL1	sp|Q16563|SYPL1_HUMAN Synaptophysin-like protein 1 OS=Homo sapiens OX=9606 GN=SYPL1 PE=1 SV=1	1	2	2	2	0	0	0	1	0	0	0	0	1	0	1	0	0	0	0	0	0	0	0	0	1	1	0	0	0	0	0	0	0	1	0	0	0	0	0	0	0	0
Q16643	Q16643	19	19	19	Drebrin	DBN1	sp|Q16643|DREB_HUMAN Drebrin OS=Homo sapiens OX=9606 GN=DBN1 PE=1 SV=4	1	19	19	19	11	15	13	16	15	12	11	15	14	13	12	12	13	13	12	12	13	11	13	14	12	17	13	14	13	13	13	13	12	13	15	10	14	16	13	13	14	10
Q16644	Q16644	4	2	2	MAP kinase-activated protein kinase 3	MAPKAPK3	sp|Q16644|MAPK3_HUMAN MAP kinase-activated protein kinase 3 OS=Homo sapiens OX=9606 GN=MAPKAPK3 PE=1 SV=1	1	4	2	2	3	3	3	2	3	2	3	2	3	2	2	3	2	2	2	2	2	2	2	2	2	2	2	2	3	2	2	3	2	3	3	3	2	2	2	2	3	2
Q16698	Q16698	10	10	10	2,4-dienoyl-CoA reductase, mitochondrial	DECR1	sp|Q16698|DECR_HUMAN 2,4-dienoyl-CoA reductase [(3E)-enoyl-CoA-producing], mitochondrial OS=Homo sapiens OX=9606 GN=DECR1 PE=1 SV=1	1	10	10	10	8	9	7	9	7	7	9	7	6	9	9	8	9	8	9	9	8	8	8	7	8	10	9	10	10	9	8	9	9	9	9	6	7	8	7	8	7	9
Q16706	Q16706	8	8	8	Alpha-mannosidase 2	MAN2A1	sp|Q16706|MA2A1_HUMAN Alpha-mannosidase 2 OS=Homo sapiens OX=9606 GN=MAN2A1 PE=1 SV=2	1	8	8	8	2	1	2	1	3	0	4	0	4	0	1	1	2	1	0	3	0	1	2	0	2	1	3	2	2	0	2	0	4	0	2	2	1	6	0	1	1	0
Q16718	Q16718	4	4	4	NADH dehydrogenase [ubiquinone] 1 alpha subcomplex subunit 5	NDUFA5	sp|Q16718|NDUA5_HUMAN NADH dehydrogenase [ubiquinone] 1 alpha subcomplex subunit 5 OS=Homo sapiens OX=9606 GN=NDUFA5 PE=1 SV=3	1	4	4	4	3	0	1	3	1	1	2	1	2	3	2	2	2	2	2	3	3	2	2	1	2	3	2	2	2	2	2	1	3	0	1	1	1	2	1	3	1	0
Q16740	Q16740	2	2	2	ATP-dependent Clp protease proteolytic subunit, mitochondrial	CLPP	sp|Q16740|CLPP_HUMAN ATP-dependent Clp protease proteolytic subunit, mitochondrial OS=Homo sapiens OX=9606 GN=CLPP PE=1 SV=1	1	2	2	2	1	2	0	1	0	0	0	0	1	0	1	0	0	2	1	0	0	2	2	0	1	0	0	0	1	0	0	0	1	0	1	0	0	0	0	0	0	1
Q16762	Q16762	9	9	9	Thiosulfate sulfurtransferase	TST	sp|Q16762|THTR_HUMAN Thiosulfate sulfurtransferase OS=Homo sapiens OX=9606 GN=TST PE=1 SV=4	1	9	9	9	6	7	7	8	7	8	8	9	8	9	8	7	8	7	9	8	7	9	8	9	7	8	9	8	7	9	9	9	8	7	8	6	8	7	9	9	7	9
Q16774	Q16774	1	1	1	Guanylate kinase	GUK1	sp|Q16774|KGUA_HUMAN Guanylate kinase OS=Homo sapiens OX=9606 GN=GUK1 PE=1 SV=2	1	1	1	1	0	1	1	0	0	0	1	1	1	0	0	0	0	1	0	0	0	0	1	0	0	1	1	1	1	0	0	0	1	0	1	0	1	1	0	1	0	0
Q16775	Q16775	3	3	3	Hydroxyacylglutathione hydrolase, mitochondrial	HAGH	sp|Q16775|GLO2_HUMAN Hydroxyacylglutathione hydrolase, mitochondrial OS=Homo sapiens OX=9606 GN=HAGH PE=1 SV=2	1	3	3	3	1	1	1	0	1	1	1	1	1	2	0	0	1	0	1	2	1	1	1	0	1	0	0	1	1	1	0	1	0	1	0	0	0	0	0	0	0	0
Q16799	Q16799	15	15	15	Reticulon-1	RTN1	sp|Q16799|RTN1_HUMAN Reticulon-1 OS=Homo sapiens OX=9606 GN=RTN1 PE=1 SV=1	1	15	15	15	11	10	11	9	12	12	10	8	13	7	12	9	10	12	7	12	7	12	12	7	9	9	13	9	10	7	10	10	12	10	12	7	8	11	8	12	12	5
Q16822	Q16822	9	9	9	Phosphoenolpyruvate carboxykinase [GTP], mitochondrial	PCK2	sp|Q16822|PCKGM_HUMAN Phosphoenolpyruvate carboxykinase [GTP], mitochondrial OS=Homo sapiens OX=9606 GN=PCK2 PE=1 SV=4	1	9	9	9	4	0	0	0	0	1	4	1	0	1	3	2	1	1	0	4	0	1	0	0	1	2	0	7	0	0	0	1	1	0	3	3	0	2	0	1	4	0
Q16836	Q16836	9	9	9	Hydroxyacyl-coenzyme A dehydrogenase, mitochondrial	HADH	sp|Q16836|HCDH_HUMAN Hydroxyacyl-coenzyme A dehydrogenase, mitochondrial OS=Homo sapiens OX=9606 GN=HADH PE=1 SV=3	1	9	9	9	8	8	6	7	3	6	7	8	4	8	7	6	6	5	7	7	8	7	7	8	4	7	7	7	8	6	7	8	7	8	5	4	7	5	7	7	4	8
Q16850	Q16850	2	2	2	Lanosterol 14-alpha demethylase	CYP51A1	sp|Q16850|CP51A_HUMAN Lanosterol 14-alpha demethylase OS=Homo sapiens OX=9606 GN=CYP51A1 PE=1 SV=4	1	2	2	2	0	0	0	0	0	0	0	0	2	0	0	0	0	0	0	0	0	0	0	0	0	0	0	1	0	0	0	0	0	0	0	0	0	0	0	0	0	0
Q16851	Q16851	14	14	14	UTP--glucose-1-phosphate uridylyltransferase	UGP2	sp|Q16851|UGPA_HUMAN UTP--glucose-1-phosphate uridylyltransferase OS=Homo sapiens OX=9606 GN=UGP2 PE=1 SV=5	1	14	14	14	10	11	10	10	10	10	10	12	10	11	11	8	11	9	11	12	11	11	11	11	13	12	10	11	10	11	10	12	10	11	11	10	11	10	11	11	9	11
Q16864	Q16864	1	1	1	V-type proton ATPase subunit F	ATP6V1F	sp|Q16864|VATF_HUMAN V-type proton ATPase subunit F OS=Homo sapiens OX=9606 GN=ATP6V1F PE=1 SV=2	1	1	1	1	1	1	1	0	0	0	1	0	1	0	1	1	1	0	0	0	0	0	0	0	1	1	1	0	1	1	1	0	0	0	0	0	0	0	0	0	1	1
Q16873	Q16873	1	1	1	Leukotriene C4 synthase	LTC4S	sp|Q16873|LTC4S_HUMAN Leukotriene C4 synthase OS=Homo sapiens OX=9606 GN=LTC4S PE=1 SV=1	1	1	1	1	0	0	0	0	0	1	1	0	1	0	0	0	0	0	0	0	1	0	0	0	0	0	1	0	0	0	1	0	1	0	1	1	0	0	1	0	1	1
Q16881	Q16881	4	4	4	Thioredoxin reductase 1, cytoplasmic	TXNRD1	sp|Q16881|TRXR1_HUMAN Thioredoxin reductase 1, cytoplasmic OS=Homo sapiens OX=9606 GN=TXNRD1 PE=1 SV=3	1	4	4	4	4	4	2	1	1	3	3	3	2	3	3	3	2	2	2	4	3	3	3	3	2	3	3	3	1	3	4	3	1	4	1	1	4	3	3	4	2	3
Q16891	Q16891	12	12	12	MICOS complex subunit MIC60	IMMT	sp|Q16891|MIC60_HUMAN MICOS complex subunit MIC60 OS=Homo sapiens OX=9606 GN=IMMT PE=1 SV=1	1	12	12	12	6	5	6	5	5	5	6	5	6	5	7	7	5	4	5	5	5	5	6	6	5	3	5	5	6	3	4	2	6	4	4	5	4	4	4	4	3	4
Q27J81	Q27J81	37	37	37	Inverted formin-2	INF2	sp|Q27J81|INF2_HUMAN Inverted formin-2 OS=Homo sapiens OX=9606 GN=INF2 PE=1 SV=2	1	37	37	37	19	27	19	27	18	23	26	27	21	21	18	17	24	23	23	19	24	19	18	26	20	27	23	25	18	26	23	25	21	23	20	15	22	21	19	22	14	22
Q2TAA2	Q2TAA2	2	2	2	Isoamyl acetate-hydrolyzing esterase 1 homolog	IAH1	sp|Q2TAA2|IAH1_HUMAN Isoamyl acetate-hydrolyzing esterase 1 homolog OS=Homo sapiens OX=9606 GN=IAH1 PE=1 SV=1	1	2	2	2	0	2	0	2	1	1	1	2	2	1	1	1	2	1	1	0	1	0	0	1	1	2	1	2	0	1	2	1	0	2	1	1	0	1	1	1	0	1
Q2WGJ9	Q2WGJ9	2	2	2	Fer-1-like protein 6	FER1L6	sp|Q2WGJ9|FR1L6_HUMAN Fer-1-like protein 6 OS=Homo sapiens OX=9606 GN=FER1L6 PE=2 SV=2	1	2	2	2	2	1	0	0	1	0	0	0	0	0	0	0	0	0	0	0	0	0	0	0	0	1	1	0	0	0	0	0	0	0	0	0	0	0	0	0	0	0
Q32MZ4	Q32MZ4	6	6	6	Leucine-rich repeat flightless-interacting protein 1	LRRFIP1	sp|Q32MZ4|LRRF1_HUMAN Leucine-rich repeat flightless-interacting protein 1 OS=Homo sapiens OX=9606 GN=LRRFIP1 PE=1 SV=2	1	6	6	6	3	3	4	3	2	1	4	4	3	2	3	3	2	1	2	1	2	3	3	3	2	3	0	2	2	3	3	2	2	4	3	1	2	3	2	0	2	2
Q32P28	Q32P28	6	6	6	Prolyl 3-hydroxylase 1	LEPRE1	sp|Q32P28|P3H1_HUMAN Prolyl 3-hydroxylase 1 OS=Homo sapiens OX=9606 GN=P3H1 PE=1 SV=2	1	6	6	6	3	3	4	2	2	4	3	1	3	2	2	3	2	1	1	3	1	2	2	1	2	2	3	3	1	1	2	1	1	3	2	3	1	5	2	1	2	1
Q32P44	Q32P44	6	6	6	Echinoderm microtubule-associated protein-like 3	EML3	sp|Q32P44|EMAL3_HUMAN Echinoderm microtubule-associated protein-like 3 OS=Homo sapiens OX=9606 GN=EML3 PE=1 SV=1	1	6	6	6	4	4	3	3	3	2	2	2	2	2	4	4	4	2	2	3	2	3	2	2	2	3	4	4	3	2	4	3	3	3	4	2	3	3	2	3	1	3
Q3LXA3	Q3LXA3	11	11	11	Bifunctional ATP-dependent dihydroxyacetone kinase/FAD-AMP lyase (cyclizing);ATP-dependent dihydroxyacetone kinase;FAD-AMP lyase (cyclizing)	DAK	sp|Q3LXA3|TKFC_HUMAN Triokinase/FMN cyclase OS=Homo sapiens OX=9606 GN=TKFC PE=1 SV=2	1	11	11	11	8	10	6	8	7	7	11	9	6	7	8	9	9	5	8	8	6	6	9	6	8	9	9	8	8	7	8	8	7	3	6	4	7	7	7	8	5	10
Q3SXM5	Q3SXM5	5	5	5	Inactive hydroxysteroid dehydrogenase-like protein 1	HSDL1	sp|Q3SXM5|HSDL1_HUMAN Inactive hydroxysteroid dehydrogenase-like protein 1 OS=Homo sapiens OX=9606 GN=HSDL1 PE=1 SV=3	1	5	5	5	2	3	1	3	2	3	4	2	0	4	2	0	3	1	1	3	2	3	3	5	1	2	3	2	1	5	2	4	3	3	3	3	2	0	2	2	4	4
Q3ZCM7	Q3ZCM7	11	2	2	Tubulin beta-8 chain	TUBB8	sp|Q3ZCM7|TBB8_HUMAN Tubulin beta-8 chain OS=Homo sapiens OX=9606 GN=TUBB8 PE=1 SV=2	1	11	2	2	11	10	11	11	9	11	10	11	11	11	11	10	11	10	11	11	11	11	10	10	10	11	11	10	11	10	10	11	11	10	8	11	10	11	11	11	9	11
Q3ZCQ8	Q3ZCQ8	1	1	1	Mitochondrial import inner membrane translocase subunit TIM50	TIMM50	sp|Q3ZCQ8|TIM50_HUMAN Mitochondrial import inner membrane translocase subunit TIM50 OS=Homo sapiens OX=9606 GN=TIMM50 PE=1 SV=2	1	1	1	1	0	0	0	0	0	0	0	0	0	0	0	0	0	1	0	1	0	0	1	0	0	1	0	1	1	0	0	0	0	0	0	0	0	0	1	1	0	0
Q3ZCW2	Q3ZCW2	8	8	8	Galectin-related protein	LGALSL	sp|Q3ZCW2|LEGL_HUMAN Galectin-related protein OS=Homo sapiens OX=9606 GN=LGALSL PE=1 SV=2	1	8	8	8	7	7	8	7	7	6	7	7	7	7	7	8	6	7	4	6	7	6	7	7	7	7	6	7	6	7	6	7	5	7	5	7	7	8	6	8	7	6
Q4G0F5	Q4G0F5	7	7	7	Vacuolar protein sorting-associated protein 26B	VPS26B	sp|Q4G0F5|VP26B_HUMAN Vacuolar protein sorting-associated protein 26B OS=Homo sapiens OX=9606 GN=VPS26B PE=1 SV=2	1	7	7	7	3	3	2	3	4	3	4	3	1	3	3	4	4	3	2	3	2	2	2	5	5	4	4	4	2	3	3	4	3	3	3	3	4	4	3	4	3	3
Q4KMQ2	Q4KMQ2	12	12	12	Anoctamin-6	ANO6	sp|Q4KMQ2|ANO6_HUMAN Anoctamin-6 OS=Homo sapiens OX=9606 GN=ANO6 PE=1 SV=2	1	12	12	12	8	9	7	8	6	5	9	8	5	8	9	6	9	9	9	8	9	9	7	9	7	8	8	7	6	9	7	6	7	10	8	6	9	8	6	6	7	10
Q4V328	Q4V328	9	9	9	GRIP1-associated protein 1	GRIPAP1	sp|Q4V328|GRAP1_HUMAN GRIP1-associated protein 1 OS=Homo sapiens OX=9606 GN=GRIPAP1 PE=1 SV=2	1	9	9	9	4	4	2	3	3	2	4	2	3	4	4	3	4	5	4	5	3	2	3	2	4	7	5	2	4	2	4	1	1	4	5	1	2	2	4	5	4	2
Q53FA7	Q53FA7	2	2	2	Quinone oxidoreductase PIG3	TP53I3	sp|Q53FA7|QORX_HUMAN Quinone oxidoreductase PIG3 OS=Homo sapiens OX=9606 GN=TP53I3 PE=1 SV=2	1	2	2	2	2	1	1	0	1	1	1	1	1	0	1	2	0	2	0	1	1	2	1	0	0	1	2	1	2	0	2	0	1	0	1	1	0	2	1	0	2	0
Q53FT3	Q53FT3	2	2	2	Protein Hikeshi	C11orf73	sp|Q53FT3|HIKES_HUMAN Protein Hikeshi OS=Homo sapiens OX=9606 GN=HIKESHI PE=1 SV=2	1	2	2	2	0	0	0	0	0	0	1	0	0	0	1	0	1	0	0	1	0	0	0	0	1	0	1	1	1	0	0	0	0	0	0	0	1	1	0	1	0	1
Q53G44	Q53G44	1	1	1	Interferon-induced protein 44-like	IFI44L	sp|Q53G44|IF44L_HUMAN Interferon-induced protein 44-like OS=Homo sapiens OX=9606 GN=IFI44L PE=2 SV=3	1	1	1	1	1	0	0	0	0	0	1	0	0	0	0	0	0	0	0	0	0	0	0	0	0	0	0	0	0	0	1	0	0	0	0	0	0	0	0	0	0	0
Q53GQ0	Q53GQ0	6	6	6	Very-long-chain 3-oxoacyl-CoA reductase	HSD17B12	sp|Q53GQ0|DHB12_HUMAN Very-long-chain 3-oxoacyl-CoA reductase OS=Homo sapiens OX=9606 GN=HSD17B12 PE=1 SV=2	1	6	6	6	2	3	2	1	1	3	2	3	1	2	3	1	2	1	1	4	1	2	3	1	1	2	1	1	3	1	2	2	2	2	1	0	2	2	2	1	0	2
Q53H82	Q53H82	1	1	1	Beta-lactamase-like protein 2	LACTB2	sp|Q53H82|LACB2_HUMAN Endoribonuclease LACTB2 OS=Homo sapiens OX=9606 GN=LACTB2 PE=1 SV=2	1	1	1	1	1	1	1	1	1	1	1	0	1	1	1	1	1	0	1	1	1	1	1	1	1	1	1	1	1	1	1	1	1	0	1	1	0	1	1	1	1	1
Q53HC9	Q53HC9	2	2	2	Protein TSSC1	TSSC1	sp|Q53HC9|EIPR1_HUMAN EARP and GARP complex-interacting protein 1 OS=Homo sapiens OX=9606 GN=EIPR1 PE=1 SV=2	1	2	2	2	2	2	2	0	2	1	2	1	1	1	2	0	2	1	1	0	1	1	2	1	0	0	0	0	1	0	0	1	0	1	2	1	1	2	0	0	1	0
Q562R1	Q562R1	12	3	3	Beta-actin-like protein 2	ACTBL2	sp|Q562R1|ACTBL_HUMAN Beta-actin-like protein 2 OS=Homo sapiens OX=9606 GN=ACTBL2 PE=1 SV=2	1	12	3	3	9	9	10	10	9	9	10	9	9	10	9	10	9	8	9	10	11	9	9	9	10	10	9	9	10	10	9	9	10	8	9	10	9	9	8	11	10	8
Q58FF6	Q58FF6	7	2	2	Putative heat shock protein HSP 90-beta 4	HSP90AB4P	sp|Q58FF6|H90B4_HUMAN Putative heat shock protein HSP 90-beta 4 OS=Homo sapiens OX=9606 GN=HSP90AB4P PE=5 SV=1	1	7	2	2	5	3	3	3	3	2	5	4	6	2	3	4	4	3	2	3	3	3	3	2	3	3	3	4	4	5	4	2	3	5	3	4	3	3	2	3	4	2
Q58FF8	Q58FF8	12	1	1	Putative heat shock protein HSP 90-beta 2	HSP90AB2P	sp|Q58FF8|H90B2_HUMAN Putative heat shock protein HSP 90-beta 2 OS=Homo sapiens OX=9606 GN=HSP90AB2P PE=1 SV=2	1	12	1	1	12	10	11	11	10	9	12	11	12	10	10	11	12	10	10	11	10	10	11	10	11	10	11	11	11	11	11	11	11	11	10	11	9	11	10	10	10	10
Q5EBM0	Q5EBM0	10	10	10	UMP-CMP kinase 2, mitochondrial	CMPK2	sp|Q5EBM0|CMPK2_HUMAN UMP-CMP kinase 2, mitochondrial OS=Homo sapiens OX=9606 GN=CMPK2 PE=1 SV=3	1	10	10	10	8	0	0	0	0	0	8	0	0	0	0	0	0	1	0	0	0	0	0	0	8	0	0	0	0	0	9	0	4	0	0	8	0	0	0	0	6	0
Q5H9R7	Q5H9R7	3	3	3	Serine/threonine-protein phosphatase 6 regulatory subunit 3	PPP6R3	sp|Q5H9R7|PP6R3_HUMAN Serine/threonine-protein phosphatase 6 regulatory subunit 3 OS=Homo sapiens OX=9606 GN=PPP6R3 PE=1 SV=2	1	3	3	3	1	1	1	2	1	1	2	1	1	0	1	0	1	0	0	1	0	0	1	0	0	1	0	1	1	0	1	0	0	0	0	2	1	1	0	1	0	0
Q5JRX3	Q5JRX3	6	6	6	Presequence protease, mitochondrial	PITRM1	sp|Q5JRX3|PREP_HUMAN Presequence protease, mitochondrial OS=Homo sapiens OX=9606 GN=PITRM1 PE=1 SV=3	1	6	6	6	1	0	1	0	0	0	0	0	0	0	0	0	0	2	0	0	0	0	0	0	0	3	1	1	3	0	0	0	2	0	1	1	0	0	0	0	0	0
Q5JSH3	Q5JSH3	37	37	37	WD repeat-containing protein 44	WDR44	sp|Q5JSH3|WDR44_HUMAN WD repeat-containing protein 44 OS=Homo sapiens OX=9606 GN=WDR44 PE=1 SV=1	1	37	37	37	20	24	21	26	23	28	25	27	22	26	21	19	25	19	27	18	25	21	20	25	26	27	21	24	22	23	23	25	20	23	23	22	24	20	23	27	20	26
Q5JSL3	Q5JSL3	3	3	3	Dedicator of cytokinesis protein 11	DOCK11	sp|Q5JSL3|DOC11_HUMAN Dedicator of cytokinesis protein 11 OS=Homo sapiens OX=9606 GN=DOCK11 PE=1 SV=2	1	3	3	3	0	0	1	0	0	0	1	0	0	0	0	0	0	0	0	0	0	0	0	1	0	0	0	1	0	0	0	0	0	0	1	1	0	0	0	0	1	0
Q5K4L6	Q5K4L6	1	1	1	Long-chain fatty acid transport protein 3	SLC27A3	sp|Q5K4L6|S27A3_HUMAN Solute carrier family 27 member 3 OS=Homo sapiens OX=9606 GN=SLC27A3 PE=1 SV=4	1	1	1	1	0	0	0	0	0	0	0	0	0	0	0	0	0	0	0	0	0	0	0	0	0	0	0	0	1	0	0	0	0	0	0	0	0	0	0	0	0	0
Q5M775	Q5M775	8	8	8	Cytospin-B	SPECC1	sp|Q5M775|CYTSB_HUMAN Cytospin-B OS=Homo sapiens OX=9606 GN=SPECC1 PE=1 SV=1	1	8	8	8	1	2	1	2	2	4	3	4	2	3	2	3	1	2	1	1	3	2	1	3	2	3	1	3	4	2	2	1	2	1	3	2	3	3	2	1	3	1
Q5MNZ9	Q5MNZ9	2	2	2	WD repeat domain phosphoinositide-interacting protein 1	WIPI1	sp|Q5MNZ9|WIPI1_HUMAN WD repeat domain phosphoinositide-interacting protein 1 OS=Homo sapiens OX=9606 GN=WIPI1 PE=1 SV=3	1	2	2	2	0	1	0	0	2	1	0	1	0	1	1	0	2	1	1	0	0	1	0	0	1	0	1	1	0	1	2	2	1	1	1	1	0	1	1	0	1	1
Q5SQ64	Q5SQ64	5	5	5	Lymphocyte antigen 6 complex locus protein G6f	LY6G6F	sp|Q5SQ64|LY66F_HUMAN Lymphocyte antigen 6 complex locus protein G6f OS=Homo sapiens OX=9606 GN=LY6G6F PE=1 SV=2	1	5	5	5	3	3	3	5	4	4	4	4	2	3	3	2	3	3	2	1	4	2	2	3	4	4	3	3	3	4	3	3	5	5	4	3	4	3	3	4	4	3
Q5SW96	Q5SW96	3	3	3	Low density lipoprotein receptor adapter protein 1	LDLRAP1	sp|Q5SW96|ARH_HUMAN Low density lipoprotein receptor adapter protein 1 OS=Homo sapiens OX=9606 GN=LDLRAP1 PE=1 SV=3	1	3	3	3	1	2	1	2	1	2	2	2	1	2	1	1	2	3	1	0	2	1	0	1	1	2	2	3	0	0	2	2	1	1	1	2	2	1	2	1	1	2
Q5T0F9	Q5T0F9	1	1	1	Coiled-coil and C2 domain-containing protein 1B	CC2D1B	sp|Q5T0F9|C2D1B_HUMAN Coiled-coil and C2 domain-containing protein 1B OS=Homo sapiens OX=9606 GN=CC2D1B PE=1 SV=1	1	1	1	1	1	1	1	1	1	1	0	1	1	1	1	0	1	1	1	1	1	1	1	1	0	1	1	1	1	1	1	1	1	0	1	1	1	1	1	1	1	1
Q5T0N5	Q5T0N5	3	3	3	Formin-binding protein 1-like	FNBP1L	sp|Q5T0N5|FBP1L_HUMAN Formin-binding protein 1-like OS=Homo sapiens OX=9606 GN=FNBP1L PE=1 SV=3	1	3	3	3	2	2	0	0	0	1	2	3	1	0	2	3	1	1	0	0	0	2	2	0	1	2	3	3	3	0	2	2	3	1	1	3	2	1	2	2	3	2
Q5T1M5	Q5T1M5	9	9	9	FK506-binding protein 15	FKBP15	sp|Q5T1M5|FKB15_HUMAN FK506-binding protein 15 OS=Homo sapiens OX=9606 GN=FKBP15 PE=1 SV=2	1	9	9	9	4	1	2	1	3	1	2	3	0	2	2	1	1	2	2	1	1	2	1	1	1	2	0	2	2	1	2	0	0	2	0	1	0	2	1	1	1	0
Q5T447	Q5T447	10	10	10	E3 ubiquitin-protein ligase HECTD3	HECTD3	sp|Q5T447|HECD3_HUMAN E3 ubiquitin-protein ligase HECTD3 OS=Homo sapiens OX=9606 GN=HECTD3 PE=1 SV=1	1	10	10	10	4	4	1	2	1	3	5	3	4	2	3	4	4	4	2	3	4	2	4	2	6	3	1	4	2	4	3	2	4	3	3	2	6	3	2	3	3	4
Q5T4S7	Q5T4S7	14	14	14	E3 ubiquitin-protein ligase UBR4	UBR4	sp|Q5T4S7|UBR4_HUMAN E3 ubiquitin-protein ligase UBR4 OS=Homo sapiens OX=9606 GN=UBR4 PE=1 SV=1	1	14	14	14	6	7	6	7	7	7	7	5	7	8	6	5	7	5	4	7	6	9	5	7	5	6	5	4	5	3	3	6	5	3	8	7	6	9	5	4	7	5
Q5T5C0;Q9Y2K9	Q5T5C0	8;1	8;1	8;1	Syntaxin-binding protein 5	STXBP5	sp|Q5T5C0|STXB5_HUMAN Syntaxin-binding protein 5 OS=Homo sapiens OX=9606 GN=STXBP5 PE=1 SV=1	2	8	8	8	4	5	2	6	5	5	4	5	3	6	4	4	6	4	5	5	5	2	2	5	7	5	3	5	3	4	5	6	3	5	5	5	4	6	2	4	3	5
Q5T9A4;Q9NVI7;Q5T2N8	Q5T9A4;Q9NVI7;Q5T2N8	4;4;2	4;4;2	4;4;2	ATPase family AAA domain-containing protein 3B;ATPase family AAA domain-containing protein 3A;ATPase family AAA domain-containing protein 3C	ATAD3B;ATAD3A;ATAD3C	sp|Q5T9A4|ATD3B_HUMAN ATPase family AAA domain-containing protein 3B OS=Homo sapiens OX=9606 GN=ATAD3B PE=1 SV=1;sp|Q9NVI7|ATD3A_HUMAN ATPase family AAA domain-containing protein 3A OS=Homo sapiens OX=9606 GN=ATAD3A PE=1 SV=2;sp|Q5T2N8|ATD3C_HUMAN ATPase f	3	4	4	4	1	2	1	1	2	1	2	1	0	1	2	2	1	1	1	3	0	1	0	0	1	1	2	2	1	0	1	0	0	0	1	0	0	0	0	1	1	0
Q5VVQ6	Q5VVQ6	2	2	2	Ubiquitin thioesterase OTU1	YOD1	sp|Q5VVQ6|OTU1_HUMAN Ubiquitin thioesterase OTU1 OS=Homo sapiens OX=9606 GN=YOD1 PE=1 SV=1	1	2	2	2	1	1	1	1	1	0	1	0	1	1	1	1	1	1	0	0	0	1	0	0	1	1	1	1	1	1	1	1	1	0	1	1	1	1	1	1	1	1
Q5VW32	Q5VW32	3	3	3	BRO1 domain-containing protein BROX	BROX	sp|Q5VW32|BROX_HUMAN BRO1 domain-containing protein BROX OS=Homo sapiens OX=9606 GN=BROX PE=1 SV=1	1	3	3	3	2	2	1	2	2	2	2	2	1	3	2	2	2	1	2	1	2	2	1	2	1	2	2	2	2	2	2	2	2	2	1	2	2	2	2	2	2	3
Q5VWC8	Q5VWC8	3	3	3	Very-long-chain (3R)-3-hydroxyacyl-CoA dehydratase 4	HACD4	sp|Q5VWC8|HACD4_HUMAN Very-long-chain (3R)-3-hydroxyacyl-CoA dehydratase 4 OS=Homo sapiens OX=9606 GN=HACD4 PE=1 SV=1	1	3	3	3	1	3	3	3	3	3	3	3	3	3	3	3	3	3	3	2	3	3	3	3	2	2	2	3	3	3	3	3	2	2	2	3	3	3	3	3	3	3
Q5VWZ2	Q5VWZ2	6	6	6	Lysophospholipase-like protein 1	LYPLAL1	sp|Q5VWZ2|LYPL1_HUMAN Lysophospholipase-like protein 1 OS=Homo sapiens OX=9606 GN=LYPLAL1 PE=1 SV=3	1	6	6	6	6	2	3	4	6	5	5	4	2	3	4	6	4	4	3	5	2	3	5	3	4	2	5	5	3	3	5	3	6	3	4	3	3	4	4	3	2	6
Q5VY43	Q5VY43	3	3	3	Platelet endothelial aggregation receptor 1	PEAR1	sp|Q5VY43|PEAR1_HUMAN Platelet endothelial aggregation receptor 1 OS=Homo sapiens OX=9606 GN=PEAR1 PE=1 SV=1	1	3	3	3	0	2	1	1	0	2	1	2	0	1	0	0	0	0	2	0	1	1	0	1	0	2	1	1	0	1	1	1	1	1	1	2	2	2	2	2	1	1
Q5VY80	Q5VY80	1	1	1	Retinoic acid early transcript 1L protein	RAET1L	sp|Q5VY80|ULBP6_HUMAN UL16-binding protein 6 OS=Homo sapiens OX=9606 GN=RAET1L PE=1 SV=1	1	1	1	1	0	1	0	1	0	1	1	0	1	0	1	0	0	1	1	1	1	1	0	1	1	1	0	1	0	1	1	1	1	1	1	1	0	1	1	1	1	0
Q5VYK3	Q5VYK3	4	4	4	Proteasome-associated protein ECM29 homolog	ECM29	sp|Q5VYK3|ECM29_HUMAN Proteasome adapter and scaffold protein ECM29 OS=Homo sapiens OX=9606 GN=ECPAS PE=1 SV=2	1	4	4	4	2	0	1	2	1	0	1	0	0	1	2	0	1	1	0	3	0	2	1	0	2	0	1	0	1	1	1	1	2	0	2	0	0	1	0	0	1	0
Q5VZK9	Q5VZK9	3	3	3	Leucine-rich repeat-containing protein 16A	LRRC16A	sp|Q5VZK9|CARL1_HUMAN F-actin-uncapping protein LRRC16A OS=Homo sapiens OX=9606 GN=CARMIL1 PE=1 SV=1	1	3	3	3	0	1	0	1	0	0	0	0	0	0	0	0	1	0	0	0	1	0	1	0	1	0	0	0	1	1	1	0	0	0	1	0	0	1	0	0	0	0
Q5W0V3	Q5W0V3	5	5	4	Protein FAM160B1	FAM160B1	sp|Q5W0V3|FHI2A_HUMAN FHF complex subunit HOOK interacting protein 2A OS=Homo sapiens OX=9606 GN=FHIP2A PE=1 SV=1	1	5	5	4	1	2	0	2	1	2	3	2	0	2	0	0	3	1	2	1	0	0	1	2	2	2	0	1	2	0	0	1	0	1	0	1	0	0	2	0	1	1
Q63HN8	Q63HN8	6	6	6	E3 ubiquitin-protein ligase RNF213	RNF213	sp|Q63HN8|RN213_HUMAN E3 ubiquitin-protein ligase RNF213 OS=Homo sapiens OX=9606 GN=RNF213 PE=1 SV=3	1	6	6	6	3	2	3	2	2	3	3	2	3	2	2	2	1	2	2	1	2	4	3	1	2	1	2	1	1	1	4	1	3	1	2	2	1	1	1	1	1	1
Q658P3	Q658P3	2	2	2	Metalloreductase STEAP3	STEAP3	sp|Q658P3|STEA3_HUMAN Metalloreductase STEAP3 OS=Homo sapiens OX=9606 GN=STEAP3 PE=1 SV=2	1	2	2	2	1	0	1	0	0	0	0	1	0	0	0	0	0	0	0	1	0	0	0	0	0	1	0	0	0	0	0	0	0	0	1	0	1	0	0	0	0	0
Q658Y4	Q658Y4	2	2	2	Protein FAM91A1	FAM91A1	sp|Q658Y4|F91A1_HUMAN Protein FAM91A1 OS=Homo sapiens OX=9606 GN=FAM91A1 PE=1 SV=3	1	2	2	2	1	1	1	1	1	1	1	1	1	1	2	1	1	1	1	1	0	1	1	1	1	1	1	1	1	0	1	1	1	1	1	0	1	1	1	1	1	1
Q66K14	Q66K14	2	2	2	TBC1 domain family member 9B	TBC1D9B	sp|Q66K14|TBC9B_HUMAN TBC1 domain family member 9B OS=Homo sapiens OX=9606 GN=TBC1D9B PE=1 SV=3	1	2	2	2	1	1	0	1	1	1	1	1	0	1	1	1	1	1	0	1	1	1	2	1	1	1	1	1	1	1	1	1	1	1	1	0	1	1	1	1	1	0
Q66K74	Q66K74	3	3	3	Microtubule-associated protein 1S;MAP1S heavy chain;MAP1S light chain	MAP1S	sp|Q66K74|MAP1S_HUMAN Microtubule-associated protein 1S OS=Homo sapiens OX=9606 GN=MAP1S PE=1 SV=2	1	3	3	3	2	2	1	1	3	2	2	1	1	0	3	2	1	1	3	1	3	2	1	1	3	1	3	1	2	1	1	2	1	0	2	0	2	2	2	2	2	1
Q684P5	Q684P5	11	11	11	Rap1 GTPase-activating protein 2	RAP1GAP2	sp|Q684P5|RPGP2_HUMAN Rap1 GTPase-activating protein 2 OS=Homo sapiens OX=9606 GN=RAP1GAP2 PE=1 SV=2	1	11	11	11	10	10	11	10	10	10	11	11	10	10	11	10	10	10	10	10	10	10	10	9	10	11	11	8	9	6	8	10	9	9	11	11	10	10	9	9	10	10
Q68BL7	Q68BL7	2	2	2	Olfactomedin-like protein 2A	OLFML2A	sp|Q68BL7|OLM2A_HUMAN Olfactomedin-like protein 2A OS=Homo sapiens OX=9606 GN=OLFML2A PE=2 SV=1	1	2	2	2	0	0	0	0	1	0	1	0	0	0	1	0	0	1	0	0	0	2	0	0	0	0	2	0	0	0	0	0	2	0	0	2	0	0	0	0	0	0
Q68EM7	Q68EM7	2	2	2	Rho GTPase-activating protein 17	ARHGAP17	sp|Q68EM7|RHG17_HUMAN Rho GTPase-activating protein 17 OS=Homo sapiens OX=9606 GN=ARHGAP17 PE=1 SV=1	1	2	2	2	2	1	2	1	2	2	2	1	1	2	2	2	1	2	1	2	2	2	2	2	2	2	2	2	2	2	2	2	2	1	2	2	2	2	2	2	2	2
Q6AWC2	Q6AWC2	1	1	1	Protein WWC2	WWC2	sp|Q6AWC2|WWC2_HUMAN Protein WWC2 OS=Homo sapiens OX=9606 GN=WWC2 PE=1 SV=2	1	1	1	1	1	1	1	0	1	1	1	1	1	1	1	1	1	1	1	1	1	1	1	1	1	1	1	1	1	1	1	1	1	1	1	1	1	1	1	1	1	1
Q6DD88	Q6DD88	12	12	12	Atlastin-3	ATL3	sp|Q6DD88|ATLA3_HUMAN Atlastin-3 OS=Homo sapiens OX=9606 GN=ATL3 PE=1 SV=1	1	12	12	12	1	8	5	9	7	7	8	8	5	7	8	7	8	9	7	9	7	7	6	8	5	10	7	9	8	10	6	8	7	6	8	4	8	8	9	7	7	7
Q6FI81	Q6FI81	2	2	2	Anamorsin	CIAPIN1	sp|Q6FI81|CPIN1_HUMAN Anamorsin OS=Homo sapiens OX=9606 GN=CIAPIN1 PE=1 SV=2	1	2	2	2	2	1	1	1	2	2	1	1	2	1	2	1	2	1	2	1	1	2	2	2	2	2	2	1	2	0	0	2	2	1	1	0	1	2	1	2	1	1
Q6GMV3	Q6GMV3	3	3	3	Putative peptidyl-tRNA hydrolase PTRHD1	PTRHD1	sp|Q6GMV3|PTRD1_HUMAN Putative peptidyl-tRNA hydrolase PTRHD1 OS=Homo sapiens OX=9606 GN=PTRHD1 PE=1 SV=1	1	3	3	3	2	2	2	2	2	2	2	1	2	2	2	2	2	1	2	2	2	2	1	1	1	1	2	1	1	2	2	1	1	2	1	1	0	0	1	2	1	1
Q6IAA8	Q6IAA8	6	6	6	Ragulator complex protein LAMTOR1	LAMTOR1	sp|Q6IAA8|LTOR1_HUMAN Ragulator complex protein LAMTOR1 OS=Homo sapiens OX=9606 GN=LAMTOR1 PE=1 SV=2	1	6	6	6	2	4	2	3	3	5	2	6	3	4	1	2	2	2	3	2	5	2	1	4	3	5	3	4	3	2	4	3	4	4	1	2	5	2	4	3	2	4
Q6IBS0	Q6IBS0	13	13	12	Twinfilin-2	TWF2	sp|Q6IBS0|TWF2_HUMAN Twinfilin-2 OS=Homo sapiens OX=9606 GN=TWF2 PE=1 SV=2	1	13	13	12	7	9	7	9	8	8	8	9	8	10	10	8	8	8	9	7	11	7	9	10	8	10	10	8	6	8	11	10	8	10	10	6	9	8	8	8	6	9
Q6ICL3	Q6ICL3	5	5	5	Transport and Golgi organization protein 2 homolog	TANGO2	sp|Q6ICL3|TNG2_HUMAN Transport and Golgi organization protein 2 homolog OS=Homo sapiens OX=9606 GN=TANGO2 PE=1 SV=1	1	5	5	5	3	4	3	3	3	4	3	3	4	3	3	2	4	2	3	3	2	3	2	3	3	4	3	4	3	3	3	3	4	3	4	3	3	2	2	3	3	4
Q6JQN1	Q6JQN1	1	1	1	Acyl-CoA dehydrogenase family member 10	ACAD10	sp|Q6JQN1|ACD10_HUMAN Acyl-CoA dehydrogenase family member 10 OS=Homo sapiens OX=9606 GN=ACAD10 PE=1 SV=1	1	1	1	1	1	1	1	1	1	1	1	0	1	1	1	0	0	1	1	1	0	1	1	1	1	1	1	1	1	1	1	1	1	1	1	1	1	1	1	1	1	1
Q6NUK1	Q6NUK1	2	2	2	Calcium-binding mitochondrial carrier protein SCaMC-1	SLC25A24	sp|Q6NUK1|SCMC1_HUMAN Calcium-binding mitochondrial carrier protein SCaMC-1 OS=Homo sapiens OX=9606 GN=SLC25A24 PE=1 SV=2	1	2	2	2	1	2	0	1	1	1	1	0	1	1	1	1	1	1	1	1	1	1	1	1	1	1	2	0	1	1	1	1	1	1	1	1	0	1	2	1	1	1
Q6NVY1	Q6NVY1	4	4	4	3-hydroxyisobutyryl-CoA hydrolase, mitochondrial	HIBCH	sp|Q6NVY1|HIBCH_HUMAN 3-hydroxyisobutyryl-CoA hydrolase, mitochondrial OS=Homo sapiens OX=9606 GN=HIBCH PE=1 SV=2	1	4	4	4	1	1	1	0	0	1	2	0	1	1	1	0	1	2	1	1	1	0	0	1	1	1	2	1	2	1	1	0	2	1	1	2	1	1	0	0	3	0
Q6NXE6	Q6NXE6	2	2	2	Armadillo repeat-containing protein 6	ARMC6	sp|Q6NXE6|ARMC6_HUMAN Armadillo repeat-containing protein 6 OS=Homo sapiens OX=9606 GN=ARMC6 PE=1 SV=2	1	2	2	2	1	0	0	0	0	0	1	0	0	0	1	1	0	0	0	0	0	0	1	1	0	0	0	0	0	0	1	0	1	0	0	0	0	0	0	2	0	0
[truncated: 685 more rows]
[truncated: 330 more columns]
