# Supplementary material for: Changes in the Proteome of Platelets from Patients with Critical Progression of COVID-19
Source: Cells. 2023 Sep 1;12(17):2191. doi: 10.3390/cells12172191 (PMC10486756; doi:10.3390/cells12172191)
Supplement: Supplementary file 1 [file cells-12-02191-s001.zip › Supplementary Files-cells-2533000_revised/Table S4_ Candidates with missing values.xlsx]

## Sheet: Candidates with missing values
Intensity 751	Intensity 759	Intensity 769	Intensity 783	Intensity 789	Intensity 799	Intensity 805	Intensity 831	Intensity 835	Intensity 839	Intensity 843	Intensity 763	Intensity 795	Intensity 809	Intensity 813	Intensity 819	Intensity 825	Intensity 773	Intensity 779	Intensity 761	Intensity 777	Intensity 801	Intensity 817	Intensity 829	Intensity 753	Intensity 757	Intensity 765	Intensity 771	Intensity 781	Intensity 787	Intensity 793	Intensity 797	Intensity 807	Intensity 811	Intensity 815	Intensity 823	Intensity 827	Intensity 833	Intensity 837	Intensity 841	C: Only identified by site	C: Reverse	C: Potential contaminant	C: Identification type 751	C: Identification type 753	C: Identification type 755	C: Identification type 757	C: Identification type 759	C: Identification type 761	C: Identification type 763
20.3393	17.8794	20.2653	NaN	NaN	19.3378	NaN	NaN	21.3885	18.6802	20.5996	19.9628	NaN	NaN	18.3963	NaN	NaN	21.0236	21.1954	17.7234	NaN	20.4885	17.9764	NaN	20.0046	20.1312	20.4125	NaN	NaN	NaN	NaN	NaN	NaN	NaN	NaN	NaN	NaN	NaN	NaN	19.7116				By matching	By MS/MS	By MS/MS	By matching	By matching	By MS/MS	By matching
20.393	20.1275	NaN	NaN	NaN	20.7877	19.1644	19.584	19.9461	NaN	NaN	21.1522	21.0657	20.8633	19.7408	18.7893	19.9624	20.7278	18.8801	NaN	NaN	NaN	NaN	NaN	20.1186	NaN	NaN	NaN	18.7048	18.8573	NaN	NaN	17.9733	18.6131	NaN	NaN	NaN	NaN	NaN	NaN				By MS/MS	By MS/MS			By MS/MS		By MS/MS
21.8135	NaN	NaN	NaN	NaN	NaN	NaN	NaN	NaN	NaN	NaN	21.0002	NaN	20.8642	NaN	19.963	NaN	NaN	NaN	NaN	NaN	NaN	NaN	NaN	NaN	NaN	NaN	NaN	NaN	NaN	NaN	NaN	NaN	NaN	NaN	NaN	NaN	NaN	NaN	NaN				By MS/MS						By MS/MS
20.732	20.956	NaN	21.1753	21.2463	21.3862	21.4164	NaN	20.4209	21.3363	21.3894	21.1093	NaN	20.471	21.2308	20.4108	21.2836	21.0324	NaN	NaN	21.1858	20.697	20.6244	20.94	21.4173	21.9051	21.6393	21.2384	21.4471	21.3446	21.533	22.5796	20.9383	21.1725	20.2292	21.4607	21.8151	21.43	20.6897	21.42				By matching	By MS/MS		By MS/MS	By matching	By MS/MS	By MS/MS
21.6177	20.3703	20.4363	22.6556	20.8565	22.6588	21.5192	20.6863	22.6991	22.6021	21.4801	22.2943	21.6707	20.4042	22.021	21.6036	22.3431	21.067	NaN	20.963	21.8782	21.7268	22.2413	22.0734	21.2308	20.6778	21.9355	21.8094	21.5459	20.8431	19.5595	22.487	20.6902	20.5057	20.4542	21.1157	21.0615	20.488	21.3182	21.6894				By MS/MS	By MS/MS	By MS/MS	By MS/MS	By MS/MS	By MS/MS	By MS/MS
18.1479	20.6883	21.577	19.9029	19.1179	20.3944	NaN	20.9625	NaN	19.122	NaN	18.764	18.4435	18.3862	NaN	NaN	21.3875	NaN	18.825	NaN	18.9828	18.5614	NaN	NaN	NaN	NaN	NaN	NaN	NaN	NaN	NaN	NaN	NaN	NaN	NaN	NaN	NaN	NaN	NaN	NaN				By MS/MS		By matching		By MS/MS		By MS/MS
19.2484	18.9851	NaN	NaN	19.6001	20.1083	18.7483	19.3083	NaN	19.9873	18.9808	19.9172	18.8365	18.408	NaN	18.6148	19.1857	20.2268	19.0801	18.8495	18.6428	NaN	NaN	18.4688	NaN	NaN	19.7027	NaN	NaN	NaN	NaN	NaN	NaN	18.8131	NaN	18.8307	NaN	NaN	NaN	NaN				By MS/MS	By MS/MS	By MS/MS	By MS/MS	By MS/MS	By MS/MS	By MS/MS
20.1603	NaN	NaN	19.9053	NaN	20.3577	NaN	21.2699	19.8786	NaN	19.8267	21.1727	19.5198	NaN	20.1912	20.4593	NaN	NaN	NaN	NaN	NaN	21.1092	19.7272	NaN	20.9147	19.1544	20.6404	21.0802	20.0662	21.1055	21.2393	22.179	NaN	21.7774	NaN	21.5575	19.342	21.872	20.049	19.7414				By matching	By MS/MS	By matching	By MS/MS			By MS/MS
20.366	18.9985	NaN	NaN	NaN	18.6902	19.1382	NaN	18.5433	19.2482	NaN	19.7405	19.1536	18.3247	19.2585	18.9053	19.3621	NaN	NaN	NaN	NaN	NaN	NaN	NaN	NaN	19.3208	NaN	NaN	NaN	NaN	NaN	NaN	17.8601	NaN	NaN	18.0988	NaN	18.1638	NaN	17.6388				By MS/MS			By matching	By MS/MS		By MS/MS
20.3596	19.7336	20.8283	19.8175	NaN	21.0521	20.1423	21.6356	20.7738	21.2718	19.9454	22.1735	21.1874	20.4543	19.7118	19.5271	19.5396	NaN	19.9875	21.7097	21.2816	19.8832	20.8304	20.5269	19.5339	19.4424	19.5845	20.6642	NaN	20.8064	19.2583	19.7716	19.9083	19.4939	19.1606	20.4761	20.2803	20.093	20.1958	22.5863				By MS/MS	By MS/MS	By MS/MS	By MS/MS	By matching	By MS/MS	By MS/MS
20.039	19.9525	19.797	20.4625	NaN	NaN	NaN	20.0336	NaN	20.3655	19.9784	20.1096	20.4435	20.0103	19.9158	20.3265	21.0448	20.4297	21.0663	20.3781	20.4638	20.0763	20.6393	20.6006	20.7154	20.7796	21.0026	20.4713	20.7092	20.4423	22.426	21.0063	20.0203	21.2045	20.3875	22.3855	21.0117	21.125	20.6606	20.9566				By matching	By matching		By matching	By matching	By matching	By matching
21.8482	22.4283	21.3803	22.2626	22.7465	21.4199	22.3203	17.3729	21.1918	18.968	22.2004	21.7878	NaN	20.7159	22.3791	NaN	22.2835	21.9098	21.6372	22.2358	21.5865	22.225	NaN	18.33	22.4573	22.2043	22.8467	22.5286	22.5671	21.6289	22.2001	22.3933	21.2434	20.5853	18.8141	21.1078	20.3306	21.7672	21.9402	21.4153				By MS/MS	By MS/MS	By MS/MS	By MS/MS	By MS/MS	By MS/MS	By MS/MS
21.2556	21.6587	21.441	21.0151	19.9304	19.1124	18.2875	18.5729	18.8661	19.0153	19.9574	21.102	20.7052	19.4295	19.3278	20.198	NaN	21.3236	21.1891	19.805	19.8343	18.8377	20.6485	NaN	19.8028	20.5227	20.1198	NaN	20.6787	19.9634	20.788	NaN	17.7796	19.1844	18.2132	NaN	NaN	NaN	NaN	NaN				By MS/MS	By matching	By matching	By MS/MS	By MS/MS	By matching	By MS/MS
20.6302	20.4246	NaN	20.8878	20.1168	20.6288	20.6701	20.1253	20.5203	20.3395	20.3421	20.5491	19.933	20.1721	19.9164	19.3153	20.1988	NaN	NaN	19.623	20.0939	19.9124	NaN	19.4301	19.8755	19.3936	20.4941	20.0697	19.582	19.6076	19.5014	20.4168	NaN	20.0196	18.7857	19.7438	19.8334	19.2236	19.2288	20.3869				By MS/MS	By MS/MS	By MS/MS	By MS/MS	By MS/MS	By MS/MS	By MS/MS
19.0827	NaN	NaN	NaN	NaN	NaN	NaN	NaN	NaN	NaN	NaN	19.025	20.5368	NaN	21.054	19.2044	NaN	NaN	19.5994	20.1694	20.5776	NaN	20.2668	NaN	21.4403	19.9785	20.8829	21.8469	NaN	19.4105	20.2187	20.2185	19.5915	19.4025	19.455	20.9337	19.7431	NaN	NaN	20.1395				By matching	By MS/MS	By MS/MS	By MS/MS		By matching	By MS/MS
23.3541	NaN	NaN	NaN	NaN	NaN	NaN	19.9084	NaN	NaN	NaN	22.3507	21.8803	21.1791	NaN	21.4137	NaN	NaN	NaN	NaN	NaN	NaN	NaN	NaN	NaN	NaN	NaN	NaN	NaN	NaN	NaN	NaN	NaN	NaN	NaN	NaN	NaN	NaN	NaN	NaN				By MS/MS						By MS/MS
NaN	19.5751	19.6032	20.1348	19.5674	20.1637	20.2051	19.1313	19.7243	20.3199	20.2473	19.6136	NaN	19.3985	19.6534	NaN	19.5468	NaN	20.7727	20.0722	20.2721	NaN	19.601	19.5757	NaN	NaN	NaN	20.3562	19.8754	NaN	NaN	NaN	NaN	NaN	NaN	NaN	19.6962	19.2473	NaN	NaN								By matching	By matching	By matching
18.7799	18.9999	18.7893	NaN	NaN	NaN	NaN	18.9627	NaN	NaN	21.1631	19.3246	18.6988	NaN	NaN	NaN	19.1574	NaN	19.892	NaN	18.5619	NaN	NaN	NaN	NaN	NaN	NaN	NaN	NaN	NaN	NaN	NaN	NaN	NaN	NaN	NaN	NaN	NaN	NaN	NaN				By matching		By matching		By matching		By MS/MS
22.9371	22.99	NaN	21.4591	21.7203	18.6793	20.185	20.8455	21.5941	21.1136	18.7843	22.375	18.6485	21.2198	21.1143	21.7888	20.4543	20.5596	17.4374	19.17	18.7289	NaN	NaN	18.3106	NaN	NaN	18.0482	NaN	NaN	18.8118	NaN	NaN	20.3378	19.1345	NaN	19.0896	19.093	NaN	NaN	20.8936				By MS/MS		By MS/MS		By MS/MS	By matching	By MS/MS
NaN	20.9091	24.6983	23.5216	24.1858	22.5542	19.1757	21.2677	24.7305	NaN	21.5727	NaN	NaN	NaN	22.2142	NaN	24.3508	20.8225	23.9139	NaN	20.0293	21.1301	22.2359	20.4344	NaN	NaN	NaN	NaN	NaN	NaN	NaN	NaN	NaN	NaN	NaN	NaN	NaN	NaN	NaN	NaN						By MS/MS		By MS/MS
23.6315	22.8914	24.0882	24.4505	23.0857	23.2551	23.3481	22.6811	23.9248	22.7072	24.7498	22.9485	21.6236	23.4743	23.8535	22.8055	23.1759	22.8197	23.1783	19.1873	20.9817	21.1188	21.2669	19.0577	19.4447	18.2867	18.8574	19.4702	19.6837	18.5096	18.5084	19.4042	NaN	NaN	NaN	NaN	19.0476	NaN	17.9684	18.903				By MS/MS	By matching	By MS/MS	By matching	By MS/MS	By MS/MS	By MS/MS
22.0054	21.1818	21.742	21.297	NaN	NaN	20.4157	20.7991	21.5595	22.1624	21.3609	NaN	21.4311	NaN	20.9301	21.4469	NaN	21.598	20.46	21.1428	NaN	21.4593	NaN	NaN	NaN	NaN	NaN	NaN	20.4319	NaN	NaN	NaN	NaN	NaN	NaN	NaN	NaN	NaN	NaN	NaN				By MS/MS		By MS/MS		By matching	By matching	By MS/MS
NaN	NaN	NaN	20.1132	NaN	NaN	22.0369	NaN	20.2364	NaN	NaN	NaN	NaN	NaN	NaN	NaN	19.4953	20.3256	NaN	19.6202	NaN	NaN	NaN	NaN	NaN	NaN	NaN	NaN	NaN	NaN	NaN	NaN	NaN	NaN	NaN	NaN	NaN	NaN	NaN	NaN						By matching			By matching	By MS/MS
NaN	NaN	19.753	NaN	NaN	NaN	18.6305	NaN	18.8881	20.1471	18.5776	NaN	18.1229	16.2635	17.552	NaN	NaN	18.7116	NaN	NaN	NaN	NaN	19.2966	NaN	NaN	NaN	NaN	NaN	NaN	NaN	NaN	NaN	NaN	NaN	NaN	NaN	NaN	NaN	NaN	NaN				By matching	By matching	By matching	By matching	By matching	By matching	By matching
NaN	19.4458	NaN	NaN	NaN	NaN	NaN	NaN	NaN	19.1436	19.2347	NaN	NaN	NaN	NaN	NaN	NaN	NaN	19.1665	NaN	NaN	NaN	NaN	NaN	NaN	NaN	NaN	NaN	NaN	NaN	NaN	19.5366	NaN	NaN	NaN	NaN	NaN	NaN	NaN	NaN				By matching	By matching	By matching	By matching	By MS/MS	By matching	By matching
19.907	19.5483	22.7965	21.7984	21.5263	NaN	19.9924	NaN	24.0311	NaN	NaN	NaN	23.8664	NaN	18.9167	NaN	NaN	NaN	NaN	NaN	24.9908	22.5092	NaN	NaN	NaN	NaN	NaN	NaN	NaN	NaN	NaN	NaN	NaN	NaN	NaN	NaN	NaN	NaN	NaN	NaN				By matching		By MS/MS		By MS/MS
21.4568	20.2954	24.2163	20.9694	24.8376	NaN	NaN	19.1684	22.3704	19.5892	20.8907	NaN	22.1552	NaN	19.05	22.2656	NaN	20.9697	24.2041	NaN	21.6706	21.7318	19.746	NaN	NaN	19.5036	NaN	NaN	NaN	NaN	NaN	20.5981	NaN	NaN	18.6577	19.3196	NaN	NaN	NaN	NaN				By MS/MS	By matching	By MS/MS	By matching	By MS/MS	By matching	By matching
22.496	22.5721	21.2905	22.1441	21.5018	22.0535	20.8248	20.1263	NaN	21.0732	20.6065	22.0944	20.7082	21.4188	21.5786	20.2306	22.4363	19.5907	21.591	19.1208	20.8018	21.9342	22.2489	21.0277	NaN	19.9492	21.6792	18.9291	18.8736	21.1796	18.6665	23.5138	20.4489	NaN	NaN	22.7813	NaN	NaN	NaN	18.7867				By MS/MS	By MS/MS	By MS/MS	By matching	By MS/MS	By MS/MS	By MS/MS
21.4277	21.5916	22.307	21.0542	22.9493	18.2669	21.0577	20.3111	22.147	21.8768	21.0607	18.6352	NaN	20.6752	22.0698	NaN	22.0303	22.3758	27.0548	21.7277	21.3446	16.8088	20.921	16.7946	21.0464	NaN	NaN	NaN	22.5883	NaN	22.0834	NaN	NaN	NaN	19.9476	21.1913	22.9195	NaN	20.1449	NaN				By matching	By matching	By matching		By matching	By matching	By MS/MS
25.8172	25.3507	26.0954	26.759	22.4764	25.4377	25.1873	26.1215	25.8823	26.5956	25.9168	23.0988	25.7183	25.6945	23.1674	23.668	25.02	24.2523	26.0332	19.3411	22.9729	26.021	23.7585	22.5272	21.6226	NaN	18.7259	21.2084	21.389	23.1853	20.9667	24.6583	20.8685	21.6046	21.1587	21.7828	19.7848	19.7581	21.3056	20.8493				By MS/MS	By MS/MS	By MS/MS		By MS/MS	By MS/MS	By MS/MS
19.8791	NaN	19.8522	NaN	NaN	NaN	21.5369	NaN	23.1879	21.4773	22.6145	NaN	NaN	21.6641	NaN	NaN	NaN	NaN	21.2259	NaN	NaN	20.5195	NaN	NaN	NaN	NaN	NaN	NaN	NaN	18.9772	NaN	NaN	NaN	NaN	NaN	NaN	NaN	NaN	NaN	NaN				By MS/MS		By matching
NaN	NaN	NaN	19.398	NaN	NaN	NaN	NaN	NaN	NaN	NaN	NaN	NaN	NaN	NaN	NaN	20.0387	NaN	23.5698	NaN	NaN	NaN	NaN	NaN	NaN	NaN	NaN	NaN	NaN	NaN	NaN	NaN	NaN	NaN	NaN	NaN	20.6285	NaN	NaN	NaN
NaN	20.295	21.4372	21.0037	22.2853	19.0078	21.0622	20.8072	18.8481	NaN	20.0651	NaN	NaN	20.9352	20.8374	NaN	21.861	NaN	26.9958	19.2151	19.5972	NaN	18.9773	NaN	NaN	NaN	NaN	NaN	NaN	NaN	NaN	NaN	NaN	NaN	NaN	NaN	22.9957	NaN	NaN	NaN						By MS/MS		By matching	By matching
21.1198	23.3316	24.4988	25.2924	21.4675	23.7762	24.862	23.1162	23.4457	23.4079	25.0296	21.6918	NaN	23.1973	23.1263	21.2188	22.8181	21.9717	NaN	NaN	NaN	21.3379	NaN	NaN	NaN	NaN	NaN	NaN	NaN	NaN	NaN	NaN	NaN	NaN	NaN	NaN	NaN	NaN	NaN	NaN				By MS/MS		By MS/MS		By MS/MS		By MS/MS
NaN	NaN	20.0065	23.1775	23.024	NaN	19.2224	20.098	19.4983	NaN	21.7999	22.7871	18.8841	NaN	NaN	18.8829	NaN	19.4914	NaN	NaN	22.8954	NaN	NaN	NaN	NaN	NaN	NaN	NaN	NaN	NaN	NaN	NaN	NaN	NaN	NaN	NaN	NaN	NaN	NaN	23.364			+	By MS/MS		By MS/MS				By MS/MS
NaN	NaN	20.1827	NaN	NaN	NaN	NaN	NaN	20.3429	20.4949	20.9276	NaN	NaN	NaN	NaN	NaN	NaN	NaN	22.2124	NaN	NaN	NaN	NaN	20.5753	NaN	NaN	NaN	NaN	NaN	NaN	NaN	NaN	NaN	NaN	NaN	NaN	NaN	NaN	NaN	NaN						By matching
18.2268	19.0957	20.0433	NaN	NaN	NaN	20.2185	20.1659	NaN	20.9267	20.8766	NaN	NaN	NaN	19.8914	20.9505	NaN	18.7885	NaN	NaN	NaN	NaN	NaN	NaN	NaN	NaN	NaN	NaN	NaN	NaN	NaN	NaN	NaN	NaN	NaN	NaN	NaN	NaN	NaN	NaN				By MS/MS		By matching		By MS/MS
22.3741	22.0996	NaN	20.124	20.2675	23.2684	NaN	19.1316	NaN	19.3373	20.9105	21.0946	23.0114	20.1293	NaN	NaN	NaN	22.0057	23.4732	21.2013	23.3884	19.926	21.4615	23.4917	22.7502	22.6287	23.6266	23.6311	23.3569	23.709	23.3952	24.611	21.3173	23.8732	21.2739	23.2618	24.0168	22.5589	23.3496	23.4348				By MS/MS	By MS/MS	By MS/MS	By MS/MS	By MS/MS	By matching	By MS/MS
21.495	NaN	19.7449	18.4667	NaN	21.9139	19.322	NaN	NaN	20.34	20.4368	19.8024	NaN	19.2353	21.5009	NaN	NaN	NaN	NaN	NaN	NaN	NaN	NaN	NaN	NaN	NaN	NaN	NaN	NaN	NaN	NaN	NaN	NaN	NaN	NaN	NaN	NaN	NaN	NaN	NaN				By MS/MS				By MS/MS		By MS/MS
20.8334	22.308	20.9304	21.757	20.5135	21.8858	NaN	NaN	21.1164	20.5069	20.273	20.511	23.8175	21.2226	20.8639	20.7039	20.6873	21.075	22.2107	NaN	20.3016	20.446	21.1983	20.7312	20.718	NaN	NaN	NaN	NaN	19.6975	NaN	NaN	NaN	NaN	NaN	NaN	NaN	20.0744	20.0867	21.8272				By MS/MS	By matching	By MS/MS		By MS/MS		By matching
NaN	19.0051	18.387	NaN	NaN	18.1216	NaN	17.3359	17.9257	18.4712	18.676	NaN	18.3163	NaN	NaN	16.9879	17.584	18.4826	19.0246	18.3734	18.1902	17.3312	18.4823	19.3756	19.0773	19.0849	18.9705	18.2574	19.2477	18.5875	18.7559	19.9469	17.783	18.4091	NaN	18.4811	18.5782	18.6462	18.4466	18.4644					By MS/MS	By MS/MS	By MS/MS	By matching	By MS/MS
20.7283	NaN	23.0718	NaN	NaN	NaN	20.1795	21.5137	NaN	21.6291	NaN	NaN	18.4058	19.8703	19.4048	22.4374	19.1663	19.1431	NaN	NaN	NaN	18.8413	NaN	NaN	NaN	NaN	NaN	NaN	NaN	NaN	NaN	NaN	NaN	NaN	NaN	NaN	NaN	NaN	NaN	NaN				By matching				By MS/MS
20.9372	NaN	22.5037	25.999	21.1416	NaN	NaN	NaN	22.3134	21.5758	21.881	21.4746	NaN	NaN	NaN	NaN	21.2027	21.5092	21.2846	20.8832	NaN	NaN	NaN	NaN	NaN	NaN	NaN	NaN	NaN	NaN	NaN	NaN	NaN	NaN	NaN	NaN	NaN	NaN	NaN	NaN				By matching		By MS/MS			By MS/MS	By MS/MS
26.3039	18.0692	NaN	18.1019	NaN	NaN	18.6362	22.2764	18.8563	22.268	18.0965	25.5598	25.2317	22.7971	20.2692	22.7869	NaN	NaN	NaN	NaN	NaN	NaN	19.1079	NaN	17.1651	NaN	NaN	NaN	NaN	NaN	NaN	NaN	NaN	NaN	NaN	17.5601	NaN	NaN	NaN	19.7682				By MS/MS	By matching			By matching		By MS/MS
19.8412	20.3885	21.5547	21.1121	21.3216	21.6677	21.1169	18.3428	21.0879	22.1229	19.9804	20.7311	18.7386	20.5888	21.08	NaN	20.5081	20.9481	20.4964	NaN	NaN	20.6623	20.8248	19.9566	NaN	NaN	NaN	NaN	NaN	NaN	19.3881	NaN	17.2792	NaN	NaN	NaN	NaN	NaN	NaN	NaN				By MS/MS		By matching		By MS/MS		By MS/MS
NaN	NaN	NaN	20.5897	NaN	NaN	NaN	19.4581	NaN	19.6561	NaN	NaN	NaN	19.2209	19.6456	NaN	19.8703	20.2262	18.9776	19.6131	NaN	18.9612	19.1694	19.5695	NaN	NaN	NaN	NaN	NaN	NaN	NaN	20.1868	NaN	NaN	NaN	NaN	NaN	19.4336	NaN	19.7599				By MS/MS	By MS/MS	By MS/MS			By MS/MS	By MS/MS
20.0544	NaN	21.9194	25.8575	NaN	20.3906	20.1174	21.1914	19.6914	18.4713	NaN	19.7675	NaN	NaN	NaN	NaN	20.877	21.0305	20.877	19.3148	NaN	NaN	NaN	NaN	NaN	NaN	NaN	NaN	NaN	NaN	NaN	NaN	NaN	NaN	NaN	19.9781	NaN	NaN	NaN	NaN				By MS/MS		By MS/MS			By matching	By MS/MS
21.5855	23.1403	24.2345	23.3561	21.6875	22.968	21.334	23.2089	23.5077	23.1197	23.1197	23.3487	22.9373	20.8484	22.7486	24.2291	22.5582	NaN	23.1205	NaN	21.1687	21.5358	19.7645	23.0875	NaN	17.9657	20.8808	NaN	NaN	NaN	NaN	21.9237	20.2728	NaN	NaN	20.5813	21.3006	NaN	21.3061	NaN				By MS/MS	By MS/MS	By MS/MS	By MS/MS	By MS/MS		By MS/MS
18.0906	17.6815	20.7942	19.6647	18.2612	18.612	18.3069	NaN	19.7953	18.366	NaN	17.8573	NaN	18.2513	18.8019	17.3893	NaN	17.5939	NaN	NaN	NaN	16.9731	19.7537	17.48	18.9326	18.2354	NaN	NaN	NaN	NaN	NaN	NaN	NaN	18.1012	NaN	NaN	NaN	18.3589	NaN	NaN				By matching	By matching	By matching	By MS/MS	By matching		By MS/MS
21.1245	20.5226	20.646	20.5011	19.8932	20.7035	19.9215	21.0098	20.8893	19.7326	NaN	19.5882	18.7505	19.4103	20.2637	17.9565	19.4612	20.3576	20.6188	19.1309	20.6262	22.1126	19.799	NaN	NaN	NaN	19.5015	19.7658	NaN	19.2965	19.6944	NaN	NaN	20.7672	NaN	NaN	NaN	18.3491	19.0862	18.9683				By MS/MS		By MS/MS		By MS/MS	By matching	By MS/MS
23.3876	23.5867	24.2758	24.0508	23.4448	23.8816	24.021	23.4857	23.9717	24.1712	21.9528	23.6617	22.6385	22.4939	24.1469	21.7781	24.3787	21.4225	24.2127	23.4131	21.9906	23.7093	23.2414	22.1463	20.393	21.2199	20.9974	20.0651	20.2912	20.878	21.8055	21.6746	19.3331	20.2561	21.6608	NaN	21.0447	19.7764	19.9628	NaN				By MS/MS	By MS/MS	By MS/MS	By MS/MS	By MS/MS	By MS/MS	By MS/MS
NaN	NaN	21.6176	22.8372	NaN	20.2813	NaN	21.0188	NaN	NaN	21.8151	20.9895	NaN	NaN	20.8304	NaN	NaN	22.3274	NaN	NaN	NaN	NaN	NaN	NaN	NaN	NaN	NaN	NaN	NaN	NaN	NaN	NaN	NaN	NaN	NaN	NaN	NaN	NaN	NaN	NaN				By matching		By matching				By MS/MS
19.4616	19.8522	19.8322	20.4733	NaN	NaN	19.5315	NaN	20.2202	20.2303	NaN	NaN	NaN	NaN	20.2181	NaN	19.7163	NaN	NaN	NaN	NaN	19.1393	19.4473	19.5897	NaN	NaN	NaN	NaN	20.1224	NaN	NaN	NaN	NaN	NaN	NaN	NaN	NaN	NaN	NaN	NaN				By MS/MS				By MS/MS
NaN	NaN	NaN	NaN	NaN	NaN	NaN	NaN	NaN	NaN	NaN	NaN	NaN	NaN	NaN	NaN	NaN	NaN	21.936	NaN	NaN	NaN	NaN	NaN	NaN	NaN	NaN	NaN	NaN	NaN	NaN	NaN	NaN	NaN	NaN	NaN	NaN	NaN	NaN	NaN
25.0717	24.2313	25.8523	24.7696	25.1535	25.2153	25.4808	24.6573	25.9621	25.3982	23.7951	25.4405	24.7438	24.2843	25.1457	24.0812	25.1907	24.1375	24.7256	23.669	23.7087	24.7057	23.0396	23.6006	23.0363	21.4353	23.0977	21.4698	NaN	20.9466	20.9563	22.1163	21.1365	18.914	21.6439	22.8919	20.5426	19.7194	NaN	20.4932				By MS/MS	By MS/MS	By MS/MS	By MS/MS	By MS/MS	By MS/MS	By MS/MS
NaN	22.5122	20.4786	22.6779	22.3334	23.1196	21.1935	22.891	22.8396	21.7014	NaN	22.5439	23.0406	21.8677	22.2827	23.4531	21.9258	NaN	21.5611	23.3141	20.7812	21.897	23.3332	22.2774	22.2458	22.6921	21.17	21.5207	22.3432	22.9442	23.5505	23.4085	21.6014	23.0986	21.7051	22.6859	23.4616	23.4244	22.8035	20.6558				By matching	By MS/MS	By MS/MS	By MS/MS	By MS/MS	By MS/MS	By MS/MS
20.6787	19.6752	23.4485	21.4513	21.0017	21.3941	19.596	20.638	21.7363	20.2148	20.3167	20.7689	20.8835	NaN	NaN	23.2034	20.6032	20.7026	20.3524	19.932	20.1087	18.9363	19.8405	NaN	20.8497	NaN	NaN	NaN	NaN	NaN	NaN	20.0017	20.0974	19.1853	19.6172	18.6214	NaN	19.6887	18.9671	20.0655				By MS/MS	By MS/MS	By MS/MS	By matching	By MS/MS	By MS/MS	By MS/MS
19.3013	20.5261	24.622	NaN	NaN	NaN	NaN	19.6026	20.7182	NaN	20.3435	20.2181	NaN	NaN	NaN	NaN	19.0488	NaN	NaN	19.6167	NaN	NaN	19.5536	NaN	NaN	NaN	NaN	NaN	NaN	NaN	NaN	NaN	NaN	NaN	18.0868	NaN	NaN	NaN	NaN	NaN				By MS/MS		By matching		By MS/MS	By matching	By matching
18.3012	20.4554	20.1484	20.4185	21.772	19.4483	22.4506	20.7094	21.812	22.476	20.4693	21.7353	19.756	21.3318	22.4007	20.3299	21.5187	20.4401	21.1586	19.707	18.9672	22.4821	17.5618	19.6316	18.8591	19.359	NaN	19.8411	19.5298	18.9878	20.5931	20.029	18.1371	NaN	NaN	19.6264	NaN	NaN	NaN	NaN				By MS/MS	By matching	By matching	By matching	By matching	By matching	By MS/MS
21.282	20.7421	NaN	21.5949	21.3452	22.0247	NaN	22.491	NaN	21.4548	18.9148	19.2558	21.3022	NaN	21.0284	19.9365	19.9051	NaN	NaN	21.2769	21.3122	21.2847	NaN	20.2547	18.4193	18.7195	NaN	20.3084	18.7343	20.9543	19.0947	21.2147	NaN	NaN	NaN	NaN	NaN	22.678	NaN	NaN				By MS/MS	By matching	By MS/MS	By matching	By MS/MS	By matching	By matching
NaN	NaN	NaN	NaN	19.0129	NaN	NaN	NaN	NaN	NaN	NaN	NaN	NaN	NaN	NaN	NaN	NaN	NaN	23.9053	NaN	NaN	NaN	NaN	NaN	NaN	NaN	NaN	NaN	NaN	NaN	NaN	NaN	NaN	NaN	NaN	NaN	NaN	NaN	NaN	NaN				By matching	By matching	By matching	By matching	By matching	By matching	By matching
22.44	22.3775	22.5405	NaN	21.7477	22.4319	20.5195	20.7892	22.3609	20.7203	21.369	21.2877	21.1752	21.5448	21.3158	21.012	NaN	21.9375	21.1243	21.0077	19.9882	21.5769	NaN	NaN	22.0291	21.5715	21.4115	NaN	NaN	20.9534	NaN	NaN	NaN	NaN	NaN	NaN	19.9398	NaN	NaN	NaN				By MS/MS	By matching	By MS/MS	By MS/MS	By MS/MS	By MS/MS	By matching
18.4049	18.2393	NaN	18.5102	18.9148	19.7987	NaN	NaN	NaN	NaN	NaN	18.5829	NaN	NaN	NaN	NaN	NaN	18.9784	NaN	18.3785	18.7828	18.6602	NaN	NaN	18.5139	19.0127	19.7742	19.1905	18.9116	19.1771	19.5469	NaN	20.5423	19.7128	18.3336	19.3276	19.7073	19.2061	NaN	19.8179				By matching	By MS/MS	By matching	By matching	By matching	By matching	By matching
21.1988	NaN	20.0478	21.3451	20.1824	21.2388	20.9076	NaN	20.8156	19.7973	NaN	20.8925	19.8008	18.7182	21.7494	19.4409	22.3544	NaN	20.3008	19.5989	19.7866	20.7092	20.1571	21.4917	18.8906	NaN	NaN	NaN	NaN	NaN	18.0234	20.0235	19.2508	NaN	19.713	NaN	NaN	NaN	NaN	18.8684				By MS/MS	By matching		By MS/MS		By MS/MS	By MS/MS
NaN	NaN	24.5663	NaN	24.254	24.088	23.8067	23.94	24.5096	23.1136	24.2207	22.8096	20.1875	23.268	23.8731	23.669	24.3738	23.6104	24.1651	NaN	NaN	22.4949	NaN	NaN	23.1112	23.5523	22.3668	24.3607	24.208	NaN	NaN	23.7641	22.0474	NaN	22.0429	23.7887	NaN	NaN	23.9926	23.2212					By matching	By MS/MS	By MS/MS			By MS/MS
22.3737	18.6088	19.9307	NaN	18.5656	NaN	18.7954	20.9687	19.3658	19.5237	NaN	22.5205	21.9388	21.6278	19.2258	19.3166	NaN	NaN	NaN	NaN	NaN	18.7743	18.7216	NaN	17.0566	NaN	NaN	18.5791	NaN	NaN	NaN	NaN	NaN	NaN	NaN	NaN	NaN	NaN	18.1213	NaN				By MS/MS	By matching			By matching		By MS/MS
21.2104	22.0031	21.83	22.8617	23.0867	22.7907	21.8421	22.4959	22.3729	22.5344	22.7554	22.6743	22.9801	22.0637	22.5452	22.1538	22.3093	22.9825	23.1145	22.8442	22.4938	22.3471	22.9944	22.8623	23.1091	22.7509	22.7271	23.393	23.0899	22.8237	22.802	23.7603	22.1601	22.3087	21.8568	22.7482	23.5081	22.4743	22.1477	22.8609				By MS/MS	By MS/MS	By MS/MS	By MS/MS	By MS/MS	By MS/MS	By MS/MS
23.9927	NaN	NaN	NaN	NaN	NaN	NaN	22.2617	NaN	23.478	NaN	24.404	24.6704	24.401	NaN	22.4247	NaN	NaN	NaN	NaN	NaN	NaN	NaN	NaN	NaN	NaN	19.3964	NaN	NaN	NaN	NaN	NaN	NaN	NaN	NaN	NaN	NaN	NaN	NaN	NaN				By MS/MS						By MS/MS
20.5738	22.4257	23.8319	22.5203	22.2674	22.4704	21.3221	22.3987	19.6715	22.5177	22.8964	NaN	21.0963	NaN	22.3431	18.0236	23.108	23.3465	22.5294	19.9249	23.3445	20.2658	22.2578	23.0592	21.1191	21.2247	23.3848	21.424	23.0903	22.2589	22.7503	20.2545	22.3543	22.2078	20.8014	22.2685	20.2076	19.4735	19.9797	21.7643				By matching	By MS/MS	By matching	By MS/MS	By MS/MS	By MS/MS	By matching
20.9639	21.263	21.9002	22.6606	21.8422	22.622	22.1247	21.4873	22.1489	21.1906	22.1744	21.9143	21.5349	20.6097	21.3195	21.696	22.7203	22.0654	NaN	21.3933	21.8501	21.1481	22.1679	21.5374	21.5965	21.9057	22.5043	22.482	21.8927	20.9375	19.574	22.8872	21.2877	21.4094	21.3913	21.5242	22.113	21.0477	20.999	19.6494				By MS/MS	By MS/MS	By MS/MS	By MS/MS	By MS/MS	By MS/MS	By MS/MS
20.9072	NaN	20.0784	NaN	NaN	20.1233	NaN	20.1358	NaN	21.1636	19.2028	22.2044	21.4606	19.6423	19.3789	20.1294	19.6014	20.6632	20.0363	20.8045	20.6599	20.7426	20.6271	20.0785	21.4018	20.5753	21.4823	23.6307	NaN	20.0837	19.5823	21.016	20.2128	20.5464	20.2946	20.3865	19.7884	19.9177	19.8532	20.925				By MS/MS	By MS/MS	By MS/MS	By MS/MS	By MS/MS	By MS/MS	By MS/MS
NaN	19.6758	19.5912	19.1337	NaN	19.1237	18.944	20.3764	19.5966	21.1664	NaN	NaN	20.2312	18.6986	18.6268	18.8564	18.8253	NaN	NaN	NaN	NaN	18.9728	18.5813	18.733	NaN	18.4091	19.9654	19.2748	NaN	NaN	NaN	NaN	NaN	18.8647	NaN	18.5042	NaN	NaN	NaN	NaN							By matching	By matching		By MS/MS
22.1737	21.9734	20.204	22.5641	22.1816	22.3699	22.6834	22.5725	22.8764	22.8277	23.1004	21.621	22.4076	21.406	22.1543	21.6617	22.0037	22.6432	22.0358	20.9942	22.4981	22.5046	21.0396	20.7059	19.987	NaN	NaN	21.6092	21.5293	19.9776	21.9822	18.9289	17.4562	NaN	NaN	20.4955	19.8834	NaN	20.361	20.7806				By MS/MS	By MS/MS	By MS/MS	By MS/MS	By MS/MS	By MS/MS	By MS/MS
NaN	19.0937	NaN	NaN	NaN	NaN	NaN	NaN	NaN	NaN	NaN	18.7788	NaN	NaN	NaN	NaN	NaN	19.2193	19.6494	NaN	NaN	NaN	NaN	NaN	NaN	NaN	NaN	NaN	NaN	NaN	NaN	NaN	NaN	NaN	NaN	NaN	NaN	NaN	NaN	NaN					By matching			By matching		By MS/MS
24.6461	NaN	NaN	NaN	NaN	NaN	NaN	22.8191	NaN	21.8881	NaN	24.1597	23.4422	23.5006	19.994	23.6861	NaN	NaN	NaN	NaN	NaN	NaN	NaN	NaN	NaN	NaN	NaN	NaN	NaN	NaN	NaN	NaN	NaN	NaN	NaN	NaN	NaN	NaN	NaN	NaN				By MS/MS						By MS/MS
20.6155	19.1721	24.9678	20.8961	18.8475	21.441	18.5116	20.537	21.03	21.5467	19.1422	20.8712	NaN	18.5806	21.5375	20.6287	21.366	18.525	18.57	18.7151	20.3105	20.9142	20.393	16.8936	NaN	NaN	19.0334	18.6499	NaN	NaN	NaN	NaN	24.4255	NaN	NaN	20.7813	18.9763	20.5909	20.2706	18.1308				By MS/MS	By MS/MS	By MS/MS		By MS/MS	By MS/MS	By MS/MS
20.4666	20.9065	20.7022	19.5525	NaN	19.8753	20.8471	21.455	NaN	19.5582	NaN	NaN	22.3833	19.8741	21.1299	21.7056	19.9278	NaN	20.9508	20.1891	21.0953	NaN	22.3221	22.8478	21.2381	21.6628	22.292	21.4308	20.9213	20.032	19.0523	23.229	20.103	21.1583	20.4253	21.8991	21.522	19.402	21.514	21.1853				By matching	By MS/MS	By MS/MS	By MS/MS	By MS/MS	By MS/MS
NaN	18.9006	22.3255	22.0088	19.4017	21.6885	21.1134	18.9531	20.4245	21.2376	19.7506	19.5881	19.0322	18.0067	18.943	18.689	20.8914	NaN	20.1671	20.6985	18.4601	20.0667	20.6431	19.3688	19.0115	NaN	20.0863	19.2555	20.0658	19.1745	18.6312	20.1177	18.5291	19.0713	18.9664	19.0827	20.0118	18.4337	18.2546	18.9249					By MS/MS	By matching	By MS/MS	By MS/MS	By MS/MS	By matching
NaN	NaN	18.0662	21.0173	NaN	22.0728	19.7658	19.0686	19.5518	24.2718	NaN	NaN	NaN	NaN	19.5643	NaN	NaN	20.798	NaN	NaN	NaN	20.6318	19.9074	NaN	NaN	NaN	NaN	NaN	NaN	NaN	NaN	NaN	NaN	NaN	NaN	NaN	NaN	NaN	NaN	NaN				By matching		By matching	By matching	By matching	By matching	By matching
21.8799	21.3738	20.3774	21.8336	21.3095	23.3663	21.1987	21.7202	21.3504	22.5742	21.9727	20.8673	20.1827	21.7406	22.3716	21.1081	20.7934	22.2252	22.1974	21.3856	20.6454	21.1659	21.6898	21.4737	NaN	20.3408	21.45	21.9125	NaN	21.3325	19.9887	NaN	19.4564	19.2248	NaN	20.456	NaN	NaN	20.3957	21.9271				By MS/MS	By MS/MS	By MS/MS	By matching	By MS/MS	By MS/MS	By MS/MS
21.2166	20.9101	17.435	21.1426	21.6406	19.1382	17.7625	20.7218	20.99	20.0118	21.716	21.8891	NaN	17.9202	21.5351	NaN	21.7448	NaN	21.1107	21.1727	21.5158	17.5736	21.3556	18.2377	21.4105	NaN	18.5486	26.1633	NaN	21.6285	18.0771	18.9126	NaN	18.4761	19.7066	18.1148	18.5509	17.7667	19.7669	NaN				By MS/MS	By MS/MS	By MS/MS		By MS/MS	By MS/MS	By MS/MS
NaN	20.9288	NaN	20.9557	NaN	20.6468	NaN	19.7754	19.6141	20.9594	20.605	20.2175	20.4119	NaN	NaN	19.6155	19.9596	NaN	NaN	NaN	20.3182	20.3188	20.103	NaN	NaN	NaN	NaN	NaN	NaN	NaN	NaN	NaN	NaN	NaN	NaN	19.1995	NaN	19.5093	NaN	NaN						By MS/MS	By MS/MS	By MS/MS		By MS/MS
NaN	NaN	NaN	NaN	NaN	NaN	NaN	NaN	NaN	NaN	NaN	NaN	NaN	18.8817	19.2727	NaN	NaN	21.467	19.4461	20.395	NaN	20.2461	21.1626	NaN	19.4968	19.8721	NaN	20.0944	19.6587	NaN	NaN	20.5925	NaN	19.9078	NaN	NaN	19.9644	NaN	19.8072	21.1733				By MS/MS	By MS/MS	By MS/MS	By MS/MS		By MS/MS
19.9286	NaN	NaN	20.5011	19.9515	NaN	20.8631	20.0115	21.1283	20.9769	20.5985	19.8009	NaN	20.5661	20.7591	20.2312	19.6723	21.2	20.4052	NaN	NaN	NaN	NaN	NaN	NaN	NaN	NaN	NaN	NaN	NaN	NaN	NaN	NaN	NaN	NaN	NaN	NaN	NaN	NaN	NaN				By MS/MS				By MS/MS	By MS/MS	By MS/MS
NaN	21.3143	NaN	18.9523	NaN	19.3108	18.8892	NaN	NaN	NaN	NaN	19.0127	20.5367	NaN	20.8236	NaN	21.1246	NaN	NaN	NaN	NaN	NaN	20.7545	NaN	NaN	19.1467	19.2756	19.3002	NaN	18.593	18.9543	19.1747	17.2658	18.9138	NaN	NaN	18.9986	20.037	18.9595	18.2221				By matching	By matching	By matching	By MS/MS	By MS/MS	By matching	By MS/MS
NaN	NaN	19.0319	NaN	NaN	NaN	NaN	19.3928	NaN	NaN	NaN	17.2733	19.4618	NaN	NaN	21.2852	NaN	NaN	NaN	NaN	NaN	NaN	NaN	NaN	NaN	NaN	NaN	NaN	NaN	NaN	NaN	NaN	NaN	NaN	NaN	NaN	NaN	NaN	NaN	NaN										By MS/MS
20.2081	22.6406	21.6498	21.1855	19.1105	21.0274	21.5205	21.0247	21.4043	22.1596	20.8213	20.7485	21.0534	NaN	21.4339	19.3557	22.1717	NaN	21.4862	20.124	21.6016	20.5992	20.7297	21.704	NaN	20.8235	21.773	19.0279	NaN	19.2627	NaN	19.9109	NaN	NaN	18.6968	NaN	NaN	NaN	NaN	NaN				By matching		By MS/MS	By MS/MS	By MS/MS	By matching	By matching
20.4799	20.8933	20.4384	19.6117	20.3611	21.3436	18.8759	19.9321	19.5411	19.9597	19.8368	NaN	21.1292	20.7066	19.7501	20.0469	19.817	NaN	20.7008	19.5418	20.0382	20.7067	20.0843	19.697	20.3845	20.2725	NaN	NaN	19.8364	19.6819	NaN	NaN	18.8943	19.793	NaN	19.8819	19.7475	19.0927	19.4919	19.7334				By matching	By MS/MS	By matching	By matching	By MS/MS	By matching	By matching
NaN	NaN	21.8315	19.7015	19.6079	NaN	21.2786	20.8406	21.2143	20.0927	NaN	20.8225	NaN	19.1562	NaN	NaN	20.9146	NaN	20.6999	NaN	NaN	NaN	NaN	NaN	NaN	NaN	NaN	NaN	NaN	NaN	NaN	NaN	NaN	NaN	NaN	NaN	NaN	NaN	NaN	NaN										By MS/MS
NaN	NaN	21.0773	20.715	20.5267	NaN	20.9132	21.5486	NaN	21.035	21.7732	22.1387	NaN	20.3991	NaN	NaN	21.5471	NaN	NaN	NaN	NaN	20.2853	21.4843	21.8408	NaN	NaN	NaN	NaN	NaN	NaN	NaN	NaN	19.8996	NaN	NaN	NaN	NaN	NaN	NaN	NaN										By MS/MS
19.3016	NaN	NaN	NaN	NaN	18.8176	NaN	18.8864	NaN	NaN	NaN	NaN	18.4758	18.4156	NaN	NaN	18.8899	NaN	NaN	19.1582	18.5751	19.3538	NaN	19.4558	19.5379	19.3699	19.4562	19.2294	19.5944	19.4549	20.0517	19.8563	NaN	19.5248	18.3978	19.4573	NaN	18.2255	18.532	18.291				By MS/MS	By MS/MS	By matching	By matching		By MS/MS
NaN	NaN	19.8517	NaN	NaN	NaN	20.6342	NaN	20.1571	19.6276	NaN	19.5896	NaN	19.1433	NaN	NaN	19.2394	NaN	19.4714	NaN	NaN	NaN	NaN	NaN	NaN	NaN	NaN	NaN	NaN	NaN	NaN	NaN	NaN	NaN	NaN	NaN	NaN	NaN	NaN	NaN								By MS/MS		By MS/MS
18.7433	18.0379	19.8502	18.5407	19.6974	NaN	19.6095	18.8906	19.8877	20.9317	NaN	19.5636	18.4119	20.9936	21.287	NaN	19.0983	19.1787	NaN	NaN	NaN	18.9405	NaN	NaN	NaN	NaN	NaN	NaN	NaN	NaN	NaN	NaN	NaN	NaN	NaN	NaN	NaN	NaN	NaN	NaN				By matching				By matching		By MS/MS
NaN	NaN	20.515	NaN	19.4963	NaN	19.7386	NaN	20.0098	19.3865	NaN	19.749	NaN	19.2966	NaN	NaN	19.5953	NaN	NaN	NaN	NaN	NaN	NaN	NaN	NaN	NaN	NaN	NaN	NaN	NaN	NaN	NaN	NaN	NaN	NaN	NaN	NaN	NaN	NaN	NaN										By MS/MS
22.4025	21.8946	21.5309	20.7283	NaN	NaN	NaN	NaN	20.9751	NaN	21.9409	NaN	21.717	NaN	NaN	NaN	NaN	NaN	NaN	NaN	NaN	NaN	NaN	NaN	22.4589	19.4602	NaN	NaN	NaN	18.6995	NaN	NaN	NaN	NaN	19.8783	NaN	NaN	NaN	NaN	NaN				By MS/MS	By MS/MS	By matching	By matching	By MS/MS
20.4499	NaN	20.7907	NaN	19.1737	20.6335	20.0169	NaN	18.8182	21.626	NaN	21.3052	NaN	NaN	20.8382	NaN	NaN	NaN	NaN	NaN	NaN	21.1297	20.2078	NaN	NaN	NaN	NaN	NaN	NaN	NaN	NaN	NaN	NaN	NaN	NaN	NaN	NaN	NaN	NaN	NaN				By MS/MS						By MS/MS
20.1226	21.0325	20.7849	21.5935	22.0629	21.8546	21.5281	21.2239	21.8562	21.6275	21.4846	21.5964	21.2007	21.0996	22.1737	20.387	21.7703	20.6643	21.8472	19.8866	19.6128	21.5217	19.9282	20.9345	19.6262	NaN	NaN	NaN	NaN	NaN	NaN	21.4209	NaN	NaN	NaN	NaN	NaN	NaN	NaN	NaN				By matching	By matching			By MS/MS	By matching	By MS/MS
21.0689	20.83	22.3821	22.7344	22.2358	20.2041	22.7044	19.3645	22.9784	22.5532	NaN	21.7162	NaN	21.715	23.3468	NaN	23.2775	21.3276	18.6556	18.9076	NaN	21.8579	20.7331	NaN	NaN	NaN	NaN	NaN	NaN	NaN	19.1745	21.5557	NaN	20.8484	NaN	NaN	NaN	NaN	NaN	NaN				By MS/MS				By MS/MS	By matching	By MS/MS
20.3986	20.3675	22.5975	20.7503	NaN	20.1693	20.308	19.9271	NaN	22.3091	NaN	20.2349	19.8268	NaN	20.5679	NaN	21.6439	20.2455	20.6922	NaN	NaN	22.5215	19.7205	NaN	NaN	NaN	NaN	NaN	NaN	NaN	NaN	NaN	NaN	NaN	NaN	NaN	NaN	NaN	NaN	NaN				By MS/MS				By MS/MS		By MS/MS
18.9245	19.699	NaN	21.1027	21.2589	NaN	19.4039	18.8719	19.6554	19.3103	21.186	19.4103	19.6655	19.0861	20.7947	19.2319	20.6035	19.9246	19.6587	NaN	19.1626	19.1969	NaN	20.7426	NaN	NaN	NaN	NaN	NaN	19.5424	NaN	NaN	NaN	NaN	NaN	19.1923	NaN	NaN	NaN	18.9956				By matching		By matching		By matching		By MS/MS
NaN	23.2839	24.0118	22.6814	22.4699	23.8979	23.107	22.5333	23.7737	24.6883	22.4261	20.6124	NaN	22.4029	23.0558	NaN	23.0885	22.594	23.0297	19.5145	NaN	24.3319	21.6622	NaN	NaN	NaN	NaN	NaN	19.5453	NaN	21.0479	19.4569	19.1733	NaN	NaN	19.7481	NaN	19.2873	NaN	NaN				By matching		By MS/MS	By matching	By MS/MS	By matching	By matching
19.8277	NaN	NaN	NaN	NaN	20.3335	NaN	NaN	NaN	19.1276	NaN	NaN	19.5177	19.7547	19.3546	18.9879	NaN	NaN	19.5365	20.9198	NaN	19.9385	20.2501	NaN	21.0198	20.831	21.2301	21.0655	20.7761	21.337	20.5132	21.4309	20.885	21.1714	20.6539	22.1257	21.3909	20.0046	21.7271	20.93				By MS/MS	By MS/MS	By MS/MS	By MS/MS		By MS/MS
NaN	NaN	NaN	NaN	NaN	NaN	NaN	NaN	NaN	NaN	NaN	21.7585	NaN	NaN	NaN	NaN	NaN	18.5543	18.1843	18.1997	17.853	17.7679	NaN	17.563	18.6384	NaN	18.6252	18.861	NaN	NaN	NaN	18.8342	17.819	NaN	NaN	NaN	NaN	NaN	18.3784	18.584				By matching	By MS/MS	By matching	By matching	By matching	By MS/MS	By MS/MS
21.162	19.1909	21.7236	20.8254	NaN	20.4612	21.5574	19.7259	20.6162	20.9959	20.2978	21.2969	21.635	20.8018	20.7888	20.666	21.1297	19.7619	NaN	NaN	NaN	19.5297	NaN	NaN	NaN	NaN	NaN	NaN	NaN	NaN	NaN	NaN	NaN	NaN	NaN	NaN	NaN	NaN	NaN	NaN				By MS/MS				By matching		By MS/MS
17.5401	NaN	20.9073	NaN	NaN	NaN	19.6325	22.047	19.8093	NaN	20.1224	17.613	19.9665	18.0684	NaN	17.9377	17.8618	NaN	NaN	NaN	17.7808	NaN	NaN	NaN	NaN	NaN	NaN	NaN	NaN	NaN	NaN	NaN	NaN	NaN	NaN	NaN	NaN	NaN	NaN	NaN				By matching						By matching
21.6651	20.7481	21.6616	20.9871	20.1226	20.4334	19.26	21.5369	NaN	21.3677	19.7101	18.8391	20.8687	19.2811	20.0299	20.4065	21.1251	19.4495	NaN	NaN	20.1757	20.8255	20.3273	19.4909	NaN	NaN	19.8364	NaN	NaN	NaN	NaN	NaN	NaN	NaN	NaN	20.7503	NaN	NaN	NaN	19.365				By MS/MS		By matching		By MS/MS		By matching
23.958	19.5227	21.1311	NaN	19.5404	NaN	20.653	21.1776	21.1655	22.1969	20.5567	24.429	23.3817	23.7314	21.5896	24.1975	19.5759	NaN	NaN	NaN	19.2495	21.0638	NaN	NaN	NaN	NaN	NaN	NaN	NaN	NaN	NaN	NaN	NaN	NaN	NaN	NaN	NaN	NaN	NaN	NaN				By MS/MS		By matching		By matching		By MS/MS
21.0449	20.6071	20.5263	NaN	19.7358	20.388	20.4003	20.2921	20.9579	19.6969	19.9317	21.0443	18.8672	20.3307	19.9586	20.0863	19.3757	20.9353	20.7908	19.9273	20.9834	19.5594	20.0878	19.5673	NaN	NaN	20.344	NaN	19.2369	19.1918	20.4161	20.9097	NaN	NaN	NaN	19.6253	19.3844	NaN	NaN	19.407				By MS/MS	By MS/MS	By matching	By MS/MS	By MS/MS	By MS/MS	By MS/MS
19.8414	NaN	NaN	NaN	NaN	19.7367	19.6373	NaN	20.1729	20.6588	18.5921	20.9172	20.0167	19.1856	19.8292	NaN	NaN	20.187	20.2222	NaN	19.7432	NaN	20.0574	NaN	NaN	NaN	NaN	NaN	NaN	NaN	NaN	19.8275	NaN	NaN	NaN	NaN	NaN	NaN	NaN	NaN				By matching						By MS/MS
NaN	19.6253	18.8237	NaN	NaN	20.1518	NaN	19.0431	NaN	19.3047	NaN	19.4195	19.7288	21.384	19.2877	NaN	19.7471	19.827	19.8414	19.5946	19.604	19.0629	19.5132	20.1513	20.2575	NaN	NaN	NaN	20.1769	NaN	20.0735	NaN	NaN	NaN	NaN	20.1241	NaN	NaN	19.2716	NaN					By MS/MS	By matching		By matching	By matching	By matching
NaN	20.16	NaN	18.2599	NaN	NaN	NaN	20.7587	19.91	NaN	19.0219	21.0808	19.3278	19.4114	20.7827	19.3681	19.16	20.1464	19.6127	20.1635	19.6471	19.3096	19.8435	19.7135	NaN	NaN	NaN	20.0916	NaN	20.7419	20.8438	NaN	NaN	19.7621	18.7877	NaN	19.7866	NaN	21.3232	NaN					By MS/MS	By MS/MS		By MS/MS	By matching	By MS/MS
19.9813	19.0159	21.1547	20.843	20.2355	21.0608	21.0882	20.9684	21.3489	19.6942	20.7258	21.0403	20.028	20.9182	21.0307	21.023	19.9313	21.3489	19.8436	20.213	NaN	19.7367	20.5322	NaN	NaN	NaN	NaN	NaN	NaN	NaN	NaN	19.7025	17.9245	NaN	NaN	NaN	NaN	NaN	19.3043	NaN				By matching				By matching	By MS/MS	By MS/MS
18.2954	NaN	17.7796	17.3549	17.7125	18.4596	19.6195	NaN	NaN	18.6585	NaN	NaN	NaN	NaN	NaN	NaN	NaN	18.3844	NaN	17.7727	18.6343	18.1107	NaN	NaN	18.0153	18.608	18.8965	17.8967	NaN	17.6675	20.4824	NaN	18.2362	18.0503	17.9324	18.5589	17.5707	17.7999	NaN	18.1646				By MS/MS	By matching		By MS/MS	By MS/MS	By MS/MS	By MS/MS
21.0564	20.6775	NaN	20.7236	20.5162	21.3534	20.2976	NaN	20.6002	20.3064	NaN	20.7379	20.2166	20.3541	20.6306	19.1717	20.1066	20.6465	20.3161	NaN	NaN	20.7065	NaN	20.9158	20.4139	20.4812	20.3355	NaN	NaN	20.5546	NaN	NaN	NaN	NaN	NaN	NaN	20.2897	NaN	NaN	20.2947				By matching	By matching		By matching	By MS/MS		By MS/MS
20.7177	20.6273	21.6542	20.6065	21.5045	20.7923	21.2978	20.3406	20.4802	21.9812	20.9535	21.5152	19.2956	21.0971	21.096	18.6569	20.9403	21.0776	20.3491	NaN	21.0691	19.5765	19.0172	21.2288	20.351	19.2105	19.3952	19.5954	18.8005	NaN	20.6537	21.1265	NaN	NaN	17.7812	NaN	NaN	19.3408	21.3091	19.0325				By MS/MS	By MS/MS	By MS/MS	By MS/MS	By MS/MS	By MS/MS	By MS/MS
24.6057	NaN	20.3397	NaN	NaN	NaN	NaN	22.2794	20.4452	21.2368	NaN	24.1424	22.9274	23.073	21.3649	22.9922	NaN	NaN	NaN	18.8968	NaN	18.8882	NaN	NaN	NaN	NaN	23.1071	NaN	NaN	NaN	NaN	NaN	18.9021	NaN	NaN	NaN	NaN	NaN	NaN	NaN				By MS/MS		By matching			By matching	By MS/MS
19.7911	20.6562	18.9209	20.7754	19.7335	19.9621	20.9529	20.0819	20.4898	20.1203	19.698	19.6102	19.5998	20.3584	NaN	NaN	NaN	20.6756	18.9868	NaN	NaN	21.5747	19.8891	NaN	20.2155	19.8447	19.6453	19.5447	19.3905	20.4866	21.9603	19.8814	19.3588	20.2272	19.0775	20.0085	20.8091	19.4009	NaN	NaN				By MS/MS	By MS/MS	By matching	By MS/MS	By MS/MS		By MS/MS
20.8542	19.5625	19.5685	19.4886	19.4723	20.121	20.17	20.571	19.8476	21.6229	NaN	21.2381	21.0847	19.5774	21.3142	19.1182	19.7237	19.8528	19.4921	19.2358	18.9446	20.8673	19.7509	NaN	19.7322	18.7147	19.4667	NaN	NaN	NaN	19.4115	NaN	NaN	NaN	NaN	NaN	NaN	NaN	NaN	NaN				By MS/MS	By MS/MS	By MS/MS	By matching	By MS/MS	By MS/MS	By MS/MS
18.6471	NaN	20.8579	19.8087	20.0039	19.9459	19.3118	21.3978	19.389	20.0083	NaN	19.7508	20.3848	NaN	NaN	18.6144	21.309	NaN	19.7012	19.0594	18.9251	20.4241	19.4222	19.1641	NaN	19.2473	NaN	NaN	NaN	19.0608	NaN	19.1105	NaN	NaN	NaN	19.1487	NaN	NaN	NaN	18.6579				By matching	By matching	By matching	By matching	By MS/MS	By matching	By MS/MS
20.5991	NaN	NaN	NaN	NaN	20.7075	19.4042	19.7986	NaN	NaN	20.3627	20.5145	20.2589	18.8907	20.23	20.586	20.0217	NaN	NaN	20.0074	NaN	20.0514	20.0053	NaN	NaN	NaN	20.2593	NaN	NaN	NaN	19.7439	NaN	19.5974	NaN	18.2258	NaN	18.424	NaN	NaN	NaN				By MS/MS	By MS/MS	By MS/MS			By MS/MS	By MS/MS
19.2494	19.0984	NaN	21.1793	19.5933	21.0582	21.9787	19.58	19.7112	21.3196	22.0403	19.0365	NaN	21.4688	20.5407	21.4857	20.8838	NaN	NaN	NaN	NaN	22.0443	18.5141	18.1064	NaN	NaN	NaN	NaN	21.6098	20.8807	NaN	NaN	18.1329	NaN	NaN	20.5965	NaN	NaN	NaN	21.6714				By MS/MS		By MS/MS		By matching		By matching
NaN	NaN	NaN	19.4356	NaN	19.3829	NaN	NaN	20.6011	NaN	NaN	NaN	NaN	18.8665	NaN	NaN	NaN	18.8478	18.5978	NaN	NaN	NaN	NaN	NaN	NaN	NaN	NaN	19.2247	NaN	NaN	NaN	NaN	NaN	NaN	NaN	NaN	NaN	NaN	NaN	NaN
NaN	19.2271	20.3422	NaN	NaN	NaN	NaN	19.0716	19.4625	19.9634	NaN	NaN	NaN	19.0622	19.577	18.8738	19.4473	19.1066	NaN	NaN	19.2885	20.4553	19.1238	19.467	NaN	NaN	NaN	NaN	NaN	NaN	NaN	NaN	NaN	NaN	NaN	NaN	NaN	NaN	NaN	NaN					By MS/MS			By matching
22.94	23.2544	20.3103	23.8792	23.5671	23.1822	23.4689	23.5499	19.2481	20.3571	19.4071	22.5028	23.212	18.6013	23.4419	23.6426	23.0529	22.8402	23.8196	18.5769	22.4989	21.5945	20.4185	22.8583	NaN	NaN	19.3031	NaN	18.5072	NaN	NaN	19.1419	NaN	NaN	NaN	NaN	NaN	18.9199	NaN	NaN				By MS/MS		By MS/MS		By MS/MS	By MS/MS	By MS/MS
19.6267	20.8667	19.2787	21.3846	19.6142	20.4276	20.7471	NaN	21.0011	20.1474	NaN	21.043	17.5481	20.1528	19.9155	NaN	19.9608	17.4615	20.3667	NaN	19.667	20.7107	19.7125	19.6073	NaN	19.134	NaN	NaN	NaN	NaN	NaN	NaN	NaN	19.6571	18.0638	NaN	NaN	NaN	NaN	19.5622				By matching		By matching	By matching	By MS/MS		By MS/MS
19.5911	19.6195	NaN	20.3152	20.2269	20.6365	19.3645	20.1998	19.9518	20.322	20.0403	NaN	19.7608	19.3962	20.1576	19.3027	20.9842	20.102	20.3878	NaN	19.457	19.5175	19.8979	20.0924	18.923	18.962	NaN	NaN	19.451	NaN	19.2952	NaN	NaN	NaN	18.6169	19.2828	NaN	NaN	NaN	NaN				By MS/MS	By matching	By MS/MS	By MS/MS	By MS/MS		By MS/MS
21.4579	19.8502	19.7548	20.3796	19.7537	19.9836	20.5762	19.8557	21.3155	20.1715	20.8644	19.5564	19.261	20.8267	20.3021	20.7788	19.9066	19.1887	19.9253	NaN	NaN	20.2428	19.3017	18.8221	NaN	NaN	NaN	NaN	NaN	19.7476	19.9632	21.3783	17.8499	NaN	NaN	19.3083	19.7211	NaN	19.175	20.0916				By MS/MS		By MS/MS		By MS/MS		By MS/MS
20.5344	21.6307	20.1264	19.5155	NaN	20.2333	21.0052	20.6363	20.198	19.9131	19.9301	20.1387	19.8892	19.3555	19.6615	20.8657	21.7741	NaN	21.8691	NaN	NaN	20.1306	20.6621	19.7458	NaN	NaN	NaN	NaN	NaN	NaN	NaN	19.383	18.7394	NaN	NaN	NaN	19.5106	NaN	19.4514	NaN				By matching		By MS/MS		By MS/MS	By MS/MS	By MS/MS
21.3076	19.5333	NaN	20.6987	NaN	20.3055	20.1886	NaN	18.5434	19.1133	19.5449	19.6054	18.1899	19.8466	18.0558	19.8339	19.1956	NaN	NaN	NaN	NaN	NaN	18.4237	NaN	NaN	NaN	18.8411	NaN	NaN	NaN	NaN	19.02	NaN	NaN	NaN	NaN	NaN	18.7886	NaN	NaN				By MS/MS	By MS/MS	By MS/MS		By MS/MS	By MS/MS	By MS/MS
19.1812	20.5811	19.3856	18.5778	19.8679	NaN	21.0886	18.6232	19.7374	19.7187	19.9763	20.5474	19.6711	19.8696	19.5055	17.7675	19.6247	20.4539	19.7955	18.8758	19.9333	18.7152	18.5306	18.16	19.8495	NaN	20.8323	NaN	18.3897	NaN	18.5854	18.9708	20.4219	19.8841	NaN	NaN	NaN	NaN	19.9802	19.6799				By MS/MS	By MS/MS	By MS/MS	By MS/MS	By MS/MS	By MS/MS	By MS/MS
19.5221	20.3609	21.5758	21.3579	20.1749	21.0059	20.3206	18.3427	22.3831	21.4791	20.6123	21.4743	19.7319	20.515	20.888	19.9862	21.7062	18.8891	19.2363	NaN	19.1947	19.9074	20.2463	18.6997	18.1978	18.578	NaN	NaN	NaN	NaN	NaN	19.6133	NaN	NaN	NaN	18.6153	NaN	NaN	NaN	NaN				By MS/MS	By matching	By matching	By matching	By matching		By MS/MS
21.4886	NaN	NaN	21.6235	19.0632	NaN	NaN	20.9854	18.3209	18.4569	NaN	21.474	19.061	NaN	20.0343	21.2483	20.4417	21.0589	19.353	20.0534	19.155	21.5892	20.8423	19.9067	NaN	NaN	18.8997	NaN	NaN	NaN	NaN	21.1675	NaN	18.3226	NaN	NaN	NaN	NaN	NaN	18.8255				By MS/MS					By matching	By MS/MS
NaN	19.3585	20.204	NaN	NaN	18.5138	NaN	NaN	20.27	NaN	17.5216	17.6675	18.8338	19.4081	NaN	18.9457	19.2174	19.554	19.9614	17.6157	19.8519	19.4278	19.0408	18.072	17.4673	20.2288	20.3542	17.8146	17.43	17.3847	17.176	20.1871	16.9115	17.6201	19.3056	NaN	18.0931	17.6031	20.063	NaN					By MS/MS		By MS/MS	By MS/MS	By MS/MS	By MS/MS
20.4002	20.442	20.5564	20.2998	20.89	21.5202	20.2104	21.1525	21.7918	21.1807	21.0171	20.5382	NaN	20.3444	20.9062	20.5267	20.1851	20.5297	20.6948	19.5541	NaN	20.0858	20.8002	NaN	19.9523	NaN	18.2286	NaN	NaN	20.0425	NaN	19.9662	NaN	NaN	NaN	NaN	19.7888	NaN	19.9274	NaN				By matching	By matching	By matching		By matching	By matching	By matching
18.8843	19.1643	19.4807	19.3251	19.3473	19.3581	19.6436	19.6345	18.9499	19.2429	19.0892	18.8514	19.3183	18.7377	19.1377	18.3113	18.7463	NaN	NaN	18.9525	18.687	19.2456	18.9333	19.1619	19.2333	19.3445	NaN	19.1745	NaN	19.4557	18.8441	19.1837	18.322	18.9369	NaN	NaN	19.0812	19.1286	18.7416	NaN				By MS/MS	By MS/MS	By MS/MS	By MS/MS	By matching	By MS/MS	By MS/MS
24.0855	NaN	NaN	NaN	NaN	NaN	NaN	22.7119	NaN	21.5134	NaN	24.1768	24.0196	23.3138	21.7368	23.4754	NaN	NaN	18.5198	NaN	NaN	NaN	NaN	NaN	NaN	NaN	NaN	NaN	NaN	NaN	NaN	NaN	NaN	NaN	NaN	NaN	NaN	NaN	NaN	NaN				By MS/MS						By MS/MS
19.3928	19.7438	19.742	NaN	17.8397	20.9648	NaN	19.1128	NaN	20.2561	NaN	20.6313	19.3614	19.9938	19.2468	19.0087	19.7311	18.0185	20.4354	20.2815	20.6999	20.8458	20.2075	20.0103	20.1645	20.5811	21.0479	20.1314	20.082	20.593	17.6815	21.4585	NaN	20.7301	18.931	20.0006	20.597	20.0637	20.2775	21.2134				By matching	By MS/MS	By MS/MS	By matching	By MS/MS	By matching	By MS/MS
19.3472	NaN	NaN	21.0192	NaN	NaN	19.5948	19.6094	21.5585	21.1114	19.9343	NaN	20.192	19.0812	NaN	NaN	NaN	20.1591	20.4999	19.4553	20.1169	19.9491	19.8341	NaN	19.4949	NaN	NaN	NaN	NaN	NaN	NaN	NaN	NaN	NaN	NaN	NaN	NaN	NaN	NaN	20.0797				By MS/MS	By MS/MS	By MS/MS	By MS/MS	By MS/MS	By MS/MS	By MS/MS
NaN	NaN	NaN	NaN	20.4022	21.152	NaN	20.4288	20.2671	21.1094	20.1639	21.1939	NaN	19.8755	20.541	20.932	21.4657	NaN	NaN	21.7107	NaN	20.9998	20.8404	20.9456	22.514	21.3143	22.075	21.4633	19.4454	NaN	21.3216	22.4479	20.4057	21.3536	20.293	21.9575	21.8418	20.7844	21.4265	21.608					By MS/MS	By MS/MS	By matching		By MS/MS	By matching
19.3723	19.5928	NaN	21.0033	18.6248	21.1107	20.3151	18.5866	19.5456	20.9868	20.0203	19.6852	19.6146	18.3678	20.4437	NaN	NaN	20.9384	NaN	NaN	19.4494	NaN	19.3307	NaN	NaN	20.324	NaN	19.6228	NaN	NaN	NaN	NaN	NaN	19.5336	NaN	NaN	NaN	NaN	NaN	NaN				By MS/MS		By MS/MS	By MS/MS	By matching		By MS/MS
NaN	19.9396	NaN	NaN	21.1406	21.5546	NaN	NaN	20.5144	NaN	NaN	19.7982	NaN	NaN	20.4886	21.5427	NaN	19.716	20.4659	NaN	NaN	NaN	NaN	NaN	NaN	NaN	NaN	NaN	NaN	NaN	NaN	NaN	NaN	NaN	NaN	NaN	NaN	NaN	NaN	NaN								By matching		By matching
NaN	19.1776	NaN	NaN	NaN	NaN	NaN	18.6279	NaN	18.7575	NaN	18.5559	NaN	NaN	NaN	NaN	18.1063	NaN	NaN	NaN	NaN	18.7017	NaN	19.9026	18.5354	18.393	18.9211	18.2173	NaN	20.0871	NaN	20.8405	20.3938	18.4101	18.4525	NaN	20.21	19.8388	19.013	20.5243					By MS/MS		By MS/MS	By matching		By MS/MS
20.7753	20.6759	NaN	21.2128	20.4339	21.2389	21.6579	NaN	21.4599	19.9909	NaN	22.331	21.1651	20.6001	21.5166	20.9426	21.958	22.2037	22.2812	21.4811	21.3153	21.0085	21.6807	21.2268	20.0639	19.8722	21.2301	19.9995	21.5358	21.3035	21.1303	22.3897	20.5633	19.9238	19.6075	20.0562	21.4793	20.1915	20.9541	20.9927				By MS/MS	By matching		By matching	By MS/MS	By MS/MS	By MS/MS
NaN	NaN	20.1724	21.173	21.2009	NaN	21.1988	NaN	21.3306	20.5332	NaN	22.8546	22.7232	21.0963	22.6071	20.7057	19.4236	21.7411	21.4055	22.7862	22.5786	20.043	21.946	22.8699	23.2926	22.904	23.0216	21.8841	23.0449	23.1256	23.0165	23.3979	21.3872	23.0094	22.3344	22.1962	22.3653	22.3857	22.6551	22.637					By MS/MS	By MS/MS	By MS/MS		By MS/MS	By MS/MS
21.6195	NaN	NaN	20.3915	NaN	NaN	NaN	20.4707	NaN	20.8928	NaN	22.4789	19.9342	21.2878	18.2613	21.1515	NaN	19.8031	NaN	NaN	NaN	NaN	NaN	NaN	NaN	NaN	NaN	NaN	NaN	NaN	NaN	NaN	NaN	NaN	NaN	NaN	NaN	NaN	NaN	NaN				By MS/MS						By MS/MS
21.2341	19.6627	19.4579	19.5748	20.369	NaN	NaN	20.0198	21.2862	NaN	NaN	21.1767	20.0984	21.2051	20.3007	NaN	21.1869	21.5332	NaN	22.3126	19.9866	21.4239	21.9494	NaN	22.3473	22.4284	22.2895	21.9858	22.0627	22.0462	19.6779	22.232	21.4912	20.9562	21.7212	21.7834	21.7722	21.9781	20.6565	21.1588				By matching	By MS/MS	By matching	By MS/MS	By matching	By MS/MS	By matching
17.9156	NaN	18.9736	NaN	18.9977	NaN	18.7679	18.6374	NaN	19.3728	17.4469	19.3036	NaN	18.9862	NaN	NaN	18.4961	NaN	18.519	16.7889	NaN	18.9892	17.4874	NaN	NaN	NaN	NaN	NaN	NaN	NaN	NaN	NaN	NaN	NaN	NaN	NaN	NaN	NaN	NaN	NaN				By matching		By MS/MS			By matching	By MS/MS
19.0161	NaN	NaN	NaN	18.6419	19.1241	19.3963	NaN	NaN	NaN	NaN	19.0923	19.1522	16.4756	19.3221	18.1264	17.9078	NaN	NaN	19.2853	19.4088	NaN	19.0235	19.0104	NaN	20.9837	20.5999	NaN	NaN	17.6755	19.3957	20.301	18.5314	18.186	16.4275	NaN	18.6006	NaN	19.0414	19.2749				By MS/MS			By MS/MS		By matching	By MS/MS
20.5581	18.6449	21.2292	20.8318	18.6153	19.4476	20.3604	19.0265	19.1814	19.7286	18.9146	20.4843	19.6946	18.8816	19.1448	18.8606	19.6437	20.443	18.8418	18.7137	20.6227	19.2685	18.8386	19.1818	19.6694	19.1745	18.4583	NaN	18.1292	NaN	18.5452	NaN	NaN	19.2081	NaN	NaN	19.059	18.1862	19.0142	NaN				By matching	By matching	By matching	By MS/MS	By matching	By matching	By matching
NaN	NaN	NaN	NaN	NaN	20.0111	20.5998	NaN	NaN	19.6178	NaN	NaN	20.1917	19.6231	20.6963	19.8488	19.5629	NaN	19.8095	20.0051	18.1391	19.2083	NaN	20.9687	NaN	20.7435	21.6682	19.884	20.0911	19.9252	NaN	21.9397	20.0544	21.4559	20.5421	19.8963	20.7037	19.7643	NaN	20.3691							By MS/MS		By matching
19.4687	20.9133	20.3797	20.2949	20.9006	20.7484	20.5863	20.5005	20.7808	NaN	20.6908	21.3541	NaN	19.9678	NaN	20.937	20.5298	NaN	NaN	21.0692	21.1524	20.506	20.3845	20.7232	21.1608	20.8341	19.0173	21.1688	20.9303	21.049	20.659	21.315	20.0695	21.0947	20.4971	NaN	20.7772	20.6746	20.5936	20.8497				By MS/MS	By MS/MS	By MS/MS	By MS/MS	By MS/MS	By MS/MS	By MS/MS
19.547	19.2322	19.9502	19.8191	NaN	20.3245	18.9009	19.3067	19.1585	NaN	19.3981	21.0364	NaN	19.4311	18.8254	NaN	20.9696	19.9869	NaN	21.0209	20.4007	NaN	NaN	NaN	21.0026	20.0547	21.9128	20.8559	19.7159	21.1332	19.4728	20.1001	20.5872	21.5836	20.2169	19.4238	20.6962	20.6914	19.2782	20.7845				By matching	By matching	By MS/MS	By MS/MS	By matching	By matching	By matching
NaN	22.3341	NaN	22.4068	NaN	19.7253	22.5656	22.1189	23.0397	NaN	NaN	20.0096	NaN	21.4209	22.5765	19.5885	22.5272	NaN	NaN	23.5008	NaN	NaN	21.8038	22.3967	20.5695	21.8258	19.7867	22.8004	21.9557	22.9854	22.9155	22.774	NaN	22.7524	NaN	19.0459	23.2588	22.3844	22.2451	19.261				By MS/MS	By MS/MS	By MS/MS	By MS/MS	By MS/MS	By MS/MS	By MS/MS
NaN	NaN	NaN	19.476	NaN	NaN	NaN	NaN	NaN	19.5058	19.0379	NaN	NaN	NaN	NaN	NaN	NaN	NaN	NaN	19.2422	NaN	NaN	NaN	NaN	NaN	NaN	19.4526	NaN	19.8798	19.2192	20.1051	NaN	20.7955	20.473	20.0124	21.2855	21.6745	20.1179	20.964	20.7795					By MS/MS				By MS/MS
NaN	NaN	18.0797	18.8919	NaN	20.1689	19.4187	NaN	NaN	NaN	18.8566	18.7556	NaN	18.7802	NaN	NaN	18.5301	NaN	NaN	NaN	NaN	NaN	NaN	NaN	NaN	NaN	NaN	NaN	NaN	NaN	NaN	NaN	NaN	NaN	NaN	NaN	NaN	NaN	NaN	19.0756										By MS/MS
19.5282	NaN	19.5414	18.8811	NaN	19.9486	19.0535	NaN	19.867	19.6423	19.0097	19.4265	19.4552	NaN	NaN	18.8145	NaN	19.8436	19.1426	20.2644	19.5993	19.5219	19.0583	19.1497	20.5995	NaN	19.8846	18.7266	NaN	NaN	NaN	NaN	NaN	NaN	NaN	19.1197	NaN	NaN	NaN	19.395				By matching	By MS/MS				By matching	By MS/MS
NaN	19.8371	NaN	NaN	NaN	NaN	NaN	19.6344	NaN	NaN	NaN	NaN	NaN	NaN	19.1614	19.8336	22.0385	NaN	NaN	19.7821	NaN	NaN	19.759	21.1017	19.3523	19.9081	NaN	20.0904	NaN	20.2075	NaN	19.8852	19.1533	21.0523	19.2897	19.9887	19.8452	NaN	21.006	21.2293					By MS/MS		By MS/MS	By matching	By matching
NaN	20.5612	NaN	21.1319	20.1863	21.6913	20.4556	NaN	21.2589	20.8881	18.5204	20.3644	18.318	20.5652	21.987	20.0983	21.0697	21.1042	NaN	19.6812	20.1966	21.0466	20.3605	20.9526	20.6283	19.7936	20.8879	21.5539	21.5743	21.7572	21.5133	20.263	19.8672	19.7035	19.267	20.9578	20.8906	20.8388	20.1556	21.2838					By matching		By MS/MS	By MS/MS	By matching	By MS/MS
18.8211	NaN	NaN	19.6256	18.9141	19.848	17.9175	18.5308	19.1612	20.2367	20.2635	NaN	NaN	18.5973	20.3824	18.6012	19.9101	NaN	NaN	NaN	NaN	NaN	20.0555	19.553	20.3281	18.8756	NaN	18.8096	NaN	19.9064	NaN	NaN	NaN	NaN	NaN	NaN	20.0393	18.3732	19.2885	NaN				By MS/MS	By MS/MS	By MS/MS	By matching
NaN	NaN	NaN	NaN	NaN	NaN	NaN	20.1065	NaN	19.4822	NaN	NaN	19.9642	20.0705	19.9772	NaN	21.4051	19.7442	19.7377	NaN	19.857	19.6613	NaN	20.8423	20.0737	20.3784	19.44	19.5835	19.4922	NaN	20.5335	NaN	NaN	19.9015	NaN	NaN	20.1996	19.2541	19.543	18.8224				By matching	By matching	By matching	By matching	By matching	By matching	By matching
20.0658	20.832	20.1118	20.2568	19.606	21.0323	20.4424	20.1541	20.8627	20.1589	19.8511	20.6627	20.2049	20.4391	19.9895	17.4562	19.8314	19.597	20.347	18.8438	19.4243	20.6993	20.4433	NaN	NaN	19.3112	18.243	NaN	NaN	NaN	19.9336	NaN	NaN	19.1583	NaN	NaN	19.6802	NaN	NaN	19.6828				By MS/MS			By matching	By matching	By matching	By MS/MS
18.419	18.4372	18.6192	18.438	18.3812	NaN	18.5876	18.5186	NaN	NaN	18.6454	18.8241	NaN	18.1559	NaN	18.4055	18.5917	NaN	NaN	18.9487	18.6709	18.6083	18.5374	NaN	19.0172	18.6035	NaN	NaN	NaN	NaN	NaN	NaN	NaN	NaN	NaN	19.12	NaN	NaN	NaN	NaN				By matching	By matching		By matching	By matching	By matching	By matching
20.6706	NaN	21.6184	20.6214	NaN	NaN	20.0477	19.9539	21.1258	NaN	21.0017	NaN	NaN	NaN	NaN	19.6931	NaN	NaN	NaN	NaN	NaN	NaN	20.4431	NaN	NaN	NaN	NaN	20.4707	NaN	NaN	NaN	NaN	NaN	NaN	NaN	NaN	NaN	NaN	NaN	NaN				By MS/MS	By MS/MS			By MS/MS
21.7072	22.1149	20.3071	22.5471	21.686	22.7124	22.1044	21.4341	22.2181	21.3596	22.3558	21.8469	NaN	19.6772	22.2102	21.4	22.639	22.1858	20.5365	20.3555	NaN	NaN	NaN	NaN	NaN	19.8832	NaN	NaN	20.4336	20.6385	NaN	NaN	NaN	NaN	19.882	NaN	NaN	19.6143	NaN	NaN				By MS/MS		By MS/MS	By matching	By MS/MS	By MS/MS	By MS/MS
18.9129	NaN	18.9927	19.1699	19.7732	19.7902	20.7864	20.5503	19.6217	20.079	19.0359	19.9441	20.0755	18.8076	20.5015	19.5261	18.9214	20.0687	20.0708	19.6315	19.2878	18.951	19.4092	18.9073	NaN	19.1851	18.8592	19.7676	18.6646	18.3584	NaN	20.1182	NaN	18.7265	18.316	18.9889	NaN	NaN	19.3395	NaN				By MS/MS		By MS/MS	By matching		By MS/MS	By MS/MS
20.06	NaN	19.6132	NaN	19.3136	20.3666	18.209	19.6861	18.7156	18.8828	20.3113	21.6212	20.3816	19.1764	19.1263	20.4414	20.0105	NaN	18.8992	20.6972	20.705	20.9209	20.8788	19.0537	20.5677	NaN	21.274	19.8254	20.9423	20.465	18.0233	20.7706	20.3652	20.1482	18.8485	19.1099	19.261	19.6654	19.0646	NaN				By matching	By MS/MS				By MS/MS	By MS/MS
22.818	22.6316	22.6579	23.6371	22.9585	22.2623	22.2491	21.5099	23.4902	22.8793	22.9478	21.5627	22.9118	22.5072	22.853	22.397	22.2665	NaN	23.1892	21.3808	22.6358	23.0687	22.332	22.9434	22.5108	23.4952	23.2166	22.9154	22.9586	21.5617	22.7615	22.6326	22.2437	21.6475	21.2432	22.9641	23.3651	22.6077	21.6849	21.3364				By MS/MS	By MS/MS	By MS/MS	By MS/MS	By MS/MS	By MS/MS	By MS/MS
NaN	NaN	NaN	NaN	NaN	NaN	NaN	NaN	NaN	21.5302	NaN	20.7676	20.8225	NaN	21.4052	NaN	21.3079	NaN	NaN	NaN	NaN	NaN	NaN	NaN	NaN	21.1682	NaN	NaN	NaN	NaN	NaN	NaN	NaN	NaN	20.2138	20.8193	NaN	NaN	NaN	NaN							By matching	By MS/MS		By matching
19.5043	NaN	18.8508	NaN	18.9598	NaN	NaN	19.8712	19.5824	NaN	NaN	19.709	NaN	18.7243	19.8987	18.8853	20.1459	20.3676	20.8735	NaN	19.4695	19.8042	19.4243	19.799	20.3343	20.1177	19.7591	20.1885	19.9756	19.8833	19.2959	20.3376	NaN	19.322	19.2076	19.7547	19.7291	19.1859	19.8316	20.5764				By MS/MS	By MS/MS		By MS/MS			By matching
NaN	19.0788	20.3619	20.3364	NaN	NaN	NaN	NaN	20.0076	21.521	NaN	NaN	19.5241	19.9811	NaN	20.2087	19.8276	NaN	20.6261	21.4144	NaN	NaN	20.3959	NaN	NaN	NaN	NaN	NaN	NaN	NaN	NaN	NaN	NaN	NaN	NaN	NaN	NaN	NaN	NaN	NaN						By matching		By matching	By MS/MS
18.1963	21.0445	19.2345	19.3351	21.8445	22.5642	NaN	21.1416	20.6093	19.5547	19.6581	NaN	19.3707	NaN	NaN	NaN	22.5982	18.2585	19.9478	22.4358	22.6956	20.7458	22.3121	22.7339	21.0711	22.6102	23.4391	23.2797	23.1848	22.4891	22.9014	22.8322	21.6761	22.9633	20.7882	22.825	23.2293	21.1104	22.8955	22.9617				By matching	By matching	By MS/MS	By MS/MS	By matching	By MS/MS
NaN	NaN	21.6881	20.467	19.6729	19.7608	21.0009	NaN	19.5411	21.5792	21.4534	19.1792	NaN	19.2741	19.7729	19.1783	19.2148	20.2235	18.9651	NaN	19.4088	NaN	18.8889	NaN	NaN	18.264	19.1198	NaN	NaN	19.7005	NaN	NaN	NaN	NaN	NaN	NaN	20.6612	20.0651	NaN	18.2562						By MS/MS	By MS/MS			By MS/MS
19.1965	18.7116	19.7539	19.455	19.6987	19.9275	NaN	18.6531	20.2621	18.8324	19.0022	19.6241	19.2935	NaN	20.5111	NaN	NaN	18.6729	18.5939	NaN	18.8296	18.7924	NaN	NaN	NaN	18.9242	19.0614	NaN	19.9084	NaN	NaN	NaN	18.08	NaN	NaN	NaN	NaN	NaN	NaN	NaN				By matching	By MS/MS		By MS/MS	By matching		By matching
21.1403	21.0332	NaN	21.3406	21.4708	19.4967	21.1091	20.9155	19.0799	19.9406	21.6456	21.067	21.0455	18.7223	21.6151	18.8793	20.7301	19.6573	20.8484	20.0817	18.879	19.2397	21.5163	19.4408	NaN	NaN	NaN	20.3329	18.7626	NaN	18.8253	18.9723	NaN	NaN	NaN	NaN	NaN	18.4368	NaN	NaN				By MS/MS	By MS/MS	By MS/MS	By MS/MS	By MS/MS	By MS/MS	By matching
21.426	NaN	21.9707	NaN	NaN	22.2008	21.7072	21.3365	21.5911	22.2725	21.941	NaN	NaN	NaN	NaN	21.1981	NaN	NaN	NaN	NaN	NaN	NaN	NaN	NaN	NaN	NaN	NaN	NaN	NaN	NaN	22.2881	NaN	NaN	NaN	NaN	NaN	21.9925	NaN	NaN	21.5313				By matching
22.7758	23.5778	21.2187	23.0476	23.1515	22.6483	22.2514	22.803	22.4193	22.4	20.0367	23.0998	22.7004	20.8637	22.7606	22.4457	21.6963	22.7537	23.1143	23.4535	22.5011	22.395	22.7862	22.9465	23.2432	23.2365	23.4428	23.5793	23.5941	23.2724	23.092	23.8246	21.9428	22.995	22.5486	23.0201	23.5592	23.0497	22.6982	22.7456				By MS/MS	By MS/MS	By MS/MS	By MS/MS	By MS/MS	By MS/MS	By MS/MS
NaN	NaN	NaN	NaN	NaN	NaN	NaN	NaN	NaN	NaN	NaN	NaN	NaN	NaN	NaN	NaN	NaN	NaN	NaN	NaN	NaN	NaN	18.6534	21.4201	18.9431	19.6834	20.3302	19.5977	NaN	19.1634	21.1526	20.3419	21.3799	22.431	21.4366	22.3024	22.0277	19.5321	NaN	19.8861					By matching		By matching
18.8319	18.3728	19.274	18.5978	18.4899	NaN	19.1966	18.5744	19.4788	18.8702	NaN	18.5183	NaN	18.4483	NaN	18.9052	NaN	18.5946	19.0749	17.7266	18.4488	18.637	NaN	NaN	17.5675	17.9697	17.8786	NaN	NaN	18.2903	NaN	NaN	NaN	NaN	NaN	NaN	NaN	NaN	NaN	18.2841				By MS/MS	By matching	By matching	By matching	By matching	By matching	By matching
NaN	NaN	NaN	NaN	NaN	NaN	NaN	NaN	NaN	NaN	NaN	NaN	NaN	NaN	NaN	NaN	20.1982	NaN	NaN	NaN	NaN	NaN	20.2285	21.8594	23.514	NaN	NaN	20.0411	23.3124	NaN	NaN	21.6033	NaN	20.0632	21.0936	NaN	20.3012	NaN	19.9441	NaN					By MS/MS
NaN	21.8843	NaN	21.748	21.3258	22.6654	20.7872	NaN	22.1021	21.8532	21.2389	21.9266	21.6568	19.9446	20.5304	NaN	22.5114	NaN	21.5594	NaN	NaN	21.7616	21.7867	NaN	NaN	NaN	19.208	22.0899	NaN	NaN	NaN	21.2311	NaN	NaN	NaN	NaN	NaN	NaN	20.1234	21.0504						By matching		By MS/MS		By matching
NaN	18.501	NaN	NaN	NaN	NaN	NaN	NaN	NaN	19.6486	NaN	NaN	NaN	NaN	NaN	NaN	NaN	19.2779	NaN	NaN	18.8295	18.9315	19.3948	NaN	NaN	18.6739	NaN	NaN	NaN	NaN	NaN	NaN	NaN	NaN	NaN	NaN	NaN	NaN	NaN	NaN							By matching	By matching
20.4723	19.936	21.5358	21.0752	NaN	20.7974	20.4982	20.2477	21.277	20.6708	21.0877	NaN	NaN	NaN	20.3702	NaN	20.5549	20.9076	NaN	NaN	21.3586	20.8291	NaN	20.8089	NaN	NaN	20.8193	NaN	NaN	NaN	20.5895	NaN	20.0994	NaN	NaN	NaN	20.4653	20.5299	20.7345	21.0557				By MS/MS		By matching		By MS/MS
21.8162	20.6909	20.0819	20.9554	22.1581	20.035	21.0401	19.5978	21.2409	20.3831	20.8298	20.929	NaN	19.2314	21.1855	19.2975	21.7563	20.9845	NaN	20.5031	20.8149	20.9134	20.1116	NaN	19.1988	20.3737	20.9769	20.973	NaN	NaN	NaN	NaN	NaN	18.9125	NaN	NaN	19.3792	NaN	NaN	NaN				By MS/MS	By matching	By matching	By matching	By MS/MS	By matching	By matching
NaN	20.1927	NaN	NaN	NaN	NaN	NaN	NaN	NaN	NaN	NaN	NaN	NaN	NaN	NaN	NaN	NaN	19.8738	19.8421	NaN	NaN	19.38	19.5786	NaN	NaN	NaN	NaN	NaN	NaN	NaN	NaN	NaN	NaN	NaN	NaN	NaN	NaN	NaN	NaN	NaN								By MS/MS		By MS/MS
17.8755	NaN	NaN	19.1524	19.2903	19.5006	19.8189	NaN	19.2494	NaN	20.3309	NaN	NaN	19.7516	NaN	NaN	19.2819	NaN	19.2791	19.2071	18.0218	20.7579	19.1343	19.0766	NaN	NaN	NaN	18.9227	NaN	NaN	19.7694	20.7698	NaN	NaN	NaN	NaN	19.8852	NaN	NaN	NaN				By matching					By MS/MS
20.3745	NaN	20.2082	21.2966	20.6499	20.6003	19.763	NaN	20.7677	20.3414	20.1157	20.2816	NaN	19.4117	20.3599	19.6585	20.082	NaN	NaN	NaN	NaN	19.5446	NaN	NaN	NaN	NaN	NaN	NaN	NaN	NaN	NaN	NaN	NaN	NaN	NaN	NaN	NaN	NaN	NaN	NaN				By MS/MS						By MS/MS
22.3555	23.2436	23.3144	23.1969	23.4551	23.7018	23.8435	22.5175	23.6114	23.2423	23.8957	23.0566	21.935	23.0436	23.3692	22.1559	23.5074	23.0226	21.3526	22.0575	22.0161	22.2064	23.0772	19.4871	20.3322	21.0836	19.6288	22.0077	20.3581	18.3295	18.5565	21.551	NaN	19.2619	19.686	NaN	NaN	20.1101	NaN	20.1836				By MS/MS	By MS/MS	By MS/MS	By MS/MS	By MS/MS	By MS/MS	By MS/MS
22.0713	21.5136	20.3394	20.7617	21.7717	20.3131	20.6972	21.7229	20.7187	19.5161	21.4589	21.5938	21.2942	21.5628	21.7623	21.85	21.2792	20.7747	19.4119	19.3869	NaN	18.8009	20.7956	21.4131	NaN	19.8251	NaN	19.5759	NaN	NaN	NaN	20.2861	NaN	NaN	18.2941	18.532	NaN	NaN	NaN	NaN				By MS/MS			By MS/MS	By MS/MS	By MS/MS	By MS/MS
19.9883	21.4527	22.9289	22.112	21.9988	22.5193	21.1803	22.1291	22.5875	21.3183	21.909	20.584	21.4178	20.5019	21.2398	NaN	21.6596	21.2627	20.9936	20.5705	20.9467	21.3619	21.4412	21.2084	NaN	20.3393	NaN	NaN	20.571	NaN	20.683	21.4404	20.2871	NaN	19.9888	21.0343	21.354	20.2763	NaN	20.5944				By MS/MS		By MS/MS	By MS/MS	By MS/MS	By MS/MS	By MS/MS
20.1881	NaN	19.541	19.703	NaN	20.2445	20.8223	20.556	19.6045	21.2331	19.4916	20.4316	21.3259	19.4505	20.7455	19.8777	21.0927	19.5689	20.1729	NaN	NaN	NaN	19.1381	NaN	NaN	NaN	NaN	NaN	NaN	NaN	NaN	NaN	NaN	NaN	19.3994	NaN	19.9043	NaN	NaN	NaN				By MS/MS		By MS/MS				By matching
20.4428	NaN	20.2708	20.7794	NaN	20.0757	19.1996	19.0448	20.1088	18.6221	19.5019	20.7694	20.5209	NaN	19.6389	19.0761	21.2158	20.3613	20.0896	19.2984	NaN	20.6101	NaN	20.3701	20.5026	NaN	NaN	NaN	NaN	NaN	20.1308	20.3857	NaN	NaN	NaN	NaN	NaN	18.8025	19.1924	NaN				By MS/MS	By matching	By MS/MS			By MS/MS	By MS/MS
18.1937	NaN	NaN	19.8202	NaN	18.9973	NaN	NaN	NaN	NaN	NaN	NaN	19.1145	NaN	NaN	NaN	NaN	19.8218	NaN	20.2326	19.5226	NaN	19.2008	19.0642	19.8018	19.1345	NaN	19.5541	20.2444	19.6967	NaN	20.0601	18.4673	20.3948	19.5831	21.0125	19.5823	18.7347	20.7953	19.1362				By matching	By MS/MS	By MS/MS	By MS/MS		By matching
20.866	20.4472	20.6969	20.3093	20.5114	21.3253	20.0031	NaN	20.9231	20.4554	20.4139	20.4271	20.3207	20.1012	20.4787	19.6256	20.4132	20.9385	19.7942	20.4005	20.4209	20.5751	20.5808	20.0706	NaN	19.5215	NaN	NaN	16.7917	19.5637	NaN	NaN	NaN	NaN	NaN	17.2812	20.0714	19.7406	NaN	NaN				By MS/MS	By MS/MS	By MS/MS	By MS/MS	By MS/MS	By MS/MS	By MS/MS
21.1508	20.6134	21.1716	19.0795	19.4709	NaN	18.6182	NaN	19.1201	21.3187	18.9149	21.0096	20.7576	18.2256	18.8009	NaN	18.9644	NaN	18.5876	NaN	NaN	NaN	NaN	NaN	NaN	20.0443	NaN	NaN	19.0132	20.0938	NaN	20.8121	NaN	NaN	NaN	NaN	18.996	NaN	NaN	NaN				By MS/MS		By MS/MS	By MS/MS	By MS/MS		By MS/MS
20.1563	NaN	20.1052	NaN	19.6104	20.2789	NaN	19.6959	NaN	19.7658	NaN	NaN	19.0385	NaN	NaN	20.4999	NaN	NaN	NaN	NaN	19.6484	NaN	NaN	NaN	NaN	NaN	NaN	NaN	NaN	NaN	NaN	NaN	NaN	NaN	NaN	NaN	NaN	NaN	NaN	17.0862				By MS/MS		By MS/MS
23.6765	NaN	NaN	NaN	NaN	18.5051	NaN	22.4534	19.9452	22.2296	NaN	23.673	23.0347	23.4578	19.8043	22.7423	NaN	NaN	NaN	NaN	NaN	NaN	NaN	NaN	NaN	NaN	NaN	NaN	NaN	NaN	NaN	NaN	NaN	NaN	NaN	NaN	NaN	NaN	NaN	NaN				By MS/MS						By MS/MS
[truncated: 97 more columns]
