# Supplementary material for: Changes in the Proteome of Platelets from Patients with Critical Progression of COVID-19
Source: Cells. 2023 Sep 1;12(17):2191. doi: 10.3390/cells12172191 (PMC10486756; doi:10.3390/cells12172191)
Supplement: Supplementary file 1 [file cells-12-02191-s001.zip › Supplementary Files-cells-2533000_revised/Table S9_ 94 PG Unique for ICUs compared to controls.xlsx]

## Sheet: Unique for ICUs compared to con
ICU-A										ICU-B						ICU-N		NW					Controls
Intensity 751	Intensity 759	Intensity 769	Intensity 783	Intensity 789	Intensity 799	Intensity 831	Intensity 835	Intensity 839	Intensity 843	Intensity 763	Intensity 795	Intensity 809	Intensity 813	Intensity 819	Intensity 825	Intensity 773	Intensity 779	Intensity 761	Intensity 777	Intensity 801	Intensity 817	Intensity 829	Intensity 753	Intensity 757	Intensity 765	Intensity 771	Intensity 781	Intensity 787	Intensity 793	Intensity 797	Intensity 807	Intensity 811	Intensity 815	Intensity 823	Intensity 827	Intensity 833	Intensity 837	Intensity 841	C: Only identified by site	C: Reverse	C: Potential contaminant	C: Identification type 751	C: Identification type 753	C: Identification type 755	C: Identification type 757	C: Identification type 759	C: Identification type 761	C: Identification type 763	C: Identification type 765
NaN	NaN	NaN	NaN	NaN	NaN	NaN	NaN	NaN	20.3209	NaN	NaN	NaN	NaN	NaN	NaN	NaN	NaN	NaN	NaN	NaN	NaN	NaN	NaN	NaN	NaN	NaN	NaN	NaN	NaN	NaN	NaN	NaN	NaN	NaN	NaN	NaN	NaN	NaN
21.8135	NaN	NaN	NaN	NaN	NaN	NaN	NaN	NaN	NaN	21.0002	NaN	20.8642	NaN	19.963	NaN	NaN	NaN	NaN	NaN	NaN	NaN	NaN	NaN	NaN	NaN	NaN	NaN	NaN	NaN	NaN	NaN	NaN	NaN	NaN	NaN	NaN	NaN	NaN				By MS/MS						By MS/MS
NaN	NaN	NaN	NaN	NaN	NaN	NaN	NaN	NaN	NaN	NaN	NaN	NaN	19.9485	NaN	19.6527	NaN	NaN	NaN	NaN	NaN	NaN	NaN	NaN	NaN	NaN	NaN	NaN	NaN	NaN	NaN	NaN	NaN	NaN	NaN	NaN	NaN	NaN	NaN
18.1479	20.6883	21.577	19.9029	19.1179	20.3944	20.9625	NaN	19.122	NaN	18.764	18.4435	18.3862	NaN	NaN	21.3875	NaN	18.825	NaN	18.9828	18.5614	NaN	NaN	NaN	NaN	NaN	NaN	NaN	NaN	NaN	NaN	NaN	NaN	NaN	NaN	NaN	NaN	NaN	NaN				By MS/MS		By matching		By MS/MS		By MS/MS
NaN	NaN	NaN	19.736	NaN	NaN	NaN	20.0451	NaN	20.1244	NaN	NaN	18.9647	NaN	NaN	NaN	NaN	19.4623	NaN	NaN	NaN	NaN	NaN	NaN	NaN	NaN	NaN	NaN	NaN	NaN	NaN	NaN	NaN	NaN	NaN	NaN	NaN	NaN	NaN
NaN	NaN	NaN	NaN	NaN	NaN	NaN	NaN	21.48	NaN	NaN	NaN	NaN	NaN	NaN	NaN	NaN	NaN	NaN	NaN	NaN	NaN	NaN	NaN	NaN	NaN	NaN	NaN	NaN	NaN	NaN	NaN	NaN	NaN	NaN	NaN	NaN	NaN	NaN				By matching	By matching	By matching	By matching	By matching	By matching	By matching	By matching
NaN	NaN	NaN	NaN	NaN	NaN	22.1529	NaN	NaN	NaN	NaN	NaN	NaN	20.0143	NaN	NaN	NaN	NaN	NaN	NaN	NaN	NaN	NaN	NaN	NaN	NaN	NaN	NaN	NaN	NaN	NaN	NaN	NaN	NaN	NaN	NaN	NaN	NaN	NaN
23.3541	NaN	NaN	NaN	NaN	NaN	19.9084	NaN	NaN	NaN	22.3507	21.8803	21.1791	NaN	21.4137	NaN	NaN	NaN	NaN	NaN	NaN	NaN	NaN	NaN	NaN	NaN	NaN	NaN	NaN	NaN	NaN	NaN	NaN	NaN	NaN	NaN	NaN	NaN	NaN				By MS/MS						By MS/MS
18.7799	18.9999	18.7893	NaN	NaN	NaN	18.9627	NaN	NaN	21.1631	19.3246	18.6988	NaN	NaN	NaN	19.1574	NaN	19.892	NaN	18.5619	NaN	NaN	NaN	NaN	NaN	NaN	NaN	NaN	NaN	NaN	NaN	NaN	NaN	NaN	NaN	NaN	NaN	NaN	NaN				By matching		By matching		By matching		By MS/MS
NaN	20.9091	24.6983	23.5216	24.1858	22.5542	21.2677	24.7305	NaN	21.5727	NaN	NaN	NaN	22.2142	NaN	24.3508	20.8225	23.9139	NaN	20.0293	21.1301	22.2359	20.4344	NaN	NaN	NaN	NaN	NaN	NaN	NaN	NaN	NaN	NaN	NaN	NaN	NaN	NaN	NaN	NaN						By MS/MS		By MS/MS
18.8598	18.4086	NaN	NaN	NaN	NaN	NaN	NaN	NaN	NaN	NaN	NaN	NaN	NaN	NaN	NaN	NaN	NaN	NaN	NaN	NaN	NaN	NaN	NaN	NaN	NaN	NaN	NaN	NaN	NaN	NaN	NaN	NaN	NaN	NaN	NaN	NaN	NaN	NaN				By MS/MS		By MS/MS		By MS/MS
NaN	NaN	NaN	21.7629	NaN	NaN	NaN	NaN	NaN	NaN	NaN	NaN	NaN	NaN	NaN	NaN	NaN	NaN	NaN	NaN	NaN	NaN	NaN	NaN	NaN	NaN	NaN	NaN	NaN	NaN	NaN	NaN	NaN	NaN	NaN	NaN	NaN	NaN	NaN
NaN	NaN	NaN	NaN	NaN	NaN	20.7933	NaN	NaN	NaN	NaN	NaN	NaN	NaN	NaN	NaN	NaN	NaN	NaN	NaN	NaN	NaN	NaN	NaN	NaN	NaN	NaN	NaN	NaN	NaN	NaN	NaN	NaN	NaN	NaN	NaN	NaN	NaN	NaN
NaN	NaN	NaN	20.1132	NaN	NaN	NaN	20.2364	NaN	NaN	NaN	NaN	NaN	NaN	NaN	19.4953	20.3256	NaN	19.6202	NaN	NaN	NaN	NaN	NaN	NaN	NaN	NaN	NaN	NaN	NaN	NaN	NaN	NaN	NaN	NaN	NaN	NaN	NaN	NaN						By matching			By matching	By MS/MS
NaN	NaN	19.753	NaN	NaN	NaN	NaN	18.8881	20.1471	18.5776	NaN	18.1229	16.2635	17.552	NaN	NaN	18.7116	NaN	NaN	NaN	NaN	19.2966	NaN	NaN	NaN	NaN	NaN	NaN	NaN	NaN	NaN	NaN	NaN	NaN	NaN	NaN	NaN	NaN	NaN				By matching	By matching	By matching	By matching	By matching	By matching	By matching	By matching
19.907	19.5483	22.7965	21.7984	21.5263	NaN	NaN	24.0311	NaN	NaN	NaN	23.8664	NaN	18.9167	NaN	NaN	NaN	NaN	NaN	24.9908	22.5092	NaN	NaN	NaN	NaN	NaN	NaN	NaN	NaN	NaN	NaN	NaN	NaN	NaN	NaN	NaN	NaN	NaN	NaN				By matching		By MS/MS		By MS/MS
21.1198	23.3316	24.4988	25.2924	21.4675	23.7762	23.1162	23.4457	23.4079	25.0296	21.6918	NaN	23.1973	23.1263	21.2188	22.8181	21.9717	NaN	NaN	NaN	21.3379	NaN	NaN	NaN	NaN	NaN	NaN	NaN	NaN	NaN	NaN	NaN	NaN	NaN	NaN	NaN	NaN	NaN	NaN				By MS/MS		By MS/MS		By MS/MS		By MS/MS
NaN	NaN	NaN	NaN	NaN	NaN	NaN	NaN	NaN	NaN	NaN	20.6512	NaN	NaN	NaN	NaN	NaN	NaN	NaN	20.6014	NaN	NaN	NaN	NaN	NaN	NaN	NaN	NaN	NaN	NaN	NaN	NaN	NaN	NaN	NaN	NaN	NaN	NaN	NaN
NaN	NaN	NaN	NaN	NaN	NaN	NaN	NaN	NaN	NaN	NaN	21.6757	NaN	NaN	NaN	NaN	NaN	NaN	NaN	23.439	NaN	NaN	NaN	NaN	NaN	NaN	NaN	NaN	NaN	NaN	NaN	NaN	NaN	NaN	NaN	NaN	NaN	NaN	NaN
NaN	NaN	NaN	NaN	NaN	NaN	NaN	NaN	NaN	NaN	NaN	22.8696	NaN	NaN	NaN	NaN	NaN	NaN	NaN	23.992	NaN	NaN	NaN	NaN	NaN	NaN	NaN	NaN	NaN	NaN	NaN	NaN	NaN	NaN	NaN	NaN	NaN	NaN	NaN
NaN	NaN	20.1827	NaN	NaN	NaN	NaN	20.3429	20.4949	20.9276	NaN	NaN	NaN	NaN	NaN	NaN	NaN	22.2124	NaN	NaN	NaN	NaN	20.5753	NaN	NaN	NaN	NaN	NaN	NaN	NaN	NaN	NaN	NaN	NaN	NaN	NaN	NaN	NaN	NaN						By matching
18.2268	19.0957	20.0433	NaN	NaN	NaN	20.1659	NaN	20.9267	20.8766	NaN	NaN	NaN	19.8914	20.9505	NaN	18.7885	NaN	NaN	NaN	NaN	NaN	NaN	NaN	NaN	NaN	NaN	NaN	NaN	NaN	NaN	NaN	NaN	NaN	NaN	NaN	NaN	NaN	NaN				By MS/MS		By matching		By MS/MS
21.495	NaN	19.7449	18.4667	NaN	21.9139	NaN	NaN	20.34	20.4368	19.8024	NaN	19.2353	21.5009	NaN	NaN	NaN	NaN	NaN	NaN	NaN	NaN	NaN	NaN	NaN	NaN	NaN	NaN	NaN	NaN	NaN	NaN	NaN	NaN	NaN	NaN	NaN	NaN	NaN				By MS/MS				By MS/MS		By MS/MS
20.7866	NaN	NaN	NaN	NaN	NaN	NaN	20.6699	NaN	NaN	NaN	NaN	NaN	NaN	NaN	NaN	NaN	NaN	NaN	NaN	NaN	NaN	NaN	NaN	NaN	NaN	NaN	NaN	NaN	NaN	NaN	NaN	NaN	NaN	NaN	NaN	NaN	NaN	NaN				By matching				By MS/MS
20.7283	NaN	23.0718	NaN	NaN	NaN	21.5137	NaN	21.6291	NaN	NaN	18.4058	19.8703	19.4048	22.4374	19.1663	19.1431	NaN	NaN	NaN	18.8413	NaN	NaN	NaN	NaN	NaN	NaN	NaN	NaN	NaN	NaN	NaN	NaN	NaN	NaN	NaN	NaN	NaN	NaN				By matching				By MS/MS
20.9372	NaN	22.5037	25.999	21.1416	NaN	NaN	22.3134	21.5758	21.881	21.4746	NaN	NaN	NaN	NaN	21.2027	21.5092	21.2846	20.8832	NaN	NaN	NaN	NaN	NaN	NaN	NaN	NaN	NaN	NaN	NaN	NaN	NaN	NaN	NaN	NaN	NaN	NaN	NaN	NaN				By matching		By MS/MS			By MS/MS	By MS/MS
NaN	NaN	NaN	NaN	NaN	NaN	NaN	NaN	22.9613	NaN	NaN	NaN	NaN	NaN	NaN	NaN	NaN	NaN	NaN	NaN	NaN	NaN	NaN	NaN	NaN	NaN	NaN	NaN	NaN	NaN	NaN	NaN	NaN	NaN	NaN	NaN	NaN	NaN	NaN
NaN	NaN	21.6176	22.8372	NaN	20.2813	21.0188	NaN	NaN	21.8151	20.9895	NaN	NaN	20.8304	NaN	NaN	22.3274	NaN	NaN	NaN	NaN	NaN	NaN	NaN	NaN	NaN	NaN	NaN	NaN	NaN	NaN	NaN	NaN	NaN	NaN	NaN	NaN	NaN	NaN				By matching		By matching				By MS/MS
18.8288	NaN	NaN	19.4591	NaN	NaN	20.3521	NaN	NaN	NaN	NaN	NaN	NaN	18.4197	NaN	NaN	NaN	NaN	NaN	NaN	NaN	NaN	NaN	NaN	NaN	NaN	NaN	NaN	NaN	NaN	NaN	NaN	NaN	NaN	NaN	NaN	NaN	NaN	NaN				By MS/MS		By MS/MS				By matching
NaN	NaN	NaN	NaN	NaN	NaN	NaN	NaN	NaN	NaN	NaN	NaN	NaN	NaN	NaN	NaN	NaN	21.936	NaN	NaN	NaN	NaN	NaN	NaN	NaN	NaN	NaN	NaN	NaN	NaN	NaN	NaN	NaN	NaN	NaN	NaN	NaN	NaN	NaN
NaN	NaN	NaN	NaN	NaN	NaN	NaN	NaN	NaN	NaN	NaN	NaN	NaN	NaN	NaN	19.9386	NaN	NaN	NaN	NaN	NaN	NaN	NaN	NaN	NaN	NaN	NaN	NaN	NaN	NaN	NaN	NaN	NaN	NaN	NaN	NaN	NaN	NaN	NaN
NaN	NaN	NaN	NaN	NaN	NaN	NaN	NaN	24.2238	NaN	NaN	NaN	NaN	NaN	NaN	NaN	NaN	NaN	NaN	NaN	NaN	NaN	NaN	NaN	NaN	NaN	NaN	NaN	NaN	NaN	NaN	NaN	NaN	NaN	NaN	NaN	NaN	NaN	NaN							By matching
NaN	NaN	NaN	NaN	NaN	NaN	NaN	NaN	20.7271	NaN	NaN	NaN	NaN	NaN	NaN	NaN	NaN	NaN	NaN	NaN	NaN	NaN	NaN	NaN	NaN	NaN	NaN	NaN	NaN	NaN	NaN	NaN	NaN	NaN	NaN	NaN	NaN	NaN	NaN							By matching
NaN	NaN	NaN	NaN	19.0129	NaN	NaN	NaN	NaN	NaN	NaN	NaN	NaN	NaN	NaN	NaN	NaN	23.9053	NaN	NaN	NaN	NaN	NaN	NaN	NaN	NaN	NaN	NaN	NaN	NaN	NaN	NaN	NaN	NaN	NaN	NaN	NaN	NaN	NaN				By matching	By matching	By matching	By matching	By matching	By matching	By matching	By matching
NaN	NaN	20.0674	NaN	NaN	NaN	NaN	NaN	NaN	NaN	NaN	NaN	NaN	NaN	NaN	NaN	NaN	NaN	NaN	NaN	NaN	NaN	NaN	NaN	NaN	NaN	NaN	NaN	NaN	NaN	NaN	NaN	NaN	NaN	NaN	NaN	NaN	NaN	NaN
21.563	20.7751	NaN	NaN	NaN	NaN	NaN	NaN	21.0092	NaN	NaN	NaN	NaN	NaN	NaN	NaN	NaN	NaN	NaN	NaN	NaN	NaN	NaN	NaN	NaN	NaN	NaN	NaN	NaN	NaN	NaN	NaN	NaN	NaN	NaN	NaN	NaN	NaN	NaN				By MS/MS		By MS/MS		By MS/MS
NaN	NaN	20.4835	NaN	NaN	NaN	19.2877	20.0916	20.0521	NaN	NaN	NaN	NaN	20.4325	NaN	NaN	NaN	NaN	NaN	NaN	19.7392	NaN	NaN	NaN	NaN	NaN	NaN	NaN	NaN	NaN	NaN	NaN	NaN	NaN	NaN	NaN	NaN	NaN	NaN
NaN	19.0937	NaN	NaN	NaN	NaN	NaN	NaN	NaN	NaN	18.7788	NaN	NaN	NaN	NaN	NaN	19.2193	19.6494	NaN	NaN	NaN	NaN	NaN	NaN	NaN	NaN	NaN	NaN	NaN	NaN	NaN	NaN	NaN	NaN	NaN	NaN	NaN	NaN	NaN					By matching			By matching		By MS/MS
NaN	NaN	NaN	20.0786	NaN	NaN	NaN	NaN	NaN	NaN	NaN	NaN	NaN	NaN	NaN	NaN	NaN	NaN	NaN	19.3192	20.0227	NaN	NaN	NaN	NaN	NaN	NaN	NaN	NaN	NaN	NaN	NaN	NaN	NaN	NaN	NaN	NaN	NaN	NaN											By MS/MS
NaN	NaN	NaN	24.5688	NaN	NaN	NaN	NaN	NaN	NaN	NaN	NaN	NaN	NaN	NaN	NaN	NaN	NaN	NaN	NaN	NaN	NaN	NaN	NaN	NaN	NaN	NaN	NaN	NaN	NaN	NaN	NaN	NaN	NaN	NaN	NaN	NaN	NaN	NaN
24.6461	NaN	NaN	NaN	NaN	NaN	22.8191	NaN	21.8881	NaN	24.1597	23.4422	23.5006	19.994	23.6861	NaN	NaN	NaN	NaN	NaN	NaN	NaN	NaN	NaN	NaN	NaN	NaN	NaN	NaN	NaN	NaN	NaN	NaN	NaN	NaN	NaN	NaN	NaN	NaN				By MS/MS						By MS/MS
19.0766	NaN	19.5058	19.7941	20.306	NaN	NaN	20.2437	NaN	NaN	NaN	NaN	NaN	21.9308	NaN	NaN	NaN	NaN	NaN	NaN	NaN	NaN	NaN	NaN	NaN	NaN	NaN	NaN	NaN	NaN	NaN	NaN	NaN	NaN	NaN	NaN	NaN	NaN	NaN				By MS/MS					By MS/MS	By MS/MS
NaN	NaN	NaN	25.0321	NaN	NaN	NaN	NaN	NaN	NaN	NaN	NaN	NaN	NaN	NaN	NaN	NaN	NaN	NaN	NaN	NaN	NaN	NaN	NaN	NaN	NaN	NaN	NaN	NaN	NaN	NaN	NaN	NaN	NaN	NaN	NaN	NaN	NaN	NaN
NaN	NaN	NaN	NaN	NaN	20.918	NaN	NaN	18.8415	NaN	NaN	NaN	18.3905	NaN	NaN	NaN	20.5042	NaN	NaN	18.5936	NaN	NaN	NaN	NaN	NaN	NaN	NaN	NaN	NaN	NaN	NaN	NaN	NaN	NaN	NaN	NaN	NaN	NaN	NaN				By matching	By matching	By matching	By matching			By matching	By matching
NaN	NaN	NaN	22.4061	NaN	NaN	NaN	NaN	NaN	NaN	NaN	NaN	NaN	NaN	NaN	NaN	NaN	NaN	NaN	NaN	NaN	NaN	NaN	NaN	NaN	NaN	NaN	NaN	NaN	NaN	NaN	NaN	NaN	NaN	NaN	NaN	NaN	NaN	NaN
NaN	20.2294	NaN	NaN	NaN	NaN	NaN	NaN	NaN	NaN	NaN	NaN	NaN	NaN	NaN	NaN	NaN	NaN	NaN	NaN	NaN	NaN	NaN	NaN	NaN	NaN	NaN	NaN	NaN	NaN	NaN	NaN	NaN	NaN	NaN	NaN	NaN	NaN	NaN				By MS/MS		By MS/MS		By MS/MS
NaN	NaN	18.0662	21.0173	NaN	22.0728	19.0686	19.5518	24.2718	NaN	NaN	NaN	NaN	19.5643	NaN	NaN	20.798	NaN	NaN	NaN	20.6318	19.9074	NaN	NaN	NaN	NaN	NaN	NaN	NaN	NaN	NaN	NaN	NaN	NaN	NaN	NaN	NaN	NaN	NaN				By matching		By matching	By matching	By matching	By matching	By matching
NaN	NaN	NaN	NaN	NaN	20.5658	19.6043	NaN	NaN	NaN	NaN	NaN	NaN	NaN	20.1179	NaN	NaN	NaN	NaN	NaN	NaN	NaN	NaN	NaN	NaN	NaN	NaN	NaN	NaN	NaN	NaN	NaN	NaN	NaN	NaN	NaN	NaN	NaN	NaN
19.9286	NaN	NaN	20.5011	19.9515	NaN	20.0115	21.1283	20.9769	20.5985	19.8009	NaN	20.5661	20.7591	20.2312	19.6723	21.2	20.4052	NaN	NaN	NaN	NaN	NaN	NaN	NaN	NaN	NaN	NaN	NaN	NaN	NaN	NaN	NaN	NaN	NaN	NaN	NaN	NaN	NaN				By MS/MS				By MS/MS	By MS/MS	By MS/MS
NaN	NaN	19.0319	NaN	NaN	NaN	19.3928	NaN	NaN	NaN	17.2733	19.4618	NaN	NaN	21.2852	NaN	NaN	NaN	NaN	NaN	NaN	NaN	NaN	NaN	NaN	NaN	NaN	NaN	NaN	NaN	NaN	NaN	NaN	NaN	NaN	NaN	NaN	NaN	NaN										By MS/MS
NaN	NaN	NaN	NaN	NaN	NaN	NaN	21.6301	NaN	NaN	NaN	NaN	19.7015	18.9644	NaN	NaN	NaN	19.7777	NaN	NaN	NaN	NaN	NaN	NaN	NaN	NaN	NaN	NaN	NaN	NaN	NaN	NaN	NaN	NaN	NaN	NaN	NaN	NaN	NaN
NaN	NaN	21.8315	19.7015	19.6079	NaN	20.8406	21.2143	20.0927	NaN	20.8225	NaN	19.1562	NaN	NaN	20.9146	NaN	20.6999	NaN	NaN	NaN	NaN	NaN	NaN	NaN	NaN	NaN	NaN	NaN	NaN	NaN	NaN	NaN	NaN	NaN	NaN	NaN	NaN	NaN										By MS/MS
19.5358	18.9757	20.3606	NaN	19.55	NaN	NaN	NaN	20.0363	NaN	19.7864	19.1624	NaN	NaN	NaN	NaN	NaN	19.1483	NaN	NaN	20.2975	19.1138	NaN	NaN	NaN	NaN	NaN	NaN	NaN	NaN	NaN	NaN	NaN	NaN	NaN	NaN	NaN	NaN	NaN				By MS/MS				By matching		By MS/MS
NaN	NaN	19.8517	NaN	NaN	NaN	NaN	20.1571	19.6276	NaN	19.5896	NaN	19.1433	NaN	NaN	19.2394	NaN	19.4714	NaN	NaN	NaN	NaN	NaN	NaN	NaN	NaN	NaN	NaN	NaN	NaN	NaN	NaN	NaN	NaN	NaN	NaN	NaN	NaN	NaN								By MS/MS		By MS/MS
18.7433	18.0379	19.8502	18.5407	19.6974	NaN	18.8906	19.8877	20.9317	NaN	19.5636	18.4119	20.9936	21.287	NaN	19.0983	19.1787	NaN	NaN	NaN	18.9405	NaN	NaN	NaN	NaN	NaN	NaN	NaN	NaN	NaN	NaN	NaN	NaN	NaN	NaN	NaN	NaN	NaN	NaN				By matching				By matching		By MS/MS
NaN	NaN	20.515	NaN	19.4963	NaN	NaN	20.0098	19.3865	NaN	19.749	NaN	19.2966	NaN	NaN	19.5953	NaN	NaN	NaN	NaN	NaN	NaN	NaN	NaN	NaN	NaN	NaN	NaN	NaN	NaN	NaN	NaN	NaN	NaN	NaN	NaN	NaN	NaN	NaN										By MS/MS
20.4499	NaN	20.7907	NaN	19.1737	20.6335	NaN	18.8182	21.626	NaN	21.3052	NaN	NaN	20.8382	NaN	NaN	NaN	NaN	NaN	NaN	21.1297	20.2078	NaN	NaN	NaN	NaN	NaN	NaN	NaN	NaN	NaN	NaN	NaN	NaN	NaN	NaN	NaN	NaN	NaN				By MS/MS						By MS/MS
20.3986	20.3675	22.5975	20.7503	NaN	20.1693	19.9271	NaN	22.3091	NaN	20.2349	19.8268	NaN	20.5679	NaN	21.6439	20.2455	20.6922	NaN	NaN	22.5215	19.7205	NaN	NaN	NaN	NaN	NaN	NaN	NaN	NaN	NaN	NaN	NaN	NaN	NaN	NaN	NaN	NaN	NaN				By MS/MS				By MS/MS		By MS/MS
NaN	NaN	NaN	NaN	21.299	NaN	NaN	NaN	NaN	NaN	NaN	NaN	NaN	NaN	NaN	NaN	NaN	NaN	NaN	NaN	NaN	NaN	NaN	NaN	NaN	NaN	NaN	NaN	NaN	NaN	NaN	NaN	NaN	NaN	NaN	NaN	NaN	NaN	NaN				By matching	By matching	By matching	By matching	By matching	By matching	By matching	By matching
NaN	NaN	NaN	20.5649	NaN	NaN	NaN	NaN	NaN	NaN	NaN	NaN	NaN	22.8619	NaN	20.3096	NaN	NaN	NaN	NaN	NaN	NaN	NaN	NaN	NaN	NaN	NaN	NaN	NaN	NaN	NaN	NaN	NaN	NaN	NaN	NaN	NaN	NaN	NaN
21.162	19.1909	21.7236	20.8254	NaN	20.4612	19.7259	20.6162	20.9959	20.2978	21.2969	21.635	20.8018	20.7888	20.666	21.1297	19.7619	NaN	NaN	NaN	19.5297	NaN	NaN	NaN	NaN	NaN	NaN	NaN	NaN	NaN	NaN	NaN	NaN	NaN	NaN	NaN	NaN	NaN	NaN				By MS/MS				By matching		By MS/MS
17.5401	NaN	20.9073	NaN	NaN	NaN	22.047	19.8093	NaN	20.1224	17.613	19.9665	18.0684	NaN	17.9377	17.8618	NaN	NaN	NaN	17.7808	NaN	NaN	NaN	NaN	NaN	NaN	NaN	NaN	NaN	NaN	NaN	NaN	NaN	NaN	NaN	NaN	NaN	NaN	NaN				By matching						By matching
NaN	NaN	19.5334	NaN	NaN	NaN	18.2582	19.2346	NaN	NaN	NaN	NaN	18.1694	18.8433	NaN	19.1318	NaN	19.0167	NaN	NaN	18.653	NaN	NaN	NaN	NaN	NaN	NaN	NaN	NaN	NaN	NaN	NaN	NaN	NaN	NaN	NaN	NaN	NaN	NaN
NaN	NaN	NaN	19.8929	NaN	NaN	NaN	NaN	NaN	NaN	NaN	NaN	NaN	NaN	NaN	NaN	NaN	NaN	NaN	NaN	NaN	NaN	NaN	NaN	NaN	NaN	NaN	NaN	NaN	NaN	NaN	NaN	NaN	NaN	NaN	NaN	NaN	NaN	NaN
23.958	19.5227	21.1311	NaN	19.5404	NaN	21.1776	21.1655	22.1969	20.5567	24.429	23.3817	23.7314	21.5896	24.1975	19.5759	NaN	NaN	NaN	19.2495	21.0638	NaN	NaN	NaN	NaN	NaN	NaN	NaN	NaN	NaN	NaN	NaN	NaN	NaN	NaN	NaN	NaN	NaN	NaN				By MS/MS		By matching		By matching		By MS/MS
19.3426	NaN	NaN	NaN	NaN	NaN	NaN	NaN	NaN	NaN	19.8455	NaN	NaN	NaN	NaN	NaN	NaN	NaN	NaN	NaN	NaN	NaN	NaN	NaN	NaN	NaN	NaN	NaN	NaN	NaN	NaN	NaN	NaN	NaN	NaN	NaN	NaN	NaN	NaN				By MS/MS						By MS/MS
NaN	NaN	NaN	NaN	NaN	NaN	21.5203	NaN	NaN	NaN	NaN	NaN	NaN	NaN	NaN	NaN	NaN	NaN	NaN	NaN	NaN	NaN	NaN	NaN	NaN	NaN	NaN	NaN	NaN	NaN	NaN	NaN	NaN	NaN	NaN	NaN	NaN	NaN	NaN
NaN	NaN	NaN	NaN	NaN	NaN	NaN	NaN	NaN	NaN	NaN	NaN	NaN	NaN	NaN	20.7253	NaN	NaN	NaN	NaN	NaN	NaN	NaN	NaN	NaN	NaN	NaN	NaN	NaN	NaN	NaN	NaN	NaN	NaN	NaN	NaN	NaN	NaN	NaN									By MS/MS
NaN	19.2271	20.3422	NaN	NaN	NaN	19.0716	19.4625	19.9634	NaN	NaN	NaN	19.0622	19.577	18.8738	19.4473	19.1066	NaN	NaN	19.2885	20.4553	19.1238	19.467	NaN	NaN	NaN	NaN	NaN	NaN	NaN	NaN	NaN	NaN	NaN	NaN	NaN	NaN	NaN	NaN					By MS/MS			By matching
19.9608	NaN	NaN	NaN	NaN	NaN	NaN	NaN	NaN	NaN	NaN	NaN	NaN	NaN	NaN	NaN	NaN	NaN	NaN	NaN	NaN	NaN	NaN	NaN	NaN	NaN	NaN	NaN	NaN	NaN	NaN	NaN	NaN	NaN	NaN	NaN	NaN	NaN	NaN				By MS/MS
NaN	NaN	NaN	NaN	NaN	NaN	NaN	NaN	19.7084	NaN	NaN	NaN	NaN	NaN	NaN	NaN	NaN	NaN	NaN	NaN	NaN	NaN	NaN	NaN	NaN	NaN	NaN	NaN	NaN	NaN	NaN	NaN	NaN	NaN	NaN	NaN	NaN	NaN	NaN
19.9071	NaN	NaN	NaN	NaN	NaN	NaN	NaN	NaN	NaN	19.2695	NaN	17.7693	NaN	NaN	NaN	NaN	NaN	NaN	NaN	NaN	NaN	NaN	NaN	NaN	NaN	NaN	NaN	NaN	NaN	NaN	NaN	NaN	NaN	NaN	NaN	NaN	NaN	NaN				By MS/MS						By MS/MS
24.0855	NaN	NaN	NaN	NaN	NaN	22.7119	NaN	21.5134	NaN	24.1768	24.0196	23.3138	21.7368	23.4754	NaN	NaN	18.5198	NaN	NaN	NaN	NaN	NaN	NaN	NaN	NaN	NaN	NaN	NaN	NaN	NaN	NaN	NaN	NaN	NaN	NaN	NaN	NaN	NaN				By MS/MS						By MS/MS
NaN	NaN	NaN	20.6686	NaN	NaN	NaN	NaN	NaN	NaN	NaN	NaN	NaN	NaN	NaN	NaN	NaN	NaN	NaN	NaN	NaN	NaN	NaN	NaN	NaN	NaN	NaN	NaN	NaN	NaN	NaN	NaN	NaN	NaN	NaN	NaN	NaN	NaN	NaN				By MS/MS		By MS/MS					By MS/MS
NaN	19.9396	NaN	NaN	21.1406	21.5546	NaN	20.5144	NaN	NaN	19.7982	NaN	NaN	20.4886	21.5427	NaN	19.716	20.4659	NaN	NaN	NaN	NaN	NaN	NaN	NaN	NaN	NaN	NaN	NaN	NaN	NaN	NaN	NaN	NaN	NaN	NaN	NaN	NaN	NaN								By matching		By matching
NaN	NaN	NaN	NaN	NaN	18.967	NaN	NaN	NaN	NaN	20.065	NaN	NaN	NaN	NaN	19.7041	NaN	NaN	NaN	NaN	NaN	NaN	NaN	NaN	NaN	NaN	NaN	NaN	NaN	NaN	NaN	NaN	NaN	NaN	NaN	NaN	NaN	NaN	NaN										By MS/MS
21.6195	NaN	NaN	20.3915	NaN	NaN	20.4707	NaN	20.8928	NaN	22.4789	19.9342	21.2878	18.2613	21.1515	NaN	19.8031	NaN	NaN	NaN	NaN	NaN	NaN	NaN	NaN	NaN	NaN	NaN	NaN	NaN	NaN	NaN	NaN	NaN	NaN	NaN	NaN	NaN	NaN				By MS/MS						By MS/MS
17.9156	NaN	18.9736	NaN	18.9977	NaN	18.6374	NaN	19.3728	17.4469	19.3036	NaN	18.9862	NaN	NaN	18.4961	NaN	18.519	16.7889	NaN	18.9892	17.4874	NaN	NaN	NaN	NaN	NaN	NaN	NaN	NaN	NaN	NaN	NaN	NaN	NaN	NaN	NaN	NaN	NaN				By matching		By MS/MS			By matching	By MS/MS
NaN	NaN	20.3153	21.3708	21.2661	NaN	NaN	NaN	20.5655	NaN	NaN	21.2258	19.8351	NaN	NaN	NaN	NaN	NaN	NaN	NaN	NaN	21.6813	NaN	NaN	NaN	NaN	NaN	NaN	NaN	NaN	NaN	NaN	NaN	NaN	NaN	NaN	NaN	NaN	NaN
NaN	NaN	21.1472	NaN	NaN	NaN	NaN	NaN	NaN	NaN	NaN	NaN	NaN	NaN	NaN	NaN	NaN	NaN	NaN	NaN	NaN	NaN	NaN	NaN	NaN	NaN	NaN	NaN	NaN	NaN	NaN	NaN	NaN	NaN	NaN	NaN	NaN	NaN	NaN
NaN	NaN	NaN	NaN	NaN	NaN	NaN	NaN	NaN	NaN	NaN	NaN	NaN	18.1165	NaN	17.604	NaN	NaN	NaN	NaN	NaN	18.1797	NaN	NaN	NaN	NaN	NaN	NaN	NaN	NaN	NaN	NaN	NaN	NaN	NaN	NaN	NaN	NaN	NaN
NaN	NaN	NaN	NaN	NaN	NaN	21.8678	NaN	18.4351	NaN	NaN	NaN	NaN	NaN	NaN	NaN	21.5115	NaN	NaN	NaN	18.6167	NaN	21.9597	NaN	NaN	NaN	NaN	NaN	NaN	NaN	NaN	NaN	NaN	NaN	NaN	NaN	NaN	NaN	NaN						By MS/MS					By MS/MS
NaN	19.0788	20.3619	20.3364	NaN	NaN	NaN	20.0076	21.521	NaN	NaN	19.5241	19.9811	NaN	20.2087	19.8276	NaN	20.6261	21.4144	NaN	NaN	20.3959	NaN	NaN	NaN	NaN	NaN	NaN	NaN	NaN	NaN	NaN	NaN	NaN	NaN	NaN	NaN	NaN	NaN						By matching		By matching	By MS/MS
20.2654	NaN	NaN	19.7205	NaN	19.8488	19.0609	18.7332	NaN	NaN	NaN	NaN	NaN	NaN	18.7492	NaN	18.5302	NaN	NaN	NaN	NaN	18.9111	18.9097	NaN	NaN	NaN	NaN	NaN	NaN	NaN	NaN	NaN	NaN	NaN	NaN	NaN	NaN	NaN	NaN				By MS/MS
NaN	NaN	19.809	NaN	NaN	NaN	NaN	NaN	NaN	NaN	NaN	NaN	18.474	NaN	NaN	NaN	NaN	NaN	NaN	NaN	19.0189	19.7865	NaN	NaN	NaN	NaN	NaN	NaN	NaN	NaN	NaN	NaN	NaN	NaN	NaN	NaN	NaN	NaN	NaN
NaN	20.1927	NaN	NaN	NaN	NaN	NaN	NaN	NaN	NaN	NaN	NaN	NaN	NaN	NaN	NaN	19.8738	19.8421	NaN	NaN	19.38	19.5786	NaN	NaN	NaN	NaN	NaN	NaN	NaN	NaN	NaN	NaN	NaN	NaN	NaN	NaN	NaN	NaN	NaN								By MS/MS		By MS/MS
20.3745	NaN	20.2082	21.2966	20.6499	20.6003	NaN	20.7677	20.3414	20.1157	20.2816	NaN	19.4117	20.3599	19.6585	20.082	NaN	NaN	NaN	NaN	19.5446	NaN	NaN	NaN	NaN	NaN	NaN	NaN	NaN	NaN	NaN	NaN	NaN	NaN	NaN	NaN	NaN	NaN	NaN				By MS/MS						By MS/MS
NaN	NaN	NaN	21.0595	NaN	NaN	NaN	NaN	NaN	NaN	NaN	NaN	NaN	NaN	NaN	NaN	NaN	NaN	NaN	NaN	NaN	NaN	NaN	NaN	NaN	NaN	NaN	NaN	NaN	NaN	NaN	NaN	NaN	NaN	NaN	NaN	NaN	NaN	NaN
NaN	NaN	NaN	NaN	NaN	NaN	NaN	NaN	17.1867	NaN	17.2816	NaN	NaN	17.0204	NaN	NaN	NaN	18.1699	NaN	NaN	NaN	NaN	NaN	NaN	NaN	NaN	NaN	NaN	NaN	NaN	NaN	NaN	NaN	NaN	NaN	NaN	NaN	NaN	NaN										By MS/MS
NaN	NaN	NaN	20.3339	NaN	21.474	NaN	NaN	NaN	17.6708	NaN	NaN	NaN	NaN	NaN	NaN	19.0354	NaN	NaN	20.1525	NaN	NaN	NaN	NaN	NaN	NaN	NaN	NaN	NaN	NaN	NaN	NaN	NaN	NaN	NaN	NaN	NaN	NaN	NaN				By MS/MS
NaN	NaN	NaN	NaN	NaN	19.9166	18.6961	20.4137	19.3848	NaN	NaN	NaN	19.0481	NaN	NaN	NaN	NaN	NaN	NaN	NaN	NaN	NaN	NaN	NaN	NaN	NaN	NaN	NaN	NaN	NaN	NaN	NaN	NaN	NaN	NaN	NaN	NaN	NaN	NaN				By MS/MS
NaN	NaN	NaN	NaN	NaN	NaN	NaN	NaN	25.0914	NaN	NaN	NaN	NaN	NaN	NaN	NaN	NaN	NaN	NaN	NaN	NaN	NaN	NaN	NaN	NaN	NaN	NaN	NaN	NaN	NaN	NaN	NaN	NaN	NaN	NaN	NaN	NaN	NaN	NaN							By matching
NaN	NaN	NaN	NaN	NaN	NaN	NaN	NaN	NaN	NaN	NaN	NaN	NaN	20.0238	NaN	NaN	NaN	NaN	NaN	NaN	NaN	NaN	NaN	NaN	NaN	NaN	NaN	NaN	NaN	NaN	NaN	NaN	NaN	NaN	NaN	NaN	NaN	NaN	NaN				By MS/MS				By MS/MS			By MS/MS
23.6765	NaN	NaN	NaN	NaN	18.5051	22.4534	19.9452	22.2296	NaN	23.673	23.0347	23.4578	19.8043	22.7423	NaN	NaN	NaN	NaN	NaN	NaN	NaN	NaN	NaN	NaN	NaN	NaN	NaN	NaN	NaN	NaN	NaN	NaN	NaN	NaN	NaN	NaN	NaN	NaN				By MS/MS						By MS/MS
[truncated: 94 more columns]
